# Supplementary material for: Phylogenomics indicates the “living fossil” Isoetes diversified in the Cenozoic
Source: PLoS One. 2020 Jun 18;15(6):e0227525. doi: 10.1371/journal.pone.0227525 (PMC7302493; doi:10.1371/journal.pone.0227525)
Supplement: S2 File — Folder containing fasta file for the combined nuclear alignment. (GZ) [file pone.0227525.s012.gz › 2_Combined_Nuclear_Alignment/Concatenated_Nuclear_Markers.fasta.bak]

>Pteridium_aquilinium
---------------------------------------------------------------------------------------------------------------------------------------------------------------------------------------------------------------------------------------------------------------------------------------------------------------------------------------------------------------------------------------------------------------------------------------------------------------------------------------------------------------------------------------------------------------------------------------------------------------------------------------------------------------------------------------------------------------------------------------------------------------------------------------------------------------------------------------------------------------------------------------------------------------------------------------------------------------------------------------------------------------------------------------------------------------------------------------------------------------------------------------------------------------------------------------------------------------------------------------------------------------------------------------------------------------------------------------------------------------------------------------------------------------------------------------------------------------------------------------------------------------------------------------------------------------------------------------------------------------------------------------------------------------------------------------------------------------------------------------------------------------------------------------------------------------------------------------------------------------------------------------------------------------------------------------------------------------------------------------------------------------------------------------------------------------------------------------------------------------------------------------------------------------------------------------------------------------ATGAGGCCATCGCTGTTGAAGGGGCAGGCCTCGTCATGGCTGCTGCGA---GGAAGGGCCTTCTCCCCCTACACA---------------------------------AGTGGTCTG---------------------------CCTCACTAC------------------CTGTCCACACCTTCCTCTTCCTCTTCACACAGAGACTACCAAGAG------------------------------------GTCGGTGTCAAA------------GCCTACCCTTCCCTTGGA------CCTCTTCTTGCTGCTGGCGCCCTATCGATCTCCTTTGCTGCC------TCCAGCTAC---ACTGCCGCTGCCGCCAAGGAGCTACCCCGG---AGTGACCTCATCCCCAAACAAGTCATCCTATATCAGTACGAGGCCTGCCCTTTCTGCAATAAAGTCAGAGCATTTTTGGACTATCACAGCATCCCATATCGAGTAGTGGAGGTCAATCCGATGAGCAAGAAAGAGCTAAAGTGGTCTGAGTACAAGAAGGTTCCTATCTTGATGGTCAACGGACAACAAATGAATGATTCAACGGCTATAATCTCCACCTTAAATGAGAGGATCAGTTTAGGAGAGATGACG------GCATCAGCTGAAGCATTAGAAGAGCAAGAAACTTGGCGAAGGTGGGTCGATGAGCATCTAGTGCATGTGCTTTCTCCAAATATATACCGAAACCCATCGGAAGCATTGGAGTCTTTTGAATATATAACAACTCATGGTAATTTTACTACCATGGAAAGGTTAATTGCAAAATATGGAGGGGCAACAGCCATGTACTTCGTATCCAAGCGTCTCAAAAAGCGACATAATATTACAGATGAACGTGCTGCGCTATATGGTGCTGCAGATCATTGGGTGAAGGCCCTGAAGGACCGGTCATTCATGGGAGGCTCAAAACCAAATTTGGCAGACTTGGCTGTTTTTGGAGTGCTGAGGCCATTACGACATCTTACAGCAGGCAAGGAGATGGTGGCGAACACAAGCATTGGACCATGGTACACGCGAATGGAAGCAGCAGTAGGGGATTCTTCAAGACTGCAAGACTAA------------------------------------------------------------------------------------------------------------------------------------------------------------------------------------------------------------------------------------------------------------------------------------------------------------------------------------------------------------------------------------------------------------------------------------------------------------------------------------------------------------------------------------------------------------------------------------------------------------------------------------------------------------------------------------------------------------------------------------------------------------------------------------------------------------------------------------------------------------------------------------------------------------------------------------------------------------------------------------------------------------------------------------------------------------------------------------------------------------------------------------------------------------------------------------------------------------------------------------------------------------------------------------------------------------------------------------------------------------------------------------------------------------------------------------------------------------------------------------------------------------------------------------------------------------------------------------------------------------------------------------------------------------------------------------------------------------------------------------------------------------------------------------------------------------------------------------------------------------------------------------------------------------------------------------------------------------------------------------------------------------------------------------------------------------------------------------------------------------------------------------------------------------------------------------------------------------------------------------------------------------------------------------------------------------------------------------------------------------------------------------------------------------------------------------------------------------------------------------------------------------------------------------------------------------------------------------------------------------------------------------------------------------------------------------------------------------------------------------------------------------------------------------------------------------------------------------------------------------------------------------------------------------------------------------------------------------------------------------------------------------------------------------------------------------------------------------------------------------------------------------------------------------------------------------------------------------------------------------------------------------------------------------------------------------------------------------------------------------------------------------------------------------------------------------------------------------------------------------------------------------------------------------------------------------------------------------------------------------------------------------------------------------------------------------------------------------------------------------------------------------------------------------------------------------------------------------------------------------------------------------------------------------------------------------------------------------------------------------------------------------------------------------------------------------------------------------------------------------------------------------------------------------------------------------------------------------------------------------------------------------------------------------------------------------------------------------------------------------------------------------------------------------------------------------------------------------------------------------------------------------------------------------------------------------------------------------------------------------------------------------------------------------------------------------------------------------------------------------------------------------------------------------------------------------------------------------------------------------------------------------------------------------------------------------------------------------------------------------------------------------------------------------------------------------------------------------------------------------------------------------------------------------------------------------------------------------------------------------------------------------------------------------------------------------------------------------------------------------------------------------------------------------------------------------------------------------------------------------------------------------------------------------------------------------------------------------------------------------------------------------------------------------------------------------------------------------------------------------------------------------------------------------------------------------------------------------------------------------------------------------------------------------------------------------------------------------------------------------------------------------------------------------------------------------------------------------------------------------------------------------------------------------------------------------------------------------------------------------------------------------------------------------------------------------------------------------------------------------------------------------------------------------------------------------------------------------------------------------------------------------------------------------------------------------------------------------------------------------------------------------------------------------------------------------------------------------------------------------------------------------------------------------------------------------------------------------------------------------------------------------------------------------------------------------------------------------------------------------------------------------------------------------------------------------------------------------------------------------------------------------------------------------------------------------------------------------------------------------------------------------------------------------------------------------------------------------------------------------------------------------------------------------------------------------------------------------------------------------------------------------------------------------------------------------------------------------------------------------------------------------------------------------------------------------------------------------------------------------------------------------------------------------------------------------------------------------------------------------------------------------------------------------------------------------------------------------------------------------------------------------------------CCGCGCAGGTTT------------------------------------------------------------------------------------------------------------------------------------------------------------------------------------------------------------------------------------------------------------------------------------------------------------------------------------------------------------------------------------------------------------------------------------------------------------------------------------------------------------------------------------------------------------------------------------------------------------------------------------------------------------------------------------------------------------ATGAGGAAGCTGGATACATTCAATACATCTTTAGCAGCTGATGAGGGTAAACGAGACCTTGCCCTTAACGAAGAGGAACTTATGAAATTAAATGCAACTATGTCAATACTGAAGGATGAGTCACACTATCATTCGAGCAGCTTAACAGATGATAATCTTGTGCCATTGAAAAAGTTGCTTTCATCATGGCCAGCTTCTCTGTTGTTTCCA---------GCAATCGATATTTTGAGAATCGTCCTTCTTCATCCCCAAGGGGCAAGTTTGTTCGCACAGTATGCAGAGAATGGAAAAGACATCCTGAAAGATTTTCTACAGAGAGCATCTGACCCCCCT------GATGCAAATCAATTGATGGGCATACGTACTGCAGTCAACTGCTTCAGGCATTCAGTTCTGAGGAAATGGATCTCATCCAATCGCAGTGAGATTTTGGATCTCTTCTCAGACTGCCATTTGTCTACTAACAAAAACATTCGCATAGGGTACTCCACACTACTTCTGAACTATTCTGTCTATTTGATTGAGGCAAAGGATGAAGCAGGGCAGATCCAAGTACTCTCGGCAGCCTTAGAGATGGCAGGACCTCAAGAGCAAGACCCAGTCTGTAGATATCGCTCTCTTGTGACCGTGGGATCCCTTGTCTCTGACGGGCTGGTAAAAAGTATTGCTTTGGATTTAGATGTCAAAGCTTTAGCTGATTCAGCTTTAAAGTCTGCTGATGCTTCAATATCAGAAGTGGGGAAAGACATTCAACATGTTTTGAGGTAG---------------------------------------------------------------------------------------------------------------------------------------------------------------------------------------------------------------------------------------------------------------------------------------------------------------------------------------------------------------------------------------------------------------------------------------------------------------------------------------------------------------------------------------------------------------------------------------------------------------------------------------------------------------------------------------------------------------------------------------------------------------------------------------------------------------------------------------------------------------------------------------------------------------------------------------------------------------------------------------------------------------------------------------------------------------------------------------------------------------------------------------------------------------------------------------------------------------------------------------------------------------------------------------------------------------------------------------------------------------------------------------------------------------------------------------------------------------------------------------------------------------------------------------------------------------------------------------------------------------------------------------------------------------------------------------------------------------------------------------------------------------------------------------------------------------------------------------------------------------------------------------------------------------------------------------------------------------------------------------------------------------------------------------------------------------------------------------------------------------------------------------------------------------------------------------------------------------------------------------------------------------------------------------------------------------------------------------------------------------------------------------------------------------------------------------------------------------------------------------------------------------------------------------------------------------------------------------------------------------------------------------------------------------------------------------------------------------------------------------------------------------------------------------------------------------------------------------------------------------------------------------------------------------------------------------------------------------------------------------------------------------------------------------------------------------------------------------------------------------------------------------------------------------------------------------------------------------------------------------------------------------------------------------------------------------------------------------------------------------------------------------------------------------------------------------------------------------------------------------------------------------------------------------------------------------------------------------------------------------------------------------------------------------------------------------------------------------------------------------------------------------------------------------------------------------------------------------------------------------------------------------------------------------------------------------------------------------------------------------------------------------------------------------------------------------------------------------------------------------------------------------------------------------------------TTGGGCCCCGAGCGCCTTCTTACGTGC---------------------------------------------------------------------------------------AGACCCCTTCGCAGGCGCCTAGTCATC---------------------------------------------------------------------------------------------GCAGTCATGGCTCCCCCT---CTCTCCACTCTC------GCTGGTCAGGGCCGTGTTTTTGAGCATTCAGTCTCATACTGTCCAGGGTTATGTTGGAAACAAGGCGGCTGTCTTCCTTTGCAACTGCTGGGATTTGATGTGGATCCAATCAACTCTGTTCAATTTTCTAATCACACAGGCTATCCAGTGTGGCGTGGCCAGGTATTAAATGGAGAGGAGTTATGGAACCTCATAGAAGGCTTGGAGGCAAATGATCTTTTATACTACACTCATCTTTTGACAGGGTATATTGGCTCACTATCCTTCCTTGAATGTGTTTTGCGCGTAGTGGAGAAGCTGCGATCTGTGAACCCTGATTTGATATATGTGTGTGATCCGGTTATGGGTGATGAAGGTACTTTCTACATTCCGCAAAACCTTGTGCCCGTGTATGCTGAGAAAGTTTTACAATTAGCATCTATTGTCACCCCAAATCAATTTGAACTGGAGAAGCTAACAGGATGCAGTATTAAAACTGAAGGAGATGCTTTGGAAGCTTGTAAGCTCTTGCATGCCGCAGGTCAC---------------------------------------------CTGCGCGGTGGTTATTACAAGTCTTGA---------------------------------------------------------------------------------------------------------------------------------------------------------------------------------------------------------------------------------------------------------------------------------------------------------------------------------------------------------------------------------------------------------------------------------------------------------------------------------------------------------------------------------------------------------------------------------------------------------------------------------------------------------------------------------------------------------------------------------------------------------------------------------------------------------------------------------------------------------ATGTGGAGTACCATG------------------------------------------TGGGGCAGAGGGACCTCC---TCTACCTCTGTGGGAGTGTCTGATGCAGGTGGAAGGTTTCTTGCAAACATGAATGTC------------------------------------------------------------------------------------------------CCCCCACAAAACGATTGCTGCTCAATCTGCCATGATTCTTTCGCTTTTCCTTGCCAAGCAAATTGTGCGCACTGGTTTTGCGGAGACTGCATACTTCGGGTCTGGCAACACACGTCAGCCCTCCAGCCTTGCAGATGCCCAATTTGTCGGCGACCCATTAATCTTCTTATCCCTTCAGAT------TTCGAATGGAGTAGGGACCCCGAAGCTCAAAGAGTTTTGCGTGATGTTGCAAATTACAATCGGTACCATGGAGGAGGGCCTGTAAGCATCTTGCAA---------------------------------------------------------------------------------------------------------------------------------------------------CGTGCGCGAGACATGCCTTTATTGTTAAGGCGCTTGGTGCAAGATTTGATGGATCCTCAAAGAGCTCTTCCACTGGTGCATCGAACTCGAATAATCATATATTTGCTGCTGTTGGCTTTTTATGTTTTCAGCCCTCTGGATATCCTGCCTGAAGCTATATTTGGATTCATAGGCCTCCTTGATGATTTTCTGGTGATGCTGCTTGTTTTGTTCCACCTGGCGGCCATGTATCGGACGGCACTGGTT---------------TACCGGTTTGGTTCCCGTGGCCACTAG---------------------------------------------------------------------------------------------------------------------------------------------------------------------------------------------------------------------------------------------------------------------------------------------------------------------------------------------------------------------------------------------------------------------AAC---------------------------------------------------------------------------------------------------------------------------------------------------------------------------------------------------------------CTAGAGGGGGAAAACTTGGAAAATTTTGGTAAGGATCCAGCTGTTGAAACAAGCTTTTTGCCAGACAGGGAGCGGGAAGCAGAAGAGCAAGCTGAGCGTGAACGACTACGGAAACAATGGCAGAGAGAGCAAGAGCGCATCAAAAATGAGCCACTTGAAATCACTTACAGCTATTGGGATGGTGCTGGTCATCGCCGCGTAATTCAGGTTCGTAAAGGAGATTCAATTGCGGAGTTTTTGCGGGCTGTTCAACAACAACTAGCTGCAGAGTTCCGAGAAATCAGAACGGCCTCAGTGGAGAATTTGTTATATATAAAGGAAGATTTAATAATTCCACATCAACACTCTTTCTATGAGCTGATCATTAATAAAGCAAGGGGCAAGAGTGGGCCGCTCTTTCACTTTGATGTGCACGAAGACATTCGAACGATTGCCGATGCAACTATAGAGAAAGATGAGTCACATGCAGGAAAGGTTGTAGAGAGGCATTGGTATGAAAAGAACAAACATATTTTTCCAGCATCCAGATGGGAGATCTATGATCCCACTAAGAGATGGGAGCGATACACTATACATGGGGATTGA------------------------------------------------------------------------------------------------------------------------------------------------------------------------------------------------------------------------------------------------------------------------------------------------------------------------------------------------------------------------------------------------------------------------------------------------------------------------------------------------------------------------------------------------------------------------------------------------------------------------------------------------------------------------------------------------------------------------------------------------------------------------------------------------------------------------------------------------------------------------------------------------------------------------------------------------------------------------------------------------------------------------------------------------------------------------------------------------------------------------------------------------------------------------------------------------------------------------------------------------------------------------------------------------------------------------------------------------------------------------------------------------------------------------------------------------------------------------------------------------------------------------------------------------------------------------------------------------------------------------------------------------------------------------------------------------------------------------------------------------------------------------------------------------------------------------------------------------------------------------------------------------------------------------------------------------------------------------------------------------------------------------------------------------------------------------------------------------------------------------------------------------------------------------------------------------------------------------------------------------------------------------------------------------------------------------------------------------------------------------------------------------------------------------------------------------------------------------------------------------------------------------------------------------------------------------------------------------------------------------------------------------------------------------------------------------------------------------------------------------------------------------------------------------------------------------------------------------------------------------------------------------------------------------------------------------------------------------------------------------------------------------------------------------------------------------------------------------------------------------------------------------------------------------------------------------------------------------------------------------------------------------------------------------------------------------------------------------------------------------------------------------------------------------------------------------------------------------------------------------------------------------------------------------------------------------------------------------------------------------------------------------------------------------------------------------------------------------------------------------------------------------------------------------------------------------------------------------------------------------------------------------------------------------------------------------------------------------------------------------------------------------------------------------------------------------------------------------------------------------------------------------------------------------------------------------------------------------------------------------------------------------------------------------------------------------------------------------------------------------------------------------------------------------------------------------------------------------------------------------------------------------------------------------------------------------------------------------------------------------------------------------------------------------------------------------------------------------------------------------------------------------------------------------------------------------------------------------------------------------------------------------------------------------------------------------------------------------------------------------------------------------------------------------------------------------------------------------------------------------------------------------------------------------------------------------------------------------------------------------------------------------------------------------------------------------------------------------------------------------------------------------------------------------------------------------------------------------------------------------------------------------------------------------------------------------------------------------------------------------------------------------------------------------------------------------------------CCGCGCAGG---------------------------------------------------------------------------------------------------------------------------------------------------------------------------------------------------------------------------------------------------------------------------------------------------------------------------------------------------------------------------------------------------------------------------------------------------------------------------------------------------------------------------------------------------------------------------------------------------------------------------------------------------------------------------------------------------------------------TTGAGTGCCAATACAGAAGCTACACTTTCTGTTGAAGGCCTGCATGATGATCRCGATTTCAGGACGGTGATTACCCGAAAGAAGTTTGAAGAACTCTGTGAAGATCTGTGGGGACAGGCACTGGTTCCTATCAAGCGAGTTCTGCATTCCTCTCAGCTGTCTGTAGACCAGCTGCATTCTGTGGAACTTATTGGTGGGGCAACACGGGTACCCAAGCTACAGAGTGTCTTGTCAGACTTTTTGGGTGCAAAAGGCCATGATAGACACCTTGATGCTGATGAGGCGATTGTTCTAGGAGCAGCCTTGCACGCAGCTAACCTTAGTGATGGCATCAAAATGAATCGGAAGCTTGGAATGATTGATGGGATTACCTACGGTCTTTCAATGAAGATTGAAAGTTTGGTTTCAGCCTCT---------------GCTAATGTCGAGGAC---------------------AACAAGTATGATCTAGTTGTTCCCAGGTTAAAGAAACTTCCCAGCAAGGTATTTAAATCGTCAAGCAATAGC---AAT---GACTTTAAAGTTTTCTTGTCATACGATCCAGCTGAGACTCTTCCGCCTGGGATTAGCTCAAATGAGATAGCAGCTTTTGAGGTTTCCGGAGTAACAGAGGCCTACTCAAAGTATGGGTCACGAAATCTGTCTTCTCCCATGAAGACAAATCTGCACTTCTCTCTAAGTAGAAGTGGAGTGCTTTCATTTGACAGAGCTGAAACTGTGGTAGAGTTTTCAGAATGGGTTGAAGTT------CCCGTG---AAA---------------------------AACAAAACAATT---------------------AACGAGACAAAGACAACATTGGAAAAGCCT------GATTTGTCTTCTGAAACTGGAGGAAGTGGGCCCGAGGGCAACAGCAAAGCTGAG------------------------------------------------------------GATGGTGCCACAGTTGAGAATTCCAACACCACTGACACTAAAGATTTTTTGAACAACACAGCACCTGTACAGGAAGTCATCATGGAGAAGAAATTAAGAAAGCGCACAATACGAGTTCCT------TTGAAGATTAAGGATGTGAGTGTAGGGTTAGTCAGGCCAATGTCTAAGGATGCTCGACTGGAGGCAGTCCTTCGCCTTGACAAAATCAATCGCCAAGAGGAGGAAAAGAGGATGACCGCAGAAGCCAAGAATAGCCTTGAATCTTATATCTATTCAATGAAGGAAAAGCTGGAATCCACAGATGGTATTGATAAAGTTACTACAGAGGAGCAGAGGGATCGCTTTCGAGAAGAACTTACAGCAGCAGAGGATTGGCTTTATGAG------GAGGAAACAACAGCTTCGGAGTACAAAAAGAAATTGGACTCGCTAAAAGCTGTGGGAGATTCTATGTTTTTGAGATTGACAGAACTGGTATCCAGACCGGCAGCTGTGGATTTTGCCCTCACATACATTGGAGACATTAAGGAGACTGTGGATGGCTGGACAAAATCTAAGCCCTGG------ATCACTGAAAACAAAAAAGAT---GAGTTGCTGGAATCAGCTGATGGCTTGCAGAAATGGTTGGCAGAAAAGCAAGTGGAGCAACAGAAAAAGGATGCCCATGAAGATCCGGTCTTTT--TATCGGATGATGTGTACACGA---------------------------------------------------AGGTTTCAAAGCTGGAGCAAAAGCTTTCAA---AACTGA------------------------------------------------------------------------------------------------------------------------------------------------------------------------------------------------------------------------------------------------------------------------------------------------------------------------------------------------------------------------------------------------------------------------------------------------------------------------------------------------------------------------------------------------------------------------------------------------------------------------------------------------------------------------------------------------------------------------------------------------------------------------------------------------------------------------------------------------------------------------------------------------------------------------------------------------------------------------------------------------------------------------------------------------------------------------------------------------------------------------------------------------------------------------------------------------------------------------------------------------------------------------------------------------------------------------------------------------------------------------------------------------------------------------------------------------------------------------------------------------------------------------------------------------------------------------------------------------------------------------------------------------------------------------------------------------------------------------------------------------------------------------------------------------------------------------------------------------------------------------------------------------------------------------------------------------------------------------------------------------------------------------------------------------------------------------------------------------------------------------------------------------------------------------------------------------------------------------------------------------------------------------------------------------------------------------------------------------------------------------------------------------------------------------------------------------------------------------------------------------------------------------------------------------------------------------------------------------------------------------------------------------------------------------------------------------------------------------------------------------------------------------------------------------------------------------------------------------------------------------------------------------------------------------------------------------------------------------------------------------------------------------------------------------------------------------------------------------------------------------------------------------------------------------------------------------------------------------------------------------------------------------------------------------------------------------------------------------------------------------------------------------------------------------------------------------------------------------------------------------------------------------------------------------------------------------------------------------------------------------------------------------------------------------------------------------------------------------------------------------------------------GGAAGGTTTCTATGTGAGACATTAAAAATGGCTTATTATTGGAAAAGCCAAGAAGCTATTTATGAGAAGGAGTGTGGCAATATGCCTGGCTTTGCAGTACTATACCGTGATCCAAATAGTACTCGGGTTACCTTCAGTCAGTTTCTACGGGTGCACTTGAAGTGGAGCAATTGGATCACAAAATCACTAATTCAGTGCCTAGAGTCTGCTGATTATATTGAAATTCGGAATGCTCTCACGGTGTTGACAAAGATTTCAAGTGTTTTCCCAGTTACACGAAAAACTGGGTTCAATCTTGAAAAGCGAGTCATCAAGATAAAGGGGGATGAGAGGGAAGATCTTAAGGTTCTTGCGATAGGTGTCGCTGCTGCACTTGCGTCACGAAAGAGTTCCTGGGTCACAGATGAAGAATTTGGTATGGGCTTATTAGACTTGAAG------------------------------------------------------------------------------------------------------------------------------------------------------------------------------------------------------------------------------------------------------------------------------------------------------------------------------------------------------------------------------------------------------------------------------------------------------------------------------------------------------------------------------------------------------------------------------------------------------------------------------------------------ACAAGTGCGTCTACTGTTAAAGCCTCCACTGCTACCTCCTCGGCT------------------------------------------------------------------------------------------------------------------------------------------------------------------------------------------------------------------------------------------------------------------------------------------------------------------------------------------------------------------------------------------------------------------------------------------------------------------------------------------------------------------------------------------------------------------------------------------------------------------------------------------------------------------------------------------------------------------------------------------------------------------------------------------------------------------------------------------------------------------------------------------------------------------------------------------------------------------------------------------------------------------------------------GYCCTGACCACACCA---------------------------------------------------------------------------------------------------------------------------------------------------------------------------------------------------------------------------------------------------------------------------------------------------------------------------------------------------------------------------------------------------------------------------GGTGGAGCATAA---------------------------------------------------------------------------------------------------------------------------------------------------------------------------------------------------------------------------------------------------------------------------------------------------------------------------------------------------------------------------------------------------------------------------------------------------------------------------------------------------------------------------------------------------------------------------------------------------------------------------------------------------------------------------------------------------------------------------------------------------------------------------------------------------------------------------------------------------------------------------------------------------------------------------------------------------------------------------------------------------------------------------------------------------------------------------------------------------------------------------------------------------------------------------------------------------------------------------------------------------------------------------------------------------------------------------------------------------------------------------------------------------------------------------------------------------------------------------------------------------------------------------------------------------------------------------------------------------------------------------------------------------------------------------------------------------------------------------------------------------------------------------------------------------------------------------------------------------------------------------------------------------------------------------------------------------------------------------------------------------------------------------------------------------------------------------------------------------------------------------------------------------------------------------------------------------------------------------------------------------------------------------------------------------------------------------------------------------------------------------------------------------------------------------------------------------------------------------------------------------------------------------------------------------------------------------------------------------------------------------------------------------------------------------------------------------------------------------------------------------------------------------------------------------------------------------------------------------------------------------------------------------------------------------------------------------------------------------------------------------------------------------------------------------------------------------------------------------------------------------------------------------------------------------------------------------------------------------------------------------------------------------------------------------------------------------------------------------------------------------------------------------------------------------------------------------------------------------------------------------------------------------------------------------------------------------------------------------------------------------------------------------------------------------------------------------------------------------------------------------------------------------------------------------------------------------------------------------------------------------------------------------------------------------------------------------------------------------------------------------------------------------------------------------------------------------------------------------------------------------------------------------------------------------------------------------------------------------------------------------------------------------------------------------------------------------------------------------------------------------------------------------------------------------------------------------------------------------------------------------------------------------------------------------------------------------------------------------------------------------------------------------------------------------------------------------------------------------------------------------------------------------------------------------------------------------------------------------------------------------------------------------------------------------------------------------------------------------------------------------------------------------------------------------------------------------------------------------------------------------------------------------------------------------------------------------------------------------------------------------------------------------------------------------------------------------------------------------------------------------------------------------------------------------------------------------------------------------------------------------------------------------------------------------------------------------------------------------------------------------------------------------------------------------------------------------------------------------------------------------------------------------------------------------------------------------------------------------------------------------------------------------------------------------------------------------------------------------------------------------------------------------------------------------------------------------------------------------------------------------------------------------------------------------------------------------------------------------------------------------------------------------------------------------------------------------------------------------------------------------------------------------------------------------------------------------------------------------------------------------------------------------------------------------------------------------------------------------------------------------------------------------------------------------------------------------------------------------------------------------------------------------------------------------------------------------------------------------------------------------------------------------------------------------------------------------------------------------------------------------------------------------------------------------------------------------------------------------------------------------------------------------------------------------------------------------------------------------------------------------------------------------------------------------------------------------------------------------------------------------------------------------------------------------------------------------------------------------------------------------------------------------------------------------------------------------------------------------------------------------------------------------------------------------------------------------------------------------------------------------------------------------------------------------------------------------------------------------------------------------------------------------------------------------------------------------------------------------------------------------------------------------------------------------------------------------------------------------------------------------------------------------------------------------------------------------------------------------------------------------------------------------------------------------------------------------------------------------------------------------------------------------------------------------------------------------------------------------------------------------------------------------------------------------------------------------------------------------------------------------------------------------------------------------------------------------------------------------------------------------------------------------------------------------------------------------------------------------------------------------------------------------------------------------------------ATGACACCC---------------------------------------------------------------------------------------------------------------------------------------------------------AGGGTT---TGCATG------AGCGTTGCTGTTGGCACGGAGGCTCCTGTTAGC------GATGTTCTCTTTGCAGATTACAAGGCCTCTTGTGCCTTCATGTTCCCAGGCCAGGGTGCTCAAGCAGTTGGAATGGGAAAAGAAGCAGACAAAGTGCCTGCTGCTCTGGAGATGTTCAACAAAGCAAGTGAAATTCTTGGATATGATTTGCTGGATGTGTGCATCAATGGGCCAAAGGAGAAGCTTGATTCAACAGTCATTAGCCAGCCTGCTATTTATGTGGCCAGCTTGGCAGCTGTCGAGGCCTTGCGTGCCGATAGTAAAGGCCAAGGTATCATTGATTCAGTGGATGTCACTTGTGGGTTAAGTTTAGGAGAATACACAGCGCTTGCCTTTGCTGGAGTTTTCAGCTTTGAGGATGGCCTTAAGCTTGTGAAACTGAGGGGTGAAGCCATGCAGGCGGCAGCAGATTCAACTCGAGGAGGCATGGCTAGTGTGATAGGACTGGATTCAGGGAAGGTGCAGGCCCTCTGTGATGCTGCAAATGAGGAAGTCAGTGAGGATGAGAGAGTGCAAATAGCGAACTTCTTGTGCACAGGAAACTATGTGGTTTCAGGTGGACTAAAGGGAGTGGAAGCAGTTGAAGCAAAGGCAAAGTCTTTAAAG---------------------------------------------------------------------------------------------------------------------------------------------------------------------------------------------------------CTCGAATGGTGGTGCGTTTGGCAGTTGCAGGAGCTTTTC---------ATACACAGTTAA---------------------------------------------------------------------------------------------------------------------------------------------------------------------------------------------------------------------------------------------------------------------------------------------------------------------------------------------------------------------------------------------------------------------------------------------------------------------------------------------------------------------------------------------------------------------------------------------------------------------------------------------------------------------------------------------------------------------------------------------------------------------------------------------------------------------------------------------------------------------------------------------------------------------------------------------------------------------------------------------------------------------------------------------------------------------------------------------------------------------------------------------------------------------------------------------------------------------------------------------------------------------------------------------------------------------------------------------------------------------------------------------------------------------------------------------------------------------------------------------------------------------------------------------------------------------------------------------------------------------------------------------------------------------------------------------------------------------------------------------------------------------------------------------------------------------------------------------------------------------------------------------------------------------------------------------------------------------------------------------------------------------------------------------------------------------------------------------------------------------------------------------------------------------------------------------------------------------------------------------------------------------------------------------------------------------------------------------------------------------------------------------------------------------------------------------------------------------------------------------------------------------------------------------------------------------------------------------------------------------------------------------------------------------------------------------------------------------------------------------------------------------------------------------------------------------------------------------------------------------------------------------------------------------------------------------------------------------------------------------------------------------------------------------------------------------------------------------------------------------------------------------------------------------------------------------------------------------------------------------------------------------------------------------------------------------------------------------------------------------------------------------------------------------------------------------------------------------------------------------------------------------------------------------------------------------------------------------------------------------------------------------------------------------------------------------------------------------------------------------------------------------------------------------------------------------------------------------------------------------------------------------------------------------------------------------------------------------------------------------------------------------------------------------------------------------------------------------------------------------------------------------------------------------------------------------------------------------------------------------------------------------------------------------------------------------------------------------------------------------------------------------------------------------------------------------------------------------------------------------------------------------------------------------------------------------------------------------------------------------------------------------------------------------------------------------------------------------------------------------------------------------------------------------------------------------------------------------------------------------------------------------------------------------------------------------------------------------------------------------------------------------------------------------------------------------------------------------------------------------------------------------------------------------------------------------------------------------------------------------------------------------------------------------------------------------------------------------------------------------------------------------------------------------------------------------------------------------------------------------------------------------------------------------------------------------------------------------------------------------------------------------------------------------------------------------------------------------------------------------------------------------------------------------------------------------------------------------------------------------------------------------------------------------------------------------------------------------------------------------------------------------------------------------------------------------------------------------------------------------------------------------------------------------------------------------------------------------------------------------------------------------------------------------------------------------------------------------------------------------------------------------------ATGGACAAGGATCTCCCTCCACGGGTACTGGTCGAGTTCTCTGAAGCA---ACCAACTTAACAGAGCTCACAGCGAGTGATGTCAACAAGCTTTTTAACCTCAGTAAGGAGGATGAGGCTCGGTTTTTTTGTGAAGGTTTACCCAACAGCTTTATTAAAGAATTCGACATCAGTTGCACAAATGGTTTGCTAATTAGAAGCCAGTTTATGAAGCTAGTCGATCACTTGTCCAAA---ATGACCGAGGGA------------------------------------AAGAAAACGACCGAAGACCCT---GCAGATGTCGTTATTGACAAGAAAGAA---------------------------------------------------------------------------GTGTCTTTGATTGAACCTCTCACCTACATGTCTTTGAATAAAAAAAAGAAGCTAGCAAGAGAGCGGCGACTGCTGGACAAAGCGGACCTTGGCTCAAAAAAACAAATTTTGCTTGATGGCCTGCCTGGAAGTGGAAAAAGCTTCATACTCGCAATGCTTGTTCAGTGGGCTCGAAGCAAAGGCTGGCTAGTTTGTTATATTCCAAGTGGGAGGAAATGGACTCACAATGATCTCTACTACAAAAATCAGTCCACTGGCCTGTGGGATACACCTGTGCAAGCTGCGTCCATGCTCCAGGATTTCTTGAAAAGTCACAGTGACATCCTAGATGTGATTCCATGCCGTATTTTTGATCCTATACCTTTAGGGGAAGGGCCAGGAATTGGACGGACATCAGGCAGTCAAGAGGCACCTATGCTAGATGGTTCTACTTTAAAGGATTTAGTTCAGCTTGGAATAGACTCCCCTCATGCTGCGGTTGGTGTAGTAGTACGGTTACGCAAGGAACTCTCACTGGTTGTGGAGGTCCCTGTTCTCATTGCAGTGGATCAGTTCAACAGCTGGTTCACTTTCAGTGGATTCTATGAAAGCTACAATGAATTTGGTCGAAGACAGATACATGCAAGGGAACTGGCAATGGTCCATGCTTTTCGAGATATGACCTATGGT---CCGTTTATGGTGGGGGCCTTTTCACACTCAACAAATGTGGGAAAGCTTCCAAAACAGTTACCTGGGGTCCCATTTGAAGCCAAAGTGTTTTTAAACCGGTATGATTTTATGGAGGCAAGTGTAATGCTCAAGCATTATATGAGAAAA---TGGTGCTCCAAAGCAAAATTTGGTAAAAGGGCTAGAAGAGCTTTATACATGTTAACCAATGGCAATGCAATCGAGCTAAGGGACACAGCTTTTCTAACTGCAGGTGGTTTAAGACAAGTTGTTCCG---------------------------------GAGGCATTGGCTGCCTGA------------------------------------------------------------------------------ATGGGGGGCTCATCCCTACCACCGCCCGCAGCT------------------CCTCCATCACCAGAAGAAGGGGGTGCCTCCACCGCGCAGGTTGCT------------------TCCCACATGGGCGATGCTCTACAT------------------------------------------------------------------------------------------------------------------------------CAGAGCCCACAAGCG------------------------------------------------------------------------CTAATCAGCATAAAGAAGGGTGCTTTTGAAGGAGGAGATTGGAGAAAGTATGCTGCCCTAAAGGTCTCCACAGAGTATGACAGTGAGGAGAACATCTTTGTGAACAAGATCTCCGCGCGTCTCCTTGATGGGCTCGCCAAGATCAAGGCCTCCTTTCAGCGCGAGCAGGGGAATGAA------------------------------------ATTCGCTCTCCCATTCTCGGACTCTCAACCAAACACCTCTCCATCTTGTATGACCATGAGGATCGCAATGCCCTTGTCACTGCTATTGCGAACGCC---GGCTCCCGTGTCCAGATTAAGTATTTGCGGGATATCAGGGCGCAACAAGGAGAGGTGAAGCTTATTGCACGCTCTGCTGATGCTGGTTATCAAGCTGAGATTGGCTATGATGTGCCTGCAGCAGGACTGCCAAGAGCATCGTTAATTTTTCCCTTCGGTGAGGTCAAAGTGGAGGAG---GAACAGCGAGAAGAGGCG---------AAGGTTCTCTCTATCAATGGGTTTGTCGGTGGAAGGTTATTAAATGGAATGGCTGTGGCTGAATACCGAGATGAGATTGTGGGCTTGAAGTACAAATACAAGGATTCAGAGATGACCATCGCACCATCGATATCATTGCCCACAAAGTCACTGTCTCTCACCCTTAAGCGTCAGTTTGATGAGGCCAACAAGTTGAGTTATTTTTACAATTTGGATTCTACTGCATGGAGTGCTGTTTACAAGCACAAACCTAGTGAACATTTCAAGCTTAAAGCTGGGTACGACTCGGAAGCTCGAATTGGTTGGGCATCAGCATGGGTTGGCAAAGAAGAGTCCGGTGCCAAAAAGGCTCCAAGAAAATGCAAGCTTCAAGTCATGCTTCAAGTACCCCAAGACGATTTGAGGTCGGCAGCTCTTCTC------------------------------------------------------------------------------------------------------------------------------------------------------------------------------------------------------------------------------------------------------------------------------TTCAAAGTGAAGAAG---------------------------------------------------CGATGGGATTTGTGA---------------------------------------GAGCTAGGCAGCTTC---------------TCCGCCAGCTCTCGCGAC---------------------GCGGGC---GACTGCCCTCCTCCTCCCGTCCACTCCCATTTACCTCGTTACTCTGCAGCTTTCTCTTCTGGTTCTCACGACCATCACCAG---------------------------------GACCACTGCCTTCCTTGTAGCCAACAAGCT------------CTCTATCTACAT---------------------------------------------------------------------------------------------------------------------------AGCTCGGACAGAGATGAAGAACACAGACAG------------------------------------------------AGTTCTGGTCTTTCAGGTATACCAAAGTGGCTTTCTAGGCTA---ATGGTCTCATCCAAAGATGTGAATTTCCTACCTAGGAAGGAAGTGGCTCCATTTTCATCTGGCTCTACCTCGACCTTAATTTATAGGGCATTTTCTGCATCG------------------------------AGTAGGTTTTCTCAGGTCAGAGCAAGTGGCGCTTGTGGACCTCTTTTCGGCAATGGC------------------------------TATGCTCCTATGCAGGGAGTTTCC---------------------------------------------------------ATGGTTAGGTTTGCTAGCACTGCCACAAGC------------------------------GAGCACCTTGAAGATGAGCTTGGAAGAACTGCAGGGGTTGGTGGCAAAGCCGAGGTT---------------TTTAGTGCTGTGGATGCA---------GATGGAGCAGTGACAATGGTGACT---------------------------------------CCAAAAGCTCAAGCAATTAGC---------------------GAGGTTAGCGCAATCATAGGAGACTGTTCATATCCA---ACAGCCTTCTTGCAGCTGCTCATGGAATATGTGCACGTGAATATGGGGTTTCCATGTGGGCTGCGATTGCAGCCACAACCATTTGCTATCAGGCTCACGTGCCTCCCTGTAGTTGTGTACCAACTAAGATCAGCATCGAAGCTTTCG------CTGATGAGACCAGAAATGGAGGCAATCAATGCAGAAATCAAGGACAGTAACTATGATCCAAGGGTTGCCGCAGAGGGGCGTGAACGAATCATGGCGCTTTTTGCAAAGTATAAAACAACTCCGTTTTCGCCATTTGTTGGTGCACTATTACAGGCCCCCGTCTTCATGTGTTTCTATTTTGCGATAAGGAATATGACCGACAGAGTTGAATCTTTCAAAGATGGAGGCTTTCTATGGTTTACAGATCTTACGACTGCAGACAGCACATACATCCTACCTACCTTGCTGTCAGCGAGTGTCTTGCTGACCATAGAGTTAAATGCTGCAGAAGGCATGGAAGGGAACCCTTTTGCAGATAAGATGAAGAAGTACATGAGAATT---------------------------------------------------------------------------------------------------------------------------------------------------------------------------------------------------------------------------------------------------------------------------------------------------------------------------------------TTG------CTGTTGTATTGTTCCCTATCTCTTTGA---------------------------------------------------------------------------------------------------------------------------------------------------------------------------------------------------------------------------------------------------------------------------------------------------------------------------------------------------------------------------------------------------------------------------------------------------------------------------------------------------------------------------------------------------------------------------------------------------------------------------------------------------------------------------------------------------------------------------------------------------------------------------------------------------------------------------------------------------------------------------------------------------------------------------------------------------------------------------------------------------------------------------------------------------------------------------------------------------------------------------------------------------------------------------------------------------------------------------------------------------------------------------------------------------------------------------------------------------------------------------------------------------------------------------------------------------------------------------------------------------------------------------------------------------------------------------------------------------------------------------------------------------------------------------------------------------------------------------------------------------------------------------------------------------------------------------------------------------------------------------------------------------------------------------------------------------------------------------------------------------------------------------------------------------------------------------GCGCAGGTCATATGCCTAGGCACATGG------------------------------------------------------------------------------------------------------------------------------------------------------------------------------------------------------------------------------------------------------------------------------------------------------------------------------------------------------------------------------------------------------------------------------------CTTGATGATATGACAATCTATGGTAC-AGC-CAGR-AAACCTGGGTGGCCATCGTGGCTTCTGCTGTTTACAATTGTGATATCACTGGCCGCATTCACATCGGCCATACCTGTGCAATACTTTGCAGAGCTACGACTCTTCTATGCCTTGGGAGTTGGTCTTTCTCTTGGCATCTACATATGCTCTCAGTATTTCATGGAGTCTCCTATCTTGCATGCATTGATTGTTGGGGCTATACTATGCTGCACAGTTTTTCTAGTCTTTACGCACCTGCCCTCGGCTTCAAGTCCGAGGTACATGCCCTGGGTATTTGCTTTATTGGTGGCTTTACTGCCTGTCTCATATTTTGTGGAGGGGCAGGCAAGGCTT------------------------------------------AGCATGGGTGAAAACGATGATGAGAAACTTATGGCTCTTTTGGCCATAGAAGGCTCTAGAGCATCACTGTTAGGGCTCTTTGCTAGCATGTTTATGCTTATTGCCTTACAGATTAAGTTTGAGCTGGCTTCCTTGCTAAAAGAGAAG------GTCATGGAGAAG---GGAAGAAGCTGGGTTCAGCCAGCAGGCGCGAGTTCGGGC------TTTGTTCCCAAGTACCGCCTTCTTCAAAGGCGCCCATCACTTGCTGCA------TCATTT---ACAGTAAAAAAGCTGGCTGCAGAAGGA---TCATGGATGCCAGCAGTGGGGAATGTAGCCACGTGCCTTTGTTTTTTGCTTTGCCTTATCCTGAATGCCAGGTTGACGGGTGGTTCGAACAGGGCTATATTTTTCTTGGCGCCGATTTTGCTGCTGCTCAATCAGGACTCCAGTTTGTTCACAGGATTACCTGCGCGG---------------------------------------------------------------------------------------------------------------------------------------------------------------------------------------------------------------------------------------------------------------------------------------------------------------------------------------------------------------------------------------------------------------------------------------------------------------------------------------------------------------------------------------------------------------------------------------------------------------------------------------------------------------------------------------------------------------------------------------------------------------------------------------------------------------------------------------------------------------------------------------------------------------------------------------------------------------------------------------------------------------------------------------------------------------------------------------------------------------------------------------------------------------------------------------------------------------------------------------------------------------------------------------------------------------------------------------------------------------------------------------------------------------------------------------------------------------------------------------------------------------------------------------------------------------------------------------------------------------------------------------------------------------------------------------------------------------------------------------------------------------------------------------------------------------------------------------------------------------------------------------------------------------------------------------------------------------------------------------------------------------------------------------------------------------------------------------------------------------------------------------------------------------------------------------------------------------------------------------------------------------------------------------------------------------------------------------------------------------------------------------------------------------------------------------------------------------------------------------------------------------------------------------------------------------------------------------------------------------------------------------------------------------------------------------------------------------------------------------------------------------------------------------------------------------------------------------------------------------------------------------------------------------------------------------------------------------------------------------------------------------------------------------------------------------------------------------------------------------------------------------------------------------------------------------------------------------------------------------------------------------------------------------------------------------------------------------------------------------------------------------------------------------------------------------------------------------------------------------------------------------------------------------------------------------------------------------------------------------------------------------------------------------------------------------------------------------------------------------------------------------------------------------------------------------------------------------------------------------------------------------------------------------------------------------------------------------------------------------------------------------------------------------------------------------------------------------------------------------------------------------------------------------------------------------------------------------------------------------------------------------------------------------------------------------------------------------------------------------------------------------------------------------------------------------------------------------------------------------------------------------------------------------------------------------------------------------------------------------------------------------------------------------------------------------------------------------------------------------------------------------------------------------------------------------------------------------------------------------------------------------------------------------------------------------------------------------------------------------------------------------------------------------------------------------------------------------------------------------------------------------------------------------------------------------------------------------------------------------------------------------------------------------------------------------------------------------------------------------------------------------------------------------------------------------------------------------------------------------------------------------------------------------------------------------------------------------------------------------------------------------------------------------------------------------------------------------------------------------------------------------------------------------------------------------------------------------------------------------------------------------------------------------------------------------------------------------------------------------------------------------------------------------------------------------------------------------------------------------------------------------------------------------------------------------------------------------------------------------------------------------------------------------------------------------------------------------------------------------------------------------------------------------------------------------------------------------------------------------------------------------------------------------------------------------------------------------------CACAAGCTCGCATACATACGCTCTCAGATCGATCTG---------CTTCAACTTCTCAAGCTTTTCTGG---AGAGATGGGAAGG-TGTC------TGC---------TTT------GGCTCA------------------------------------------------------------------------------------------------TCTTCTCCTCCTGCCTTCTCGCCTTCTGTCAAAGCAGCCCCGGCGACAACGATCCTCTCTACAAAAAACTGTGTGGCAAAATGTGAGGCATCAGGCTGTCTTAATGACAAGTGTTTCTCAAGCTGCAAGCATGCAGTTAATGGTGGTAGCTCAGGG---------CCTTCAAAG------------------------------AGCAAATGCCCTTATGAT---GCTTTAATAGAGTGGGATTGCACCAGCGAATGCAGATATCAATGTATGTCTCTTCGAGAGAAGGAAAGAATGGAGGATGGCCAGCTGCCCATAAAATATCATGGCAAATGGCCTTTTAAGCGAGTGCTAGGCCTTCAGGAACCTTTATCAGTTGCCTTCTCCCTTGCAAATCTAGCTGTACATGTACAAGGCTTGCTATCTTTTCTTTACTTGCTTCATTTCACTCTTCCCAAACGTCCTCAAGGCAAAAGGGGTCCTTACTATGAATACAGTGGTCTATGGACACTTTATGGGCTAGTTTCCTTGAACTCTTGGATATGGAGTACGGTTTTTCATGCAAGAGACACGGTGTTCACAGAGAAGGCAGACTACTCCTCAGCTGTTGGGCTGATTGGCATTGCACTCATTGTGGCCTTAATTAGAACTCTCAACTTGAGGATTGAGGCAGCACGGGTTATGGTGGCAGCTCCAGTGATAGCCTTTGTTTCTACACACATTCTCTATCTGAACTTCTATGATTTCGACTATGGCTGGAACATGAAGGTTTGTGTGACTAY--GYGYG-TTCAGCTGCTGCTCTGGACAGTCTGGGCTGGGTATGTCCGCCATCCTTCAAGGTTGAAGTTGTGGTTCGTGGTTTTGGCTGGTTCGATGATCATGTTTCTACCTGCGCGG---------------------------------------------------------------------------------------------------------------------------------------------------------------------------------------------------------------------------------------------------------------------------------------------------------------------------------------------------------------------------------------------------------------------------------------------------------------------------------------------------------------------------------------------------------------------------------------------------------------------------------------------------------------------------------------------------------------------------------------------------------------------------------------------------------------------------------------------------------------------------------------------------------------------------------------------------------------------------------------------------------------------------------------------------------------------------------------------------------------------------------------------------------------------------------------------------------------------------------------------------------------------------------------------------------------------------------------------------------------------------------------------------------------------------------------------------------------------------------------------------------------------------------------------------------------------------------------------------------------------------------------------------------------------------------------------------------------------------------------------------------------------------------------------------------------------------------------------------------------------------------------------------------------------------------------------------------------------------------------------------------------------------------------------------------------------------------------------------------------------------------------------------------------------------------------------------------------------------------------------------------------------------------------------------------------------------------------------------------------------------------------------------------------------------------------------------------------------------------------------------------------------------------------------------------------------------------------------------------------------------------------------------------------------------------------------------------------------------------------------------------------------------------------------------------------------------------------------------------------------------------------------------------ATGTTTCTAGACAAA---------------------------------------------------------------------------------------------------------------------------------------------------------------GAACACCGGGGTGCCTTTGAATTCTCGGATGATGAGTCA------GCATCGGTGACGGAATCGTCAGAGAAGATGTTGGCAGGCCAG------------------------------------------------------------------------------------CGTGTGGATGCAAGCGATAATGAT------------------------------------------------------------------------TTGCTG---------------------------CTTAGTGCTTCAGAGAAAGAGGATACAAGAGGC---------------------------------------------------------------------------------------------GTAGTAGCGAGCAATGGTTCT------------------------------------------TCATTATATATTGCACCA---------------------------------------------------------------------------------AGCTCATCGACGAAAGAT------------------------------GGCTTGGGTATGCTGACGGCTCCTGCATCATCAACAGCATAT------CCTGCAGCAGGCTTTGCTATTGATGATCTTCTTGGATTAGGCCTGCCCACCACCACCACACCTGAATCAGCACCGGCACCA---------------------------------------GCACCGCCTCCGCCACTTACTTTG------------AATGCAAAACCAGTT---------------------------------------------------------CTTAACCCAGCAGCGTTTCAACAAAAATGGAGACAGCTTGCCGCTTCATCTACCCAGGAGTACACATTGTCGTCA---------------------------------------------------CAAGCTGTGGCAAATCTGACTGGACCTCAGCCTCTTCTGAAACACATGCAAGCTCAATTGATACATTGCATTGCC---------------------------------TCAGGTGGA---CAATCCCCAAATTTCAAGTTCTTCYTTTTTGCACAGAAGTCCAATGCCGCCGCTGGCCTC---GGTTTTTTTCTGGTTGAATGCGTCGTAAATGTCACATACC-R----------R-G-GCACAGCTAA---------------------------------------------------------------------------------------------------------------------------------------------------------------------------------------------------------------------------------------------------------------------------------------------------------------------------------------------------------------------------------------------------------------------------------------------------------------------------------------------------------------------------------------------------------------------------------------------------------------------------------------------------------------------------------------------------------------------------------------------------------------------------------------------------------------------------------------------------------------------------------------------------------------------------------------------------------------------------------------------------------------------------------------------------------------------------------------------------------------------------------------------------------------------------------------------------------------------------------------------------------------------------------------------------------------------------------------------------------------------------------------------------------------------------------------------------------------------------------------------------------------------------------------------------------------------------------------------------------------------------------------------------------------------------------------------------------------------------------------------------------------------------------------------------------------------------------------------------------------------------------------------------------------------------------------------------------------------------------------------------------------------------------------------------------------------------------------------------------------------------------------------------------------------------------------------------------------------------------------------------------------------------------------------------------------------------------------------------------------------------------------------------------------------------------------------------------------------------------------------------------------------------------------------------------------------------------------------------------------------------------------------------------------------------------------------------------------------------------------------------------------------------------------------------------------------------------------------------------------------------------------------------------------------------------------------------------------------------------------------------------------------------------------------------------------------------------------------------------------------------------------------------------------------------------------------------------------------------------------------------------------------------------------------------------------------------------------------------------------------------------------------------------------------------------------------------------------------------------------------------------------------------------------------------------------------------------------------------------------------------------------------------------------------------------------------------------------------------------------------------------------------------------------------------------------GGGGAATCA---------------------------------------------------------------------GAGACAGAGAAGATGGTGATAGAAACAGTA------------------------------------------------------------------------------------------------------------------------ACTTCAGCAGCGATTGAAGCTTTTGCG---------------ATCGGTTCTGTGAAG---------------------------------------------GAGCAGAAGACAGTAAAT------------------GGGAGGCCGTTTCCTCTGCTACTAAGCCCT---------AACCCTAAT---TCTGGAGCAAACCCTAATCCGATCTCCAGCGTAGAA---GGGCTGGCTTTGACTCTC------TCACAGAACAGAGAGTGG---CTGGAGGCAGAGCTGCTTCAGCATGGCGCACTCCTGCTTCGCGGCTTCCCTCTCACAACTGCCCACCACTTTAATGCCGTAGTAGAAGCTTGCGGCCGGCCAGAGCTTCCATAC---GTGGGCGGCGCTGCCCCACGCACGAATGTATTTGGCCGGGTCTTCACATCCAATGAGTCA---CCGCCGGACCAGAAAATCCCCTTCCACCACGAGATGGCCCAGGTGCCAGAGTATCCAGCAATAGTATACTTTTTCTGTGAAGTAGAGCCTGCAGAG------GGTGGGGACACGCCCATTGTTTTGAGTCATTTAGTTTACGAAAGAATGCAAGCAGCATTTCCTGAT---TTTGTCGATAAGCTAGAAAAGCATGGCTTGCTTTATGTTCGTATCTTGGGAGAGAGTGACGATGCTTCCTCACCAATTGGTAGAGGATGGCAGTCCACTTTTCAAACAAAGGACAAAGAAGAAGCAGAAAAAAGAGCAGCA---AAGCTTGGCATG---ACGTTGGAATGGTTAGCTGATGGC------------AATGTAAAGACAATTTCAGGCCCGCTACCTGCAATCAAGGTAGATGACAGGAGA---GGGAAGAAAGTCTGGTTTAATAGCATGGTGGCAGCTTATATAGGTTGGGAGGATGTTCGAAATGATCGCAGAAAAGCAGTCACGTTTGGTGATGGGTCACCTTTGCCAGAAGAGGCAGTGCTGGGTTGCTTGACGATTCTTGAGGAGGAGAGTGTAGCAATTCCTTGGCAGCCAGGTGACGTCTTTATCTTGGACAATATTGCAGTTCAACATGCGCGGAGACCCTTCAAGGCACCCCGAAGGGTGTTAGCATCACTGTCTAAATAA---------------------------------------------------------------------------------------------------------------------------------------------------------------------------------------------------------------------------------------------------------------------------------------------------------------------------------------------------------------------------------------------------------------------------------------------------------------------------------------------------------------------------------------------------------------------------------------------------------------------------------------------------------------------------------------------------------------------------------------------------------------------------------------------------------------------------------------------------------------------------------------------------------------------------------------------------------------------------------------------------------------------------------------------------------------------------------------------------------------------------------------------------------------------------------------------------------------------------------------------------------------------------------------------------------------------------------------------------------------------------------------------------------------------------------------------------------------------------------------------ATGACTTTGCCCGCTGATATGATTCTTTGGACTGTTGGAAGCAAGCCGGCTTTGCCATCAGATGTTATAAGC---ACTGGGACACAACCTTTCCCTTTCAATGGGAGGGGCCAAGTAGAGACAGATGACACACTCAGAGTGAAAGGATACCCAAGAATCTTTGCAATTGGAGATTCTGCTTTTTTAAGGGACAGTTCTAATCAGCCATTGCCAGCAACAGCA---CAGGTTGCATTTCAGGAAGCGGATTACTGTGGATGGAACCTATGGGCTGCTATCAATGACAGACCCTCACTGCCCTTCAGGTATCAAAGTTTGGGGGAAATGATGACTCTTGGAAAGAATGATGCTGCAGTGACAATGAGCTTTGTGGAAGGTGTCACATTGGAAGGACCAGTTGGTCACACAGCTAGAAAATTGGCTTATTTGTATCGGCTCCCTACAAATGAACACAGAATCAAAGTGGGTCTCAGCTGGTTTGCAAAGTCAGCAGTGGATGCAGTGGCCTCTTTGCAAGACACACTAACTAAGCTAGTA------CCAAGTTCAACTCAAGGAGCTTAA------------------------------------------------------------------------------------------------------------------------------------------------------------------------------------------------------------------------------------------------------------------------------------------------------------------------------------------------------------------------------------------------------------------------------------------------------------------------------------------------------------------------------------------------------------------------------------------------------------------------------------------------------------------------------------------------------------------------------------------------------------------------------------------------------------------------------------------------------------------------------------------------------------------------------------------------------------------------------------------------------------------------------------------------------------------------------------------------------------------------------------------------------------------------------------------------------------------------------------------------------------------------------------------------------------------------------------------------------------------------------------------------------------------------------------------------------------------------------------------------------------------------------------------------------------------------------------------------------------------------------------------------------------------------------------------------------------------------------------------------------------------------------------------------------------------------------------------------------------------------------------------------------------------------------------------------------------------------------------------------------------------------------------------------------------------------------------------------------------------------------------------------------------------------------------------------------------------------------------------------------------------------------------------------------------------------------------------------------------------------------------------------------------------------------------------------------------------------------------------------------------------------------------------------------------------------------------------------------------------------------------------------------------------------------------------------------------------------------------------------------------------------------------------------------------------------------------------------------------------------------------------------------------------------------------------------------------------------------------------------------------------------------------------------------------------------------------------------------------------------------------------------------------------------------------------------------------------------------------------------------------------------------------------------------------------------------------------------------------------------------------------------------------------------------------------------------------------------------------------------------------------------------------------------------------------------------------------------------------------------------------------------------------------------------------------------------------------------------------------------------------------------------------------------------------------------------------------------------------------------------------------------------------------------------------------------------------------------------------------------------------------------------------------------------------------------------------------------------------------------------------------------------------------------------------------------------------------------------------------------------------------------------------------------------------------------------------------------------------------------------------------------------------------------------------------------------------------------------------------------------------------------------------------------------------------------------------------------------------------------------------------------------------------------------------------------------------------------------------------------------------------------------------------------------------------------------------------------------------------------------------------------------------------------------------------------------------------------------------------------------------------------------------------------------------------------------------------------------------------------------------------------------------------------------------------------------------------------------------------------------------------------------------------------------------------------------------------------------------------------------------------------------------------------------------------------------------------------------------------------------------------------------------------------------------------------------------------------------------------------------------------------------------------------------------------------------------------------------------------------------------------------------------------------------------------------------------------------------------------------------------------------------------------------------------------------------------------------------------------------------------------------------------------------------------------------------------------------------------------------------------------------------------------------------------------------------------------------------------------------------------------------------------------------------------------------------------------------------------------------------------------------------------------------------------------------------------------------------------------------------------------------------------------------------------------------------------------------------------------------------------------------------------------------------------------------------------------------------------------------------------------------------------------------------------------------------------------------------------------------------------------------------------------------------------------------------------------------------------------------------------------------------------------------------------------------------------------------------------------------------------------------------------------------------------------------------------------------------------------------------------------------------------------------------------------------------------------------------------------------------------------------------------------------------------------------------------------------------------------------------------------------------------------------------------------------------------------------------------------------------------------------------------------------------------------------------------------------------------------------------------------------------------------------------------------------------------------------------------------------------------------------------------------------------------------------------------------------------------------------------------------------------------------------------------------------------------------------------------------------------------------------------------------------------------------------------------------------------------------------------------------------------------------------------------------------------------------------------------------------------------------------------------------------------------------------------------------------------------------------------------------------------------------------------------------------------------------------------------------------------------------------------------------------------------------------------------------------------------------------------------------------------------------------------------------------------------------------------------------------------------------------------------------------------------------------------------------------------------------------------------------------------------------------------------------------------------------------------------------------------------------------------------------------------------------------------------------------------------------------------------------------------------------------------------------------------------------------------------------------------------------------------------------------------------------------------------------------------------------------------------------------------------------------------------------------------------------------------------------------------------------------------------------------------------------------------------------------------------------------------------------------------------------------------------------------------------------------------------------------------------------------------------------------------------------------------------------------------------------------------------------------------------------------------------------------------------------------------------------------------------------------------------------------------------------------------------------------------------------------------------------------------------------------------------------------------------------------------------------------------------------------------------------------------------------------------------------------------------------------------------------------------------------------------------------------------------------------------------------------------------------------------------------------------------------------------------------------------------------------------------------------------------------------------------------------------------------------------------------------------------------------------------------------------------------------------------------------------------------------------------------------------------------------------------------------------------------------------------------------------------------------------------------------------------------------------------------------------------------------------------------------------------------------------------------------------------------------------------------------------------------------------------------------------------------------------------------------------------------------------------------------------------------------------------------CCGCGCAGGTCT---------GCTTCA---------------------------------------------------------------------------------GTGACCGTGGATGTCACACCCAAAGCAGTTTCCCCTGCACAATCTGAGGCT---CAG------------------------------------------------GTGATAGTAGAAAAGCCGACTGAAACCAAAAGATCAGCATTCACTGATGTGGACATCAATGTGCTGAGTAAAGAGGAGCCACCACTTCAGGAACAGCCTTCACAGCAAGCTTCTTCTCAGAAGCCA------------------------TTCTTTAACGAGGCAGAGGTGGTAGATGGTACCGCTGGCTTTCCAAGTGGAAGTAGC---------------------TTTGGAAGTCAAGCCAGC---TCAGCTGAA---------AAT---GGAGGAAAAGGCAAG---CCCTTCATAAGCATCGAAATGCTGGAGACAATGTTGGATGATCCCAAGATTCAACAGATGGTTTTTCCGTATCTGCCAGCAGAGATGAGAGATCCTGCCACTTTCAAACACATGATCCAATTGCCACAAGTGAGACAGCAGCTTCAAGATGCTTTGAACAATATGGGTGGAGAAGATGGT---TTG------------------GATATGCTGAAATAT------ATGAACAGTGATGCTGTGAAGCAGCAATTTGAGCAAATTGGGTTGACACCAGAAGAAGTTGTTGGTAAGATTTTGGCAAGTCCAGATATAGCAGCATCGTTACAGAATCCGAAGGTTGTGGAGGCCATAATGGATTGTTCTCAAAATCCACTGAATATTACCAAGTATCAAAAATGA---------------------------------------------------------------------GCCATTGGATGGGGGTGTAAGCACAAAGCTGCAATCCGAAAATTGAAGTTCGAATTGGATATGGAAAGT---GCATTGGTTTCTTTCTCAAATACA---CCACCTACAACCAGATTT------------------------------------------------------------------TGGAGATATGCTGCA---TTATCAAGAGCGGGTCTTGTGGATTATGCCTTGAGAAAGCCT------TTGTCTTCAAAGAAGGGACTTGAATTTGATAGCAGATACGAGGTTTTG---------------------------------TTTACTCGAAGACTTTTGGAAGACAAGGTCTTA---------------------ACAGGTTGGGCTACACGTGGTCCTAGAACACTACAAGTACTTGCTAAGTTTAGGAAAGGAGGAAAATCA---------------GAAAATGGGGATAACATGGCTCGTTAT---GGCCATCCTTTCTCAAGTGGCGGTTCTGGCTTTCGG---TCTCCTGTTCCTTTAGAGCAGCAGCCTGTGAATGAGTATCAAAATCTTGTAGAATCAGTGCTGTTCTCGTGGGCAGCTGGAGATCTTTGGTTATACACTTTGAAGCTGTCAGCAATAGGTGCTGCAGTCACTCTACTGCTGGGATGGCCAGTCATGGCATCT------------------------------------AACTTG---GATCCAGAGAAAGAGCTCTTGAAATGCGGAACTGGAGCTCTTTGTGGAGGCCTTTTCGCAGTGACACTAGCAGCTTTGAGGATGTACCTTGGTTGGGCATATGTGGGAAATCGGCTCTTTAGTGCAACAGTGGAATATGAGGAGACAGGCTGGTATGATGGAGAGATTTGGATAAAGCCTCCAGAAGTCTTAGCACGTGATCGGCTCCTTGGGTCTTATAAGGTGAAACCGGCCCTCAGCAGAGTGAAGTTCACTCTTATTGGGCTCGCAGCTTCCCTTGCTGTGTGT---ACGCTTTTCTTTCTCACAATTCAA---------------------------------------------------------------------------------------------------------------------------GAGACC------CATGGGGACGTGCCTGTT---------------GTGGCAGAGAACATCAGTGGTTCTTCAAGG---------------------CCATCTTCTGGTACC---------------GCTTACAGTGAAGCATCTGCTCGTCTATATGAACCAGAGGCATTTGCGAGCGAC------------------------------GAGGAGTCAATGCTGCCTGACTACTGTCATTGA---------------------------------------------------------------------------------------------------------------------------------------------------------------------------------------------------------------------------------------------------------------------------------------------------------------------------------------------------------------------------------------------------------------------------------------------------------------------------------------------------------------------------------------------------------------------------------------------------------------------------------------------------------------------------------------------------------------------------------------------------------------------------------------------------------------------------------------------------------------------------------------------------------------------------------------------------------------------------------------------------------------------------------------------------------------------------------------------------------------------------------------------------------------------------------------------------------------------------------------------------------------------------------------------------------------------------------------------------------------------------------------------------------------------------------------------------------------------------------------------------------------------------------------------------------------------------------------------------------------------------------------------------------------------------------------------------------------------------------------------------------------------------------------------------------------------------------------------------------------------------------------------------------------------------------------------------------------------------------------------------------------------------------------------------------------------------------------------------------------------------------------------------------------------------------------------------------------------------------------------------------------------------------------------------------------------------------------------------------------------------------------------------------------------------------------------------------------------------------------------------------------------------------------------------------------------------------------------------------------------------------------------------------------------------------------------------------------------------------------------------------------------------------------------------------------------------------------------------------------------------------------------------------------------------------------------------------------------------------------------------------------------------------------ATGGAGCAGATGTGC---------------------------------------------------------------------------------------------------------------------------------------------------------------------------------------------------------------------------------------------------------------TGCGTT---------------------------------------------------------------------------------------------------------------------------------------------------------------------------------------------------------------------------------------------------------------------------------------------------------------------------------------------------------------------------------------------------------------------------------------------------------------------------------------------------------------------------------------------------------------------------------------------------------------------------------------------------------------------------------------------------------------------------TTATGGGTGGCTAGTGTG---GACTACACTGGA---GATGTTGTGATTGGAGAGCAGATACTGAGGCAGATG---TCAGATATCTACAGAAAGCTGAGAGGGACACTACGCTTTTTGCTTTCGAATCTTCATGAGTTCCAGCCTGAAGTTGAT---------------------------------ACCATTGGCTATGAGAATCTGCCCATGATTGACAAGTACGCGCTGTATCAG---------------CTTGTAAATGTTATGGATGGGATAAAAGAAAGCTTTGAATGTTTTCAATTCTGCAAGTTTTTC------------------------------------------------------------------------------------------------------------------------------CAGTTGGTACAAAGATTTGCTGTGGTGGACTTGTCAAGTTTTTATTTTGACACTGCGAAAGATCGGCTCTATGTGGGAGGTAAAAAG------AGC---TTCACAAGGCAAAGTTGCCAGACGGTGCTAGCGGCTCATCTCTCATGTCTAGTGCGTGCAATTGCACCAGTACTACCACATATGGCAGAGGATGCATGGCAGCATTTACCATTCACTCACTTACTCAAAGATGGTTCAAGATCTGACCATGTCTTTGAAGCAGGTTGGCCTGAGGCAGAAGCCAGTTGGAAATCTATGTCAAAGGAAGATGTCGAGTATTGGAGGACTCTCATGCAGATACGAACAGAGGTGAATAAAGTTCTAGAAACGGCAAGAGGT---------------------------------------------------------------------------------------------------------------------------------------------------------------------------------------------------------------------------------------GGGAAGCTTATTGGAGCTAGTCTTGATGCCAAGGTCTACTTGTCAACCACCAATGAAGCT---------TTCCTGAAAAGACTTTCACAGGATGTTACT---------GAAGAT------------------GCTGATCGACTGTGTAGAATATTTATCACATCGCAGGCAGAAGTGCTTTTTTCTGTTGAAGCTGTCAAGTCTCTTGATATCAACTATACAGGGACGTGTGTTCTTGAAGGT---TATGGTGATCTTTGGATAGGGGTGTGCAGAGCAGATGGGAGCAAGTGCGAAAGATGTTGGAACTATTCTGAGAAAGTTGGATCATTT---------------------------------------------------------ATAGAGCACCCCACATTATGTGAACGCTGTCAT---------------------------------------------------------------------------------------------------------------------------------------------------------------------------------------------------------------------------GGA------------------------------------------------------------------------------------------------------------------------------------------------------------------------------------------------------------------------GTTGTTTGT---------------------------------------------CATGGAATGGAAGCCAAGTGTCAAACGGTTGTAGCTGTCTAA---------------------------------------------------------------------------------------------------------------------------------------------------------------------------------------------------------------------------------------------------------------------------------------------------------------------------------------------------------------------------------------------------------------------------------------------------------------------------------------------------------------------------------------------------------------------------------------------------------------------------------------------------------------------------------------------------------------------------------------------------------------------------------------------------------------------------------------------------------------------------------------------------------------------------------------------------------------------------------------------------------------------------------------------------------------------------------------------------------------------------------------------------------------------------------------------------------------------------------------------------------------------------------------------------------------------------------------------------------------------------------------------------------------------------------------------------------------------------------------------------------------------------------------------------------------------------------------------------------------------------------------------------------------------------------------------------------------------------------------------------------------------------------------------------------------------------------------------------------------------------------------------------------------------------------------------------------------------------------------------------------------------------------------------------------------------------------------------------------------------------------------------------ATGCTTGCTGCTGCGGCTGGTCTTGCTTACTTTCTAAGTAATACGTTTCGAATAGAGAATTACTTTGGATGTTTCTTCCCTTTGCCGCTGATCATTTCATCACTGAGGTGGGGAGTTTCTGCAGGCAGGAAGACGATGGTTGCCACAGCCATGCTACTTTTGGTGCTTTCTGGTCCTTTAAAGGCTGCTACTTACTTGCTT---ATGCATGGCTTTTTGGGTTTGACAATGGGTGCATTGTGGAGATCGAAGATGAGTTGG------------------------------------------------------------------------------------GGTGCTTCACTACTGATTTGTACGCTGGTTCGAAGCTGTGGTGCTATGGGCTTTGTTTTTCTGTCATCATGGCTAATTCGAGACAATATACTTGCTTTGATTACAATCAATGCTCATGCATCGATATCATTCTTGCTTACGGCAATGGGAATCAACATTGTGCCTTCTATGGGAAGCATTTATTTCATTATTTGGGACCCTGGTGCTGTTGAATTGCTGAACGTTTGTATTTATTCTTCACATATTATATGCCAT---------------TTTATAAAGCGGCTGACCTGCGCG------------------------------------------------------------------------------------------------------------------------------------------------------------------------------------------------------------------------------------------------------------------------------------------------------------------------------------------------------------------------------------------------------------------------------------------------------------------------------------------------------------------------------------------------------------------------------------------------------------------------------------------------------------------------------------------------------------------------------------------------------------------------------------------------------------------------------------------------------------------------------------------------------------------------------------------------------------------------------------------------------------------------------------------------------------------------------------------------------------------------------------------------------------------------------------------------------------------------------------------------------------------------------------------------------------------------------------------------------------------------------------------------------------------------------------------------------------------------------------------------------------------------------------------------------------------------------------------------------------------------------------------------------------------------------------------------------------------------------------------------------------------------------------------------------------------------------------------------------------------------------------------------------------------------------------------------------------------------------------------------------------------------------------------------------------------------------------------------------------------------------------------------------------------------------------------------------------------------------------------------------------------------------------------------------------------------------------------------------------------------------------------------------------------------------------------------------------------------------------------------------------------------------------------------------------------------------------------------------------------------------------------------------------------------------------------------------------------------------------------------------------------------------------------------------------------------------------------------------------------------------------------------------------------------------------------------------------------------------------------------------------------------------------------------------------------------------------------------------------------------------------------------------------------------------------------------------------------------------------------------------------------------------------------------------------------------------------------------------------------------------------------------------------------------------------------------------------------------------------------------------------------------------------------------------------------------------------------------------------------------------------------------------------------------------------------------------------------------------------------------------------------------------------------------------------------------------------------------------------------------------------------------------------------------------------------------------------------------------------------------------------------------------------------------------------------------------------------------------------------------------------------------------------------------------------------------------------------------------------------------------------------------------------------------------------------------------------------------------------------------------------------------------------------------------------------------------------------------------------------------------------------------------------------------------------------------------------------------------------------------------------------------------------------------------------------------------------------------------------------------------------------------------------------------------------------------------------------------------------------------------------------------------------------------------------------------------------------------------------------------------------------------------------------------------------------------------------------------------------------------------------------------------------------------------------------------------------------------------------------------------------------------------------------------------------------------------------------------------------------------------------------------------------------------------------------------------------------------------------------------------------------------------------------------------------------------------------------------------------------------------------------------------------------------------------------------------------------------------------------------------------------------------------------------------------------------------------------------------------------------------------------------------------------------------------------------------------------------------------------------------------------------------------------------------------------------------------------------------------------------------------------------------------------------------------------------------------------------------------------------------------------------------------------------------------------------------------------------------------------------------------------------------------------------------------------------------------------------------------------------------------------------------------------------------------------------------------------------------------------------------------------------------------------------------------------------------------------------------------------------------------------------------------------------------------------------------------------------------------------------------------------------------------------------------------------------------------------------------------------------------------------------------------------------------------------------------------------------------------------------------------------------------------------------------------------------------------------------------------------------------------------------------------------------------------------------------------------------------------------------------------------------------------------------------------------------------------------------------------------------------------------------------------------------------------------------------------------------------------------------------------------------------------------------------------------------------------------------------------------------------------------------------------------------------------------------------------------------------------------------------------------------------------------------------------------------------------------------------------------------------------------------------------------------------------------------------------------------------------------------------------------------------------------------------------------------------------------------------------------------------------------------------------------------------------------------------------------------------------------------------------------------------------------------------------------------------------------------------------------------------------------------------------------------------------------------------------------------------------------------------------------------------------------------------------------------------------------------------------------------------------------------------------------------------------------------------------------------------------------------------------------------------------------------------------------------------------------------------------------------------------------------------------------------------------------------------------------------------------------------------------------------------------------------------------------------------------------------------------------------------------------------------------------------------------------------------------------------------------------------------------------------------------------------------------------------------------------------------------------------------------------------------------------------------------------------------------------------------------------------------------------------------------------------------------------------------------------------------------------------------------------------------------------------------------------------------------------------------------------------------------------------------------------------------------------------------------------------------------------------------------------------------------------------------------------------------------------------------------------------------------------------------------------------------------------------------------------------------------------------------------------------------------------------------------------------------------------------------------------------------------------------------------------------------------------------------------------------------------------------------------------------------------------------------------------------------------------------------------------------------------------------------------------------------------------------------------------------------------------------------------------------------------------------------------------------------------------------------------------------------------------------------------------------------------------------------------------------------------------------------------------------------------------------------------------------------------------------------------------------------------------------------------------------------------------------------------------------------------------------------------------------------------------------------------------------------------------------------------------------------------------------------------------------------------------------------------------------------------------------------------------------------------------------------------------------------------------------------------------------------------------------------------------------------------------------------------------------------------------------------------------------------------------------------------------------------------------------------------------------------------------------------------------------------------------------------------------------------------------------------------------------------------------------------------------------------------------------------------------------------------------------------------------------------------------------------------------CATATGGTAAATACGTGGGGTTACTCCACTATTAACTTTTTCTCTCCAATGAGCCGATACGCAAGTGGTGGAGGAGGTCCAGTTGCA------GCATCTTTGGAGTTCAAGAAAATGGTGAAAGCTCTTCATCAAGCGGGAATTGAGGTCATCCTAGATGTTGTCTACAATCATACCAACGAAGCAGATGAT---GAGTTTCCTTACACAACGTCATTTCGCGGCATTGACAATCTGACATACTACATGGTGGACACATCCAGCTATGTGCAGTTGAAAAACTACTCTGGATGTGGGAATTCATTCAATTGTAATCATCCAATTGTGATGGAATTAGTT------------------------------------CTTGAAAGCCTCAAGCATTGG---------------------------------------------GTAAACGAGTACCACGTGGATGGATTTCGTTTCGATCTAGCAAGCTCCCTTTGTCGGGGT---------------------------------------------------------------GTTGATGGTGAGCCTCTTAGTTCGCCTCCAATCATTCGGGCTCTTTCTAAAGATCCAGCTTTTGCAAGCTGTAAGCTGATTGCAGAGCCCTGGGAC---TGTGGAGGGCTTTATCAAGTGGGAAGCTTTCCTAATTGGGATAAATGGGCAGAATGGAATGGAAAATACCGTGATGATATTCGTAGATTTATAAAGGGAGATGATGGAATGAAATCCTGTTTTGCAACTCGATTGAGTGGATCACCAGATTTGTACCAAGTTAACAACCGAAAACCTTTTCATAGTGTAAATTTTGTGATAGCACATGATGGATTC---TCCCTCTATGATCTTGTGGCCTACAATCAGAAGCATAATGAGGCCAATGGTGAAGGAGGAAATGATGGGAGCAATGATAATTTCAGTTGGAATTGTGGCATAGAAGGTGAAACTAGA------------------------------------------------------------------------------------------------------------------------------------------------------------------------------------------------------------------------------------------------------------------------------------------------------------------------------------------------------------------------------------------------------------------------------------------------------------------------------------------------------CCTGCG---------------CGGTTATAG---------------------------------------------------------------------------------------------------------------------------------------------------------------------------------------------------------------------------------------------------------------------------------------------------------------------------------------------------------------------------------------------------------------------------------------------------------------------------------------------------------------------------------------------------------------------------------------------------------------------------------------------------------------------------------------------------------------------------------------------------------------------------------------------------------------------------------------------------------------------------------------------------------------------------------------------------------------------------------------------------------------------------------------------------------------------------------------------------------------------------------------------------------------------------------------------------------------------------------------------------------------------------------------------------------------------------------------------------------------------------------------------------------------------------------------------------------------------------------------------------------------------------------------------------------------------------------------------------------------------------------------------------------------------------------------------------GCGCAGGTT---------------------------------------------------------------------------------------------------------------------------------------------------------------------------------------------------------------------------------------------------------------------------------------------------------------------------------------------------------------------------------------------------------------------------------------------------------------------------------------------------------------------------------------------------------------------------------------------------------------------------------------------------------------------------------------------------------------------------------------------------------------------------------------------------------------------------------------------------------------------------------------GGGGAAAGAAGAATTTCGAGTCATAGTGCCTTGGCTATGTTTTGTACAATGGGCATGCATGGCATC---------------------------------------TCTTACAGATTC------------------AGGTTTTCTCGAGGTGGGCAAAAGTTCATTATTCCG------------------ATATTATTAACACCGACCCTCAACCCCTTCATTGCTGCCTGGGCAATGCTGATCCCAGCTTCTCTCTACGCTTTCCTCAAAGTCTATGTCATTAAGCCCTACTTTTTACGAAGGAAGGAGCACAAACAAAGGGAGAAGAGGCGCTCATCAGCGACACAGGTGCGTGAGGCAAGAGCTAAAGCTGCTAAAGCTCAGCTGCTTTTGAAAAATGTAGCAGACAGGAAACGAGATAAGCAGATGAAAAATGAAGGACTAGTTATAATACAGGCAATTTACGGAAATGTGCTTGATTTTGAAAACGAAAGGCAGGCACAGGAGTTCTCCGAGGACATGCCACCGGATGATGAGGATGATATCCCGCCCCCGGTACTAGATGTCACAACAACATTGAACTTTCTAGTGGATGAT---GGCCAGCTTCAGCTTCATGGGGGTGTCAAGAAATCAGGGCTTATTGGTTTTTGTGATCCATGCCCTGGTGAAACAAAACAGTTAAAAGTGATCTACACATTCCAAAATAAAAAGTTC---------------------------------------------------GAGGTAACTGTGGGAGATTTTGATGAGCTAAGCATCCCAGACGCAGCGCACAGGCAAATTATTTGA---------------------------------ATGCGGGAGAAG------------------------------------------------------------------------------------------------------------------------------------------------------------------------------------CACGAG---------------------------------GAAGAAGATGAAGATGAAGAGCTCAACTTTGAAGACATGGGGATAGACCCTCGCCTTCTGCGTGCCGTCACCAAACAAGGCCTCTCCAAGCCCACTCCTATTCAACAAAAGGCGATCCCTCTAATTCTGGAAGGTAAAGATATTGTTGCTCGAGCACGAACAGGTTCTGGTAAAACACTG------------------GCATACCTGCTTCCTCTGCTTCAGAAGTGTATG---AGCAATCAG---AAAGCTGCACTG---CCTGGACCATCTGCCTTGGTTCTAGTCCCCACCCGGGAA------CTCTGCCAGCAGGTGCATTCAGAAGTCATGACTTTGTTGGAGCATTGTGGAGGGACATGGAAAGCAGTACAGCTGACTAGTAGCATGGCTGCTTCCTCTCTGAGAGCTGTGCTAGCTGGAGCCCCAGATATTATCATATCCACACCAGCTTGTCTGGTCATGTGCATTGCGGAAAAAGTACTTCGAGCATCTACC------------------TTGCATGACAGCCTGTTAACTTTGGTG---CTAGATGAGGCAGATCTTCTTCTCTCCTATGGCTATGAAG-TGACATT------------------------------------------------------------------------------------------------------------------------------------------------------------------------------------------------------------------------------------------------------------------------------------------------------------------------------------------------------------------------------------------------------------------------------------------------------------------------------------------------------------------------------------------------------------------------------------------------------------------------------------------------------------------------------------------------------------------------------------------------------------------------------------------------------------------------------------------------------------------------------------------------------------------------------------------------------------------------------------------------------------------------------------------------------------------------------------------------------------------------------------------------------------------------------------------------------------------------------------------------------------------------------------------------------------------------------------------------------------------------------------------------------------------------------------------------------------------------------------------------------------------------------------------------------------------------------------------------------------------------------ATGGCCCCCGAGTCTTCTCTCCTT------------------------------------TTTCTGGGCTCCTCGCCAGGAATTTTGGATCCAGGAGATCAA------------------TCAAGGCAT------------------------------------------------------GCTAAGGAACGA------------------------------------------------------GGTGAAAGGTCGCAGTCTTTTTCC---------------------------------------------TCTCTGGTTTCAGCTGACTACGACAGGAGAAACTATGCAAACGATGTGAATCAATACACTGATGTGCTATACAGTCTTAATAATTCCAATAGGCCTTTTCTACTGCGGGATGTGTATGAGGACATGCTTTTGGATGGAATCCAACCTCATTCAGATACGTTTGTACCATTGCTAGTGGGTTGTATGAAAGGGAGCCGCTTGCAGGATGCATTTTACTTTTATGAGGAAATGAAACTCATGGGTTATATTCCTGATGATCTGGCCTTCAATTGTCTTGTTGCAACTTGTGGTAGATGCCGTCATCAACGCCGTGCATTCCAGGTTGTGGAGGAGATGAGGGACTTTGGCATGCGCCCAAAGTTAAAAACGTTGACAGCTCTTTTAGGAGCGTGTGGCTATGCAGGGATGCCTAAAGAAGCGGCTGGGGTTGTTCAGAGGATAACTGAGTCAGGGCTTACTCTAAACAAGTTCTGCTATGCTGCACTCATAACGGCAGAGAAAAACCAGCCAGGAAAAAAG---GATGTGTTTGAAAAGATCATGGAGATTCTAAATCAAGCACGGAGCTGGTCGGGCATGGATTTGTTTGGAGGTGGGCGGGAAGGGCCGGACATAATTGATGAGGTC---GATGAGTATATTTACTGTCTACCCACTATGGATTTTGTAAGAGGTCGAGCAAATATAGTGGACAGAAGATTGACTGTGTACCATGCTGCTCTCGCTGCTTGTGCTGATCTCAAAAGTACTGGAGCCTTGAGAAGTGTTGTGGAAGCGTTGAGACAAGACGGATTTCAGCCAGATCTGTTTTGCATCGCCCAGATTTTAAGGTGCCATGTGGCCTGTCAAGAATATGGTGTTGCATTGAAAGCTCTGAATGGCTATTTAAACTCTGGGAGACCTGCACGATCGGAATTGTTTGTTGTCTTAATATTGGAGGCCATGAAGGGGTTTACTAAAGAAGGAATGGAGACAGCAAAGAAGGTCTTGCAAGACTTGCTGAAGAGGAATTTGCCTATCACAAATAAGATGCATAGTGACCTTCTGGAGTTGGCATCTCAGGAGCCTGGAGGGGACTACTCAGTAGCCAACCTTTTATTTGACCTGATGCAAAAGCGCAGAGTCTCTCTGCCTCGACGAATTGTTGACATGTACTTCAGAGGCCTAAAGCGGCGCCAAATTCCAGAAGGGGATTCACGAATCAGCCAAGTGACAGAATTTTTGAACAGGAGGAACGCGCAGAGAATTGGA------------------------------------------------------------------------------------------------------------------------------------------------------------------------------------------------------------GGTGGAGAGCAAAAGCAACTGGCGGCAGCTTAG------------------------------------------------------------------------------------------------------------------------------------------------------------------------------------------------------------------------------------------------------------------------------------------------------------------------------------------------------------------------------------------------------------------------------------------------------------------------------------------------------------------------------------------------------------------------------------------------------------------------------------------------------------------------------------------------------------------------------------------------------------------------------------------------------------------------------------------------------------------------------------------------------------------------------------------------------------------------------------------------------------------------------------------------------------------------------------------------------------------------------------------------------------------------------------------------------------------------------------------------------------------------------------------------------------------------------------------------------------------------------------------------------------------------------------------------------------------------------------------------------------------------------------------------------------------------------------------------------------------------------------------------------------------------------------------------------------------------------------------------------------------------------------------------------------------------------------------------------------------------------------------------------------------------------------------------------------------------------------------------------------------------------------------------------------------------------------------------------------------------------------------------------------------------------------------------------------------------------------------------------------------------------------------------------------------------------------------------------------------------------------------------------------------------------------------------------------------------------------------------------------------------------------------------------------------------------------------------------------------------------------------------------------------------------------------------------------------------------------------------------------------------------------------------------------------------------------------------------------------------------------------------------------------------------------------------------------------------------------------------------------------------------------------------------------------------------------------------------------------------------------------------------------------------------------------------------------------------------------------------------------------------------------------------------------------------------------------------------------------------------------------------------------------------------------------------------------------------------------------------------------------------------------------------------------------------------------------------------------------------------------------------------------------------------------------------------------------------------------------------------------------------------------------------------------------------------------------------------------------------------------------------------------------------------------------------------------------------------------------------------------------------------------------------------------------------------------------------------------------------------------------------------------------------------------------------------------------------------------------------------------------------------------------------------------------------------------------------------------------------------------------------------------------------------------------------------------------------------------------------------------------------------------------------------------------------------------------------------------------------------------------------------------------------------------------------------------------------------------------------------------------------------------------------------------------------------------------------------------------------------------------------------------------------------------------------------------------------------------------------------------------------------------------------------------------------------------------------------------------------------------------------------------------------------------------------------------------------------------------------------------------------------------------------------------------------------------------------------------------------------------------------------------------------------------------------------------------------------------------------------------------------------------------------------------------------------------------------------------------------------------------------------------------------------------------------------------------------------------------------------------------------------------------------------------------------------------------------------------------------------------------------------------------------------------------------------------------------------------------------------------------------------------------------------------------------------------------------------------------------------------------------------------------------------------------------------------------------------------------------------------------------------------------------------------------------------------------------------------------------------------------------------------------------------------------------------------------------------------------------------------------------------------------------------------------------------------------------------------------------------------------------------------------------------------------------CCGCGCAGGTTA---------GGATGTGGGTCTGGGCTTAGTGGGGAGACCTTATCGGAAAAGGGGCATGTTTGGATTGGGCTTGACATTTCTGAAGCAATGCTTGATGTTGCACTTGAGCGCGAAACTGAGGGAGACCTGCTCTTGAGCGACATTGGACAGGGCTTGGGATTTCGACCTGGAACATTAGATGGTGCCATCAGCATTTCAGCATTGCAGTGGCTATGCAATGCTGATAAGAGCTGCAATGATCCGAGGCAAAGGCTTAAGGCATTTTTCAACTCTTTGTATCGATCACTTGCAAGGGGGGCAAGAGCTGCTTTGCAAATTTATCCTCAGAACGCAGCCCAGCTGGAGATGATCTCCACAGCTGCTATGCGCTGTGGATTCTCTGGTGGCCTGGTTGTGGATTATCCCCACAGTACGCGAGCAAAAAAGTATTTTCTCTGCTTGGTATGTGGGTCAGCAAGTATAAACTCAGTTATCCCAAAAGCCAAAGATGGGATGGATGTGGATGATAGT---GGAAGTGAGGTGGATAGT------GGTGATGAAGAA---CAG------------CAAACGGTCACAGTCTCAGAGAGGCAAAGGCCAGCGAAAAAACGTAAGCTGGAAAGCAAG------CCCAAAGGACGGGCTTGGGTGTTGAAGAAGAAAGAGCAAAGGAGGAATCATGGGTTCAATAATGTACCAAAAGACTCCAAGTACACAGGCCGGAAAAGGAAA---------------------------------------------------------------------------------GCCCATTTTTGA---------------------------------------------------------CCGTTTCTGATCCTCCTAGCAGTCTCGTCTCCGCTACGTTGCCACACGGGGAGGGAACTTGCCATGGCGCCTTCTGCG---------------------------------------------------------GCCGCTTCGCTCGCCTCCTCCTCTGCACTTGGCAGC---------------------------------------------TCTCAGGCTAATGCCGGCCGATCGGGCCTGTCCGACTTCGCAGGTCTGCGATGCTCCGGAACT---CTACCCCTCTCTAAG---------------------AAG------AGTGAGGATTTCTCTCTGAAAGTGGCATCGCAATCTGCAACT---------------------------------------------------------------------------------------------ACC---GCCTCC---TCT---GGGCAGAAGAGGGCCGTGGCTGAAGCCAAG---ATTAAAGTGGCCATCAATGGTTTTGGGCGAATTGGTCGGAATTTCATTCGTTGCTGGCACGGGCGCAAGGAC---TCTCCCTTGGATGTCATTGCCATTAACGACACTGGA---GGTGTAAAGCAGGCCACTCACCTCCTTAAGTATGACTCTATGCTTGGCACATTT---GAC---GCTGATGTGAAGGCAGTTGGGAATGACAGCATCTCGGTTGATGGGAAGGTCATCAAAGTGGTGTCAGACAGAAATCCTCTCAACTTGCCATGGGGGGCTCTAGGAATCGACCTTGTCATCGAGGGCACTGGTGTGTTCGTTGATGCAGATGGTGCTGGAAAGCACATCACTGCAGGAGCCAAGAAAGTGCTCATCACTGCCCCTGGCAAGGGT---GCAATTCCGACTTATGTGGTGGGAGTGAATGAAGAGAAGTACAGCCCAGAT---GAACCTATCATTAGCAACGCTTCCTGCACTACCAACTGTCTTGCTCCCTTTGTGAAAGTGCTGGATGAGAAATTTGGAATTATTAAGGGGACAATGACAACAACGCACTCTTACACAGGGGACCAGCGTCTACTTGATGCG---AGTCACAGGGATTTGAGAAGA---------------------------------GCACGTGCTGCTGCGTTAAACATTGTGCCCACATCAACAGGTGCTGCC---------------------AAGGCAGTGGCCCTTGTCCTACCCAACCTGAAGGGGAAGTTGAATGGCATCGCTCTCCGGGTTCCCACTCCAAATGTATCAGTGGTGGACCTCGTTGTGCAAGTGGAGAAAAAGACCTTT---GCAGAGGAGGTGAATGCAGCCTTCCGCGAGGCTGCCAGCAAAGAA---CTGAGTGGCATTCTAGCTGTGTGTGATGAGCCCCTTGTGTCTGTGGATTTCCGCTGCTCCGACGTGTCCTCCACCATTGACTCTTCGCTTACAATGGTAATGGGTGATGACATGGTGAAGGTGGTGGCCTGGTATGACAACGAGTGGGGATACTCC------------------------------------------------------------CAGCGGGTG------------------------------------------------------------------------------------------------GTTGACCTGGCTGACATTGTCGCCAACAAGTGGAAATGA------------------------------------------------------------------------------------------------------------------------AGAGAGAGAGAGAGAGAGAGAGAGAGAGAGAGAGAGAGAGAGAGAGAGAGAGAGAGAGAGAGGTTTGCAATGGAAGAGAAGGAGGAGGGACTCAGCAAGCGCTGGATGGAA---CGATACAATCACCTCTTTCATTCTGCTACTTGC---CATCCCTTCATCCTCAGCATCAGAGATGGCTCTGTGGATCTCCATTCCTTCAAGCGTTGGCTTGGTCAGGACTACTTTTTTGTGAGGTCATTTGTTAGATTTGCTGCAAATGTTCTTGTGAAGCTACCAAAAGATGCTCCTGAGGCT------GATATTGACATTATATTGGGAGGCATATCTGCATTAGAGCAAGAAATCTCGTGGTTTCGTGCAGAGGCAGCAAAATGGGGAGTGCAATTTGGCGATGTGGCTCTTCAGGGAGCCAATATAGAATACTGCAGGTTTCTTGATGATCTTTCCGAGCCTACTACGCATCATTCTGTTGCTTTAGCAGCATTTTGGGCCATAGAAGTTGTTTATAATGAAAGCTTTGCGATGTGTCTTGAGCCTGGTGCAAAGACACCACCAGAGCTTCGAR-CTGC-YG-GAACGGTGGGGAAGTGC------TGGGGTTCAAAA---------------TGTACTGTGTAG------------------------------------------------------------------------------------------------------------------------------------------------------------------------------------------------------------------------------------------------------------------------------------------------------------------------------------------------------------------------------------------------------------------------------------------------------------------------------------------------------------------------------------------------------------------------------------------------------------------------------------------------------------------------------------------------------------------------------------------------------------------------------------------------------------------------------------------------------------------------------------------------------------------------------------------------------------------------------------------GATGAATCTGTGCGGTTGTGGAATGTGAACTCAGGAGTGTGTATTCTCATATTTGCTGGATCGAATGGACATCGAAATGAAGTTCTTAGTGTGGACTTCCATCCATCTAACAAGGACCTGATTGCCAGCTGTGGCATGGACAACACTGTCAAAATTTGGAGCTTGAAAGATTATTGGATTTTTGTTGAAGAATCTTTCGAGTGGAAAGATGTGTCATCCAAGTTCCCATCAAAATATGTGCAGTTTCCTATTTTCACAGCAAATGTTCATTCAAACTATGTGGACTGCACTAGGTGGCTTGGAGATTTCATTTTATCAAAGAGCGTGGACAACGAAATAGTTCTATGGGAAGCTGTC---ATGAAAGAGCATGGC---GGAAGCAATGATGGTGCTGTTGATGTGTTACAAAAGTATCCTGTCCCTGATTGTGACATCTGGTTCATCAAGTTTTCGTGTGATTTCCACTTCAATTCTCTAGCAATTGGTAACAGGGAAGGAAAGGTCTATGTGTGGGAGCTTCAAACGAGTCCTCCCACACTGTTGACCTGCGCGGCTTATGCTCAGTGCAAATCTCCAATCAGACAAACTGCAATGTCTTTTGATGGGAGTACCATTTTGTGTTCATGTGAGGATGGTAGTGTTTGGAGATGGGACGCTGTGCCGTAA------------------------------------------------------------------------------------------------------------------------------------------------------------------------------------------------------------------------------------------------------------------------------------------------------------------------------------------------------------------------------------------------------------------------------------------------------------------------------------------------------------------------------------------------------------------------------------------------------------------------------------------------------------------------------------------------------------------------------------------------------------------------------------------------------------------------------------------------------------------------------------------------------------------------------------------------------------------------------------------------------------------------------------------------------------------------------------------------------------------------------------------------------------------------------------------------------------------------------------------------------------------------------------------------------------------------------------------------------------------------------------------------------------------------------------------------------------------------------------------------------------------------------------------------------------------------------------------------------------------------------------------------------------------------------------------------------------------------------------------------------------------------------------------------------------------------------------------------------------------------------------------------------------------------------------------------------------------------------------------------------------------------------------------------------------------------------------------------------------------------------------------------------------------------------------------------------------------------------------------------------------------------------------------------------------------------------------------------------------------------------------------------------------------------------------------------------------------------------------------------------------------------------------------------------------------------------------------------------------------------------------------------------------------------------------------------------------------------------------------------------------------------------------------------------------------------------------------------------------------------------------------------------------------------------------------------------------------------------------------------------------------------------------------------------------------------------------------------------------------------------------------------------------------------------------------------------------------------------------------------------------------------------------------------------------------------------------------------------------------------------------------------------------------------------------------------------------------------------------------------------------------------------------------------------------------------------------------------------------------------------------------------------------------------------------------------------------------------------------------------------------------------------------------------------------------------------------------------------------------------------------------------------------------------------------------------------------------------------------------------------------------------------------------------------------------------------------------------------------------------------------------------------------------------------------------------------------------------------------------------------------------------------------------------------------------------------------------------------------------------------------------------------------------------------------------------------------------------------------------------------------------------------------------------------------------------------------------------------------------------------------------------------------------------------------------------------------------------------------------------------------------------------------------------------------------------------------------------------------------GAGGACAAAGATGGGTACCCAAGAGGTTCCAGAACTGTT---TGTCATGCCAAGAAGCAGCATCAGAGGGAGAGAGTG------GACCCATTTGGGGGGGACCCATGTGTGACATATGATGGAGAAATGTATGGCATTGCGCAGGGCACGTTTAATGGGCTCGAAGATATGTGCAGGCATGGTTATAGCAAGCTTAGACAA---------------------------------------AGAAGCAGTACTGTTTGCTATGACAAGAAGAAG---AAAGAGTGGCTT---GATCCTTTTGACTGGGGG---GCCGAACCCAGAATGATCAAT---GGGCGC---TTTGCTGAAGAGGGTTTGCAGGAGCCGGAGCCTCTGAAGTTCCTCCCCGACCCGGACAGCGAGTATGGATTCCTAGACTTCCCTGCCAAGTTCAATGTCGAGATGGCATCCCTTCCCCTCCTCGCAAGGAAAGATGTGCGCAAATGCTGCTGCATTGTCGCAGGTGGTGTTTATGATAACCTCCTGTTTTTCCCTGTCATTGAGCTCCTCAAAGACAGATACCCAGGTGTGGACATTGATGTCTTTTCAACTGAGAGAGGCAAGCAAACTTATGAAATCAACAAGCATATCAAGCGCGCATGGGTGTACGATGTAGATGCGGCCTATGTTGTGCCTGCTGAGTATCTAGAGTTCGTTGGCAAAATTAAGAATGAATACTACGACATGTTGGTTTCCACAAGGCTTTCTGGCTTCGGACATTCCTTGACTTTGTGGTTAACCAGTACTCGGGACAAGATTGCATACGTGTATCCAGATGTAAATGCAGCTGGAGCAGGGATATTTCTCTCAGATTACGCTGAAGCTCCTCGCTTAAATTTGGCAGAGGGTGGTTACCACATGTATGCAGAGCTCATAGACGTGCTAAAGAATCCTCAGCCAAAAGTACCCGAGATGTCTGTGAGGCCACTTTCAGTTGCACTATCAAAGAGGTTGAAGAACTTTGTGCAACAAAAGTACATGCATGAAGAAGTAACTCAAGGCGAATTTTTGGTCTTTCATGGCATAGAGTCAACCTCCAACGCATCAATGCAATCAAAAGGGGATCTTGATAGTCTCCTTCCACTCCAAAATGGRCCTG-G--RGCTCGAGCAGCC---------------AGTGTGAAATGCCTGATTGTTGTGCCGAACGAGGCTGACAAAAGCGTGTTCGAGAAGTAC---------------------------------------------------------------------------------------------------------------------------------------------------TCGGAGCAGGAGCCAAAGTGA---------------------------------------------------------------------------------------------------------------------------------------------------CAGAACAAGCGATCGAGAGAGAGAGAGAGA---------CAGAGAGAAACAGAGACAGCCACAGAGACAGAG---ACAGAGACAGGGCGC---GGAGGAGATGGGCTTCCTAGATTTGAGCTGTTTGGACCCTGCCTCGCTCCATACGCAACCCCCCTCACCGCTCCCCCGCCTACCGACCTCTGCGCC---------------------CCT------------GCCTCCTTCGACCTGCCTCCGTGCTCG---------------CGCATCCAAGAACTTGATAGCTTTCAGAAAGCAGCGACTCAGATGTGCAAA---------CATGCAAAAGGGACAACTACCCTGGCTTTCAAGTTCAAGCATGGAATTATAGTAGCTTGTGATTCACGGGCAAGCATGGGAGGCTACATTTCA------------------------------------------------------------------------TCGCAGTCTGTAAAGAAGATACTGGAAATTAATCCTTACTTACTGGGAACAATGGCTGGAGGAGCAGCAGATTGCCAATTTTGGCAAAGAAATCTTGGTGTTCGGTGCCGTCTTCACGAGTTGGCCAACAAACGAAGAATTTCTGTAGCAGGGGCATCTAAGCTTCTAGCAAACACTTTGTATTCTTATCGCGGCATGGGATTGTCCATGGGCACCATGATTGCAGGATGGGAT---GAAACAGGTCCAGGTCTGTACTATGTGGACAGTGAGGGTGGAAGGCTAAGTGGCAATCTGTTTTCCGTTGGATCGGGATCCCCGTATGCATATGGTGTACTTGATAGCGGGTACCGTGAAGATATGTCCATTGAGGAGGCGGCGGAGCTTGCACGAAGGGCTATCTATCATGCAACCTTTCGGGATGGTGCAAGTGGTGGAGTTGCAAGTGTATATTATGTTGGACCAGAAGGGTGGAAG---------------------------------------------------------AAGCTAACTGGTGACGATGTATCTGAGCTCCATTACAAGTACTATCCT---------------------GTAGCTGAGGCTGTCGTAGAGCAGGAAATGATCGAGGCGAGTGCTTGA------------------------------------------------------------------------------------------------------------------------------------------------------------------------------GCGCAGGTTCCGCCA---------GACCTCCTAAATGCT---TCAAACTCATCACATCTGTTGCAG------TCGACTGAAACTCATTCTGGAAGAATTAGAAGTTTTCCTCATGTTGAGGGGAATTATTCTTTGCATGTGTATATTCCGGTGCCACTATCAACCACTGCCAAGCGCCAGTTGGAGCCTTTGATGGAGAGGGCCTTTTCTATCGCATCAGAGCTCAAGCCTTTG------GAAATTGAATTGCTAAGTCATCCACCTAGTGCGCACACAATTCCTGAG------------CTAAAGCTTGCTAAGGAATATCATTTGAGTTTGTCACGAACTGTACCTATTCGTGTGCATCAAATCAATTCCATAGTAGCCATGCTGCAACATAAGTTTGAGTGCCAAAAGGGA------TTTTGGCTGGATCTAGATCAATGGGAGGTGTTTGTAAATGATGAGCAAACACGGTCCTTTCTAAGTCTTGAAGTTCTGGGCAAAGGGTTGTCTGAGATTTGCAGACAAATTCGCATTGTTGATGAGGTCTTCAAGTTGCATAATCTTCCAATGTACTACGAGACGCCACGGCCCCATGTTTCCGTTGCTTGGGCTCCAGGAAATTCCACACCCTCCTTGAGAAAAGCTGTAGAAGAGCTAGCCAAGCATAAAAAC---------AGAGGTGAAGGAGCTCAGCATATACCTCTTTGGTCTCACCTTCTAAGCAAGATTGAATGCAAGATTGGT------------------------------------------------------------------------AACCGAACTTACTGCATT------------------------------------------------------------TGGAAACAAACC------------------------------------------------------------------------------------------------------------------------------------------------------------------------------------------TGCGCG------------------------------------------------------------------------------------------------------------------------------------------------------------------------------------------------------------------------------------------------------------------------------------------------------------------------------------------------------------------------------------------------------------------------------------------------------------------------------------------------------------------------------------------------------------------------------------------------------------------------------------------------------------------------------------------------------------------------------------------------------------------------------------------------------------------------------------------------------------------------------------------------------------------------------------------------------------------------------------------------------------------------------------------------------------------------------------------------------------------------------------------------------------------------------------------------------------------------------------------------------------------------------------------------------------------------------------------------------------------------------------------------------------------------------------------------------------------------------------------------------------------------------------------------------------------------------------------------------------------------------------------------------------------------------------------------------------------------------------------------------------------------------------------------------------------------------------------------------------------------------------------------------------------------------------------------------------------------------------------------------------------------------------------------------------------------------------------------------------------------------------------------------------------------------------------------------------------------------------------------------------------------------------------------------------------------------------------------------------------------------TCATGC---------TCTCAGGCTCCTGCCTTG------------------------------------------------------------GACACC---------CTCACAGATGGATCCATTTGGAAAGGCAAATCTTTTGGTGCAGTTGGTACTCAAGTTGCAGAAGTGGTTTTTAATACTTCTTTGACTGGGTATCAAGAGATCCTAACAGATCCTAGTTATGCTGGCCAGTTTGTACTGATGACAAACCCCCACATTGGCAACACTGGTGTTAACTTTGGGGATGAGGAGTCGACAGCGTGTTATCTTGGAGGTTTAATTATCAGGAGCCTGAGTCAATGTGTTTCAAATTGGCGTGCAACGGAGACGCTCCCCGAGTATCTGGCAAAAAGGAATGTGATGGGCATATATGATGTGGATACACGTGCAATCACTAGAAGGTTACGTGAGGATGGAAGTCTTGTT---GGAGCTTTAAGTACAGACTCCAGCAAGACAAATGAAGAGCTTTTGGAGACAGCCAGAACATGGGACATTGTAGGCAAGGACCTTATTACGGGAGTCTCTTGTACGGAGCCTTACGAATGGAAGAACAAGACTGAGGACGATTGGGAGTTCAGTGCTGAAGCTCACAATGGTGCCACCGAAATGTTTCATGTCGTTGCGTATGATTTT------GGTATCAAGCACAACATTTTG---------------------------------------GAAAGACTAAGCTCCTACGGCTGTAAAATCACGGTAGTTCCATCG---AAATGGCCTGCCTCAGAGGTTATTAAGATGAACCCAGAT------GGTGTTTTGTTTAGCAATGGCCCAGGTGATCCTTCTGCTGTTCCGTATGCTGTTGAGAGTGTCAAAGAAATCACAGGAAAAATT------------------CCTGTTTTCGGAATTTGCATGGGACATCAATTGCTTGGGCAAGCACTGGGTGGAAGCACGTTCAAAATGAAGTTCGGC---CATCATGGTGGAAATCATCCTGTTCGACAGCTGCAAACTGGTCGTGTTGAAATA---------------------------AGCTCTCAGAATCATAATTATGCTGTAGATCCTGCTACTCTGCCA---GAAGGTGTGGTAGTCACACACATAAATTTGAACGATGGAAGCTGCGCAGGGCTTTCCTTTCCAGCTATGATG---GCAATGAGCCTTCAGTACCATCCCGAGTCATCCCCAGGTCCTCATGATGCCGATCCTGCTTTTTATCGATTCATAGAGATGATGAGGCAGAACAAGCAGTGA---------------------------------------------------------------------------------------------------------------------------------------------------------------------------------------------------------------------------------------------------------------------------------------------------------------------------------------------------------------------------------------------------------------------------------------------------------------------------------------------------------------------------------------------------------------------------------------------------------------------------------------------------------------------------------------------------------------------------------------------------------------------------------------------------------------------------------------------------------------------------------------------------------------------------------------------------------------------------------------------------------------------------------------------------------------------------------------------------------------------------------------------------------------------------------------------------------------------------------------------------------------------------------------------ATGGAA---------------------------------------------------------------------------------------------------------------------------------------------------------------------------------------------------------------------------------------------------------------------------------------------------------------------------------------------------------------------------------------------------------------------------------------------------------------------------------------------------------------------------------------------------------------------------------------------------------------------------------------------------------------------------------------------------------------------------------------------------------------------------------------------------------------------------------GAGTTTAATCGCATCATATTAGCAAATCCACTTGCTCGAGATCTTTTTATTTCCTTCACAAGGCAAAATGATCTGGAAGTTCTTAGGCAGTTTTATCTTTCAACCGGACAGATCCAGGGAGCAGCAGAGACTTTGGTAAGGGAATCTTGGGAGCAGGTTCGGAAAAGGAAGAAGCAATCTTTGGAGCTTGGGGTTTCACAACAAGGTCATCCATTTCTGGCACCTCGTTTGAAATTACTGGACCAAGCTCAAAGACAGTATTCTAACACCAAGGAACATCAGCTCGAAGCAAATTGTGTGGGGGAACATGTGAAACTGCTCAAGATTCAACATGAGCTAGAGACATCTATGGGGAAAGCTATTTTTGTAGATTCAAGTGTGAGTGACACAATCTGCACGTGTCTTAGTTTGGGCAATCACACTGCTGCAGAAAAACTGAGAAGTACTTTCAAG---GTTCCCATAGAGCGGTTTTACTTGCTCAAGATCAAAGCTTTA------------------------------------------------------------------------------------------------------------------------------------------------------------------------GTCTACCACTGA------------------------------------------------------------------------------------------------------------------------------------------------------------------------------------------------------------------------------------------------------------------------------------------------------------------ATGGCATCATCC---------AGAGATGAACGCTCGGGCGCCAAGCGCTGGTTGCCCCTCGAATCCAACCCCGAAGTCATGAATCAGTTTGTTCAAGGTCTTGGTGTTTCTCCT---GATACAGAGTTTGTGGATGTTTATGGTTTTGACAATGAGCTACTTGCGATGGTTCCTGCTCCCGTTTTGGCCGTATTGTTTCTTTTTCCACTCACAGACGAGTTTGAAGCAGCT------CGAGCCGAACAGAGGAAGTGTGACATGGAGGAC------AAAAATGTC------AGCAACAAAGTGTATTTTATGAAACAAACAGTGGGAAATGCTTGCGGTACGGTGGCTCTGCTTCATGCTGTTGGAAACAATTTG---------------------TCTCAAGTAGCATTGACACAGGGGTCTTATTTTGAGAGGTTCTTTGAAGCTACTGCAAGATTGACACCAGATGAGAGAGCTGAAGCCCTTGAAAAAGATGATGAAATTGAAAGTGTGCACTCAGTTGCTGCAAGTGCAGGAGATACTGCTCCTCCAGATCTTAACACTTCGGTGGACCTACACTTCATATGCTTTGTTTGTGTTGATGGTGGCCTTTATGAACTTGATGGAAGGAGATCAGAGCCAATTCACCATGGTAGCTCTGCTCCAGAGACCCTCCTTGAGGATGCTGTGAAAGTCATCAAATCCTTTATTGAAGCCATACCAAATTCTGTTAATTTCAATGTTATTGCTTTCTCCAAAATCTTGTAA------------ATGGCCGCTTTCTTGCAATCCATGGCGCGGAAGAGA---------------------------GGTGTTCTGCTATCGTGGGTGCGCCATAGTCAAGAACAGGTTCTAGGG---------------------------CGCAAGATCGAGCAGCTGGACCACTCA---------------------------------------------------GCACCCCCCACTTAC---------------------------------------------------------------------ACAGGATTGCAGAGGTATCTGTCAACTGAAAGTTTCGACCTTGGGGTACAGTGGCACCGAAAAATG------------------------------------------------------------------TCT------------------CGGAATATATCTACTCTAAGGGGTCCATTGCTTAGGCCACCAGCAACTGAAGGCAAAGAGCAACCAGTTCCTTCCCCTCTGACCATGGTACCTGCCCCAAGTGAC---CCAAGTAAGAAAACTCCAGCTCAA------GTAGATTCAAAGAGACCA---------------GTTCAAGCAGTCTTGAAGAAGATTAAGGAGAGTCCAAAGAAGGTGAATTTGGTTGCGGCTTTGGTTCGAGGCATGCGAGTTGAGGATGCTCTTTTGCAGCTCTCAGTCCTGCAGAAAAGGGCTGCAAGTACAGTGAAAAGAGTGGTCGCCAATGCTCGTGCGAATGCAACACACAATCATGGTTTGAATGGTGATCGCCTGTTTGTTGCTGAAGCATTCGTTGGTAAAGGTAGATACCTGAAGCGGCTATCGTACCATGCAAAGGGTAGATCTGGAATAATGCATCATCCGAGCTGCAGGCTTACTGTGGTTGTGAAAGAGATGAGTGATGAACAAGAGGCAGAAATTGCAAGGTATAGAACCATGACCTTCAGA---------GAACGCTCTAAGGTCAGTACTAGGCTGATTCCTCACAAGCTAATTGAAACAACACCACAATGGCATAGAACACCCAAA------------CAG---TCTTCCGGCGTGCTAGAATCTTAA---------------------------------ACGGCAGAGGTACGCGGGGGGAGGATG---------------GCGGAGGCGATGATGGGGGCCGTGGTGCGCCGCATACTGGGCGAGATGGAGGGCGTTCTC------------------------------------------ACCCAGAGCGGCGCGGCGGCTTCTCTGATTGCGCAGGAGATTGCAGAG------GCGGCGCGC---------------------------------------------------------------------------AGAGAAGCTCAGGTGATGTTGTATGGTGTGGGTAGGGAAGGACTGATGATGAAGGGCCTTGCCATGCGCCTCTTCCACCTTGGCCTG---CGCGTCTCCTGTGTGTTTGACATGACCACACCCCCCATCACATCTGAGGACCTACTTCTCCTCAGCGCT------GGCCCCGGCACCTTCTCCACCGTCGAAGCCCTTGCCTCGGTTGCCCGCTTAGCCGGTGCCCGTGTCCTGCTCCTCACTGCGCAACCGTCA---GGACCT---GCTTCACACCTTGCCCATGTCATCGCGCATGTCCCGGCCCAGACTATGGCCACTGAT---------------------------------------------------------------------------------------------------------------------------GACACCGCAGCT------------TCCTCC---------------------------------------------------------------------------------------------------------------------------------------------------------------------------------------------------------------------------TCGCTTCTTCCCATGGGTAGCCTTTACGAAGGTGCCCTCTTTGTCCTTTTCGAGATTGTGGTTCTGAAGCTTCGAGACGCGCTTAGAGTCACCCCGGACGACATGCGTGCTCGCCACACCAACCTGGAATGA---------------------------------------------------------------------------------------------------------------------------------------------------------------------------------------------------------------------------------------------------------------------------------------------------------------------------------------------------------------------------------------------------------------------------------------------------------------------------------------------------------------------------------------------------------------------------------------------------------------------------------------------------------------------------------------------------------------------------------------------------------------------------------------------------------------------------------------------------------------------------------------------------------------------------------------------------------------------------------------------------------------------------------------------------------------------------------------------------------------------------------------------------------------------------------------------------------------------------------------------------------------------------------------------------------------------------------------------------------------------------------------------------------------------------------------------------------------------------------------------------------------------------------------------------------------------------------------------------------------------------------------------------------------------------------------------------------------------------------------------------------------------------------------------------------------------------------------------------------------------------------------------------------------------------CCTGATACCGGCAACATGGAGGTTTTGCTAAGATATGGTAGTCCAGAGCAACAAAGAGTTTGGCTTAGGCCTCTATTGGAAGGTACCATTCGTTCAGGTTTCGCAATGACTGAACCGGATGTGGCATCGTCGGATGCAACAAACATTGCCTGCTCAATTAGCAGGGAAGGAAATACCTATGTTGTAAATGGTCGAAAGTGGTGGACAAGTGGTGCAATGGATCCAAGATGCAAAGTCCTTATTGTGATGGGCAAATCCGATCCGACGGCTGCTTTGCATAAGCAACAATCTATGATCTTGGTGGATGTGGGTGCCCCAGGTGTTCACATTATAAGACCATTGACTGTGTTTGGGTTTGATGATGCTCCTCACGGTCATGCAGAAATTGTCTTTGAGAACGTGCGTGTCCCAGAACACAATCTTCTTCTGGGTGAAGGCCGYGGCTTTGAGATTGCCCAGGGAAGATTAGRCCYRSGMRGACTCCACCATTGC---------------------------------------------------------------------------------------------------------------------------------------------------------------------------------------------------------------------------------------------------------------------------------------------------------------------------------------------------ACCTGCGCG------------------------------------------------------------------------------------------------------------------------------------------------------------------------------------------------------------------------------------------------------------------------------------------------------------------------------------------------------------------------------------------------------------------------------------------------------------------------------------------------------------------------------------------------------------------------------------------------------------------------------------------------------------------------------------------------------------------------------------------------------------------------------------------------------------------------------------------------------------------------------------------------------------------------------------------------------------------------------------------------------------------------------------------------------------------------------------------------------------------------------------------------------------------------------------------------------------------------------------------------------------------------------------------------------------------------------------------------------------------------------------------------------------------------------------------------------------------------------------------------------------------------------------------------------------------------------------------------------------------------------------------------------------------------------------------------------------------------------------------------------------------------------------------------------------------------------------------------------------------------------------------------------------------------------------------------------------------------------------------------------------------------------------------------------------------------------------------------------------------------------------------------------------------------------------------------------------------------------------------------------------------------------------------------------------------------------------------------------------------------------------------------------------------------------------------------------------------------------------------------------------------------------------------------------------------------------------------------------------------------------------------------------------------------------------------------------------------------------------------------------------------------------------------------------------------------------------------------------------CGCGCA---------------------------------------------------------------------------------------------------------------------------------------------------------------GGTCTG------------GCC---------------------------------------------------------------------------------------------------------------------------------------------------------------GCGCAGGTGGCA---------AGCTCAGCAACGGCT---------------------------------------------------------------------------------------------------------------GCTGTGAACCACGCTGTTGTAGATATACCAAATCCAGCG---GATTGCATTGATGTCTTTGTTGATGGGCACCCTGTGCAAATCCCCAAGGGTATGACTGTCTTTCAGGCATGCGAGGTCGCAGGTGTGGACATCCCCAGGTTCTGCTACCACCCTCGCCTATCCATTGCTGGGAACTGCCGCATGTGCCTTGTTGAAGTGGAGAAGACCCCCAAACCTGTGGCATCATGCGCCATGCCTGCAATGCCAGGCATGAAGATTAAAACAAATACCCCCTTGGTGTTGAAGGCCAGAGAAGGTGTGATGGAGTTTCTGTTAGCCAATCATCCTTTGGATTGTCCAATTTGTGACCAGGGTGGAGAATGTGACCTTCAAGATCAGTCAATGGAGTTTGGTTCCGATAGGGGCAGGTTTATTGAGACGAAGCGCACTGTTTTGGACAAAAATTTGGGACCCCTTGTCAAAACAGTCATGACACGTTGCATTCAGTGCACAAGGTGTGTGAGGTTTGCCTCTGAGATAGCTGGCGTCCAAGACTTGGGTGTACTTGGGCGCGGTGGCAGTGAAGAAATTGGCACATATGTGGAAAGGGCAATGTCAAGTGAGCTTTCTGGCAATGTGATTGACATTTGCCCAGTTGGAGCCCTCACTTCAAAGCCATTTGCGTTCACAGCACGTAGTTGGGAGTTGAAGAGCACAGAGAGCATAGATGTTTCTGATGCAGTCGGTGCGAACATCAAGATAAACAGTAGAGGCCCAGAAGTAATGCGCATTATTCCTCGCCTAAATGAGGACGTTAATGAAGAGTGGCTGTCAGACAAGGCACGTTTCTGTTATGATGGATTAAAGCGTCAGCGATTAAGTGAGCCTATGATTCGTAATGCAAGTGGTCGCTTGGAGCCTGCGTCGTGGTACAATGCTTTACAAGCAGTGGCAGGTGCTATATCCAAGACAAGTCCAGATCAGATGGCTGGAATTGCAGGAAAGCTTGCAGATGCAGAATCTATGATGGCTTTGAAAGATCTTCTGAACAAACTAGGATGTGAAAATTTGCGCTGTGAGGGAGATGGATTACAGCCAAACGCTGACATTCGAAGTGACTATTTGATGAATACCACTATTTCTGGCCTTGAGAAAGCAGATGCCGTTCTTTTGGTTGGCACACAGCTACGAAATGAGGCACCTTTGGTGAATGCAAGATTGAGGAAAGCTGTTAGAAATAGTGGAGCTAAGGTGGCATCAATTGGTCCAGCTGTAGATTTGACATACAATCATGTACATTTAGGCACGGGACCGGAAACTTTGTTGCAGGTTGCAGAAGGCAAGCATCCGTTTTTTGCAGTTCTGGCGAAAGCAAAGAACCCAGTTGTAATTGTAGGTGCTGGGATTTTTGGAAGGGATGATAAAGAAGCAGTAATGGCAGCTGTGCAGAAAATTGTGGAGAAGGCTAATGTGGTGAAGGAAGGTTGGAATGGTTTTAATGTGCTGCTCCTGAATGCTTCTCATGCTGCTGGACTAGATCTTGGTTTGGTG------CCAGGAGTCCAGGTTCCTACAAATTGGAAGAAGTCTGTCAAATTCCTGTATTTACTAGGGGCAGATGATACACCT---TTGGAGGATATCCCCGAGGATGCTTTCGTTGTATATCAAGGTCACCATGGCGACCACAGTGTTTATCGTGCAAATGTAATTCTGCCTGGTGCAACATATACCGAGAAGGAAGGAACCTATGCAAATACAGAGGGGCGAGTACAGCAAACCTGCCCTGCTGTACCCATAATTGGTGATGCTAGGGATGATTGGAAGATATTGCGGGCGGTTTCTGAGGTGGCTAAAGTTAAACTTCCTTATGATACCCTGAGTGCCCTAAGAGCAAGAATGCTAGCAGTTTCTCCGAATTTGTTCCATGTTGATGAGCTTGAGCCCTCTTCTGCATGGGCACAGGAGTTGAAACCAGCAGTAGAAGGAAAGGTAGAACCATCTCCATTCAAAAATGCAGTGGAAAATTTCTACATGACGAACTCTATATGCCGGGCTTCAAAAAATTATGGCACAGTGTACCGCTGCGTTTTCTGGTTCAAAGGGCTGAAGGATTTACTTTTATGA---------------------------------------------------------------------------------------------------------------------------------------------------------------------------------------------------------------------------------------------------------------------------------------------------------------------------------------------------------------------------------------------------------------------------------------------------------------------------------------------------------------------------------------------------------------------------------------------------------------------------------------------------------------------------------------------------------------------------------------------------------------------------------------------------------------------------------------------------------------------------------------------------------------------------------------------------------------------------------------------------------------------------------------------------------------------------------------------------------------------------------------------------------------------------------------------------------------------------------------------------------------------------------------------------------------------------------------------------------------------------------------------------------------------------------------------------------------------------------------------------------------------------------------------------------------------------------------------------------------------------------------------------------------------------------------------------------------------------------------------------------------------------------------------------------------------------------------------------------------------------------------------------------------------------------------------------------------------------------------------------------------------------------------------------------------------------------------------------------------------------------------------------------------------------------------------------------------------------------------------------------------------------------------------------------------------------------------------------------------------------------------------------------------------------------------------------------------------------------------------------------------------------------------------------------------------------------------------------------------------------------------------------------------------------------------------------------------------------------------------------------------------------------------------------------------------------------------------------------------------------------------------------------------------------------------------------------------------------------------------------------------------------------------------------------------------------------------------------------------------------------------------------------------------------------------------------------------------------------------------------------------------------------------------------------------------------------------------------------------------------------------------------------------------------------------------------------------------------------------------------------------------------------------------------------------------------------------------------------------------------------------------------------------------------------------------------------------------------------------------------------------------------------------------------------------------------------------------------------------------------------------------------------------------------------------------------------------------------------------------------------------------------------------------------------------------------------------------------------------------------------------------------------------------------------------------------------------------------------------------------------------------------------------------------------------------------------------------------------------------------------------------------------------------------------------------------------------------------------------------------------------------------------------------------------------------------------------------------------------------------------------------------------------------------------------------------------------------------------------------------------------------------------------------------------------------------------------------------------------------------------------------------------------------------------------------------------------------------------------------------------------------------------------------------------------------------------------------------------------------------------------------------------------------------------------------------------------------------------------------------------------------------------------------------------------------------------------------------------------------------------------------------------------------------------------------------------------------------------------------------------------------------------------------------------------------------------------------------------------------------------------------------------------------------------------------------------------------------------------------------------------------------------------------------------------------------------------------------------------------------------------------------------------------------------------------------------------------------------------------------------------------------------------------------------------------------------------------------------------------------------------------------------------------------------------------------------------------------------------------------------------------------------------------------------GGAAGGCGATGGACGCGG---------------------------------------------------GGTCCAGGACGTGCTCTG------------------------------------------------------------------------------------------------------------------CTGCTAAGTATGCTGCTTAAAGCGGTGCGTGGTAAAGGC------------CTTGGCAACAAGATTGATCCC------AACAAAGTCTCCATT---------TCTGCCCCTCCGGCCTCTGCCGACTTAACAGCATGCCTCAGTGATGAGCTCCTGCTTCAGGTGTTTGCCCACTTGCCG------GAAGACCCTTGCCCCTACACTCTGGTCTGTAAACGATGGTTGCGTCTGCATGGCATGCTGAAATCAACATTGAGGCTCAAAGAATGGAGCTTTCTAGAGAGCGGGCGCATGACAAGCAGGTTTCCTAACCTCACAGATGTTGATTTGTCGGGTGCATGGCTCACATCCCACACCAAG---------CATTCCAGCATTCTTTTTACCCATCATTTCATTACGA-Y---C-CGGTCCAAATGCATACGATCCTGTTTCTATCGAGCGTTTTATTGAAGATCAGCAGGTGACACCCTCGTCTTTGGACCATGGGCTCAAGGTCCTTGCAGACGGTTGCCCTGGTCTGCAACGCCTCTGCCTGATTGACGTTCGAAGACCCACCTACAATCCTTCGTCTTTCAGGAAGCGAAGGGCTTTGAACGCAAACGGTGAGGAATCGAAGATG---------------------------CAAAATGCCCAAGACAAGCATCTTACTTCAGAGCAGGGGCCAGTGACAGCTCTCAAAGATGGAGATGAGGGTGCGAAA------------------------------------------------------------------------------------------AGGTCTTTGCAACCA---------------GTGAGGATAGATCCTTCTCCCAATGAGGGCCTAGCATATCTTGCAAGAAAGTGCCCCACTCTGCAAGAACTAGTGCTAAATCAATGCACAGATGATTCCTTGTATGCCATCTCGGCATGCCAGAACTTGCAAATATTGAGGCTTGTGGGCACAGTAAGCGGGTTCTACCACTGCACC------------TTTACTGACATTGGCCTCACCATCTTGGCGAAAGGATGA---------------------------------------------------------------------------------------------------------------------------------------------------------------------------------------------------------------------------------------------------------------------------------------------------------------------------------------------------------------------------------------------------------------------------------------------------------------------------------------------------------------------------------------------------------------------------------------------------------------------------------------------------------------------------------------------------------------------------------------------------------------------------------------------------------------------------------------------------------------------------------------------------------------------------------------------------------------------------------------------------------------------------------------------------------------------------------------------------------------------------------------------------------------------------------------------------------------------------------------------------------------------------------------------------------------------------------------------------------------------------------------------------------------------------------------------------------------------------------------------------------------------------------------------------------------------------------------------------------------------------------------------------------------------------------------------------------------------------------------------------------------------------------------------------------------------------------------------------------------------------------------------------------------------------------------------------------------------------------------------------------------------------------------------------------------------------------------------------------------------------------------------------------------------------------------------------------------------------------------------------------------------------------------------------------------------------------------------------------------------------------------------------------------------------------------------------------------------------------------------------------------------------------------------------------------------------------------------------------------------------------------------------------------------------------------------------------------------------------------------------------------------------------------------------------------------------------------------------------------------------------------------------------------------------------------------------------------------------------------------------------------------------------------------------------------------------------------------------------------------------------------------------------------------------------------------------------------------------------------------------------------------------------------------------------------------------------------------------------------------------------------------------------------------------------------------------------------------------------------------------------------------------------------------------------------------------------------------------------------------------------------------------------------------------------------------------------------------------------------------------------------------------------------------------------------------------------------------------------------------------------------------------------------------------------------------------------------------------------------------------------------------------------------------------------------------------------------------------------------------------------------------------------------------------------------------------------------------------------------------------------------------------------------------------------------------------------------------------------------------------------------------------------------------------------------------------------------------------------------------------------------------------------------------------------------------------------------------------------------------------------------------------------------------------------------------------------------------------------------------------------------------------------------------------------------------------------------------------------------------------------------------------------------------------------------------------------------------------------------------------------------------------------------------------------------------------------------------------------------------------------------------------------------------------------------------------------------------------------------------------------------------------------------------------------------------------------------------------------------------------------------------------------------------------------------------------------------------------------------------------------------------------------------------------------------------------------------------------------------------------------------------------------------------------------------------------------------------------------------------------------------------------------------------------------------------------------------------------------------------------------------------------------------------------------------------------------------------------------------------------------------------------------------------------------------------------------------------------------------------------------------------------------------------------------------------------------------------------------------------------------------------------------------------------------------------------------------------------------------------------------------------------------------------------------------------------------------------------------------------------------------------------------------------------------------ATGAAGTCGAAGCAGTTAGTGGGCACATTGAAGATGAACGGTTCCGTAAGGGCTGTGTCGTTTGCAAAGGATGGACAAGAATTGTTGGGTCTGGGTGGAGACGGAGAAGTGTATCATTGGGATATAGGTACAAGAAGGTGCCTTCACAGAGGAAGAGATGAAGGGTGCATCAAGGGTACTACCCTCAGTGTTTCTCCTGACAGT---AAGCTCTTTGCTACGGGGTCCAACAGTGGTGTCGTAAATCTTTACGACAGCAAAAGCTTTATTGATGGA------AGGCCTTCTCCTGCCAAAGCTTTCATGAATCTTTTGACTAGCGTACATGTATTGAAGTTCAATGCTGATTCACAGATTTTAGCCATGACGTCGAAAATGAAGAAGAATGCAGTTAAATTGGTGCATTTACCCTCAAATACAGTGTTCTCAAATTGGCCAACCATGAAGACCCCACTGCAGTATGTGCATACATTGGACTTCAGTCCTGGTGGTGGGTATCTTGCAGTAGGTAATGCTGCAGGAAAGGTTCTTCTGTACAGGCTACAGCACTATGAGAAAGCCTAA---------------------------------------------------------------------------------------------------------------------------------------------------------------------------------------------------------------------------------------------------------------------------------------------------------------------------------------------------------------------------------------------------------------------------------------------------------------------------------------------------------------------------------------------------------------------------------------------------------------------------------------------------------------------------------------------------------------------------------------------------------------------------------------------------------------------------------------------------------------------------------------------------------------------------------------------------------------------------------------------------------------------------------------------------------------------------------------------------------------------------------------------------------------------------------------------------------------------------------------------------------------------------------------------------------------------------------------------------------------------------------------------------------------------------------------------------------------------------------------------------------------------------------------------------------------------------------------------------------------------------------------------------------------------------------------------------------------------------------------------------------------------------------------------------------------------------------------------------------------------------------------------------------------------------------------------------------------------------------------------------------------------------------------------------------------------------------------------------------------------------------------------------------------------------------------------------------------------------------------------------------------------------------------------------------------------------------------------------------------------------------------------------------------------------------------------------------------------------------------------------------------------------------------------------------------------------------------------------------------------------------------------------------------------------------------------------------------------------------------------------------------------------------------------------------------------------------------------------------------------------------------------------------------------------------------------------------------------------------------------------------------------------------------------------------------------------------------------------------------------------------------------------------------------------------------------------------------------------------------------------------------------------------------------------------------------------------------------------------------------------------------------------------------------------------------------------------------------------------------------------------------------------------------------------------------------------------------------------------------------------------------------------------------------------------------------------------------------------------------------------------------------------------------------------------------------------------------------------------------------------------------------------------------------------------------------------------------------------------------------------------------------------------------------------------------------------------------------------------------------------------------------------------------------------------------------------------------------------------------------------------------------------------------------------------------------------------------------------------------------------------------------------------------------------------------------------------------------------------------------------------------------------------------------------------------------------------------------------------------------------------------------------------------------------------------------------------------------------------------------------------------------------------------------------------------------------------------------------------------------------------------------------------------------------------------------------------------------------------------------------------------------------------------------------------------------------------------------------------------------------------------------------------------------------------------------------------------------------------------------------------------------------------------------------------------------------------------------------------------------------------------------------------------------------------------------------------------------------------------------------------------------------------------------------------------------------------------------------------------------------------------------------------------------------------------------------------------------------------------------------------------------------------------------------------------------------------------------------------------------------------------------------------------------------------------------------------------------------------------------------------------------------------------------------------------------------------------------------------------------------------------------------------------------------------------------------------------------------------------------------------------------------------------------------------------------------------------------------------------------------------------------------------------------------------------------------------------------------------------------------------------------------------------------------------------------------------------------------------------------------------------------------------------------------------------------------------------------------------------------------------------------------------------------------------------------------------------------------------------------------------------------------------------------------------------------------------------------------------------------------------------------------------------------------------------------ATACTGTTGAGACTATGCAAGGGAAC-GGTTTT------------------------------------------------------------------------------------------------------------------------------------------------------------------------------------------------------------------------------------------------------------GGTTCA------------------------------------------------------------------------------------TCCAAAGTCGTCAACACATGGGGAGTCTTGTTC---------------------------------------------------------------------------------------------------------------------GTCCAACTTTTC---------------------------------------------------------------------------------------------------------------------------------------------------------------------------AAGCTTTGCTGC------------------------------------------------------------------------------------------------------GAGAGCGATGCATTC---------------AAGATG---AGAAATTGT---------------------------------------------------------------------------------------------------------------------------------------------------------------------------------------------------------------------------------------------------------------------------------------------------------------------------------------------------------------------------------------------------------------------------------------------------------------------------------------------------------------------------------------------------------------------------------------------------------------------------------------------------------------------------------------------------------------------------------------------------------------------------------------------------------------------------------------------------------------------------------------------------------------------------------------------------------------------------------------------TTTTCATCTTTTTTGAATCGTCTATTTAACACTCTTAATTGGACTATCACAGAGTTTTCAGTTTCTATGAAAGAATTGCAAGAACAGAGTGAGCATCGCCAGGTTGCTGATTTGCAACAAAGAAAGTGCTCTATAATGTTTGAACTCTCATGTAATTTGGAAAGGATTTTAGAGTTCTTTACCCGAGAGCTTCCACAGGCATTCTTATCTGGTCCTGAAATGAATCTTGTAAGGCTTTGCGAGCTGCTAATGTTTGTCTTGAATCACACAACTACCACAGCAGATGCAACGTTTTTGAAAGTA---------CATTAA---------------------------------------------------------------------------------------------------------------------------------------------------------------------------------------------------------------------------------------------------------------------------------------------------------------------------------------------------------------------------------------------------------------------------------------------------------------------------------------------------------------------------------------------------------------------------------------------------------------------------------------------------------------------------------------------------------------------------------------------------------------------------------------------------------------------------------------------------------------------------------------------------------------------------------------------------------------------------------------------------------------------------------------------------------------------------------------------------------------------------------------------------------------------------------------------------------------------------------------------------------------------------------------------------------------------------------------------------------------------------------------------------------------------------------------------------------------------------------------------------------------------------------------------------------------------------------------------------------------------------------------------------------------------------------------------------------------------------------------------------------------------------------------------------------------------------------------------------------------------------------------------------------------------------------------------------------------------------------------------------------------------------------------------------------------------------------------------------------------------------------------------------------------------------------------------------------------------------------------------------------------------------------------------------------------------------------------------------------------------------------------------------------------------------------------------------------------------------------------------------------------------------------------------------------------------------------------------------------------------------------------------------------------------------------------------------------------------------------------------------------------------------------------------------------------------------------------------------------------------------------------------------------------------------------------------------------------------------------------------------------------------------------------------------------------------------------------------------------------------------------------------------------------------------------------------------------------------------------------------------------------------------------------------------------------------------------------------------------------------------------------------------------------------------------------------------------------------------------------------------------------------------------------------------------------------------------------------------------------------------------------------------------------------------------------------------------------------------------------------------------------------------------------------------------------------------------------------------------------------------------------------------------------------------------------------------------------------------------------------------------------------------------------------------------------------------------------------------------------------------------------------------ATGCTACTCGCAGAGCCATCCTTGAACACCCAACAACAT---------CGTGAAAAGACAGTGGAGCTTATGTTTGAAAAGTACAGAACTCCAGCTCTTTTTCTTGCAAAAAATGCTGTGTTAACA---TCTTTTGCAACT------------------------------------GGGCGAGCTACTTCTTTGGTTGTTGACTGTGGAGGTGGTTCGACAACAGTTGCTGCTGTCCATGATGGTTATGTACTTCAAAAGGGTATTGTGACATCTCCTATTGGTGGGGAGGTTCTAACAGATTGCTTGTTGAAAACTCTCGAGAGCAAAGGAGTTGTGATAAGACCACGCTTTTCATTTAAAAGAAAAGAAGTTCGATCTGGAGAGTTTGAGATTGTAAATTTGGAATTTCCAAATACAACGGAGAGCTATTACAGATATATGCAGAGACAAATTGCTGCTGATATAAAAGAATCTGTCTGCCGTGTCCCCGATTCAAATTTTGAT---------------------------------GAGAGTGCATACGTGAATATCCCCACAACTGCTTATGAGCTGCCGGATGGCGAG------------------------------------------------------------------------------------------------------------------------------------------------------------------------------------------------------------------------------------------ATAATCGAGGTTGCTTCAGATCGCTTCAAAATACCCGAG------------------------------------------------TTGCTGTTTAATCCTTCATTAATTCAGACTGTTCCTGGCATGGAAAAG---TCCGTTGCTGAGTTTACATCAGTCAAAGGGGTTCCTCAAATGGTGATAGAGAGTATAAAC---AAATGCGATGTTGACATTCGACGAGAATTGTTTAGCAGCATCCTTCTTGCAGGGGGAACAGCTGCAATGCAGCAGTTGAAGAAGAGATTGGAGAAAGAGTTA---------------------------------------------------------------------------ATGGAGGAGGCACCACAGGCTGCTAGAGTGAAGGTTCTTGCAAGCGGTAAT---------GGTATCGAAAGACGTTTTAGTGTTTGGATTGGCGGTAGCATTCTGGCATCGTTAGGATCC------TTCCAACAAATGTGGTTCTCCAAAGCAGAATACGAA------------------------------------------------GAGCATGGACCATCGTATGTGCAG---------------CGGAAATGTCCGTGA---------------------------------------------------------------------------------------------------------------------------------------------------------------------------------------------------------------------------------------------------------------------------------------------------------------------------------------------------------------------------------------------------------------------------------------------------------------------------------------------------------------------------------------------------------------------------------------------------------------------------------------------------------------------------------------------------------------------------------------------------------------------------------------------------------------------------------------------------------------------------------------------------------------------------------------------------------------------------------------------------------------------------------------------------------------------------------------------------------------------------------------------------------------------------------------------------------------------------------------------------------------------------------------------------------------------------------------------------------------------------------------------------------------------------------------------------------------------------------------------------------------------------------------------------------------------------------------------------------------------------------------------------------------------------------------------------------------------------------------------------------------------------------------------------------------------------------------------------------------------------------------------------------------------------------------------------------------------------------------------------------------------------------------------------------------------------------------------------------------------------------------------------------------------------------------------------------------------------------------------------------------------------------------------------------------------------------------------------------------------------------------------------------------------------------------------------------------------------------------------------------------------------------------------------------------------------------------------------------------------------------------------------------------------------------------------------------------------------------------------------------------------------------------------------------------------------------------------------------------------------------------------------------------------------------------------------------------------------------------------------------------------------------------------------------------------------------------------------------------------------------------------------------------------------------------------------------------------------------------------------------------------------------------------------------------------------------------------------------------------------------------------------------------------------------------------------------------------------------------------------------------------------------------------------------------------------------------------------------------------------------------------------------------------------------------------------------------------------------------------------------------------------------------------------------------------------------------------------------------------------------------------------------------------------------------------------------------------------------------------------------------------------------------------------------------------------------------------------------------------------------------------------------------------------------------------------------------------------------------------------------------------------------------------------------------------------------------------------------------------------------------------------------------------------------------------------------------------------------------------------------------------------------------------------------------------------------------------------------------------------------------------------------------------------------------------------------------------------------------------------------------------------------------------------------------------------------------------------------------------------------------------------------------------------------------------------------------------------------------------------------------------------------------------------------------------------------------------------------------------------------------------------------------------------------------------------------------------------------------------------------------------------------------------------------------------------------------------------------------------------------------------------------------------------------------------------------------------------------------------------------------------------------------------------------------------------------------------------------------------------------------------------------------------------------------------------------------------------------------------------------------------------------------------------------------------------------------------------------------------------------------------------------------------------------------------------------------------------------------------------------------------------------------------------------------------------------------------------------------------------------------------------------------------------------------------------------------------------------------------------------------------------------------------------------------------------------------------------------------------------------------------------------------------------------------------------------------------------------------------------------------------------------------------------------------------------------------------------------------------------------------------------------------------------------------------------------------------------------------------------------------------------------------------------------------------------------------------------------------------------------------------------------------------------------------------------------------------------------------------------------------------------------------------------------------------------------------------------------------------------------------------------------------------------------------------------------------------------------------------------------------------------------------------------------------------------------------------------------------------------------------------------------------------------------------------------------------------------------------------------------------------------------------------------------------------------------------------------------------------------------------------------------------------------------------------------------------------------------------------------------------------------------------------------------------------CTGTCCTTT------------------------------------------------------------------------------------------------------------------------------------------------------------------------------------------------------------------------------------------------------------------------------------------------------------------------------------------------------------------------------------------------------------------------------------------------------------------------------------------------------------------------------------------------------------------------------------------------------------------------------------------------------------------------------------TTCGATATTCTCATCTCATATGCTTCAAAACCGATGCAATTGGCTACTTACTTCTGCAGTGGTGAGTTAAAAGATAATTTGAATGATTGGGGTCACTATGCATTGGCTGTTCCTCTCTATACACATTTTACTTCACCACTACGTCGGTATCCAGACATTGTGGTACATCGGACATTGGCTGCTGTAATTGAAGCTGGGGAGTTGTATCTAAAGCAT---AGA---GGGTTGCTTAAAGTCAACAATGGTGAG---GAAGTG------------------------------------------CTAAGAAGGTGTTTCACTGGAATTTATTTTGACAAGGAAGCCGCAGCCTCTCCACAAGGGAAAGAAGCATTATCAATTGCTGCATTGAATCATGGAATTCCTTCCCCTGAACTCCTTGCTGATGTTGCTGCATATAGCAATGAAAGAAAGCTGGCCAGTAGGCACCTGCGC---------------------------------------------------------------------------------------------------------------------------------------------------------------------------------------------------------------------------------------------------------------------------------------------------------------------------------------------------------------------------------------------------------------------------------------------------------------------------------------------------------------------------------------------------------------------------------------------------------------------------------------------------------------------------------------------------------------------------------------------------------------------------------------------------------------------------------------------------------------------------------------------------------------------------------------------------------------------------------------------------------------------------------------------------------------------------------------------------------------------------------------------------------------------------------------------------------------------------CGCGCAGGT---------------------------------------------------------------------CTAGAAGGTGTTGACTACAAACATGGGGGACAACGAAACTGGTTG---------------------------------------------------------------------------------------------------------------------CAGGTTCTAGTCAATAGCTCCATCGCAACTGTTTTGTCCTTGTTGATCGCCTATCGCACAAACTGGGAAGACAAGTGCCTAGATTCCATGAGATATCCATTGGTAACAGGGTTCCTAGGTGGGCTTCTGGGACACTACGCCTGTTGCAATGGAGATACATGGTCATCAGAGCTTGGAGTTTTGAGTTCAAGTCAGCCGCGCTTGATCACGACCATGCGGATAGTGCAGCGTGGTGTGAATGGGGCCGTCACTCTGTCGGGTCTCCTTGCAGCAGCAGCAGGTGGAGCTTTTATAGGTCTTATTTTTGCCCTTGTTGGGCTCATCACTGCCAAATGTGAAGGCTCATTGGCATATAAGCAATGGCTGGTCCTTCCAGTAGGAGCCTTCGCTGGCTTATTCGGAAGTGCTTGTGACTCTTTATTGGGTGCAACGTTGCAGTATAGTGGTTTTTGTGTAGTAAGGAAGAAGGTGGTTGAGAAGCCTGGGCCTACAGTAAAGAGGATAACAGGACAAGACATTCTTGACAATGATGGAGTGAACTTTGTGTCTGTGCTGATTACCACCATAGCAACTGCTGCCATTTGCCTATACATCTTCTGA------CGCGGGGGGGGCCTTGCAGTTCTCCCATTTTTCCAGGCTTCTGTAGCCATGGATCGACTCGAAGCCGACGAGGAGGAGCTCTCTGATGAGCAGAAGATAGCTATGGCCAAATGGTTTCTTCTCAATTCTCCGCCTGGAGAGATTCAATACGTTGCCAAAGATTTGCAAGGAGTGCTTGCAAATGAGATTGTATACCAAGCAGCAGCTCGGGAGGCTTTCCCTCTGTACAATAAGGAGCAAATGCTCTCTATTGAGATGTCAGATGGGAGTGGCCAGGTCCTTGTATCACAATATGGCGAAATTGATGCTAATCATTTTATCGACTTGCGGACCGCTCAGGTTGCCACAGTCGATCACATTAAGCAGGTTTGTACAGGAGTGAGGCCTGCTACTGACAGTGAATTGCCCTCAGCGTACGTAGAGGAGTATCGTGCTGTTGTTGATGCAGAAGTAACTCGTTACGTTGAAGAAGCATTTCCAAAGGGACATTGTGCAGTCTATGCTACTCAGGGCAAGGACTCTGAG---GATGCACAAACATTTGAGCTCACAGTGGCTATTTCTTCGGCAAAGTTGAGTCCAAAAAACTTTTGCAACGGAAGGTGGCGCTCAGTTTGGAAA---------------------------------------ATTCAGCTAGATAGCGAGTTGCAGACAGTGGAGCTGAAAGGTCAAATAAAGGTTTCAGCACATTATTTTGAAGAAGGGAATGTTCAATTAGATACCGGCTATGAATGCAAGGATGCCACAATCCTTCAGGCTCCATCAGACACTGCTTCAGCTGTGGCAAACATCATTCAGCATCATGAATCAGAGTATTTGGCTTGCTTAGAGGATTGCTAYCTGCR-RRCTCTCAGACAATACTTTCAAGGAGCTGCGAAGGAAGCTTCCGGTCACTAGAACACTAT---------------------------TTCCATGGAGCAGTGCACATCAAACCTGCGCGG---------------------------------------------------------------------------------------------------------------------------------------------------------------------------------------------------------------------------------------------------------------------------------------------------------------------------------------------------------------------------------------------------------------------------------------------------------------------------------------------------------------------------------------------------------------------------------------------------------------------------------------------------------------------------ATGATGTTGTTCCACTTG------ACCTTGCAATTACTT---------------------CTGTTACCACGGATTCTAAGGAGAATAATGATCCAGATGCAATGCGGAAGGCTA---------------------------------------------------------------------TTCTTCAATCTTTGGAGTACAAGAGGGTGCTCTGTCAAGGAAGATTTGTCGAAGAAAAATCTATATTTTTTGGGCCCTCGCGGGCGT------ACAAGCCATGGTGTAAGTGAGCGAGGCTACTTTCTTATCACTCCTCTGGTTCCATTGGAAGGAGACAATCGGAAT---------GCGCAGGTCCCTGTTCTAGTCAATCGTGGCTGGGTACCTGGTAGTTGGCGTGACAGCCCTCCACAGCCTACA---------------------------------------------------------ATAGAGAGCAGTCACGAGGGCCTTGCTTCAACAGAG------------GAAGAAAAGCCAAAGAAAGGGGTATTCATATCACTGTGG------GGTAAAAAGCAAGAAACCCTA---AAGATCCAGACT------------------CTCAAAGTGAAGCCACTGAAGGTAGTTGGTGTGATCCGAGGCAGTGAAAATCCAAACATGTTTGTACCACCAAATGAACCTGCATCGGGGCAGTGGTTCTTTGTGGATGTTCCTGCAATGGCTCGCACCTGC------------------------------------------------GCGGACTTCCAGAAAACACAATCTATACCTGCGCGG------------------------------------------------------------------------------------------------------------------------------------------------------------------------------------------------------------------------------------------------------------------------------------------------------------------------------------------------CCCCTACATCACTTATCATGT---------------------------------------------------------------------------------------CCACAA---TGG---------------------------------------------CGTTTCTTCCGTTCTCCGCCTCCAGAAAATGCA------------------------------------------------------------------------------------AACGCGCTCTTTGGATGCATTCTTTGGCCTACTTGCAACCCTTGTTTCGAAGGAATTCTACTACAT---------------TTTTTTTG-CCTCTTTTGTTTTGGAGTGGACAGTGTGGGCTTGCGAGACAGATGACCTTGCTTATGGCATTTAGTATTTACATCGGAAATTGTGTGAAGGATACTTTTTCTGCACCAAGGCCACCTTGCCCACCTGTTCGACGGTTTACAATAACAGAGAGTGAAAAGGACTTTGCTTTAGAATACGGTTTGCCCTCGTCACACACCATCAACACTATCTGCTTGTCAGGGTATTTGCTTATGCACTTGATTAGTCAT---------CTCGACATCACAGGGATTTGTGTAGCTATGCTGGTCTTCTTTTTTGCAACAATTACCGTCCTTACCATT---TTAGGAAGACTCTATCTAGGCATGCACTCTCCAATTGATGTCATCGCCGGCGTGTTTCTTGGAGCTTCATTGTTAGTTTTATGGTCTTGTATTGATGAGTCTTTGGATTCCTTTATAGTCGGTGGAAGCAATGTTGAAYCT-Y-CGGACAAGCATTTCTTTTGTTCTCCTGTTTGCCTATCCAACACCAGAGTTTCCCACACCGAGTTTTGAGGCCCATACATGCTTT---------------------------------------------------------------------------------------------------------------------------------------------------------------------------------------------------ACCACCTGCGCG---------------------------------------------------------------------------------------------------------------------------------------------------------------------------------------------------------------------------------------------------------------------------------------------------------------------------------------------------------------------------------------------------------------------------------------------------------------------------------------------------------------------------------------------------------------GCGCAGGTGCCCGTGGTAAAC------CAAACCCTCAGTTTCTCAAAGCTACTGTTCGTGGCR-TTGAACAAGCAAATCGAGCAGCTGAGGTAAGTGGGATGTGGAAACGCCGAGCCATGGAGTTAGAGCTTGAGGAGAGGGAGAGTAAGAGGGGCAGATATAGCAACAGAAATGGTGTTAATAGTAGATGTCTAGACAGATCATCTCACTCTTATCAC------AGTAAGCCCAGGAAAGGTTCAGATAGGTCACGAGGAGACTCT---------------------------------------------------------------------CATCAGACAAGCTCCTCACCAAGGTTA------------------------AGCAAAAAAGATGCAGCTGACTGCGCCTCTGAAGATTCTTACGGGGCAGTCTCTTATTACAGAGATGACAACAATGTTCAA---------------------------------------------------------AATTATGAA---------------------------------------------GGTGATCTTCGAGAC---GAAGGCTTGAAAGAAGAGGAGGTCGAGAGCTTTTTGCATTCCAGAGTCAAGCGTGGAAGGGGAATGGTGGGGTCTCGAATGGATGAAACAGGACCATAT------------------------------------------------------------------------------------------------------------CCA------------------------------------------------------------------------------TCAGCTCATTCAGTCCCTGAGGATGTCTCA---------------------------------AAAAACGCGTCTCAAGGAAGAATGGGAGCAACGCATCATAGGTCC---------------------------------------------CTCAAGGGAGGTAGACAAAAGACAGCTAGTGGACTCCAAAAAGCACAGAAAGAAAAGACAAAAGGTCTATGA------------------------------------------------------------------------------------------------------------------------------------------------------------------------------------------------------------------------------------------------------------------------------------------------------------------------------------------------------------------------------------------------------------------------------------------------------------------------------------------------------------------------------------------------------------------------------------CCG------------------------------------------------------------------------------------------------------------------------------------------------------------------------------------------------------------------------------------------------------------------------------------------------------------------------------------------------------------------------------------------------------------------------------------------------CGCAGGTAC------GGTCATGCCAGATTTGGAGAGCCTCAGTTCCCCTTCAGCGTGGAGAAAGGGTTCACTCGGTCTCACAGGATGCAGAGAAAGCAGTATAGAGGGCTATCAAATCCTCAATGTGTTCATGGCATTGAGGTTGTGAGAAACCCGAACTTGTCTCATCTAAATGAGGAGGCGAAAAAGAGATGGGTAGAGCTTACGGGTAGAGATTTAAACTTCACACTGCCAGGAGAGGCAGGGGATTTTTCAGCTTGGCGGACACTACCATGCACAGATTTGGATTTC---GAGCGGTCAGAAGTGTGCTCATTGAGCAAGTGTTCC---AACGGGTCCTCGGTTAAAAAGCAACAATCTCCTAAATCGGGCGAGGGTGAGATTGGCAGCTCC------ACTTTAGACCTTTCATGCAAGCTCATTGGTCAGTTAGGAGGGAGTAGCTTCAGCAGCTCATCA---------------------------------------------------------TTGCAGAGGAGAAAGCGCAAAGCCGAAGCATCA---------------------TGTGGTAACAATGAAGAAGAATGCTGTGCCCCTAACAGAAGTCATTCTGGTGAGATTTTAGGG---------------GAAGAACTCCAA------CAGTGTGACCAA---CCATTATGGCTCTCAAACTCTTCTGGAGTTATATTGGATGCATCTGGCCCTGTCACGGGAGCAAAGAGCATATACGAGGATGAAATGGGTTACCTTATAATGGTTAGTTTGCCCTTTACAGACATGACACGGCTGAGGGTTTCCTGGTTGAACACGGCAACTCATGGTGTTGTTAAAATTCATGGTATCAGCACAGCACGAGTTCCAGTAGTTACAAGGGGTGACCGGACCTTCAAGCTCACAGATCTGAATCCAGAACATTGCCGTCAAGGTGAGTATGTTCGTGAGATCCCCTTAGCAACCCGGATCCCGGAAAACGCCGAGCTGAAGGCTTTTTATGCAGAGGCAAGTGCAGGCCTGGAGATTATGGTGCCCAAACACTTGCATTTCTCAACC---------------------------------------------------------------------------------------------------TGCGCG------------------------------------------------------------------------------------------------------------------------------------------------------------------------------------------------------------------------------------------------------------------------------------------------------------------------------------------------------------------------------------------------------------------------------------------------------------------------------------------------------------------------------------------------------------------------------------------------------------------------------------------------------------------------------------------------------------------------------------------------------------------------------------------------------------------------------------------------------------------------------------------------------------------------------------------------------------------------------------------------------------------------------------------------------------------------------------------------------------------------------------------------------------------------------------------------------------------------------------------------------------------------------------------------------------------------------------------------------------------------------------------------------------------------------------------------------------------------------------------------------------------------------------------------------------------------------------------------------------------------------------------------------------------------------------------------------------------------------------------------------------------------------------------------------------------------------------------------------------------------------------------------------------------------------------------------------------------------------------------------------------------------------------------------------------------------------------------------------------------------------------------------------------------------------------------------------------------------------------------------------------------------------------------------------------------------------------------------------------------------------------------------------------------------------------------------------------------------------------------------------------------------------------------------------------------------------------------------------------------------------------------------------------------------------------------------------------------------------------------------------------------------------------------------------------------------------------------------------------------------------------------------------------------------------------------------------------------------------------------------------------------------------------------------------------------------------------------------------------------------ACTGTTGATCCCCCTCACATGCAGTTTTCTTCGTCAGTTATCGAAAGT---------------------------------------------------------------------------------------------------------------------------------------------------------AGCAATAGGGAGCAAAGTGGCGCT------------------------------------------------------------------------------------------------------------------------------TTTACCATAGGCAAAACCATCAAGCTTGTCTTAACTATCCACCAAAATACATCATATAAGCAAGTTCTAAACACGCAGCATCACTCTTGTGCTGGCTGCTACAGGCATCTAGAGTACGAAAAGGGCCTGATTCAGGGGTTTGCACAAGCTTTCGGGCGGGGGAAACCAAGATTCTGTGAATATACTGGACATCTTTTTTGTTCTTCATGCCATTTGAATGAATTTGCAGTTCTTCCTGGTCATGTTCTGTGGCATTGGGATTTCACACCAAGGCGGGTATCTCAGCTCGCAAAAGCATATCTCGATTCAATATATGACCARCCWKYGCKKTGTGTCCGTACTGCCAATCCCTACCTATATCAACGA------------------------------------------------------------------------------------------------------------------------------------------------------------GACCTGCGC---------------------------------------------------------------------------------------------------------------------------------------------------------------------------------------------------------------------------------------------------------------------------------------------------------------------------------------------------------------------------------------------------------------------------------------------------------------------------------------------------------------------------------------------------------------------------------------------------------------------------------------------------------------------------------------------------------------------------------------------------------------------------------------------------------------------------------------------------------------------------------------------------------------------------------------------------------------------------------------------------------------------------------------------------------------------------------------------------------------------------------------------------------------------------------------------------------------------------------------------------------------------------------------------------------------------------------------------------------------------------------------------------------------------------------------------------------------------------------------------------------------------------------------------------------------------------------------------------------------------------------------------------------------------------------------------------------------------------------------------------------------------------------------------------------------------------------------------------------------------------------------------------------------------------------------------------------------------------------------------------------------------------------------------------------------------------------------------------------------------------------------------------------------------------------------------------------------------------------------------------------------------------------------------------------------------------------------------------------------------------------------------------------------------------------------------------------------------------------------------------------------------------------------------------------------------------------------------------------------------------------------------------------------------------------------------------------------------------------------------------------------------------------------------------------------------------------------------------------------------------------------------------------------------------------------------------------------------------------------------------------------------------------------------------------------------------------------------------------------------------------------------------------------------------------------------------------------------------------------------------------------------------------------------------------------------------------------------------------------------------------------------------------------------------------------------------------------------------------------------------------------------------------------------------------------------------------------------------------------------------------------------------------------------------------------------------------------------------------------------------------------------------------------------------------------------------------------------------------------------------------------------------------------------------------------------------------------------------------------------------------------------------------------------------------------------------------------------------------------------------------------------------------------------------------------------------------------------------------------------------------------------------------------------------------------------------------------------------------------------------------------------------------------------------------------------------------------------------------------------------------------------------------------------------------------------------------------------------------------------------------------------------------------------------------------------------------------------------------------------------------------------------------------------------------------------------------------------------------------------------------------------------------------------------------------------------------------------------------------------------------------------------------------------------------------------------------------------------------------------------------------------------------------------------------------------------------------------------------------------------------------------------------------------------------------------------------------------------------------------------------------------------------------------------------------------------------------------------------------------------------------------------------------------------------------------------------------------------------------------------------------------------------------------------------------------------------------------------------------------------------------------------------------------------------------------------------------------------------------------------------------------------------------------------------------------------------------------------------------------------------------------------------------------------------------------------------------------------------------------------------------------------------------------------------------------------------------------------------------------------------------------------------------------------------------------------------------------------------------------------------------------------------------------------------------------------------------------------------------------------------------------------------------------------------------------------------------------------------------------------------------------------------------------------------------------------------------------------------------------------------------------------------------------------------------------------------------------------------------------------------------------------------------------------------------------------------------------------------------------------------------------------------------------------------------------------------------------------------------------------------------------------------------ATGGAGATAAACAATCTTTTGCTAAGTTATCAGCCTGTCAAACAGGATCAGTTGATTGCAGATAGTCATAAGCTCATTGTAATGGCGGCATTAAGCGATTCTTTGGATTATGTTTCCGAGGCTATTGAAAAGTTGGGCCAA---------AACACTGCTGCAACCTACACTGGCAAAAGGGACTCTCAACAC---ACCTATCATCATCGGCGCACCAGTAGTGCGCTCACGTCTAGTCTTGCTGTTCTTGCAGACAAATATCAAGCACTGAGTGCCGAGTGCTTACGTACTCTCCGGGTTGAGATGCAGCTAACAGCACTATATCACACTCAGTGTATGAGCAAGCGGAACTATGTAATTGATCAAGATGCTGAGGAGCCTGAAGATTTTGTTCTCTCTCTTACCATGCAGATTACAAGGTTGGATGAAGAGATGATGTCATATGTTCCGCCACACAAGAGAAAGTACATTTTTGGAGGCATCTCTGGTGTCTTGTCTACTTACTTCATTAAAGTTCTGAATGATATAGGCACAATCAATGTTTTCGGGATTCGACAAGTTTGCCAAAACTGCCTTGGAGTGGAGCAGGCCCTTGCAGCCTTGTCATCGAGCAGTAGCAGCACTGTACGGCAACGGATGGAAAGGGTTCGAACCTATTATGAGCTACTAAACCTACCTTTTGAGGCATTGAGTGCATATGTATCGGAGCATTATTCACTTTACTCCTTCTCAGAGTTCTCTGGCCTACTGAGAGTTGAAGTGCCAGGACGGGAGCTACCTTTGGATGCAGTGCAAGAAATCGGAGCAATATTAGCATCTGGCTTGTAG---------------------------------------------------------------------------------------------------------------------------------------------------------------------------------------------------------------------------------------------------------------------------------------------------------------------------------------------------------------------------------------------------------------------------------------------------------------------------------------------------------------------------------------------------------------------------------------------------------------------------------------------------------------------------------------------------------------------------------------------------------------------------------------------------------------------------------------------------------------------------------------------------------------------------------------------------------------------------------------------------------------------------------------------------------------------------------------------------------------------------------------------------------------------------------------------------------------------------------------------------------------------------------------------------------------------------------------------------------------------------------------------------------------------------------------------------------------------------------------------------------------------------------------------------------------------------------------------------------------------------------------------------------------------------------------------------------------------------------------------------------------------------------------------------------------------------------------------------------------------------------------------------------------------------------------------------------------------------------------------------------------------------------------------------------------------------------------------------------------------------------------------------------------------------------------------------------------------------------------------------------------------------------------------------------------------------------------------------------------------------------GCGCAGGTCATCAAGGTCATGCAAGCTGCCTTTACCTCC------------CTTGAA---------------------------------------------------------------GATTGCCGCAAACCCATCATTGCTGCCATCCATGGTGCC---------------TGTATTGGTGGTGGTGTCGAC------CTCATCACTGCTTGTGACCTCAGGTACTGTAGCTCTGATTCTTTCTTTTCTGTCAAAGAGGTAGACCTAGCCATTGTCGCCGACCTGGGTACTCTCCAACGGTTGCCCTTACTAGTGGGTCATGGAAATGCAATGGATCTTGCGCTC------------------------------------ACGGGAAGA---AGGTTGAATGCAATGGAGGCCAAGGCAATCGGTTTGGTGCACGATGTTTTTCAATCAAAGGAT---GCCATCGTAGAGCAGGTAAATGCTTTGGCAAGAAACATTGCTGCAAAA---------------------------------------------------------------------------------------------------------------------------------------------------------------------------------------------------------------------------------------------------------------------------------------------------------------------------------------------------------------------------TCGCCACTCGCTGTCATAGGAACCAAGAGAGTTCTTCTCAAGTCACGCGACTTGTCAGTTCTGGATGGCTTGGACTATGTGGCTACATGGAATTCCGGAATGCTCATG------------TCAAGTGATCTGAAG------------------------------------------------------------GAGGCTATTCGAGCTCAATTGGAGAAG---------------AGAAAACCAAATTTCTCCAAGCTATGA---------------------------------------------------------------------------------------------------------------------------------------------------------------------------------------------------------------------------------------------------------------------------------------------------------------------------------------------------------------------------------------------------------------------------------------------------------------------------------------------------------------------------------------------------------------------------------------------------------------------------------------------------------------------------------------------------------------------------------------------------------------------------------------------------------------------------------------------------------------------------------------------------------------------------------------------------------------------------------------------------------------------------------------------------------------------------------------------------------------------------------------------------------------------------------------------------------------------------------------------------------------------------------------------------------------------------------------------------------------------------------------------------------------------------------------------------------------------------------------------------------------------------------------------------------------------------------------------------------------------------------------------------------------------------------------------------------------------------------------------------------------------------------------------------------------------------------------------------------------------------------------------------------------------------------------------------------------------------------------------------------------------------------------------------------------------------------------------------------------------------------------------------------------------------------------------------------------------------------------------------------------------------------------------------------------------------------------------------------------------------------------------------------------------------------------------------------------------------------------------------------------------------------------------------------------------------------------------------------------------------------------------------------------------------------------------------------------------------------------------------------------------------------------------------------------------------------------------------------------------------------------------------------------------------------------------------------------------------------------------------------------------------------------------------------------------------------------------------------------------------------------------------------------------------------------------------------------------------------------------------------------------------------------------------------------------------------------------------------------------------------------------------------------------------------------------------------------------------------------------------------------------------------------------------------------------------------------------------------------------------------------------------------------------------------------------------------------------------------------------------------------------------------------------------------------------------------------------------------------------------------------------------------------------------------------------------------------------------------------------------------------------------------------------------------------------------------------------------------------------------------------------------------------------------------------------------------------------------------------------------------------------------------------------------------------------------------------------------------------------------------------------------------------------------------------------------------------------------------------------------------------------------------------------------------------------------------------------------------------------------------------------------------------------------------------------------------------------------------------------------------------------------------------------------------------------------------------------------------------------------------------------------------------------------------------------------------------------------------------------------------------------------------------------------------------------------------------------------------------------------------------------------------------------------------------------------------------------------------------------------------------------------------------------------------------------------------------------------------------------------------------------------------------------------------------------------------------------------------------------------------------------------------------------------------------------------------------------------------------------------------------------------------------------------------------------------------------------------------------------------------------------------------------------------------------------------------------------------------------------------------------------------------------------------------------------------------------------------------------------------------------------------------------------------------------------------------------------------------------------------------------------------------------------------------------------------------------------------------------------------------------------------------------------------------------------------------------------------------------------------------------------------------------------------------------------------------------------------------------------------------------------------------------------------------------------------------------------------------------------------------------------------------------------------------------------------------------------------------------------------------------------------------------------------------------------------------------------------------------------------------------------------------------------------------------------------------------------------------------------------------------------------------------------------------------------------------------------------------------------------------------------------------------------------------------------------------------------------------------------------------------------------------------------------------------------------------------------------------------------------------------------------------------------------------------------------------------------------------------------------------------------------------------------------------------------------------------------------------------------------------------------------------------------------------------------------------------------------------------------------------------------------------------------------------------------------------------------------------------------------------------------------------------------------------------------------------------------------------------------------------------------------------------------------------------------------------------------------------------------------------------------------------------------------------------------------------------------------------------------------------------------------------------------------------------------------------------------------------------------------------------------------------------------------------------------------------------------------------------------------------------------------------------------------------------------------------------------------------------------------------------------------------------------------------------------------------------------------------------------------------------------------------------------------------------------------------------------------------------------------------------------------------------------------------------------------------------------------------------------------------------------------------------------------------------------------------------------------------------------------------------------------------------------------------------------------------------------------------------------------------------------------------------------------------------------------------------------------------------------------------------------------------------------------------------------------------------------------------------------------------------------------------------------------------------------------------------------------------------------------------------------------------------------------------------------------------------------------------------------------------------------------------------------------------------------------------------------------------------------------------------------------------------------------------------------------------------------------------------------------------------------------------------------------------------------------------------------------------------------------------------------------------------------------------------------------------------------------------------------------------------------------------------------------------------------------------------------------------------------------------------------------------------------------------------------------------------------------------------------------------------------------------------------------------------------------------------------------------------------------------------------------------------------------------------------------------------------------------------------------------------------------------------------------------------------------------------------------------------------------------------------------------------------------------------------------------------------------------------------------------------------------------------------------------------------------------------------------------------------------------------------------------------------------------------------------------------------------------------------------------------------------------------------------------------------------------------------------------------------------------------------------------------------------------------------------------------------------------------------------------------------------------------------------------------------------------------------------------------------------------------------------------------------------------------------------------------------------------------------------------------------------------------------------------------------------------------------------------------------------------------------------------------------------------------------------------------------------------------------------------------------------------------------------------------------------------------------------------------------------------------------------------------------------------------------------------------------------------------------------------------------------------------------------------------------------------------------------------------------------------------------------------------------------------------------------------------------------------------------------------------------------------------------------------------------------------------------------------------------------------------------------------------------------------------------------------------------------------------------------------------------------------------------------------------------------------------------------------------------------------------------------------------------------------------------------------------------------------------------------------------------------------------------------------------------------------------------------------------------------------------------------------------------------------------------------------------------------------------------------------------------------------------------------------------------------------------------------------------------------------------------------------------------------------------------------------------------------------------------------------------------------------------------------------------------------------------------------------------------------------------------------------------------------------------------------------------------------------------------------------------------------------------------------------------------------------------------------------------------------------------------------------------------------------------------------------------------------------------------------------------------------------------------------------------------------------------------------------------------------------------------------------------------------------------------------------------------------------------------------------------------------------------------------------------------------------------------------------------------------------------------------------------------------------------------------------------------------------------------------------------------------------------------------------------------------------------------------------------------------------------------------------------------------------------------------------------------------------------------------------------------------------------------------------------------------------------------------------------------------------------------------------------------------------------------------------------------------------------------------------------------------------------------------------------------------------------------------------------------------------------------------------------------------------------------------------------------------------------------------------------------------------------------------------------------------------------------------------------------------------------------------------------------------------------------------------------------------------------------------------------------------------------------------------------------------------------------------------------------------------------------------------------------------------------------------------------------------------------------------------------------------------------------------------------------------------------------------------------------------------------------------------------------------------------------------------------------------------------------------------------------------------------------------------------------------------------------------------------------------------------------------------------------------------------------------------------------------------------------------------------------------------------------------------------------------------------------------------------------------------------------------------------------------------------------------------------------------------------------------------------------------------------------------------------------------------------------------------------------------------------------------------------------------------------------------------------------------------------------------------------------------------------------------------------------------------------------------------------------------------------------------------------------------------------------------------------------------------------------------------------------------------------------------------------------------------------------------------------------------------------------------------------------------------------------------------------------------------------------------------------------------------------------------------------------------------------------------------------------------------------------------------------------------------------------------------------------------------------------------------------------------------------------------------------------------------------------------------------------------------------------------------------------------------------------------------------------------------------------------------------------------------------------------------------------------------------------------------------------------------------------------------------------------------------------------------------------------------------------------------------------------------------------------------------------------------------------------------------------------------------------------------------------------------------------------------------------------------------------------------------------------------------------------------------------------------------------------------------------------------------------------------------------------------------------------------------------------------------------------------------------------------------------------------------------------------------------------------------------------------------------------------------------------------------------------------------------------------------------------------------------------------------------------------------------------------------------------------------------------------------------------------------------------------------------------------------------------------------------------------------------------------------------------------------------------------------------------------------------------------------------------------------------------------------------------------------------------------------------------------------------------------------------------------------------------------------------------------------------------------------------------------------------------------------------------------------------------------------------------------------------------------------------------------------------------------------------------------------------------------------------------------------------------------------------------------------------------------------------------------------------------------------------------------------------------------------------------------------------------------------------------------------------------------------------------------------------------------------------------------------------------------------------------------------------------------------------------------------------------------------------------------------------------------------------------------------------------------------------------------------------------------------------------------------------------------------------------------------------------------------------------------------------------------------------------------------------------------------------------------------------------------------------------------------------------------------------------------------------------------------------------------------------------------------------------------------------------------------------------------------------------------------------------------------------------------------------------------------------------------------------------------------------------------------------------------------------------------------------------------------------------------------------------------------------------------------------------------------------------------------------------------------------------------------------------------------------------------------------------------------------------------------------------------------------------------------------------------------------------------------------------------------------------------------------------------------------------------------------------------------------------------------------------------------------------------------------------------------------------------------------------------------------------------------------------------------------------------------------------------------------------------------------------------------------------------------------------------------------------------------------------------------------------------------------------------------------------------------------------------------------------------------------------------------------------------------------------------------------------------------------------------------------------------------------------------------------------------------------------------------------------------------------------------------------------------------------------------------------------------------------------------------------------------------------------------------------------------------------------------------------------------------------------------------------------------------------------------------------------------------------------------------------------------------------------------------------------------------------------------------------------------------------------------------------------------------------------------------------------------------------------------------------------------------------------------------------------------------------------------------------------------------------------------------------------------------------------------------------------------------------------------------------------------------------------------------------------------------------------------------------------------------------------------------------------------------------------------------------------------------------------------------------------------------------------------------------------------------------------------------------------------------------------------------------------------------------------------------------------------------------------------------------------------------------------------------------------------------------------------------------------------------------------------------------------------------------------------------------------------------------------------------------------------------------------------------------------------------------------------------------------------------------------------------------------------------------------------------------------------------------------------------------------------------------------------------------------------------------------------------------------------------------------------------------------------------------------------------------------------------------------------------------------------------------------------------------------------------------------------------------------------------------------------------------------------------------------------------------------------------------------------------------------------------------------------------------------------------------------------------------------------------------------------------------------------------------------------------------------------------------------------------------------------------------------------------------------------------------------------------------------------------------------------------------------------------------------------------------------------------------------------------------------------------------------------------------------------------------------------------------------------------------------------------------------------------------------------------------------------------------------------------------------------------------------------------------------------------------------------------------------------------------------------------------------------------------------------------------------------------------------------------------------------------------------------------------------------------------------------------------------------------------------------------------------------------------------------------------------------------------------------------------------------------------------------------------------------------------------------------------------------------------------------------------------------------------------------------------------------------------------------------------------------------------------------------------------------------------------------------------------------------------------------------------------------------------------------------------------------------------------------------------------------------------------------------------------------------------------------------------------------------------------------------------------------------------------------------------------------------------------------------------------------------------------------------------------------------------------------------------------------------------------------------------------------------------------------------------------------------------------------------------------------------------------------------------------------------------------------------------------------------------------------------------------------------------------------------------------------------------------------------------------------------------------------------------------------------------------------------------------------------------------------------------------------------------------------------------------------------------------------------------------------------------------------------------------------------------------------------------------------------------------------------------------------------------------------------------------------------------------------------------------------------------------------------------------------------------------------------------------------------------------------------------------------------------------------------------------------------------------------------------------------------------------------------------------------------------------------------------------------------------------------------------------------------------------------------------------------------------------------------------------------------------------------------------------------------------------------------------------------------------------------------------------------------------------------------------------------------------------------------------------------------------------------------------------------------------------------------------------------------------------------------------------------CGCGCAGGTAAGATGGGAGCAGAGGACGAGCTTGTGCATCTGTTTGAGAAAGCAAGCAAAGCTGCAGACATT---GCCTCTTCAGATGCTGCAGGA------------------------GGGCCCGAGGAGGCTCGCTGTGTGGAGGCCATCAAATTGATGCAATCGGTTCCA------GTCTCAACATCCATGCTTATTACCACGCAGGTAGGAAAGCGCCTACGACGTCTCACAAAGCACTCTCGATCCAAGATACAAAAAGCAGCGGCAGACTTGCTGGATGTGTGGAAGAAGACGGTGGCATCTGAGGCCAGGAACGGGGTTGTCGAGTCCTCCCCATCTGAAGGGGCTACAAAGAATTCTCCC---TCTGTGAAAACTCAGAAGGATGTG------------------------------------------AAAGTTGAAACAAAGGTCAAAGTAGAATCAGCTGCGTCAAACACGAGTACGTTGTCAAAAGTTAAGGTGGAAACCCAACGTGTAGAGACGGTGAAAGGGTCA---------------------------------------TCTGGGAGTGTGAAAGTTTCGAACTCCACTACAATGAAAGTTTCAAAC------------TCCACTACAACAGTTGCTGAGACTAAGGATGTTAAA------------CCTTTGAATCTAGCTCTTATTCCAAAGACAAAGGAGTCAACCAGGGACCGGCTTCGAGAATCACTTGCGGAAGCCTTTGCAAAGGTTTTCACTGAGGCAGAGGGGCAT---------------------AATTTGGTCAGA------GCCAAGGCATGCGATCCTATTGCTGTCGCAGTTGCAGTCGAGACCGTAATGTTCGAGACACTTGGCCTCTTTCATGGTGTGAACAAGATGAAGTATCGATCCATTATGTTCAACATCAAGGACACAAACAACCCAGATTTCAGAAGGAAGATCCTCTTAGGAGATTTGAGTCCCAGTGACATCATGAATCTTACGCCAGATCAAATGGCAAGTGACCAGCGCAAGATGGAGAATGAAGAAATCAAGAAAAAGGCTCTCTTTGAATGTGAACGAGGG---AATAACGGGCAAGCATCAACTGACCAGTTTAAGTGTGGCAAGTGTGGGCAGCGCAAATGCACCTACTATCAAATGCAGACACGCAGTGCTGATGAGCCCATACCTGCGCGG------------------------------------------------------------------------------------------------------------------------------------------------------GCCGTGGCAGCGCTTGTGGGCGTGGCGGCCGTAGCCTATTGCATCTTCTCTGCTGCCTATGGCGGT------------------------GACAAGCAGGCAGTGCTAGAAGATCTGCGCGCGCTCTCGCAGCGCCTCGGCCCTTGGAGCCTTCCCCTCTACGTTGCCCTGCATGCTCTTCTTATCTCCCTCTGTCTTCCCTACGCCCTTCTCCTCGAGGCTGGTGCCGCCTACCTCTTCGGCTTCTTCAATGGCGTCCTCTGTGTCTTCTCTGCCAAGATCCTCAGTGCCTCGCTCTCCTTCTGGATCGGCAGAACCCTGTTCTGGAGCTCCCCATCTGCGCGTCGTTGGGTTGAATCCAACAAGGTTTTCAGTGTCATCAGTAATGGCGTAGCTCGAGATGGATGGAAATTTGTGCTCCTTGCTCGGTTCTCTCCAATTCCATCTTATGTGATCAACTACAGCCTTGCTGCCACCAATGTCAGGTATTTTGTAGATTTCCTCTTGCCCTCAATCCTTGGATGTGTTCCTATGATCCTGCAGAACACATCCATTGGAAGCTTGACAAGGGCAGCCACTCACGCAGACTCTAGTGGCGGAAAA---------AGTGGGGTTTTATCGTACTTGTTACCTGCAATGGGG---------------------------------------------------------------------------------------------------------------------------------------------------------------------------------------------------------------------GTTAACCTGCGC---------------------------------------------------------------------------------------------------------------------------------------------------------------------------------------------------------------------------------------------------------------------------------------------------------------------------------------------------------------------------------------------------------------------------------------------------------------------------------------------------------------------------------------------------------------------------------------------------------------------------------------------------------------------------------------------------------------------------------------------------------------------------------------------------------------------------------------------------------------------------------------------------------------------------------------------------------------------------------------------------------------------------------------------------------------------------------------------------------------------------------------------------------------------------------------------------------------------------------------------------------------------------------------------------------------------------------------------------------------------------------------------------------------------------------------------------------------------------------------------------------------------------------------------------------------------------------------------------------------------------------------------------------------------------------------------------------------------------------------------------------------------------------------------------------------------------------------------------------------------------------------------------------------------------------------------------------------------------------------------------------------------------------------------------------------------------------------------------------------------------------------------------------------------------------------------------------------------------------------------------------------------------------------------------------------------------------------------------------------------------------------------------------------------------------------------------------------------------------------------------------------------ATGRARGTTTTTGGGACTTTGGCTGGAAAGGGCCCTAAACGAGTTGGAGCTTTGTATGTTACCTGCCAACTCTTCAAGGTTTATTTCAAGCTCGGAACAGTACATCTTTGCAGGAGCGTAATCAGAAGCATTGAAACAGCTCGCGTATTTGATTTTGAAGAATTTCCAACCAGGGACAAGGTTACATACAACTATTATACTGGACGTTTGGAGGTTTTCAATGATAACTTTCTTGCTGCTGACCAAAAACTGATGTATGCCCTGGTACACTGTGCCTCATCAAAAGCTGAAAATATAAGGATGATACTGAAATTCCTTGTGCCTGTAAAATTATCGCTTGGAATTTTACCGAAGGAAACTTTGCTTTACAAGTACAACTTGCCAGAGTATTTGGACGTTGTACAGGCATTACGCAGGGGTGATATCAGATTATTACGGCATGCTTTGGAAGCCTTTGAAGATGAATTCTTGAGGTCGGGTGTTTATCTTGTTTTGGAGAAACTGGAGCTTCAAGTCTATCAAAGACTGATGAAGAAAATA------------------------TACATTATCCAGAAACAAAAGGACCCCAGTAAGGCTCACCAAGTAAAGATGGATGTCGTGGTGAAAGCTTTAAAGTGGCTCGAGATAGATATGGATATCGATGAAGTCGAATGCATCATGGCCATCTTGATCCACAAAAATTTGATGAAGGGCTACTTCTCCCATAAAAGTAAAGTCGTGGTTTTGAGTAAGCAAGAACCGTTTCCAAAGCTGAGTGGTAGGCCGGTGAACTCATAG---------------------------------------------------------------------------------------------------------------------------------------------------------------------------------------------------------------------------------------------------------------------------------------------------------------------------------------------------------------------------------------------------------------------------------------------------------------------------------------------------------------------------------------------------------------------------------------------------------------------------------------------------------------------------------------------------------------------------------------------------------------------------------------------------------------------------------------------------------------------------------------------------------------------------------------------------------------------------------------------------------------------------------------------------------------------------------------------------------------------------------------------------------------------------------------------------------------------------------------------------------------------------------------------------------------------------------------------------------------------------------------------------------------------------------------------------------------------------------------------------------------------------------------------------------------------------------------------------------------------------------------------------------------------------------------------------------------------------------------------------------------------------------------------------------------------------------------------------------------------------------------------------------------------------------------------------------------------------------------------------------------------------------------------------------------------------------------------------------------------------------------------------------------------------------------------------------------------------------------------------------------------------------------------------------------------------------------------------------------------------------------------------------------------------------------------------------------------------------------------------------------------------------------------------------------------------------------------------------------------------------------------------------------------------------------------------------------------------------------------------------------------------------------------------------------------------------------------------------------------------------------------------------------------------------------------------------------------------------------------------------------------------------------------------------------------------------------------------------------------------------------------------------------------------------------------------------------------------------------------------------------------------------------------------------------------------------------------------------------------------------------------------------------------------------------------------------------------------------------------------------------------------------------------------------------------------------------------------------------------------------------------------------------------------------------------------------------------------------------------------------------------------------------------------------------------------------------------------------------------------------------------------------------------------------------------------------------------------------------------------------------------------------------------------------------------------------------------------------------------------------------------------------------------------------------------------------------------------------------------------------------------------------------------------------------------------------------------------------------------------------------------------------------------------------------------------------------------------------------------------------------------------------------------------------------------------------------------------------------------------------------------------------------------------------------------------------------------------------------------------------------------------------------------------------------------------------------------------------------------------------------------------------------------------------------------------------------------------------------------------------------------------------------------------------------------------------------------------------------------------------------------------------------------------------------------------------------------------------------------------------------------------------------------------------------------------------------------------------------------------------------------------------------------------------------------------------------------------------------------------------------------------------------------------------------------------------------------------------------------------------------------------------------------------------------------------------------------------------------------------------------------------------------------------------------------------------------------------------------------------------------------------------------------------------------------------------------------------------------------------------------------------------------------------------------------------------------------------------------------------------------------------------------------------------------------------------------------------------------------------------------------------------------------------------------------------------------------------------------------------------------------------------------------------------------------------------------------------------------------------------------------------------------------------------------------------------------------------------------------------------------------------------------------------------------------------------------------------------------------------------------------------------------------------------------------------------------------------------------------------------------------------------------------------------------------------------------------------------------------------------------------------------------------------------------------------------------------------------------------------------------------------------------------------------------------------------------------------------------------------------------------------------------------------------------------------------------------------------------------------------------------------------------------------------------------------------------------------------------------------------------------------------------------------------------------------------------------------------------------------------------------------------------------------------------------------------------------------------------------------------------------------------------------------------------------------------------------------------------------------------------------------------------------------------------------------------------------------------------------------------------------------------------------------------------------------------------------------------------------------------------------------------------------------------------------------------------------------------------------------------------------------------------------------------------------------------------------------------------------------------------------------------------------------------------------------------------------------------------------------------------------------------------------------------------------------------------------------------------------------------------------------------------------------------------------------------------------------------------------------------------------------------------------------------------------------------------------------------------------------------------------------------------------------------------------------------------------------------------------------------------------------------------------------------------------------------------------------------------------------------------------------------------------------------------------------------------------------------------------------------------------------------------------------------------------------------------------------------------------------------------------------------------------------------------------------------------------------------------------------------------------------------------------------------------------------------------------------------------------------------------------------------------------------------------------------------------------------------------------------------------------------------------------------------------------------------------------------------------------------------------------------------------------------------------------------------------------------------------------------------------------------------------------------------------------------------------------------------------------------------------------------------------------------------------------------------------------------------------------------------------------------------------------------------------------------------------------------------------------------------------------------------------------------------------------------------------------------------------------------------------------------------------------------------------------------------------------------------------------------------------------------------------------------------------------------------------------------------------------------------------------------------------------------------------------------------------------------------------------------------------------------------------------------------------------------------------------------------------------------------------------------------------------------------------------------------------------------------------------------------------------------------------------------------------------------------------------------------------------------------------------------------------------------------------------------------------------------------------------------------------------------------------------------------------------------------------------------------------------------------------------------------------------------------------------------------------------------------------------------------------------------------------------------------------------------------------------------------------------------------------------------------------------------------------------------------------------------------------------------------------------------------------------------------------------------------------------------------------------------------------------------------------------------------------------------------------------------------------------------------------------------------------------------------------------------------------------------------------------------------------------------------------------------------------------------------------------------------------------------------------------------------------------------------------------------------------------------------------------------------------------------------------------------------------------------------------------------------------------------------------------------------------------------------------------------------------------------------------------------------------------------------------------------------------------------------------------------------------------------------------------------------------------------------------------------------------------------------------------------------------------------------------------------------------------------------------------------------------------------------------------------------------------------------------------------------------------------------------------------------------------------------------------------------------------------------------------------------------------------------------------------------------------------------------------------------------------------------------------------------------------------------------------------------------------------------------------------------------------------------------------------------------------------------------------------------------------------------------------------------------------------------------------------------------------------------------------------------------------------------------------------------------------------------------------------------------------------------------------------------------------------------------------------------------------------------------------------------------------------------------------------------------------------------------------------------------------------------------------------------------------------------------------------------------------------------------------------------------------------------------------------------------------------------------------------------------------------------------------------------------------------------------------------------------------------------------------------------------------------------------------------------------------------------------------------------------------------------------------------------------------------------------------------------------------------------------------------------------------------------------------------------------------------------------------------------------------------------------------------------------------------------------------------------------------------------------------------------------------------------------------------------------------------------------------------------------------------------------------------------------------------------------------------------------------------------------------------------------------------------------------------------------------------------------------------------------------------------------------------------------------------------------------------------------------------------------------------------------------------------------------------------------------------------------------------------------------------------------------------------------------------------------------------------------------------------------------------------------------------------------------------------------------------------------------------------------------------------------------------------------------------------------------------------------------------------------------------------------------------------------------------------------------------------------------------------------------------------------------------------------------------------------------------------------------------------------------------------------------------------------------------------------------------------------------------------------------------------------------------------------------------------------------------------------------------------------------------------------------------------------------------------------------------------------------------------------------------------------------------------------------------------------------------------------------------------------------------------------------------------------------------------------------------------------------------------------------------------------------------------------------------------------------------------------------------------------------------------------------------------------------------------------------------------------------------------------------------------------------------------------------------------------------------------------------------------------------------------------------------------------------------------------------------------------------------------------------------------------------------------------------------------------------------------------------------------------------------------------------------------------------------------------------------------------------------------------------------------------------------------------------------------------------------------------------------------------------------------------------------------------------------------------------------------------------------------------------------------------------------------------------------------------------------------------------------------------------------------------------------------------------------------------------------------------------------------------------------------------------------------------------------------------------------------------------------------------------------------------------------------------------------------------------------------------------------------------------------------------------------------------------------------------------------------------------------------------------------------------------------------------------------------------------------------------------------------------------------------------------------------------------------------------------------------------------------------------------------------------------------------------------------------------------------------------------------------------------------------------------------------------------------------------------------------------------------------------------------------------------------------------------------------------------------------------------------------------------------------------------------------------------------------------------------------------------------------------------------------------------------------------------------------------------------------------------------------------------------------------------------------------------------------------------------------------------------------------------------------------------------------------------------------------------------------------------------------------------------------------------------------------------------------------------------------------------------------------------------------------------------------------------------------------------------------------------------------------------------------------------------------------------------------------------------------------------------------------------------------------------------------------------------------------------------------------------------------------------------------------------------------------------------------------------------------------------------------------------------------------------------------------------------------------------------------------------------------------------------------------------------------------------------------------------------------------------------------------------------------------------------------------------------------------------------------------------------------------------------------------------------------------------------------------------------------------------------------------------------------------------------------------------------------------------------------------------------------------------------------------------------------------------------------------------------------------------------------------------------------------------------------------------------------------------------------------------------------------------------------------------------------------------------------------------------------------------------------------------------------------------------------------------------------------------------------------------------------------------------------------------------------------------------------------------------------------------------------------------------------------------------------------------------------------------------------------------------------------------------------------------------------------------------------------------------------------------------------------------------------------------------------------------------------------------------------------------------------------------------------------------------------------------------------------------------------------------------------------------------------------------------------------------------------------------------------------------------------------------------------------------------------------------------------------------------------------------------TTTTCTCTCCGGCTCCGCTCTTCCTCTAGAACGTTTTCAGTAGTCCTTTTGAGCCTAGTTTTATTTTGGAATGCGGCGTTGAGCTTAGATGATCGGCTTGTCGGGCGAATATTTTCGGCGGTTTCTGAGCTGAAGCATTGGTGTTTCATCAAATTCTTTATCAAAATCGTCCTTAGCTCCTGGCTTACAATGACACAAAAACGCCTTCAGCTTCAAGAGTCGGCTCCTTATAGTGCTGGACCACCATGGATTTTCAGG---------------------GGAAGGGCATTTTACCAGCTACACCTTGTGAAAGCAGATGTTGCCAAGAGGTTTATTCCTTCAGATCTACATATCGTACAGGCTTTTGGGTACACTTTGGGTGGCTTATATTTGGCTCAATATGATAGCAGTCCAGCAGGCCCTTTTGATGAG---------------------------------------------------------------------------------------------CTTGTCATAATTGCAGGCACAGTTTGGAATCCTCCCACTTCTTGCGCGTGGGCAGGACGAGTACTTGTTAATAGTATAGAAGCATGTAGTCACGGCAAAAAGGAGGTTGGACTTCCAAGCAAGCTGGCAAGCTTTTCACAT---------------------------------TTAGTTAAACCTGTTCAGAAGCAGAAAGGGTGGTGGCAGTGGAATCCCTTCTCCAAGGTTTCTCCTGGACAACGA---GAATTAACCATCGATCAGCCA---------------GCAATGAACATCACTGAAATGGATGGC---------------TTATCCGAGAGACCTTTATGCGAGATACTATTCCCGTTTGAT---CGGGTTGTATCAAAGTCAAAA---CAATGGGTTGGGCCAGCAATTACCATGTCTTTACCTAGCTTCAGTGGTAAAACTTGCGAGCAGCCTGACCTTCTGAAGTACTCATGCCAGCTGAAATGCAGCGTGAAAGCAGTAAAGCCAGCAAGTATCACCACACCTTTGACT------------------GGTAACGGTGTAGAAGCAGGTGGA---------------------------------------------------------------------AATGATTTTTCTTACAAGTCCATCCTTGCAATACTTGCAGCAAAGCCCGTCTTAGCTCTGTGTTTCGAGAGGATGGTAATGCGTGTAGAGGCCCCCACAAGAGTGGATAGC------AAT---CGTACTGTATCACATACA------------------------------ATGACACCGAAGGTAAATGTTACGTCGTCTGTTCCTGTGAAGGCCTTGTAAATAGGATTG------------------------------------------------------------------------------------------------------------------------------------------------------------------------GGAGGAGGCAGCTTAACTAGTGTGAGCAGCAGCAGAGAGACGGCAATGGCAGCAGCTGCTGGTGTGGAT------------------------------------TCTCTCCCACTTGCGCTCTCCAAAACTACTACACGCTCTTCCCTCTTCCAA---ATCAGACCACGGCTTGCCCGCATACCCTCTCAG---------------------------GGAAGGCCATCATGC------------------------------------------------ATCGTGCATCAATTTTCTTCGATGCCA---TGTCTCATCCAAAGAAACAGGGGGAATCCCATTCGTGCGGAG---ATCTCAGATACCGAAAAGGCTTTTCAAACCACTGTCGAGATGGATAAGTTTATTGATGAGCTACGCCAAGCAAATCAAAGAGAACTCCCAGAGCTTGTGGCCAAGAATGTGCTGGCATTTGATACACCCTTTTGGATGCGATTAGCAGCTAGAGCAGACATTTGTGGGTCCAATGATGATAAGAAAGATTATGAAGAGCTTGCTGCCTTAATAATGACTATAGTTGAACGTGTCATACGCAAGGCACAG------------------------------GAAAAGATTGAATCATCAACCGATTTGCTGAAGTCCATTTTAAAACCAATCACA---CTACAAGATGAAGAAATTGTTTGGCCGCCTCGGGATCCAAATAAAATTGTAGAAATGAAAAAGGAGCTGGAGCAGAAAGAGCAGCAGGGGTTTCTGGATGAGAGCTTTCTCTCAGAAGTCAGTGCACAAATTCGGCAA------------------------------------------GCTAGGGAAGATGGGGACAAACCTGGA------------CTAGTGGCGATTCTTCAGAAAGTGTTACAGCTATATGCAGCTCAAATTTTATCAAAAAGA---------------------------------AGCTATGCAGTA------------------------------------------AAAGACGGGAGCTGCGCG------------------------------------------------------------------------------------------------------------------------------------------------------------------------------------------------------------------------------------------------------------------------------------------------------------------------------------------------------------------------------------------------------------------------------------------------------------------------------------------------------------GTTATGAAGATGAACATGACGAATCACATTCGC---------------------------------------------------------------------------------------------------------------------------------------------------------------------------------------------------------------------------------------------------------------------------------------------------------------------------------------------------------------------------------------------------------------------------------------------------------------------------------------------------------------------------------------------------------------ATGCTACCCAAAAGCCAGACTTCT------GGTGCCGTGGAT---------------------------------------------------------------------------------------------------GGGGGCTGT------------------------------------------------GAAAGCTCGCCATTT---GTGCCTTCTGGCTGCAAA---TGCAAG------CCC---------------------------------------------------------------------------------------------------------------------------------------------------------------------------------------------------------------------------------------------------------------------------------------------------------------------------------------------------------------------------------------------------------------------------------------------------------------------------------------------------------------------------------------------------------------------------------------------------------------------------------------------------------------------------------------------------------------------------------------------------------------------------ACTCTCAGTACAAGGAGATCGTTGGTGGGCTCATTTGAAGAGTCTTTGCTGTCTGGCCGGCTTATGGCAGGAAAGCTTTGCCAGAAGCTGGATGGTTTTTTAGCATTGCTAAGTATAACAGGGGGATCCTGGTCGCCGCCAATGCAAAAGCTTCCATTTTCTGTCACTTGTGTTGATGAAGAGAGTTCTTTACTCTACTGTGCGTCGATCGATCTTTCCGGAAATGCC---ACGAAGAAGAAGGTTGCAGGTGACAGGAGGAGGAAGAATGCTTCT---GTTGATGATGCATCGGTTAGTAAA---AACCGCTTTCGCATTCCAGTCAGTGGCAGAGTCCAATTGGTTCTGAGTAATCCAGAATTGACTCCTGTACATACATTTTTGTGTAGTTATGACCTGACAGACATGCCTCCAGGAACAAAGACGTTTCTACGGCATAAAGTATTTTTAYY-GCRC--ACAACAGCAGTGAAG---------------------------------ACTCAAAAGGGCCCCTTTCACCCCACGACA---------------------------------------------------------------GAACAGTTGAATGCTAGACTGCCCTCATGG------------------------------------------------------------------------GGTAGT------------------------CGTGCTTTGTACATCAATCAA---------------------------------------------------------------------------------------------------------------------------------------------------------------------------------------------------------------GATGGAGTTATCCCTACT---------------------------------------------------------------------------------------------------------------------------------------------------------------------------------------------------------------------------------------------------------------------------------------------------------------------------------------------------------------------------------------------------------------------------------------------------------------------TTCAATGACCTGCGC------------------------------------------------------------------------------------------------------------------------------------------------------------------------------------------------------------------------------------------------------------------------------------------------------------------------------------------------------------------------------------------------------------------------------------------------------------------------------------------------------------------------------------------------------------------------------------------------------------------------------------------------------------------------------------------------------------------------------------------------------------------------------------------------------------------------------------------------------------------------------------------------------------------------------------------------------------------------------------------------------------------------------------------------------------------------------------------------------------------------------------------------------------------------------------------------------------------------------------------------------------------------------------------------------------------------------------------------------------------------------------------------------------------------------------------------------------------------------------------------------------------------------------------------------------------------------------------------------------------------------------------------------------------------------------------------------------------------------------------------------------------------------------------------------------------------------------------------------------------------------------------------------------------------------------------------------------------------------------------------------------------------------------------------------------------------------------------------------------------------------------------------------------------------------------------------------------------------------------------------------------------------------------------------------------------------------------------------------------------------------------------------------------------------------------------------------------------------------------------------------------------------------------------------------------------------------------------------------------------------------------------------------------------------------------------------------------------------------------------------------------------------------------------------------------------------------------------------------------------------------------------------------------------------------------------------------------------------------------------------------------------------------------------------------------------------------------------------------------------------------------------------------------------------------------------------------------------------------------------------------------------------------------------------------------------------------------------------------------------------------------------------------------------------------------------------------------------------------------------------------------------------------------------------------------------------------------------------------------------------------------------------------------------------------------------------------------------------------------------------------------------------------------------------------------------------------------------------------------------------------------------------------------------------------------------------------------------------------------------------------------------------------------------------------------------------------------------------------------------------------------------------------------------------------------------------------------------------------------------------------------------------------------------------------------------------------------------------------------------------------------------------------------------------------------------------------------------------------------------------------------------------------------------------------------------------------------------------------------------------------------------------------------------------------------------------------------------------------------------------------------------------------------------------------------------------------------------------------------------------------------------------------------------------------------------------------------------------------------------------------------------------------------------------------------------------------------------------------------------------------------------------------------------------------------------------------------------------------------------------------------------------------------------------------------------------------------------------------------------------------------------------------------------------------------------------------------------------------------------------------------------------------------------------------------------------------------------------------------------------------------------------------------------------------------------------------------------------------------------------------------------------------------------------------------------------------------------------------------------------------------------------------------------------------------------------------------------------------------------------------------------------------------------------------------------------------------------------------------------------------------------------------------------------------------------------------------------------------------------------------------------------------------------------------------------------------------------------------------------------------------------------------------------------------------------------------------------------------------------------------------------------------------------------------------------------------------------------------------------------------------------------------------------------------------------------------------------------------------------------------------------------------------------------------------------------------------------------------------------------------------------------------------------------------------------------------------------------------------------------------------------------------------------------------------------------------------------------------------------------------------------------------------------------ATGGCGCTTTCC------------------------------------------------------------------------------------------------------------------------------------------------------------------------------------------------------------------------------------------------------------------------------------------------------------------------------------------------------------------------------------------------------------------------------------------------------------------------------------------------------------------------------------------------------------------------------ATCAAC------------------------------------------------------------------------GAAGCC---GATATCTTC---------------------GAGGACTCTACTGAC------------------------------------------------------------------------------------------------------------------------------GAGTTAGCTTCCATGTCCACCGACGAC------------------------------------------------------------------------------------------------------------------------------------------------------------------------------------------CTTATTCGT------------------------------------------------------------------------------------------------------------GGTACC------------------------CGA---TTGTTCGACCAGGAAATCCGA------------------------------------------------------------------------------------------------------------------------------------------------------------------------------------------------------------------------------------------------------------------------------------------------------------GTCCTC---------------------------------------------------------AAA------------GAGGAGACAACACGCCTATCTTTGGAGCTGGAAGCC---CTGCGTGAGAAGACAAAAGAGAATCAGGAAAAG------------------------ATCAAGTTGAAC------------------------------------------------------------------------AAG---------------------------------------CAG---CTGCCTTATCTTGTGGGCAATGTAGTAGAGATTTTAGATGTAAGC---------------------------CCAGAG---------------------------------------------------------------------------------------------------------------------------------------------------------------------------------------------------------------------------GATGAGGCTGAAGAGGATGGTGCAAATGTCGACCTGGACTCGCAAAGAAAAGGAAAATGTGTGGTG---------------------------------------------------------------------------------------TTGAAGACGTCAACACGA---------------CAAACAATCTTTCTGCCAGTTGTG---------------------------------------------------------------------------------------------------------------------------------------------GGCCTG---------------------------GTAGATCCAAGCACGTTAAAGCCTGGAGATTTAGTGGGAGTGAACAAGGACAGC------------------------------TATCTGATATTAGACACT---------------------------------------------------------------------------CTCCCCTCTGAATACGAT------------------------------------------------------------------------------------------------------------------------------------------------------------------------------------------------------------------------------TCCAGAGTGAAA---------------------------GCCATGGAAGTTGACGAGAAGCCTACGGAGGATTATGGTGATATTGGAGGGCTTGACAAACAGATTCAAGAGCTAGAGGAAGCT---------------------------------------------------ATTGTACTACCAATGACCCATAAAGAGCGGTTTCAAAGT------------CTGGGCATTCGCCCACCAAAAGGGGTTTTGCTTTATGGTCCTCCAGGGACAGGCAAGACTTTGATGGCCCGAGCATGTGCGGCTCAGACTGATGCAACGTATTTAAAACTTGCAGGCCCTCAACTTGTACAAATGTTTATTGGAGATGGTGCCAAGCTTGTCAGAGATGCATTTCAACTTGCAAAAGAGAAGGCACCTTGCATCATTTTCATCGATGAAGTTGATGCTATTGGAACCAAGCGTTTT------------------------GATAGT---------GAGGTAAGC---GGAGACAGAGAGGTGCAACGAACTATGTTGGAGCTATTGAATCAACTCGAT---GGCTTC---AGC------------------------AGTGATGATAGAATAAGGGTGATTGCTGCCACT------AACCGTGCTGACATTCTCGACCCTGCACTCATGAGGTCTGGCCGCCTCGACCGC---------------------------------------------------------------------AAGATTGAGTTCCCACATCCCACAGAA---GAGGCCAGAGCTCGCATTTTACAGATTCATTCCCGAAAGATGAAC------GTGAGGCCTGATGTCAATTTT------GAGGAGCTTGCT---AGGTCTACTGATGACTTTAATGGTGCACAACTTAAA---------------GCCGTATGTGTGGAGGCAGGCATGCTTGCCCTTCGGCGTGATGCTAATGAGGTTACGCATGAAGATTTCAATGAGGGCATTATCCAAGTGCAGGCC---------------------------------------AAAAAGAAGGCCAGTTTGAAT------------------------------------------------------------------------------------------------------------------------------------------------------------------------------------------------------------------------------------------------------------------------------------------------------------------------------------------------------------------------------------------------------------------------------------------------------------------------------------------------------------------------------------------------------------------------------------------------------------------------------TACTATGCGTAG------------------------------------------------------------------------------------------------------------------------------------------------------------------------------------------------------------------------------------------------------------------------------------------------------------------------------------------------------------------------------------------------------------------------------------------------------------------------------------------------------------------------------------------------------------------------------------------------------------------------------------------------------------------------------------------------------------------------------------------------------------------------------------------------------------------------------------------------------------------------------------------------------------------------------------------------------------------------------------------------------------------------------------------------------------------------------------------------------------------------------------------------------------------------------------------------------------------------------------------------------------------------------------------------------------------------------------------------------------------------------------------------------------------------------------------------------------------------------------------------------------------------------------------------------------------------------------------------------------------------------------------------------------------------------------------------------------------------------------------------------------------------------------------------------------------------------------------------------------------------------------------------------------------------------------------------------------------------------------------------------------------------------------------------------------------------------------------------------------------------------------------------------------------------------------------------------------------------------------------------------------------------------------------------------------------------------------------------------------------------------------------------------------------------------------------------------------------------------------------------------------------------------------------------------------------------------------------------------------------------------------------------------------------------------------------------------------------------------------------------------------------------------------------------------------------------------------------------------------------------------------------------------------------------------------------------------------------------------------------------------------------------------------------------------------------------------------------------------------------------------------------------------------------------------------------------------------------------------------------------------------------------------------------------------------------------------------------------------------------------------------------------------------------------------------------------------------------------------------------------------------------------------------------------------------------------------------------------------------------------------------------------------------------------------------------------------------------------------------------------------------------------------------------------------------------------------------------------------------------------------------------------------------------------------------------------------------------------------------------------------------------------------------------------------------------------------------------------------------------------------------------------------------------------------------------------------------------------------------------------------------------------------------------------------------------------------------------------------------------------------------------------------------------------------------------------------------------------------------------------------------------------------------------------------------------------------------------------------------------------------------------------------------------------------------------------------------------------------------------------------------------------------------------------------------------------------------------------------------------------------------------------------------------------------------------------------------------------------------------------------------------------------------------------------------------------------------------------------------------------------------------------------------------------------------------------------------------------------------------------------------------------------------------------------------------------------------------------------------------------------------------------------------------------------------------------------------------------------------------------------------------------------------------------------------------------------------------------------------------------------------------------------------------------------------------------------------------------------------------------------------------------------------------------------------------------------------------------------------------------------------------------------------------------------------------------------------------------------------------------------------------------------------------------------------------------------------------------------------------------------------------------------------------------------------------------------------------------------------------------------------------------------------------------------------------------------------------------------------------------------------------------------------------------------------------------------------------------------------------------------------------------------------------------------------------------------------------------------------------------------------------------------------------------------------------------------------------------------------------------------------------------------------------------------------------------------------------------------------------------------------------------------------------------------------------------------------------------------------------------------------------------------------------------------------------------------------------------------------------------------------------------------------------------------------------------------------------------------------------------------------------------------------------------------------------TCCACTGCTACGACTTCCCCGCCCACC---------------------------------------------------------------------CGTCTACCTTCAAACCCGATTTGC---------------------------------------------------AAGTGGAGAAGCTCAAATCCTTCT------------------------------------CTCTTTTCCACGGTGCCGAATGCTCTCACTGCCTCTGAATGCGATACGTTCATTAAGTACGCAGAAGAATTAGGCTTCTCTCACCAAGGCAGCCTTGGACCTGCCAAAGGAGAAGCTTTCAGAGACAATGATAGAATATCCGTGCAAGATAGCGTCCTTGCAGAGAACTTGTGGTCGTCAGGTTTATCACAAGTATTTAATAACATCAACATGAAG---GGCAAATTTGCGTCTGGGTTAAACCCTAACATAAGATTTTATAGATATAAAGAAGGTCAAAGGTTTGGACCACATATAGATGAAAACGTGCAATTGGGTAGAGGACGAAGAACAGAGTATACACTTCTCGTTTATCTAAATGGAAGT---------------GGGAAAACAAGCAAAAAGAGTAGCAGTAAAGGTGGAAAAGACATAGTGCAGCAGTTACAAGGGGGCGAAACAGTCTTTTATTCCGATCGTAGAGGTGATTCTATGGAGGTTGCACCAGTTTCAGGCATGGCCCTCTTTCACATACATGGCGAAAAGTGCATGTTGCACGAGGCACGGGCGGTGTCCAAGGGGGTGAAGTATATTCTACGTTCTGATGTTGTTTTCGGCTAA------------------------------------------------------------------------------------------------------------------------------------------------------------------------------------------------------------------------------------------------------------------------------------------------------------------------------------------------------------------------------------------------------------------------------------------------------------------------------------------------------------------------------------------------------------------------------------------------------------------------------------------------------------------------------------------------------------------------------------------------------------------------------------------------------------------------------------------------------------------------------------------------------------------------------------------------------------------------------------------------------------------------------------------------------------------------------------------------------------------------------------------------------------------------------------------------------------------------------------------------------------------------------------------------------------------------------------------------------------------------------------------------------------------------------------------------------------------------------------------------------------------------------------------------------------------------------------------------------------------------------------------------------------------------------------------------------------------------------------------------------------------------------------------------------------------------------------------------------------------------------------------------------------------------------------------------------------------------------------------------------ATGGGTGCA---------------------------------------------GCAGTGCACAACGTGTTCGTGTATGGCACCCTTCTCGCCAACGAAGTGGTCTCCGCCCTTCTGCAACGCATCCCGCCTTCCTCTGCCGCTTTCCTGCCAGACTTCCATCGTTATAGTATAAAGGGCCGTGTCTATCCAGCAATTCTTCCAGCAAATGGTGACAAAGTGCTTGGA---AAGGTGCTATTTGGTCTGAACGATCAAGAATTGAAACTTTTCGACGATTTTGAAGATGTAGAGTATAGAAGACAGATTGTTGAACCTGTTCTC---------------------------------------------------------------------------------CTGGAAGAT---------------------------------------------------------------------------------------------AGCTCTAAGGTGCAATCCCATGTGTATGTTTGGGCTGTTACGGATGATGACAACCTTTTTGGTGATTGGGACTATGAGGAATGGAGGAAAGTCCATCTGCAAGATTTCACCACCATGTGCTCAGATTTTTCTGCAGAGATAATTGAAAGAAGAATCTTTTAA------------------------------------------------------------------------------------------------------------------------------------------------------------------------------------------------------------------------------------------------------------------------------------------------------------------------------------------------------------------------------------------------------------------------------------------------------------------------------------------------------------------------------------------------------------------------------------------------------------------------------------------------------------------------------------------------------------------------------------------------------------------------------------------------------------------------------------------------------------------------------------------------------------------------------------------------------------------------------------------------------------------------------------------------------------------------------------------------------------------------------------------------------------------------------------------------------------------------------------------------------------------------------------------------------------------------------------------------------------------------------------------------------------------------------------------------------------------------------------------------------------------------------------------------------------------------------------------------------------------------------------------------------------------------------------------------------------------------------------------------------------------------------------------------------------------------------------------------------------------------------------------------------------------------------------------------------------------------------------------------------------------------------------------------------------------------------------------------------------------------------------------------------------------------------------------------------------------------------------------------------------------------------------------------------------------------------------------------------------------------------------------------------------------------------------------------------------------------------------------------------------------------------------------------------------------------------------------------------------------------------------------------------------------------------------------------------------------------------------------------------------------------------------------------------------------------------------------------------------------------------------------------------------------------------------------------------------------------------------------------------------------------------------------------------------------------------------------------------------------------------------------------------------------------------------------------------------------------------------------------------------------------------------------------------------------------------------------------------------------------------------------------------------------------------------------------------------------------------------------------------------------------------------------------------------------------------------------------------------------------------------------------------------------------------------------------------------------------------------------------------------------------------------------------------------------------------------------------------------------------------------------------------------------------------------------------------------------------------------------------------------------------------------------------------------------------------------------------------------------------------------------------------------------------------------------------------------------------------------------------------------------------------------------------------------------------------------------------------------------------------------------------------------------------------------------------------------------------------------------------------------------------------------------------------------------------------------------------------------------------------------------------------------------------------------------------------------------------------------------------------------------------------------------------------------------------------------------------------------------------------------------------------------------------------------------------------------------------------------------------------------------------------------------------------------------------------------------------------------------------------------------------------------------------------------------------------------------------------------------------------------------------------------------------------------------------------------------------------------------------------------------------------------------------------------------------------------------------------------------------------------------------------------------------------------------------------------------------------------------------------------------------------------------------------------------------------------------------------------------------------------------------------------------------------------------------------------------------------------------------------------------------------------------------------------------------------------------------------------------------------------------------------------------------------------------------------------------------------------------------------------------------------------------------------------------------------------------------------------------------------------------------------------------------------------------------------------------------------------------------------------------------------------------------------------------------------------------------------------------------CGCGCA---------------------------------------------------------------------------------------------------------------------------------------------------------------------------------------------------------------------------------------------------------------------------------------------------------GGTAGTCCTCTA------------------------------------------------------------------------------------------------------------------------------------------------------------------------------------------------------------------------------------------------------------------------------------------------------------------------------------------------------------------------------------------------------------------------------------------------------------------------------------------------------------------------------------------------------------------------------------------------------------------------------------------------------------------------------------------------------------------------------------------------------------------------------------------------------------------------------------------------------------------------------------------------------------------------------------------------------------------------------------------------------------------------------------------------------------------------------------------------------------------------------------------------------------------------------------------------------------------------------------------------------------------------------------------------------------------------------------------------------------------------------------------------------------------------------------------------------------------------------------------------------------------------------------------------------------------------------------------------------------------------------------------------------------------------------------------------------------------------AGAAATACAAGCATGGGA------------------------------------------------------------------------------------------------------------------------------------------------------------------------------------------------------------------------------------------------------------------------------------------------------------------------------------------------------------------------------------------------------------------------------------------------------------------------------------------------------------------------------------------------------------------------------------------------------AAGCAGAAAGCAAAATTGCTAGATGAGATTGTGAAGCAGAAACAACTGATTGCTCAAGCTCAAGAGCAGTTATCTAATGTCAAAGTTCAGCAACATGAGGCAGAGATGAGATGGCGGCAGGAAGAGAAAGCTAAAGATGATGCTCTCTCACTTGCAGATGTGGAGAAATGGGCAAGGGAACAATTGGAAGTTGATGCCAAGAGAAGAGAAGAGATATGGCGTCAAAAAGCAGATGCTGACATTCAACGACACAAAGATGACCTACAGAGGCTTGAGAGTGAACTGGAGCAGTTGAAGGTAGCCGCAGAAACG---------TGTAAT---CTAGAGCTCAGTTCAGGA------GTTTCTTTACATACCACAGACACAAATGTCTTACAAGCTCTAAAAGATACCAGTTCACAGCTTTTACAG---GAGCTTGTAGAGCTG---CAGGATTCA------AGAGAC---------------------ATCTGTCGAGATCGTGAATGTGTCATGTGCATGTCAGAGGAGAGCTTGGTAGTGTTTCTGCCTTGTGCACACCAGATAGTGTGCGTTGATTGTAACGATCTTCATCAGAAGCAAGGGATGAGGGACTGTCCATCATGCAGGACAGTGATTCAGCGAAGAATTCATGTTTTGAGTGCTTCAACTGTGTAG---------------------------------------------------------------------------------------------------------------------------------------------------------------------------------------------------------------------------------------------------------------------------------------------------------------------------------------------------------------------------------------------------------------------------------------------------------------------------------------------------------------------------------------------------------------------------------------------------------------------------------------------------------------------------------------------------------------------------------------------------------------------------------------------------------------------------------------------------------------------------------------------------------------------------------------------------------------------------------------------------------------------------------------------------------------------------------------------------------------------------------------------------------------------------------------------------------------------------------------------------------------------------------------------------------------------------------------------------------------------------------------------------------------------------------------------------------------------------------------------------------------------------------------------------------------------------------------------------------------------------------------------------------------------------------------------------------------------------------------------------------------------------------------------------------------------------------------------------------------------------------------------------------------------------------ATGGCTGCCTCAGTCGCGGGGTCCAGCCCCGCC---------------------------------------------------------------------GCTGGACTAAGGGCGTATGGCCTCTCTTCCGGCGAGCTCAACTGCTCTAAG---AGGACAACGGTCTCCTCAACCGAGTCTCCGCGATTGTTCAGGACAGAGTGGGGTTTGAGCTTGGACAAAGCACCTGACCCATTCTTCCCTGTAAGCTCTGTAGGTTTA---------------------CAGAATGCAAGTGGT------------------------GGGCGTGAATCTCGGTCG---TACAAGTGGGATGAGTTTCATACTGGGAGGAGTGGAGGTCTC------------------AGGAGCAGGAAAGTTGGGTTACAGGTCAATGCCATTGCAAGC------------------------------------------------------GATGATGCACCTCGCCACCGCAGTGAC---------------ATGACGTTTGATGGATGGCTCAATGTGCAGGATTCATGGGCCAAGGAGTCATCAAGCCGA------GGTAGGGCATTT------------------------------------------------------------GAAGGCAATCAAGCATGGGAAATCCTTCTTCAAGATATACAGTTTTGTGACTGGAAAGCTCGCCGAGATGTTCTAGCCATCATGGCTCTACACGATAAGGTTGTTGATGTTTTGAATCCCATGGCAAGGGACTGGAAA---------TCTGTGAAGACTTTGCGTGAGGAACTCGATGGCCTGCAGTCCGATCTTGCTAAAGCGCACGATCAGGTTCATATCTCTGAGTCGCGTGTCGCTCGAGCACTTCAA------------------AAGCTCTCTGATATG------------------------------------GAGGTTCTTGTAAATGACATGCTT------------------------------CTTCAG---------------GAACCTGAGCAAATTTCACACCCGGCGACCAGGCAATCCAGTGCTAGTGCAGTG---ACTGCTGAAGTCATTGGGGCTAAGTCAGCAGCCTCTCAG------------------------AAAAGAAGCCAAGGGTTAGTGGTTGCAGGACCAGTACAGGAATTTTCTCCGGCGCTCAAGAACTTTTGGTACCCAGTGGCTTTCACTGATGACATCAAGGAGGACACCATGGTGCCATTCGAGTGTTTTGAAGAGCCTTGGGTATTGTTTCGTGGCCAG------------------------GATGGTAGGGCTGGATGTGTGCGAAACTCTTGTGCACATCGAGCCTGTCCTCTTCATCTTGGAGAAGTG---AAGGACGGACGAATCCAATGTCCATACCATGGTTGGGAATATTCC---ACAAAGGGTGTGTGTGAGAAGATGCCCTCCACG------------------------------AAGCCAGTGAAAGTGAGCATACAAGCACTACCATGCATAGAGCACGATGGCATGGTGTGG------ATTTGGCCGGGCGATGCGGTTCCAGATGGAAGCTTG---CCAGTCTTAAATTCACCGGAAGGTTACACTACTCATGCTCAG---------------------------ATTGTAATAGAGTTACCTGTGGAGCATGGTCTACTGATGGAGAATTTGCTAGATCTGGCGCATGCTCCTTTCACACACACAAGTACC------------------------------------------TTTGCG---------------------------------------------------------------AAAGGGTGGCCAGTCCCAAGTCTTGTGAGGTTTTGCACCCCTATGACTGCCCTACAAGGCTACTGGGATCCATACCCT---------------------------ATTGATATGGAATTTCAACCCCCATGCATGGTGCGGTCAACAATTGGCATCTCGAAACCAGGGAAGCTGGAAGGAAAC------------------------------------------------------------------------------------------AGCACTCAAGATTGTGTAAAGCATCTACATCAACTACATGTTTGT---------CTGCCATCGGCTCGCGGAAAGACCCGGCTACTTTACCGCTTGTCTCTGGACTTTCTCCCAATTTTG---------------------------------------------------AAGCATGTCCCATACATTCAATCTCTTTGGAAGTACCTAGCCAATAAGGTGCTGGATGAAGACCTACGGCTTGTACTAGGGCAACAGGACAGGATGAATAGGGGAGCA---------------------------------------AATGTGTGGAATTTGCCTGTATCT------------------------TATGATAAGCTAGGGCTACGGTACCGAAAATGGAGGATGTCTGTGGAG------------------------CAAAGGGATTTGGAG---------------CTTAATGTTGATCACGCCTGCGCTTCCTTAAGTAGT------------------------------------------------------------------------------------------------------------------------------------------------------------------------------------------------------------------------------------------------------------------------------------------------------------------------------------------------------------------------------------------------------------------------------------------------------------------------------------------------------------------------------------------------------------------------------------------------------------------------------------------------------------------------------------------------------------------------------------------------------------------------------------------------------------------------------------------------------------------------------------------------------------------------------------------------------------------------------------------------------------------------------------------------------------------------------------------------------------------------------------------------------------------------------------------------------------------------------------------------------------------------GATGTGGAAGAA---------------------------------------------------------------------------------------------------------------------------------------------------------------------------------------------------------------------------------------------------------------------------------------------------------------------------------------------------------------------------------------------------------------------------------------------------------------------------------------------------------------------------------------------------------------------------------------------------------------------------------------------------------------------------------------------------------------------------------------TGCTGTACCTAG---------------------------------------------------------------------------------------------------------------------------------------------------------------------------------------------------------------------------------------------------------------------------------------------------------------------------------------------------------------------------------------------------------------------------------------------------------------------------------------------------------------------------------------------------------------------------------------------------------------------------------------------------------------------------------------------------------------------------------------------------------------------------------------------------------------------------------------------------------------------------------------------------------------------GCGCAGGTG---------------------------------------------------------------------------------------------------------------------------------------------------------------------------------------------------------------------------------------------------------------------------------------------------------------------------------------------------------------------------------------------------------------------------------------------------------------------------------------------TGGTTTCTTGAGCCCTTTTTTGAAGAGATTATTGTGGGATGCTTTGTGAGGGTAGGTGTGGGTATGAAAGAT---GGTGTTAGCTGCTACCGCTTGTGCCAGGTTAAGAATGTTGATGCAAGAGATCCGAATAAGCAGTACAAATTTGAGAATAGGATGACCCACAAGTGGTTGAATCTTGTATGGGGTGAT------TCAGAGGGGAGATGGCAAATGGCGATAATCTCCGACCAGCCACCGACGCAAGCAGAGTTCGAGCAGTGGGAGAAAGAGGTCAAGAAATCACATTCCCGCATGTCAAAGCCCTCTTTGATTGACATTACAGAGAAAAGAGAGGCCATAGCCAAGCTT---AGCACCTTTGTATACTCCGCTGATTGTGTGAAGAAAATGCTGCACGAGAAGAAGATGTCGTCGTCTCGCCCTTCAAATGTGGCCGCAGAAAAGGATAGGTTGTTGAAGGAGCTTGCTATTGCAGAGAGTAAAGATAACCAAGCTGATATTGAGAGAATTCAAGCAAAGCTGAAGGACTTGGAGGCATA-TCTACGCAGAATCAGAGCAAAGAT---GCTAAAGCTCTTGCCTTAGCACAGATGAACAGG---------------------------------------------------------------------------------------------AGGAAATGGTTACGA---------------------------------------------------------------------------------------------------------------------------------------------------------------------------GAA------------------------------------------------------------------------------------------------------------------------------------------------TTTCAAGAATGC---------------------------------------GTCAGAGTT---------------------------------------------------------------------------------------------------------------------------------GGCTTCGGGAGGACCAAAACCACA------------------------------------------------------ATGGCTCTACACGAC------------------------------------------GACGATCTCTCTCCTCAGCATGATGGGCCTTTGGCTAGCACCAAGGCCAGCCTTGATAAAATTAAGCAGCAGTTGACCACC------AGCGGGCGCTTCCTGCTGCAAGGCTCCCTCCTCAAGCGATCCGAAACA------------TTGCGTAAATGGAATCAACGATGGTTTACTCTGGATCCCACAACTGGCAGGATGGAATACAGGATTGAGAGAGGTGATCTTACTCCAAAGGGATCAATTAATTTTGATATTGGCAGCACAATTATT---------------GTCTCTCCGATCAATTTCCAAGGGCTTCCAAAATATGAT---GGATGCTGCATATAC------------------------------------ATTCAAAATATGGCAAAGAAAGAATTCTTCCTCTGTGCTGAGACTCGTGGAGCTGCACGAGCTTGGGTATCAACGCTCCAAGCTGCACAACTGGTGTTGAAGGCTCACAAGGAAGCTGTGAGCTCTTTGGGGGGAACTGGGTCTGCAAAACTTGGGACTGTGGCCGCTGTTGTTGCTGCTGCAAATGCAACTGCCAAAGAAGCAGCCAAGGAGATAGCGGCTGCAATGCAAACATCAACA------------------------------------------CTTACTGCCACAAGGCCCGACACTTCACAA------------GGAAGTGATATGCCAATGGACGCTATGAGCATAATGAAGGAAACTCTCAAAGTTAAAGATGAGGAGCTACATCAGATGGCAAAGGAGATGCGAGCTAGGGATGCCACTATTAAGGAGCTGGCTGAACGGCTATCTGAAACGGCAGAAGCAGCTGAAGCTGCTGCTTCTGCTGCTCATATCATGGACAAGGAAAGGAAGGCGGTCAGAACTGAGATTGCAAAGTTGCGTGGGGAGCTGGATGAAAAGCTTCGCTTGAGTTCTCATGATTTCAAATCTTTGAAGGAGAATCTGCTA---------------------GCTGCTGAAAGATCTAGAGATGAAGCCCTGCAAGAAGCACACAAATGGAGAGCGGAACTTGCGAAGGCAAGAGAACGTGCTGTAATTATGGAAGCAGCCCTTCTTCGGGCCGAGGAGGCTGCTAGGCAAGCTGCT------------------------------------------------------------------------------------GCAGACACCAAATCTCATTCAAAGGCCTCATATAAAGAAGATTCAGTCATCATCTCTGCTGTAGAT------------------------------------------------------------------------------------------GCAATAGATACAGAGGAAAAATTACCACAATCTCCTTTGAAAAAT------------------------------------------------------------GGAGTCTCTTACGTTGCCAATGATGCT------------------------------------------------------------------------------------------------------------------------------------------------------------------------------------------------------------------------------------------------------------------------------------------------------------------------------------------------------GACAGTGCCCCACATCAGCAGCCAATGGGCTTACGAAAC------------------------------------CTTTTGGAAGATAATACTTTG------------------------------------------------------------------------------------------------------------------------------------------------TCGTTGGGATTGGCG------------ATCGCTTCT------------------------------------------------------------------GATGGTGAAGACGACGAGGCTTCTGTTGAGATTGGTCGAACAAACTCTGTTGAGCATAAGGCTGATGGGCAGATGGTAGAT------------------------------------------------------------------------------------------------------------------------------------------------------------------------------------------------------------------------------------------------CCGGGTCTAGACATAGCACATACTTGA------------------------------------------------------------------------------------------------------------------------------------------------------------------------------------------------------------------------------------------------------------------------------------------------------------------------------------------------------------------------------------------------------------------------------------------------------------------------------------------------------------------------------------------------------------------------------------------------------------------------------------------------------------------------------------------------------------------------------------------------------------------------------------------------------------------------------ATGACA---TCACATGTTCAAACACAACAAGATTCCACAGATGGTCGT---------------------ACTACAAAGCTGCTTATTACATTCCAGGGT---GGTTTGTCTGCAGAGGCTGTTATTATA---------------------------------------AGACATGATTCTTCTGCGGGGAAATATGCTGGCGGTCCTCGT------------------------------------------------------TCTGGTGCTTTTAGGGCAACCTTGTGCGTCTCTTCACAG------------------------------------GTTGGCTGCAAAATGGGATGCACATTTTGCGCCACGGGCACAATGGGTTTCAAGGGGAACCTTTCTTCAGGAGAGATAGTT---------------------------GAGCAACTCGTGCATGCATCCCAAGTT---------------ACATCAATCAGGAATGTTGTTTTTATGGGTATGGGTGAGCCTATGAACAATTATGCGGCGGTTGTACAAGCTATTAAAACCATGACT---GGACGCAGCTTTTGCCTGTCTCCAAAGCACATCACTGTGTCAACTGTGGGTATTATCCCCAAAATATTATCATTAAAAGTTGATCTTCCGGAGGTA---------------------------------------------------------------------------------------------------------------------------------------------------------------------------------------------------------------------------------------------------------------CCTGCGCGG------------------------------------------------------------------------------------------------------------------------------------------------------------------------------------------------------------------------------------------------------------------------------------------------------------------------------------------------------------------------------------------------------------------------------------------------------------------------------------------------------------------------------------------------------------------------------------------------------------------------------------------------------------------------------------------------------------------------------------------------------------------------------------------------------------------------------------------------------------------------------------------------------------------------------------------------------------------------------------------------------------------------------------------------------------------------------------------------------------------------------------------------------------------------------------------------------------------------------------------------------------------------------------------------------------------------------------------------------------------------------------------------------------------------------------------------------------------------------------------------------------------------------------------------------------------------------------------------------------------------------------------------------------------------------------------------------------------------------------------------------------------------------------------------------------------------------------------------------------------------------------------------------------------------------------------------------------------------------------------------------------------------------------------------------------------------------------------------------------------------------------------------------------------------------------------------------------------------------------------------------------------------------------------------------------------------------------------------------------------------------------------------------------------------------------------------------------------------------------------------------------------------------------------------------------------------------------------------------------------------------------------------------------------------------------------------------------------------------------------------------------------------------------------------------------------------------------------------------------------------------------------------------------------------------------------------------------------------------------------------------------------------------------------------------------------------------------------------------------------------------------------------------------------------------------------------------------------------------------------------------------------------------------------------------------------------------------------------------------------------------------------------------------------------------------------------------------------------------------------------------------------------------------------------------------------------------------------------------------------------------------------------------------------------------------------------------------------------------------------------------------------------------------------------------------------------------------------------------------------------------------------------------------------------------------------------------------------------------------------------------------------------------------------------------------------------------------------------------------------------------------------------------------------------------------------------------------------------------------------------------------------------------------------------------------------------------------------------------------------------------------------------------------------------------------------------------------------------------------------------------------------------------------------------------------------------------------------------------------------------------------------------------------------------------------------------------------------------------------------------------------------------------------------------------------------------------------------------------------------------------------------------------------------------------------------------------------------------------------------------------------------------------------------------------------------------------------------------------------------------------------------------------------------------------------------------------------------------------------------------------------------------------------------------------------------------------------------------------------------------------------------------------------------------------------------------------------------------------------------------------------------------------------------------------------------------------------------------------------------------------------------------------------------------------------------------------------------TCTCAATTTGCTGCTCATGTGGATGAACGCCGTTTAGAATCAATCACTGCTACCGAGATTGACAGGAATAGACCAACTCCAAGCAGTATGATCCCCAGAGTTGCCCATGGTCTTGGAACCTTTATGTGGCTTGGGAATGATGTGCTG---CACAGCAACAGATTTCCAGTGAAGTCTACAGGTGATGGTGTAGAAGTTTCCGTTAGGAATGCTGCAAGTATATTTCAAAATTTGATTTTGAATGAAGAGACAGTGCAGATTGGCCCTTGTGTGGCCAACTTCCACTCAAAGATTTACAGA------------------------------------------GTAAGGTCTACAGATACCGAGTTTGAGTTTCAAGTTCTGGAC------ACACAAGATGGCACAGAGAAAACTATGGAACTTCCAGTGCTCGTGTTCTTTCACGGTTTTCTAGGTACTAGTAGAGATTGGCTGCCAGTAATGCATGCCCTTTCTCTCTCAAACAGATGTATATCCATAGACTTGCCG------------------------------------------------------------------------------------------------------------------------------------------------------------------------------------------------------------------------------------------------------------------------------------------------------------------------------------------------------------------------------------------------------------------------------------------GACCTGCGC---------------------------------------------------------------------------------------------------------------------------------------------------------------------------------------------------------------------------------------------------------------------------------------------------------------------------------------------------------------------------------------------------------------------------------------------------------------------------------------------------------------------------------------------------------------------------------------------------------------------------------------------------------------------------------------------------------------------------------------------------------------------------------------------------------------------------------------------------------------------------------------------------------------------------------------------------------------------------------------------------------------------------------------------------------------------------------------------------------------------------------------------------------------------------------------------------------------------------------------------------------------------------------------------------------------------------------------------------------------------------------------------------------------------------------------------------------------------------------------------------------------------------------------------------------------------------------------------------------------------------------------------------------------------------------------------------------------------------------------------------------------------------------------------------------------------------------------------------------------------------------------------------------------------------------------------------------------------------------------------------------------------------------------------------------------------------------------------------------------------------------------------------------------------------------------------------------------------------------------------------------------------------------------------------------------------------------------------------------------------------------------------------------------------------------------------------------------------------------------------------------------------------------------------------------------------------------------------------------------------------------------------------------------------------------------------------------------------------------------------------------------------------------------------------------------------------------------------------------------------------------------------------------------------------------------------------------------------------------------------------------------------------------------------------------------------------------------------------------------------------------------------------------------------------------------------------------------------------------------------------------------------------------------------------------------------------------------------------------------------------------------------------------------------------------------------------------------------------------------------------------------------------------------------------------------------------------------------------------------------------------------------------------------------------------------------------------------------------------------------------------------------------------------------------------------------------------------------------------------------------------------------------------------------------------------------------------------------------------------------------------------------------------------------------------------------------------------------------------------------------------------------------------------------------------------------------------------------------------------------------------------------------------------------------------------------------------------------------------------------------------------------------------------------------------------------------------------------------------------------------------------------------------------------------------------------------------------------------------------------------------------------------------------------------------------------------------------------------------------------------------------------------------------------------------------------------------------------------------------------------------------------------------------------------------------------------------------------------------------------------------------------------------------------------------------------------------------------------------------------------------------------------------------------------------------------------------------------------------------------------------------------------------------------------------------------------------------------------------------------------------------------------------------------------------------------------------------------------------------------------------------------------------------------------------------------------------------------------------------------------------------------------------------------------------------------------------------------------------------------------------------------------------------------------------------------------------------------------------------------------------------------------------------------------------------------------------------------------------------------------------------------------------------------------------------------------------------------------------------------------------------------------------------------------------------------------------------------------------------------------------------------------------------------------------------------------------------------------------------------------------------------------------------------------------------------------------------------------------------------GAGCAGCAAGCTCAGAGGGCATGGCGGGTG---------------------------------CGGGACCTTCAGCATTTC------------GTGTCATGGCCACCACCAGCAGGTCAT------------------------AATGTACCACAG---------------------------------------------------------------------------------------------------------------------------------------------------------ATGGTCGAC------ACAGATGAGGTGAGGACTATCTTTGTGCTAGGTTTTCCGCCTGATGTGAAGGAGAGGGAGCTCCAAAACCTTCTGAGATGGTGGCCTGGTTACGAAGCTTCACAGATGAATTTC------------AAGGGGGAGCAGCCTATGGGATTTGCCCTTTTCACCTCAGCCACCATGGCCATGGCTGCCAAGGATGCACTTCAG------AATCTGGTGTTTGATCACGAGACAAACTCTACCTTGCGAGCAGAGATGGCAAAGAAGAATCTGTATGTAAAACGT------------------------------------------------GGTGTTACCGGAATGGGAACAGAAACACCACCTTTTGACCAAAGTAAAAGATTGCGGACG------------------------------------------------------------------------------------------------GGTGGT---------------GATTTCACTACGTCGCACTATGCACCTCCTGGTGCCTTTGCTGCG------------------------CCACCTCCAACTAGTTGGGTG---CCTCAAAGCTTCATGCCCCCAGGT------GGCTCGTATGATCCTTATGGTGGT---TATGGCATGCCTCCG------GTTCAG------CCTGTTGCACAG------CCT---------------------------------CTAGTGCCACCAGTA---GCTCCTGCAGGT---------TATGCACCTATT---CAGAATACGAAAGACAATCCACCATGCAACACATTGTTTGTAGGGAATCTTGGAGAAAGTACTAATGAAGCAGAATTGAGGGGCATCTTCAGT---------------GGCCAGCCGGGGTTTCGACAGATGAAGGTGCTAAGACAGGGGAGGAGCACAGTTTGCTTTATTGAATTTGCGGATGTAAACAGTGCTATTGCAGTCCACAATAATATGCAAGGAGCAATC---GTGACAAGCTCTGACAGAGGTGGC---ATGCGACTTCAG------------------------------------------------------------------------TAT------------------------------------------------------------------------------------------------------------------------------------------------------------------------------------------------------------------------------------------------------------------------------------------------------------------------------------------------------------------------------------------------------------------------------------------------------------------------------------------------------------------------------------------------------------------------------------------------------------------------------------------------------------------------------------------------------------------------------------------------------------------------------------------------------------------------------------------------------------------------------------------------------------------------------------------------------------------------------------------------------------------------------------------------------------------------------------------------------------------------------------------------------------------------------------------------------------------------------------------------------------------------------------------------------------------------------------------------------------------------------------------------------------------------------------------------------------------------------------------------------------------------------------------------TCAAAGAACCCTTTTGGGAGGAAAAAAGAGTTTATGGTCAATTCTGATGGAGGT---------------GCTCCTGGTGTGCCAACG---------------------------------AGTGCTAACGGGGCTTCAAGCAACCAGGCCAGCAGGCCAGCCTGA------------------------------------------------------------------------------------------------------------------------------------------------------------ATGGTAGGCACGAACGTGAAAGCG------GAGACGCTGGCGTTGATGGACAAGCGCTCCGAGATGGAGACTGAGATGAACGTCATC------ATCTCTCGCCTCTGCGCACCCAGTGGCCCCGGCCTCACCGGCAATCTCCTCGATGCCGAG---------------------------GGTTTCCCGCGAGTAGATATTGACATATCTGCGGTTCGAGCAGATCGACAACGTTTATCTGTTTTACGTACCGATCACAAGGATATAACAGATCAAATAGAAAAGAATATAGAGCTTTTACATTCTGGCCATGCC------------GGGCTAACACTTCCACAAAAGAGAACAGTTGAAGGGGAAGAAGTT---GCGCATTCACGACCAATTTCTGCATCAAGAGCGGAGTCATCGAACGTC---------ACCAGTTCCATACCTATGTCAACTCATGCAGGCGAAAATGCAGTTAGAGAGGAT---TCTCCTCTTGGACTTCCTTTTGCTGTTTTTGATGAGCTTCAACAAGGCTCCCCTGCAGCACTGGATGGGATCATGATTGGTGATCAACTCATCAAGTTTGGAAATGTGGAC---GGAGGAGAGAATTTGCTTATGCGTCTTGCAAGAGAAGGGCATATGAATGAAGGCAATGCAGTTCCAGTCATTGTGCTAAGGCGTGGAGTACAA------------------GACCTGCGC---------------------------------------------------------------------------ATGGCCACCGACATGAAGGAAGAGAGC------------------------------------------AGGTTTACAATT------------------------GTGCGAGCACTG------------------------------------------------ACGACAGACAAGTTCAAGAGCTTTTTGGCGGTCTCACTGTGGCTGTCTTCCATCCATCTGGTCGTCATCTTGGTTTTCTTGATGCTGTTTGTGCTACCATTTCAATGGAGCTTAACA---------------------------------------------------------------------------------------------------------------------------------------------------------TTATTTGCAATGCTGCTCACACTCATGTTCATCCCTCTGTTCGAGAAGAGCACTGTTGCAGTAAGCGTGGCAAGGTTTATATGCAAATATGGCCCTGGTCATTTTCCC---ATGACAATGGTGATGGAGGATAAAGAAGCGTTTGATCCAAAGCAAGCTTATGTCTTTGCAGTGGAGCCTCATTCTGTTTTA------CCTATTGGGATTCTGGCACTGTGCAATTATACTGAGTTTTTGCCTATCAAT------------AGGCTTAAGGCACTGGCAAGCAGTGCGATTTTTTTTACTCCTTTCTTAAGGCACATGTGGTCATGGTTGGGGCTGGTGCCTGCATCAAGGAAGATTCTTTCAGACTCTTTAAGCGATGGCTATAGCTGTATCCTAATCCCTGGAGGGGTAAGAGAG---ATGCTGTTTATGGAACATGATCGTGAGGTTGTGTATCTGAAGCAAAGGCTCACTTTCATACGTGTAGCTATTGAGACAGGCTCTCCGTTAGTGCCTTGTTTCATTTTTGGACAGACTAATGTATACAAC------------------------TGGTGGAAACCCAAAGGCAGGGTGTACAACCAGTTGTCTCGAGCTCTCCGCTTTGCCCCACTGGCTTTTTGGGGGATGTTTGGATCCCCTGTACCTTTTCCTCGTCCTATGTACATTGCTGTTGGAAAGCCTATTGCGCTCAAGAAGAATCCACATCCGACACATGAAGAGGTTATGGAGGTGCAAGCTATTTTTATTTCGTCCCTTCAAGAATTGTATGAGAGGCATAAGGTGGATGCAGGATACAAAGGCACCCCACTGTATATTTACTGA------------------------------------------------------------------------------------------------------------------------------------------------------------------------------------------------------------------------------------------------------------------------------------------------------------------------------------------------------------------------------------------------------------------------------------------------------------------------------------------------------------------------------------------------------------------------------------------------------------------------------------------------------------------------------------------------------------------------------------------------------------------------------------------------------------------------------------------------------------------------------------------------------------------------------------------------------------------------------------------------------------------------------------------------------------------------------------------------------------------------------------------------------------------------------------------------------------------------------------------------------------------------------------------------------------------------------------------------------------------------------------------------------------------------------------------------------------------------------------------------------------------------------------------------------------------------------------------------------------------------------------------------------------------------------------------------------------------------------------------------------------------------------------------------------------------------------------------------------------------------------------------------------------------------------------------------------------------------------------------------------------------------------------------------------------------------------------------------------------------------------------------------------------------------------------------------------------------------------------------------------------------------------------------------------------------------------------------------------------------------------------------------------------------------------------------------------------------------------------------------------------------------------------------------------------------------------------------------------------------------------------------------------------------------------------------------------------------------------------------------------------------------------------------------------------------------------------------------------------------------------------------------------------------------------------------------------------------------------------------------------------------------------------------------------------------------------------------------------------------------------------------------------------------------------------------------------------------------------------------------------------------------------------------------------------------------------------------------------------------------------------------------------------------------------------------------------------------------------------------------------------------------------------------------------------------------------------------------------------------------------------------------------------------------------------------------------------------------------------------------------------------------------------------------------------------------------------------------------------------------------------------------------------------------------------------------------------------------------------------------------------------------------------------------------------------------------------------------------------------------------------------------------------------------------------------------------------------------------------------------------------------------------------------------------------------------------------------------------------------------------------------------------------------------------------------------------------------------------------------------------------------------------------------------------------------------------------------------------------------------------------------------------------------------------------------------------------------------------------------------------------------------------------------------------------------------------------------------------------------------------------------------------------------------------------------------------------------------------------------------------------------------------------------------------------------------------------------------------------------------------------------------------------------------------------------------------------------------------------------------------------------------------------------------------------------------------------------------------------------------------------------------------------------------------------------------------------------------------------------------------------------------------------------------------------------------------------------------------------------------------------------------------------------------------------------------------------------------------------------------------------------------------------------------------------------------------------------------------------------------------------------------------------------------------------------------------------------------------------------------------------------------------------------------------------------------------------------------------------------------------------------------------------------------------------------------------------------------------------------------------------------------------------------------------------------------------------------------------------------------------------------------------------------------------------------------------------------------------------------------------------------------------------------------------------------------------------------------------------------------------------------------------------------------------------------------------------------------------------------------------------------------------------------------------------------------------------------------------------------------------------------------------------------------------------------------------------------------------------------------------------------------------------------------------------------------------------------------------------------------------------------------------------------------------------------------------------------------------------------------------------------------------------------------------------------------------------------------------------------------------------------------------------------------------------------------------------------------------------------------------------------------------------------------------------------------------------------------------------------------------------------------------------------------------------------------------------------------------------------------------------------------------------------------------------------------------------------------------------------------------------------------------------------------------------------------------------------------------------------------------------------------------------------------------------------------------------------------------------------------------------------------------------------------------------------------------------------------------------------------------------------------------------------------------------------------------------------------------------------------------------------------------------------------------------------------------------------------------------------------------------------------------------------------------------------------------------------------------------------------------------------------------------------------------------------------------------------------------------------------------------------------------------------------------------------------------------------------------------------------------------------------------------------------------------------------------------------------------------------------------------------------------------------------------------------------------------------------------------------------------------------------------------------------------------------------------------------------------------------------------------------------------------------------------------------------------------------------------------------------------------------------------------------------------------------------------------------------------------------------------------------------------------------------------------------------------------------------ATGTTTAGAATCAATTACACTGACCCA---------TGGATTGAAGGC---------------------------------------GATGATAAGCGTACATCACGCTCTATTACTGCGCAGAATTCTCGGACTCCTGGGACCGTAGTGCATGGTATAAAACGAGGA------TCCACAGGACCTCTGCAC------------------GGAGGTGTAACCATCGGCAGGCTAACAGCAGGACTGGATTACAGCCGT------------------------------------CCTTTAAGACCAAAATGGAGTGGTACTGCTGGAATATCTTTCCAGCGTGCGGGA------------------------------------GCTCGAGATGATAATGGATGT------------------------------CCCAAAGTTGTGGATATGTATGGAGGTCCCTTAACCTTTAGTGGTAAGGCATATGATGATATGCTT---------------GTTGCCAAGCTTGAAACAGTTTATACAGACTCTGGAGACCATGGTTCTTCTCAGTTTGTCTTCAATGCGGAGCAAGGCATGCCCATTGCGCAAGAC---TGGTTGTTTTTTAATCGATTAAATGTTCGGGCGCGTCAAGGAATTCAAATAGGTCCTGTGCGTTGTATTGCCAGC------------------------------TTCTCAGGA------GGTACAGTGATTGGAGATTTGGCTCCCCATGAAGCCTTTCCCATTGGAGGCACAAATAGTGTTCGTGGATATGAGGAAGGTGCAGTTGGTTCAGGTCGATCATGCATAGTTGCA------AGCGGCGAAATATCAGTTCCAATGTTTGGACCAGTTGAAGGTGCTGTTTTTGCCGACTATGGAACAGATCTTGGATCAGGCGCTACTGTTTCT---------------------------------------------------------------------------------------GGGGATCCTGCTGGTGCTCGTGGAAAGCCTGGAACTGGATATGGATATGGGGCTGGCATCCGAGTGGATTCTCCTCTA------------------------------------GGTCCATTGCGCCTAGAGTAC---------------------------------------------GCATTGAAT---------GATATCAACCAACGGAGGTTTCATTTCGGGATCGGATATCGAAACTAA---------------------------------------------------------------------------------------------------------------------------------------------------------------------------------------------------------------------------------------------------------------------------------------------------------------------------------------------------------------------------------------------------------------------------------------------------------------------------------------------------------------------------------------------------------------------------------------------------------------------------------------------------------------------------------------------------------------------------------------------------------------------------------------------------------------------------------------------------------------------------------------------------------------------------------------------------------------------------------------------------------------------------------------------------------------------------------------------------------------------------------------------------------------------------------------------------------------------------------------------------------------------------------------------------------------------------------------------------------------------------------------------------------------------------------------------------------------------------------------------------------------------------------------------------------------------------------------------------------------------------------------------------------------------------------------------------------------------------------------------------------------------------------------------------------------------------------------------------------------------------------------------------------------------------------------------------------------------------------------------------------------------------------------------------------------------------------------------------------------------------------------------------------------------------------------------------------------------------------------------------------------------------------------------------------------------------------------------------------------------------------------------------------------------------------------------------------------------------------------------------------------------------------------------------------------------------------------------------------------------------------------------------------------------------------------------------------------------------------------------------------------------------------------------------------------------------------------------------------------------------------------------------------------------------------------------------------------------------------------------------------------------------------------------------------------------------------------------------------------------------------------------------------------------------------------------------------------------------------------------------------------------------------------------------------------------------------------------------------------------------------------------------------------------------------------------------------------------------------------------------------------------------------------------------------------------------------------------------------------------------------------------------------------------------------------------------------------------------------------------------------------------------------------------------------------------------------------------------------------------------------------------------------------------------------------------------------------------------------------------------------AAAAGTGAAGTTTCA---------------------GCTGAAGTAAACAAGAGCCGAGAGCTTCTTCAAAGCCAAGCGGCTGTGAAGAGGAATATTGATGACAACATTGACTACAGAAAGACTAAGGCTGAAGTGGAAGGTCTTGCTCGTCAGATTGAGAAGTGTGAGGAAAAGATTTTGCACACTGGTGATTTGTCTGCTTTGGAGGCGGAATTGAAGAAAACTATGGATGAAAAGCAGGCGTTATTGTCCGAGCTTGACAGAAGTAAAGGTACTTTATTCGTGTATCGGAGCAATGTTGTTAAGAATAATACTGAGCTAAAGCAAGCTCAGTACAAGGATATTGAAAAGCGCTTCTGTGGCCAACTTATCCAACTGAAGACAACGGAGATGGCGAATAAGGATCTTGATAAATACTACAGTGCACTCGACAGAGCATTGATGAGGTTCCATACCATGAAGATGGAGGAAATCAACAAGATCATCAAAGAGTTGTGGCAACAAACATACCAAGGGCAAGATATCGATTACATAGCAATACGCTCAGATGCAGAAGGTGCAGGCTCCAGATCTTACAGCTACAGGGTGGTCATGCAAAGTGGAGATGCAGAGTTAGAAATGCGCGGACGTTGCAGTGCAGGGCAAAAGGTTCTTGCTTCGCTGATTATTCGACTCGCCTTGGCTGAAACTTTTTGCCTTAGTTGTGGCATCTTAGCTCTTGACGAACCTACAACTAATTTGGATGGTCGCAATGCAGAAAGTCTGGCTGCAGCTCTTTTAAGAATCATGGAAGATCGGAAGGGGCAGGAGAATTTCCAACTGATTGTGATCACTCATGATGAGAGATTTGCACAGCTAATTGGGCAACGCCAGCATGCAGAAAAGTACTACAGAATTTCTAAGGATGATCAC------------------------------------------------------------------------------------------------CAGCACAGTATAATTGAA------------------------GCACAGGAAATATTTGAATAG------------------------------------------------------------------------------------------------------------------------------------------------------------------------------------------------------------------------------------------------------------------------------------------------------------------------------------------------------------------------------------------------------------------------------------------------------------------------------------------------------------------------------------------------------------------------------------------------------------------------------------------------------------------------------------------------------------------------------------------------------------------------------------------------------------------------------------------------------------------------------------------------------------------------------------------------------------------------------------------------------------------------------------------------------------------------------------------------------------------------------------------------------------------------------------------------------------------------------------------------------------------------------------------------------------------------------------------------------------------------------------------------------------------------------------------------------------------------------------------------------------------------------------------------------------------------------------------------------------------------------------------------------------------------------------------------ATGAGCGTTCTTGGTTTGACTATAGACTATGGCCCTTTTGGTTTTTTGGATGCCTTTGATCCGAAATTTACACCGAATACTACAGACTTGCCGGGACGAAGGTACTGTTTTGCAAATCAGCCAGATATTGGATTGTGGAACCTTATGCAGCTCGCAACCACACTGAAAGACGCTGAACTTGTTTCTGAAGAAGAAAGTCAGTTTGGACTTAACAGATATGGAGAGAGGTTTATGGAAGAATACAAGAAGCTGATGAGCGCAAAGCTCGGGCTGAAGGAGTACAATCGTGAGCTCATTAACAAGCTTCTGAGTAACATGGCCTTTGATAAAGTTGACTACACAAACTGCTTCCGTGCTTTGGGGAATGTGAAATCGTCTCAAGATGTAACTGATGAAGATCTTCTGAAGCCAATCAAATGTGTTTTGCTGGAAACAAGCAAAGAGCGGAAGAAAGCGTGGATTGACTGGATGAAGCTTTACACACAGCAGCTGAGCAGTGAAGGCTGGCCTGATGACTCTAGAAAGACAAGCATGGACCTGGTAAACCCAAAGTACATCCTACGAAATTATCTTTGCCAGATGGCTATTGACTCAGCTGAACAGGGGGACTACAGTGAAGTGAAGCAGCTGCTAAAAGTGATGGAAAATCCATACAGTGAACAACCAGAAATGGAA---AAGTATGCGAGGCTTCCACCAGCATGGGCATATCGCCCTGGAGTCTGCATGCTATCTTGCTCGTCCTGA---------------------------------------------------------------------------------------------------------------------------------------------------------------------------------------------------------------------------------------------------------------------------------------------------------------------------------------------------------------------------------------------------------------------------------------------------------------------------------------------------------------------------------------------------------------------------------------------------------------------------------------------------------GGCCTCGGCCGTCGATCAAGACAGCTCTTT------------------------------------GATGAGGTTTGGCGCCGTTTCACAGAGCTTGGCCAGCTTACCCGTTCCCCCCGGGACGAG------------GAGGAGTATTCC------AGTGTCTTGGTTGGT------GGACCCATGTGTGAGTTCACCATTCCTGGTGCCGAATCCACCACCGTTCTTGTCGCTGGAGCTACTAGCCGTGTAGGCCGCATTGTCATCAGAAAGCTTCAGCTCAGAGGCTACAAAGTCAAG------------------GCCCTGGTACGAAAAGCAGACCCAGAAACGCTGGAGACCCTACCTCGGTCAGTGCAAATTGCTGTTGGCGATCTTGGTGACCCTTTGACACTCAAGAGTGCA---GTGGAAGGCTGCAGCAAGATCATCTTTTGTGCACGAGCT------------------------------------------------------------------CGCTCCAACCTCACTGTAGATCTC---AACAGGGTGGATAAGTTGGGTGTCTACAATTTGTCAAAAGCATTCCAGGATTACAATCACAGAATGGCACAAGCAAGGGTCGGGCGGAGTAGTAAAAGTAAGCTTTTGATTTCAAAGTTT---AGTCAACCAAAAGAGAAGGATGAGTGGACTGTTCGTCAAGGAACATACTTCGCGGAC---GATATGGCTGTCAAGTATGATGGGGGAATGAGTGCTGGGCTTTCAATGGAAGAAGATGGCAGTGCAGTC------TTCTCAGGTTATGTATTCACC------CGAGGTGGCTATGTGGAGCTGGTCAAGAAGCTAGCGCTTTCGCCTGGTCTTTCCCTTGATAGATACGAAGGTTTGGTGCTGTCAGTATGCGGGGATGGAAAAATTTACAGTTTAATACTGGAGGCA---TGCTCCATGGATGATCCCTCTCATAAGATTGTCTATTTTGCAAGGTTTTCCACTCGTTTGGGT---TACAGCAGGATAAGA---------------------------------------------------------------------------------------------------------------------------------------------------------------------------------------------------ATACCATTTTCTTCTTTCAGGCCTATG---------------AATCCTGAAGACCCAGCTCTAGATCCCTTTTCTGTACACACCCTTGCCATCCGATTTGAGCCTCGAAAACAGAGGCCACCC------------------------------------------------------------------------------------------------------------------------CCT---------------------------------------------------------------------------------------------------------------------------------------------------------------------------------------------GTGCGTAATGGC------------------------------------------------------------------------------------------------------------------AGCCCCACATCGACTCCATCATCGTTT---------------------------------------------------------CACCTGCGC---------------------------------------------------------------------------------------------------------------------------------------------------------------------------------------------------------------------------------------------------------------------------------------------------------------------------------------------------------------------------------------------------------------------------------------------------------------------------------------------------------------------------------------------------------------------------------------------------------------------------------------------------------------------------------------------------------------------------------------------------------------------------------------------------------------------------------------------------------------------------------------------------------------------------------------------------------------------------------------------------------------------------------------------------------------------------------------------------------------------------------------------------------------------------------------------------------------------------------------------------------------------------------------------------------------------------------------------------------------------------------------------------------------------------------------------------------------------------------------------------------------------------------------------------------------------------------------------------------------------------------------------------------------------------------------------------------------------------------------------------------------------------------------------------------------------------------------------------------------------------------------------------------------------------------------------------------------------------------------------------------------------------------------------------------------------------------------------------------------------------------------------------------------------------------------------------------------------------------------------------------------------------------------------------------------------------------------------------------------------------------------------------------------------------------------------------------------------------------------------------------------------------------------------------------------------------------------------------------------------------------------------------------------------------------------------------------------------------------------------------------------------------------------------------------------------------------------------------------------------------------------------------------------------------------------------------------------------------------------------------------------------------------------------------------------------------------------------------------------------------------------------------------------------------------------------------------------------------------------------------------------------------------------------------------------------------------------------------------------------------------------------------------------------------------------------------------------------------------------------------------------------------------------------------------------------------------------------------------------------------------------------------------------------------------------------------------------------------------------------------------------------------------------------------------------------------------------------------------------------------------------------------------------------------------------------------------------------------------------------------------------------------------------------------------------------------------------------------------------------------------------------------------------------------------------------------------------------------------------------------------------------------------------------------------------------------------------------------------------------------------------------------------------------------------------------------------------------------------------------------------------------------------------------------------------------------------------------------------------------------------------------------------------------------------------------------------------------------------------------------------------------------------------------------------------------------------------------------------------------------------------------------------------------------------------------------------------------------------------------------------------------------------------------------------------------------------------------------------------------------------------------------------------------------------------------------------------------------------------------------------------------------------------------------------------------------------------------------------------------------------------------------------------------------------------------------------------------------------------------------------------------------------------------------------------------------------------------------------------------------------------------------------------------------------------------------------------------------------------------------------------------------------------------------------------------------------------------------------------------------------------------------------------------------------------------------------------------------------------------------------------------------------------------------------------------------------------------------------------------------------------------------------------------------------------------------------------------------------------------------------------------------------------------------------------------------------------------------------------------------------------------------------------------------------------------------------------------------------------------------------------------------------------------------------------------------------------------------------------------------------------------------------------------------------------------------------------------------------------------------------------------------------------------------------------------------------------------------------------------------------------------------------------------------------------------------------------------------------------------------------------------------------------------------------------------------------------------------------------------------------------------------------------------------------------------------------------------------------------------------------------------------------------------------------------------------------------------------------------------------------------------------------------------------------------------------------------------------------------------------------------------------------------------------------------------------------------------------------------------------------------------------------------------------------------------------------------------------------------------------------------------------------------------------------------------------------------------------------------------------------------------------------------------------------------------------------------------------------------------------------------------------------------------------------------------------------------------------------------------------------------------------------------------------------------------------------------------------------------------------------------------------------------------------------------------------------------------------------------------------------------------------------------------------------------------------------------------------------------------------------------------------------GAACGCATGGTTCGCTGCCTATTTGATCTTGCAAGAGCATATGCTCCTAGCACTATATTTATTGACGAGATTGATTCCCTGTGCAATGCTCGT---GGG---GCTTCTGGAGAGCATGAGTCTTCACGCCGTGTCAAGTCTGAGCTGCTTGTGCAAGTGGATGGTGTTAATAACAGCTCAAGTGGCAGTGGCGACGATGGTGAGAAAAAGATAGTAATGGTGTTGGCAGCAACAAACTTTCCATGGGATATTGATGAAGCACTCAGACGACGGCTTGAAAAGAGAATATACATACCGCTTCCAAATGAGGAGAGTAGACGTGAACTGATTCGCATCAACCTTAGAGGCGTTGAG---GTTGCAACT---GATGTGGATATTGATGAAGTAGCCCGTCGAACTGAGGGATACAGTGGAGATGATCTTACTAATATATGCAGAGACGCTTCCATGAATGGGATGAGAAGGAAGATCGCT------------------------------------------------------------GGAAAGACTCGAGAT---GAGATAAAGAACATGACAAAGGATGCTATG---------------------------------------------------------------------------------------------------------------------------------------------------------------------------------------------------------------CAGGAGCCT---------------GTTGCCATGTGCGACTTTGAAGAGGCTTTGAAT---------------------AAA---------------------------------------------------------------------------ATA---------------------------------------------------------------CTCACGCAGTGTCTC---------------------AAGTGYCGACATTGA------------------------------------------------------------------------------------------------------------------------------------------------------------------------------------------------------------------------------------------------------------------------------------------------------------------------------------------------------------------------------------------------------------------------------------------------------------------------------------------------------------------------------------------------------------------------------------------------------------------------------------------------------------------------------------------------------------------------------------------------------------------------------------------------------------------------------------------------------------------------------------------------------------------------------------------------------------------------------------------------------------------------------------------------------------------------------------------------------------------------------------------------------------------------------------------------------------------------------------------------------------------------------------------------------------------------------------------------------------------------------------------------------------------------------------------------------------------------------------------------------------------------------------------------------------------------------------------------------------------------------------------------------------------------------------------------------------------------------------------------------------------------------------------------------------------------------------------------------------------------------------------------------------------------------------------------------------------------------------------------------------------------------------------------------------------------------------------------------------------------------------------------------------------------------------------------------------------------------------------------------------------------------------------------------------------------------------------------------------------------------------------------------------------------------------------------------------------------------------------------------------------------------------------------------------------------------------------------------------------------------------------------------------------------------------------------------------------------------------------------------------------------------------------------------------------------------------------------------------------------------------------------------------------------------------------------------------------------------------------------------------------------------------------------------------------------------------------------------------------------------------------------------------------------------------------------------------------------------------------------------------------------------------------------------------------------------------------------------------------------------------------------------------------------------------------------------------------------------------------------------------------------------------------------------------------------------------------------------------------------------------------------------------------------------------------------------------------------------------------------------------------------------------------------------------------------------------------------------------------------------------------------------------------------------------------------------------------------------------------------------------------------------------------------------------------------------------------------------------------------------------------------------------------------------------------------------------------------------------------------------------------------------------------------------------------------------------------------------------------------------------------------------------------------CAGCTGGAAGCATTGATTCGGCTATCAGAGGCCATTGCTCGTGTT------------------------------------------------CATTGTGAAACTCAGGTG---CGGCGTGCTCATGTGGTAGAGGCCAAGCGCCTGCTGGGAACCTCCATCATCAGTGTCGAT---TCACATGAGATTGATTTGGATGATTTTCAAGAGGATGAAGTCCCAGATGAC------ATGCTCAATGATGTGAGCTTTACACCT------------------------------------AATGGCAATAGTGCACGGACTGAT---------------------------GAAGCTCATCCT------------------------------------------------------------------------------------------------------------------------------------GCTGGTGGTGATGCCACCATGGAT------------------------------GAAGCAGAGAAGAAGAAA------ATGAAAGTCACCTACGAGGACTTC---------------------------------------------------------------CAGAAAGTAACCCGGGCGTTAGTCATCCGTCTTCGTCAGCAAGAGGAATCCATG---GAGGAGGAT------------------------------------------------------------------------------------------------GCTGGGATGGTAGGCATGAAGCAAGCTGACCTTGTTCGATGGTACGTCGAGGAACAGAATGCCCAAGGATTG---------------------------------------------------------------------------------------------------------------------------------------------------------------------------------------------------------------------------------------------------------------------------------------------------------------------------------------------------------------------------------------------------------------------------------------------------------------------------------------------------------------------------------------------------------------------------------------------------------------------------------------------------------------------------------TTTAGTAACATGGGAACCTGCGCGGAGGAAATCAGGAGGGTTAGAGCAATTATCCAGCAT------------------------------------------------------------------------------------------TTGATAAAAAGGGAGGGAGTGTTGATTGTTCCTGATGATGGCACTACTGGA------------------------------------------GGAGTGGAAGAAGATGGTGGGGACCAAGCTGCAGCGGCTATT---------------------------------------------------------GAGAGACACCTGCGC---------------------------------------------------------------------------------------------------------------------------------------------------------------------------------------------------------------------------------------------------------------------------------------------------------------------------------------------------------------------------------------------------------------------------------------------------------------------------------------------------------------------------------------------------------------------------------------------------------------------------------------------------------------------------------------------------------------------------------------------------------------------------------------------------------------------------------------------------------------------------------------------------------------------------------------------------------------------------------------------------------------------------------------------------------------------------------------------------------------------------------------------------------------------------------------------------------------------------------------------------------------------------------------------------------------------------------------------------------------------------------------------------------------------------------------------------------------------------------------------------------------------------------------------------------------------------------------------------------------------------------------------------------------------------------------------------------------------------------------------------------------------------------------------------------------------------------------------------------------------------------------------------------------------------------------------------------------------------------------------------------------------------------------------------------------------------------------------------------------------------------------------------------------------------------------------------------------------------------------------------------------------------------------------------------------------------------------------------------------------------------------------------------------------------------------------------------------------------------------------------------------------------------------------------------------------------------------------------------------------------------------------------------------------------------------------------------------------------------------------------------------------------------------------------------------------------------------------------------------------------------------------------------------------------------------------------------------------------------------------------------------------------------------------------------------------------------------------------------------------------------------------------------------------------------------------------------------------------------------------------------------------------------------------------------------------------------------------------------------------------------------------------------------------------------------------------------------------------------------------------------------------------------------------------------------------------------------------------------------------------------------------------------------------------------------------------------------------------------------------------------------------------------------------------------------------------------------------------------------------------------------------------------------------------------------------------------------------------------------------------------------------------------------------------------------------------------------------------------------------------------------------------------------------------------------------------------------------------------------------------------------------------------------------------------------------------------------------------------------------------------------------------------------------------------------------------------------------------------------------------------------------------------------------------------------------------------------------------------------------------------------------------------------------------------------------------------------------------------------------------------------------------------------------------------------------------------------------------------------------------------------------------------------------------------------------------------------------------------------------------------------------------------------------------------------------------------------------------------------------------------------------------------------------------------------------------------------------------------------------------------------------------------------------------------------------------------------------------------------------------------------------------------------------------------------------------------------------------------------------------------------------------------------------------------------------------------------------------------------------------------------------------------------------------------------------------------------------------------------------------------------------------------------------------------------------------------------------------------------------------------------------------------------------------------------------------------------------------------------------------------------------------------------------------------------------------------------------------------------------------------------------------------------------------------------------------------------------------------------------------------------------------------------------------------------------------------------------------------------------------------------------------------------------------------------------------------------------------------------------------------------------------------------------------------------------------------------------------------------------------------------------------------------------------------------------------------------------------------------------------------------------------------------------------------------------------------------------------------------------------------------------------------------------------------------------------------------------------------------------------------------------------------------------------------------------------------------------------------------------------------------------------------------------------------------------------------------------------------------------------------------------------------------------------------------------------------------------------------------------------------------------------------------------------------------------------------------------------------------------------------------------------------------------------------------------------------------------------------------------------------------------------------------------------------------------------------------------------------------------------------------------------------------------------------------------------------------------------------------------------------------------------------------------------------------------------------------------------------------------------------------------------------------------------------------------------------------------------------------------------------------------------------------------------------------------------------------------------------------------------------------------------------------------------------------------------------------------------------------------------------------------------------------------------------------------------------------------------------------------------------------------------------------------------------------------------------------------------------------------------------------------------------------------------------------------------------------------------------------------------------------------------------------------------------------------------------------------------------------------------------------------------------------------------------------------------------------------------------------------------------------------------------------------------------------------------------------------------------------------------------------------------------------------------------------------------------------------------------------------------------------------------------------------------------------------------------------------------------------------------------------------------------------------------------------------------------------------------------------------------------------------------------------------------------------------------------------------------------------------------------------------------------------------------------------------------------------------------------------------------------------------------------------------------------------------------------------TCGGCCTTCGTCCGCTCGCCTGCCCGCCAT---------------------CTTCCGCCTCTCCACACCGTTTATAGCTCCTGTGGTGGAAGGTGCTTCCTGCACATCTCTGCAACCCTCACAGAGAGTACCGTGGCTGCCTCCGACTCTACCTCG---------------------------GACTCAAGCAAGAACATTTGGAACCTCTTCTCA------------------------------------------------------------------GAAGCAGACGTTGACCTGGAACTTTCTGAACTAACAGCAATATCACCCTTGGATGGGCGGTATGCTAACCAAGTAAAGAAGCTTAGATCAGCTGTTAGCGAGTTTGGCCTCATCCGCTACAGAGTCTTTGTTGAGGTGAAATGGCTATTAAAGCTATCGGAAATACCTGAAGTTACAGAGGTGTCTCTATTCAGCGAGGACGCAAGATCATTTCTGGAAAACATTGCTACAAGCTTCAGTGTGGCTGATGGCCTTGCAGTAAAAGGTGTTGAGAGAGTGACAAATCATGATGTAAAGGCTGTTGAGTACATTTTAAAAGACAAATGCCGTTCACATCCTGAACTAGAAAAGGTTCTGGAATTTATTCATTTTGCATGTACTTCGGAGGACATCAACAATCTAGCACATGGATTGATGTTACAACATGCAATGCAAACAACAATTTTGCCAGCTATGGAACAAGTTATTGAGTCTCTTCAGTCTCTTTCCCGTGAATATGCTGATATAGCAATGTTATCCCGTACGCATGGCCAG------CCTGCTTCACCTACGACTCTGGGAAAAGAGATGGCAAATTTCTGCTATAGATTGCAGCAACAAAGGATCAAGGTTTCCAACATCAAATATGGAGGGAAGATAGCAGGTGCTGTT---------------------------------------------------------------------------------------------------------------------------------------------------------------------------------------------------------------------------------------------------------------------------------------------------------------------------------------------------------------------------------------------------------------------------------------------------------------------------------------------CGGAAATTATAA---------------------------------------------------------------------------------------------------------------------------------------------------------------------------------------------------------------------------------------------------------------------------------------------------------------------------------------------------------------------------------------------------------------------------------AATAGTAGACTTGTGATCAATCAAAGTGTTAAC------------------------------AACACGAGAAGAGACAGCAAGATTCGAAGAAGAGAGGCATGGGCAAGCGGAATCGAGCTGCTGTGGTGGTTCTGGGCGACCTTGGACGAAGCCCTCGTATGCAGTACCATT---CCCTCTCCC------------------------CTTGCCTCTCAGGCCAATCTCGAGGTT---GATGTCATTGCCTACGCAGGAAGCGAGCCTCACCCGGATTTGGTTCGCAATCCCCGAATACATCTACATTTGATGAATTCA------CCACTTCCCAAAGGGTTGCCTAGAATCTTGTATTTGGTGGTTCTTCCATTGAAGCTACTTGTGCAAACAATTACCCTTGTTTGGATTTTACTTTTCAGAATACCTGCTCCAGATTTCTATCTCATTCAAAACCCTCCTTCGATACCAACATTCACTGTTGTTGGCTTTGCTTGCTGGCTTAGAAAAGCTTCATTCGTTATTGATTGGCATAATTTTGGCTACACTCTTCTTGGAATGTCTCTTGGTGCAAGTCATCCGCTTGTGAAGACATATTCATGGTATGAGAGAAAGTTTGGAAGGCTTGCAAATTTCCATATCTGTGTTACCAAGGCTATGCAGCAAGAGCTTGGGGAAAACTGGGGCATACAAGCCACTGTTTTGTATGATCGAGCACCAGGTCACTTCCATGCGACATCAGTGGAGGAAAAACATGAGCTTTTTCACAGGCTGGGC---------TTGCACCCCGGT---------------------------------------------------------------------------------------------------------------------------------------------------------------------------------------------------------------------GCTCACAGCAAGGGTGACTCTGATATT---------------------------------------------------------------------------ATGGAATCCGCAATGATTGATGATCAACAAGAATCCACCCTCTTTAGCAGCAGCTCATCATTTCCAGAAGGTGATTTC------------------------------GATCAGATACAAAGTCCAAATCTGAAAAAAGAT---------------------------------------------------TGCTTTGAAAGAAAACAG------------------------------------ACCGGCCCTGATCATAAGCAGCACGAG------------------------------------------------------------------------------------------------------------------------------CTGGACAGCTGA---------------------------------------------------------------------------------------------------------------------------------------------------------------------------------------------------------------------------------------------------------------------------------------------------------------------------------------------------------------------------------------------------------------------------------------------------------------------------------------------------------------------------------------------------------------------------------------------------------------------------------------------------------------------------------------------------------------------------------------------------------------------------------------------------------------------------------------------------------------------------------------------------------------------------------------------------------------------------------------------------------------------------------------------------------------------------------------------------------------------------------------------------------------------------------------------------------------------------------------------------------------------------------------------------------------------------------------------------------------------------------------------------------------------------------------------------------------------------------------------------------------------------------------------------------------------------------------------------------------------------------------------------------------------------------------------------------------------------------------------------------------------------------------------------------------------------------------------------------------------------------------------------------------------------------------------------------------------------------------------------------------------------------------------------------------------------------------------------------------------------------------------------------------------------------------------------------------------------------------------------------------------------------------------------------------------------------------------------------------------------------------------------------------------------------------------------------------------------------------------------------------------------------------------------------------------------------------------------------------------------------------------------------------------------------------------------------------------------------------------------------------------------------------------------------------------------------------------------------------------------------------------------------------------------------------------------------------------------------------------------------------------------------------------------------------------------------------------------------------------------------------------------------------------------------------------------------------------------------------------------------------------------------------------------------------------------------------------------------------------------------------------------------------------------------------------------------------------------------------------------------------------------------------------------------------------------------------------------------------------------------------------------------------------------------------------------------------------------------------------------------------------------------------------------------------------------------------------------------------------------------------------------------------------------------------------------------------------------------------------------------------------------------------------------------------------------------------------------------------------------------------------------------------------------------------------------------------------------------------------------------------------------------------------------------------------------------------------------------------------------------------------------------------------------------------------------------------------------------------------------------------------------------------------------------------------------------------------------------------------------------------------------------------------------------------------------------------------------------------------------------------------------------------------------------------------------------------------------------------------------------------------------------------------------------------------------------------------------------------------------------------------------------------------------------------------------------------------------------------------------------------------------------------------------------------------------------------------------------------------------------------------------------------------------------------------------------------------------------------------------------------------------------------------------------------------------------------------------------------------------------------------------------------------------------------------------------------------------------------------------------------------------------------------------------------------------------------------------------------------------------------------------------------------------------------------------------------------------------------------------------------------------------------------------------------------------------------------------------------------------------------------------------------------------------------------------------------------------------------------------------------------------------------------------------------------------------------------------------------------------------------------------------------------------------------------------------------------------------------------------------------------------------------------------------------------------------------------------------------------------------------------------------------------------------------------------------------------------------------------------------------------------------------------------------------------------------------------------------------------------------------------------------------------------------------------------------------------------------------------------------------------------------------------------------------------------------------------------------------------------------------------------------------------------------------------------------------------------------------------------------------------------------------------------------------------------------------------------------------------------------------------------------------------------------------------------------------------------------------------------------------------------------------------------------------------------------------------------------------------------------------------------------------------------------------------------------------------------------------------------------------------------------------------------------------------------------------------------------------------------
[truncated: 17,264,676 more chars]
