# Supplementary material for: Phylogenomics indicates the “living fossil” Isoetes diversified in the Cenozoic
Source: PLoS One. 2020 Jun 18;15(6):e0227525. doi: 10.1371/journal.pone.0227525 (PMC7302493; doi:10.1371/journal.pone.0227525)
Supplement: S3 File — Folder containing fasta file for the chloroplast alignment. (GZ) [file pone.0227525.s013.gz]

Archive with 2 entries (1 files):
- 3_Chloroplast_Alignment
- 3_Chloroplast_Alignment/Chloroplast_Alignment.fasta
