# Supplementary material for: Phylogenomics indicates the “living fossil” Isoetes diversified in the Cenozoic
Source: PLoS One. 2020 Jun 18;15(6):e0227525. doi: 10.1371/journal.pone.0227525 (PMC7302493; doi:10.1371/journal.pone.0227525)
Supplement: S3 File — Folder containing fasta file for the chloroplast alignment. (GZ) [file pone.0227525.s013.gz › 3_Chloroplast_Alignment/Chloroplast_Alignment.fasta]

>Marchantia_polymorpha
AAGGGATTATGGACTAGATGTGACAATTGCGAAAATATGTTATATGTTAGATTTTTGAGACAAAATAAACGAATTTGTGAAGAATGTGGATATCATTTACAAATGAGTAGTACAGAAAGAATTGAACTTTTAATTGATCGTGGTACTTGGTATCCAATGGATGAAGATATGACTGCTCGAGATGTTCTTAAATTTTCTGATGAAGATTCT---------------------------------------TATAAAAATCGAATTGCTTTTTATCAAAAACGAACTGGTTTAACTGATGCAATTCAAACAGGCATAGGTCAATTAAACGGTATTCCTATTGCATTGGGAGTTATGGATTTTCAATTTATGGGCGGTAGTATGGGATCTGTAGTAGGTGAAAAAATTACTCGTCTTATTGAATATGCTACTAGAGCATCAATGCCATTAATTATAGTATGTTCTTCTGGTGGAGCACGCATGCAAGAAGGAACATTAAGCTTAATGCAAATGGCTAAAATTTCTTCGGTTTTGCAAATTCATCAAGCCCAAAAAAGATTACTTTATATAGCTATTCTTACCTATCCTACAACAGGAGGAGTTACTGCAAGTTTTGGTATGTTAGGGGATATTATTATTGCTGAGCCAAAAGCTTATATTGCATTTGCAGGAAAAAGAGTTATTGAACAAACTTTACGACAAAAAATACCAGATGGTTTTCAAGTTGCAGAATCATTATTTGATCATGGTTTACTTGATTTAATTGTTCCAAGAAATCTTTTAAAAGGTGTTTTAAGTGAAATTTTTGAATTATATAACGCTGCT---------------CCTTGTAAAAAATTTCAAAATTCCTTTTTTAAA------ATGGTAAATATTCGACCTGATGAAATTAGCAGTATTATCCGTAAACAAATAGAACAATATAATCAAGAAGTTAAAATTGTCAATATTGGAACAGTACTTCAAGTTGGAGATGGTATTGCACGTATTTATGGTCTTGATAAAGTTATGGCAGGTGAATTAGTTGAATTTGAAGATGGTACAGTAGGAATTGCTTTAAATTTGGAATCAGATAATGTTGGTGCTGTTTTAATGGGTGATGGATTAACTATACAAGAAGGTAGTTCTGTAAAAGCAACAGGTAAAATTGCTCAAATACCAGTTAGTGATGCTTATTTAGGCCGTGTTGTAAATGCATTAGCTCAACCGATTGACGGAAAAGGTCAAATACCAGCATCTGAATTTAGACTAATTGAATCTCCAGCTCCAGGTATTATATCTAGACGTTCTGTTTATGAACCTATGCAAACAGGACTTATTGCTATTGACTCTATGATTCCAATTGGACGTGGTCAGCGAGAATTAATTATTGGAGACAGACAAACAGGAAAAACAGCTGTAGCTATTGATACTATTTTAAATCAAAAAGGTCAAAATGTAGTATGTGTTTATGTAGCTATTGGTCAAAAAGCCTCTTCTGTTGCTCAAGTAGTTAATACATTTGAAGATCGTGGTGCATTAGAATATACAATTGTTGTTGCTGAAACTGCAAATTCGCCTGCTACATTGCAATATCTTGCTCCTTATACTGGAGCTGCTTTAGCTGAATACTTTATGTATCGTAAGCAACATACTCTTATTATTTATGATGATCTTTCTAAACAAGCTCAAGCTTATAGACAAATGTCACTTTTATTAAGAAGACCACCAGGAAGGGAAGCTTATCCTGGAGATGTTTTTTACTTACATTCTCGTCTTTTAGAAAGAGCAGCTAAATTAAGCTCTAACTTAGGTGAAGGTAGTATGACTGCTTTACCTATTGTTGAAACCCAAGCCGGTGATGTTTCAGCTTATATTCCAACAAATGTTATTTCTATTACAGATGGACAAATTTTCTTATCAGCTGACTTATTTAATGCAGGAATTCGTCCAGCAATTAATGTAGGTATTTCTGTATCAAGAGTTGGTTCTGCTGCACAAATTAAAGCTATGAAACAAGTAGCTGGTAAATTAAAATTAGAATTAGCTCAATTTGCAGAATTGGAAGCTTTTGCTCAATTTGCTTCTGATCTTGATAAGGCTACTCAAAATCAATTAGCAAGAGGTCAAAGATTACGTGAATTACTTAAACAATCTCAATCAGCACCCCTTAGTGTAGAAGAACAGATAGCTACTATTTATACTGGCGTTAACGGTTACTTAGATGTATTAGAAACAGGACAAGTTAAAAAATTTTTAATTCAATTACGTGAATACTTAGTAACTAATAAACCACAATTTGCGGAAATTATTCGTTCTACTAAAGTTTTTACAGAACAAGCAGAAAATCTTTTAAAGGAAGCTATCACTGAACATATCGAACTTTTCTTATTTCAAGAAGAAAAA---ATGAAAACAAATTTTTTAGCTTTT------------GGAATGTCTACACTTGTTGCTAAA------AATATAGGAAGTATTACTCAAGTTATTGGTCCCGTATTAGATGTTGCCTTTTCTCCAGGGAAAATGCCTAATATTTATAACTCTTTAATTGTTAAAGATCAAAATTCAGCTGGTGAAGAAATTAATGTTACTTGTGAAGTTCAACAATTGTTAGGAAATAACAAAGTAAGAGCTGTTGCTATGAGTGCGACAGATGGAATGATGCGGGGTATGAAAGTTATTGATACTGGTGCTCCTTTAACAGTTCCTGTAGGAGAAGCGACTCTTGGACGAATTTTTAATGTTTTAGGAGAACCTGTAGATAACTTAGGACCTGTAGAAGTTACTACAACATTTCCTATTCATAGAGCTGCTCCTGCTTTTACTCAATTAGATACCAAATTATCTATTTTTGAAACAGGAATTAAAGTAGTAGATCTTTTAGCTCCTTATCGTCGTGGAGGAAAAATTGGATTATTTGGAGGAGCTGGTGTAGGAAAAACAGTTCTTATTATGGAATTAATTAATAACATCTTGAAAGCACATGGAGGTGTTTCAGTATTTGGAGGAGTAGGGGAAAGAACTCGTGAAGGAAATGATCTTTACATGGAAATGAAAGAATCTAAAGTAATAAATGAACAAAATATTTCAGAATCAAAAGTTGCTTTAGTTTATGGTCAAATGAATGAACCACCAGGCGCTCGTATGAGAGTTGGGTTAACAGCTTTAACTATGGCTGAGTATTTTCGTGATGTTAATAAACAAGATGTACTTTTATTTATTGATAATATTTTTCGTTTTGTTCAAGCAGGTTCAGAAGTTTCTGCTTTATTAGGTAGAATGCCGTCTGCAGTAGGATATCAACCAACTTTAAGTACAGAAATGGGAACTTTACAAGAAAGAATAACTTCTACAAAAGAAGGATCAATTACTTCTATTCAAGCTGTTTATGTACCTGCGGATGATTTAACAGATCCGGCTCCTGCAACAACTTTTGCTCATTTAGATGCCACTACTGTATTATCTAGAGGTTTAGCAGCTAAAGGAATTTATCCTGCTGTAGATCCTTTAGATTCAACTTCTACAATGTTACAACCTTGGATTGTAGGTGAAGAACATTATGAAACTGCGCAAGGAGTAAAACAGACTTTACAACGATACAAAGAATTACAAGATATTATTGCTATTCTTGGTTTAGATGAATTATCTGAAGAAGATCGTTTAACTGTAGCAAGAGCACGCAAAATAGAAAGATTTTTATCACAACCTTTCTTTGTAGCAGAAGTTTTTACAGGTTCGCCAGGAAAATATGTAAGTCTTAGAGAAACTATAAAAGGATTTCAAATGATTCTTTCGGGAGAATTAGATAGCCTTCCTGAACAAGCATTTTATTTAGTAGGAAATATAGATGAAGCTACTGCAAAAGCAGCTACTTTACAAGTGGAGAGT---------------ATGCTAAATCTTCGTATCATGGCTCCTAATCGAATTGTTTGGAATTCG---GATATTCAAGAAATTATTTTATCAACGAATAGTGGGCAAATTGGAATACTACCTAACCATGCTTCAGTTTTAACTGCTTTAGATATAGGAATTGTCAAAATACGCCTTAATGATCAATGGTCTACTATGGCATTAATGGGTGGTTTTGCTATGATTGACAATAATAATTTAACTATTTTAGTTAATGATGCTGAAAAAGCTAGTGAAATAGATTATCAAGAAGCACAAGAAACTTTTCAAAAAGCTAAAACAAATTTAGAAGAAGCAGAAGGTAACAAAAAAAAAGAAATCGAAGCTCTATTAGTTTTTAAAAGAGCTAAAGCAAGATTAGAAGCAATCAATATGGCATCAAAGTTA---------------------------------------------------------------------TTAAGTAATCTATTAAATAATCGTAAACTGACCATTCTAAACACTATTCAAGATGCAGAAGAGCGATATAAAGAAGCTACTGATAAGCTTAATCAAGCTCGAACTCGGTTACAACAAGCAAAACAAAAAGCAGATGATATCCGAATAAATGGATTATCTCAAATGGAAAAAGAAAAACAAGATTTAATTAATGCAGCTGATGAAGATTCTAAACGCTTAGAAGATTCAAAAAACGCTACTATTCGTTTTGAAAAACAGAGAGCTATTGAACAAGTTCGTCAACAAGTTTCTCGTCTGGCTTTAGAACGAGCTTTAGAAACATTAAAAAGTCGTTTAAATAGT---GAATTACATTTACGTATGATTGATTATCATATTGGCCTACTT---AGAGCCATGGAAAGTACAATTGAGATGTCTCATACTGCAAAAATGGCT------AGCACTTTTAATAATTTTTACGAAATATCAAATGTCGAAGTAGGTCAACATTTTTATTGGCAATTAGGTAGTTTTCAAGTTCACGCACAAGTACTAATAACTTCATGGATTGTAATTGCTATTTTATTAAGTTTGGCTGTTTTAGCCACTCGAAATTTACAAACAATTCCAATGGGTGGTCAAAATTTTGTCGAATATGTTTTAGAATTTATTCGTGATTTGACTAGAACACAAATAGGAGAAGAAGAATATCGTCCTTGGGTACCTTTTATAGGAACTATGTTTTTATTTATTTTTGTTTCTAATTGGTCTGGTGCTCTTTTTCCTTGGCGAGTTTTTGAACTCCCTAATGGAGAACTTGCTGCACCAACAAATGATATCAATACTACTGTTGCATTAGCTTTACTTACATCTGTAGCATATTTTTATGCTGGTCTACATAAAAAAGGATTAAGTTATTTTGGTAAATATATTCAACCAACCCCAGTACTTTTACCAATAAATATTTTAGAAGATTTTACTAAACCTTTATCACTAAGTTTTCGACTTTTTGGAAATATTTTAGCTGACGAATTAGTTGTTGCTGTACTTATTTCTTTAGTACCTTTAGTAGTTCCTATACCTATGATGTTTTTAGGATTATTTACTAGTGCTATTCAAGCTTTAATTTTTGCCACACTTGCAGCAGCTTACATAGGCGAATCTATGGAAGGGCATCAT---ATGCCATTTATAACCTTAGAGCGTATTTTAGCACATACATCTTTTTTCCTTCTTTTTTTTGTTACGTTTATTTATTGGGGAAAATTTCTTTATATAAATATTAAACCAATAACTATTTTAGGAGAAATAAGTATGAAAATTGCTTGTTTTTTTATAACAACTTTTTTATTAATTCGTTGGAGTTCTTCAGGACATTTTCCTTTAAGTAATTTATACGAATCTTCTATGTTTCTTTCTTGGAGTTTTACATTAATTCATTTAATTTTAGAA------------------AACAAAAGCAAAAACACA---TGGTTAGGTATAATAACTGCACCAAGCGCAATGTTAACTCATGGATTTGCAACTTTAAGTCTCCCAAAAGAAATGCAAGAATCTGTTTTTTTAGTTCCAGCTTTACAATCTCATTGGTTAATGATGCATGTAACTATGATGATGTTAAGTTATTCTACTCTTTTATGCGGATCTTTATTAGCAATAACTATTTTAATTATTACATTAACAAAACAAAAAAATTTGCCAATACTTACATCTTATTTTAATTTTCCTTTTAATTCTTTT------------------------------ATTTTTAAAAATCTTTTACAACCAATGGAAAAT------GAAATATTATCATATAAAACGCAAAAAGTTTTTTCTTTTATTAATTTTCGTAAATGGCAATTAATAAAAGAATTAGATAATTGGAGTTATAGAGTTATTAGTTTAGGATTTCCTCTCTTAACTATTGGTATTCTATCTGGAGCAGTATGGGCTAATGAAGCATGGGGCTCCTATTGGAATTGGGATCCGAAAGAAACTTGGGCTTTAATTACTTGGTTAATATTTGCTATTTATTTGCATACTCGAATGATTAAAGGTTGGCAAGGAAAAAAACCGGCAATTATAGCTTCGTTAGGTTTTTTTATTGTTTGGATTTGTTATTTAGGAGTTAATTTATTAGGAAAAGGTTTACATAGCTATGGATGGTTAATT---------------TTAGCAAAATATCAAGCGTTGGCTTCTTTACAGTATATTGGCTGTTTATTTTTTATTCCTTTAGGAGTTTCTTTTTTTTTTCAAAAATGCTTTTTAGAGCCCTGGATTCAAAATTGGTGGAATATTTATCAATCTCAAATTTTTTTGACTTCATTTCAAGAAGAAAAAGCTTTAAAAAAACTTCAAGAAATTGAAGAACTTTTTTGGTTAGATAAAGTAATGACATATTCATCAAACAAAATACAATTGCAAGATTTGACTAAAGAAATTCACCAACAAACAATCGAATTAGTTCAAATTTATAATAATGATAGTATTAAAATTGTTTTACATTTGCTAACTGATCTCATTTGGTTTATTACTTTAAGTTGTTTATTTATTTTAGGAAAAGAACGTCTTGTTATTTTAAATTCTTGGGCTCAAGAATTGTTTTATAGCTTAAGCGATACGATGAAAGCTTTTTTTATTCTTTTATTAACTGATTTATGTATTGGATTTCATTCTCCTCATGGTTGGGAAATTGTAATAAGCTCTTGTTTAGAACATTTTGGATTTGTTCATAATAAACATGTAATTTCGTGTTTTGTTTCAACATTTCCAGTAATTTTAGACACAGTCTTTAAATATTTGATTTTTCGTCATTTAAATCGTATATCGCCTTCCATTGTAGCAACTTATCATACTATGAATGAAATGAAATTAGCTTATTGGATGTATGCTGGTCCTGCTCATATTGGAACTCTCCGAGTAGCTAGTTCTTTTAAAAATGTACATGCTATTATGCACGCTCCTTTAGGAGATGATTATTTTAATGTTATGCGTTCTATGTTAGAGCGAGAAAGAGATTTTACTCCTGTAACTGCTAGTATAGTGGATCGTCATGTATTAGCTCGTGGGTCTCAAGAAAAAGTAGTTGATAATATTACTAAAAAAGATAAACAAGAACACCCTGATTTAATTGTATTAACTCCTACTTGTACGTCTAGTATTTTGCAAGAAGATTTACAAAATTTTGTAAATAGAGCTTCTATGAGTTCTGATTCTGATGTAATTCTTGCAGATGTAAATCATTATCGAGTTAATGAACTTCAAGCTGCTGATAGAACATTAGAACAAGTAGTACGTTATTATTTAGAAAAAGCTCATAGACAAGAAAAATTAAACTTATCTTTAACAGATAAACCGTCAGCAAATATTATTGGTATATTTACGTTAGGTTTTCACAATCAACATGATTGTCGTGAATTAAAACGTTTATTACAAGATTTAGGAATTATGATTAACCAAATAATCCCTGAAGGGGGCTTTGTAGAAAATCTTCATGAATTGCCAAAAGCTTGGTTTAATTTAGTACCTTATCGTGAAGTAGGATTAATGACAGCTTTATATTTAGAAAAAGAATTTGGAATGCCGTATATTTCTACAACCCCTATGGGAATTGTAGATATAGCTAATTGTATTAGACAAATACAAAAACAAGTTAATATATGGTCTCCT---ATTTTACTAGGAAAAAAA------TTTGATTTTGAACCTTATATTGACGAGCAAACTAGATTTATTTCGCAAGCTGCTTGGTTTTCAAGATCAATTGATTGTCAAAATTTAACAGGAAAAAAAGCTGTTGTTTTTGGTGATGCAACACATGCTGCTTCAATTACAAAAATTCTTGCTTGTGAGATGGGAATTCGTGTTAGTTGTACTGGAACTTATTGTAAACATGATGAAGAATGGTTTAGAGAACAAGTTCAAAATTTTTGTGATGAAATACTTATTACCGATGATCATACAGAAGTCGGGGACATGATTGCTCGTATAGAACCATCTGCTATTTTTGGTACTCAAATGGAACGTCATATTGGTAAACGTCTTGATATTCCCTGTGGAGTTATTTCCTCACCAGTTCATATTCAAAACTTTCCTTTAGGTTATAGACCTTTTTTAGGCTATGAAGGTACTAATCAAATAGCAGATTTAGTTTATAATTCTTTTACTTTAGGGATGGAAGACCATCTTTTAGAAATTTTTGGTGGACATGATACTAAAGAAGTTATTACTAAATCTTTATCTACAGATACA---GATTTAACTTGGAATTCTGAAAGTCAATTAGAGTTAAATAAAATACCAGGCTTTGTAAGAGGAAAAATAAAACGAAATACTGAAAAATTTGCACGACAAAATAACATTACAAAAATTACTGTTGAGGTTATGTACGCAGCTAAAGAAGATTTAAGTGCAATGAAAATAGCAGTTTATGGGAAAGGTGGCATAGGAAAATCTACAACTAGTTGTAATATTTCTATTGCATTAGCAAGACGTGGGAAAAAAGTTTTACAAATCGGTTGTGATCCAAAACATGACAGTACATTCACACTTACAGGATTTTTAATTCCTACAATTATAGATACTTTACAATCAAAAGATTATCATTACGAAGATGTTTGGCCTGAAGATGTAATATATAAAGGTTATGGCCGGTGTGATTGTGTAGAAGCTGGAGGACCTCCTGCTGGAGCTGGATGCGGGGGTTATGTTGTCGGAGAAACTGTTAAATTATTAAAAGAATTAAATGCTTTTTATGAATATGATATTATTTTATTTGATGTTCTAGGGGATGTAGTATGCGGTGGCTTTGCTGCTCCATTAAATTATGCAGATTATTGTATTATTATTACAGATAATGGATTTGATGCGTTATTTGCTGCTAATAGAATAGCAGCTTCAGTAAGAGAAAAAGCT------CGTACACATCCTCTTAGATTAGCAGGCTTAGTTGGAAATCGTACATCAAAACGAGATTTAATTGATAAATATGTTGAAGCTTGTCCAATGCCAGTTCTAGAAGTATTACCTCTTATTGAAGATATTCGAGTTTCTAGAGTTAAAGGTAAAACTTTATTTGAAATGGTAGAATTACAACCCAGTCTTAAATATGTTTGTGATTTTTATTTAAATATAGCAGATCAAATTTTATCGAAACCAGAAGGAATTATTCCAAAAGAAGTTCCAGATCGAGAATTATTTAGTTTACTTTCAGATTTTTATTTAAATCCTGTAAAC---------ACTGTAAATGAAAAAAAT------------AAACCAAATTTAATTGATTTTATGATAATT------ATGTCAATAAAAATATCTGAAACTCTCACTTTTGAATGCGAAACAGGTAATTATCATACATTTTGTCCTATTAGTTGCGTAGCATGGTTATATCAAAAAATTGAAGATAGTTTTTTTTTAGTAGTTGGTACAAAAACATGTGGTTATTTTTTACAAAATGCTCTTGGAGTTATGATTTTTGCTGAACCTCGTTATGCTATGGCAGAATTAGAAGAAGGTGATATTTCAGCTCAATTAAATGATTATGAAGAATTAAAACGATTATGTGTTCAAATAAAAAAAGATAGAAACCCTAGTGTAATTATTTGGATTGGTACTTGTACAACAGAAATAATTAAAATGGATTTAGAAGGAATGGCACCAAAATTGGAAAACGAAATCGAAATTCCAATTGTTGTTGCAAGAGCTAATGGTCTAGATTATGCTTTTACTCAAGGAGAAGATACTGTTTTAGCTGCTATGGCACATCGTTGTCCTGAACAAAAAACTGAAATT---------GAAAAAAAA------ATA---GATGATAAATCTATACAA---------GAATTATTTTCTTTTCTTCCTCTTAAAACAAAAGAAAAATCC------AATAAATCTTTTACTTTAAAAAAT---------ACATTTTCTTTAGTTCTTTTTGGTTCTTTACCTTCAACAGTAGCTTCTCAGCTTAGTTTAGAATTAAAACGTCAATCTATTCATGTTTCAGGTTGGCTACCTGCTCAAAGATATACAGATCTTCCGATATTGGGAGATAAAGTTTACGTTTGTGGTGTAAATCCTTTTTTAAGTCGAACAGCAACTACTTTAATGAGGCGTCGAAAATGTAAATTAATTGGAGCTCCTTTTCCAATTGGTCCTGATGGAACTCGTGCATGGATTGAAAAAATTTGTTCAGTTTTTAATATTGAAACACAAGGTTTAGAAGAAAGAGAACAACAAGTGTGGGAAAGTTTAAAAAATTATCTTAATTTAGTACGTGGAAAATCTGTTTTTTTTATGGGAGATAATCTTTTAGAAATCTCTTTAGCAAGATTTTTAATCCGATGTGGTATGATTGTTTATGAAATTGGAATTCCATATATGGATAAAAGATATCAAGCTGCAGAATTAACACTTTTGCAAGAAACTTGTAAAAAAATGTGTATACCAATGCCTCGAATTGTTGAAAAACCTGATAATTATAATCAAATACAGCGTATGCGTGAATTACAACCGGATTTAGCTATTACAGGAATGGCTCATGCAAATCCACTTGAAGCGAGAGGTATTAATACAAAATGGTCTGTTGAATTTACTTTCGCTCAAATTCATGGATTTACAAATGCCAAAGATGTTCTTGAACTTGTTACACGTCCTTTACGTCGTAATAATAATTTAGAAAATTTAGGTTGGACTAATTTAATAAAA---------------------------------------------------------------------------------------------------------------------------------------------------------------------------------------------------------------------------------------------------------------------------------------------------------------------------------------------------------------------------------------------------------------------------------------------------------------------------------------------------------------------------------------------ATGGAACATAGAATTTATAATTCAAATTATTTTTTAGATATTACAATACCTTATTTTTTTCACCCTGAAATTCTAATTAGAATCTTTCGTCGGCATATTCAAGATATTCCATTTTTACATTTTTTGCGAACTCTTTTATATAAAAATAAATGTTTAAATATTTTA------------------AATATAGAAAATTTTTTTTATTTGAAAAAA---AATCAGTTTTTTTGTTTTTTATGGAATTTTTATATTTACGAATTTGAATATCTTTTAAATGATATATGGGAAAAA---TTTTATAAATTTGAGTCAGTATTTTTTTGGAATTTTATTGATAAAACAAATTCTATAAAAAAAATAAAACATATA---------------------------TTAAAAAAATCTAAAAAA------------------------CCGATTGAAAAAAAAATTGTAAAAAAAATAAGTTCCATTCATTATATCCGATATAAAAATAATTTGATTATAACTTTAAATGATAGAAATATTTTGATTTTGGAAAATTGGAAAGATTTTTTTCTTATTTTTTGGCAAAAATATTTTAATGTTTGGTTTAAATCTTCTAGAATTTTAATTCAAAATTTTTATAAAAACTCATTTTCTTTTTTAGGTTATATGTTTCGTATTGAAAGTCAAATTATTTTAATTCAAATTCAAATAATAAATTTATTAAGAAATGTTAATTTAATTAAAAAAGAATTTTGTAGTATTATTCCAGTAATACCTTTAATTAGACTTTTAGCTAAAGAAAAATTTTGTGATGTTTTAGGACGTCCACTTTGTAAATTATCTTGGACAACATTATCAGATAATGAAATTTTTGAACGGTTTGATCAAATAATAAAACATATTTTTAGTTATTATAGTGGATGTATTAATAAAAAAGGTTTATATCAATTACAATATATTTTCCGATTTTCTTGTGCTAAAACATTAGCATGTAAACATAAAAGCACAATACGCACTGTTTGGAAAAAATATGGTTCAAATTTATTA---------ACAAGTTCTATTTTTTTTAATAAAACAAAATTAATTTCTTTAAATTTTTCTAAT------------------AAAAATCCTTACAAAAAAAATTTTTGGTATTTAAATATTATTCAAGTAAATTACTTAGCACATTCATTACAAAAA------------------------------------AGTAAATTATTAAAAGAA------------------------------------------------ATGATTTCAAATATAAATTTAGAAGACAAATTTTTTTCCTTTTTTTTTACATTAGGTTTTTCTAAAGAATTTTTTAATTTTTTATGGATTATTTTTTCTATTTTAATTCTTATGTTAGGAGTTACTATTGGAGTACTAGTACTTGTATGGCTTGAAAGAAAAATATCTGCTGCAATCCAGCAACGGATTGGACCAGAATATGCTGGTCCTTTAGGAATAATCCAAGCTTTAGCGGATGGAATTAAACTTTTTTTAAAAGAAGATATTGTTCCAGCACAAGGAGATGTTTGGTTATTTAATATTGGACCTATTTTGGTTCTTATACCAGTCTTTTTAAGTTATTTAGTAATTCCTTTTGAATATAATGTTATTTTAGCTAATTTTAGTATAGGGGTTTTTTTTTGGATTGCTGTTTCTAGTGTTGTTCCTCTTGGACTTCTTATGGCTGGTTATGGATCAAATAATAAGTATTCTTTTTTAGGTGGTTTAAGAGCTGCTGCTCAATCTATTAGTTATGAAATTCCTTTAGCTTTAAGTGTTTTATCTATAGCTCTA---------------TCACCCACCCCAGTCGTTGCTTTTCTTTCTGTTACTTCAAAAATAGCTGGATTAGCTTTAGCTACTAGAATTTTGAATATTTTATTCTCTTTTTCACCAAATGAATGGAAAATTTTTTTAGAAATTTTAGCTATTTTAAGTATGATTTTAGGAAATCTAGTTGCTATTACTCAAACAAGTATGAAACGAATGCTTGCTTATTCTTCAATAAGTCAAATTGGATATATTCTTATTGGATTAATAACAGGTGATCTAAAA---GGGTACACTAGTATGACGATTTATGTTTTTTTCTACATTTTTATGAATTTAGGAACATTTGCTTGTATTATATTATATAGTTTACGTACAGGAACAGATAATATTCGTGATTATGCAGGTTTGTATATAAAAGATCCTTTATTAAGTTTTTCCTTAACATTATGTTTATTATCTTTAGGAGGACTTCCTCCTTTAACTGGCTTTTTTGGAAAATTATATTTATTTTGGTGTGGATGGCAATCAGGTTTTTATTTATTAGTTTTTATTGCATTAATTACAAGTGTAATTTCACTTTACTATTATTTAAAAATTATTAAATTAATTTTAACTAAAAAAAATAATGAAATAAATCCTTATATT---------CAAGCTTATATTATTACATCACCAACTTTTTTTTCTAAAAATCCTATTGAATTTGTTATGATTTTTTGTGTATTAGGATCTACTTTTTTAGGCATTATTATAAACCCTATTTTTTCTTTTTTTCAAGATAGTTTATCTTTAAGTGTTTTTTTTATTAAA------------ATGTTTTTACTTCAAAAATATGATTATTTTTTCGTATTTTTATTAATAATTAGTTTTTTCTCAATACTAATTTTTTCTTTGTCAAAATGGATAGCACCTATA---AATAAAGGACCTGAAAAATTTACAAGTTATGAATCAGGTATAGAACCGATGGGAGAAGCTTGTATTCAATTTCAAATTCGATATTATATGTTTGCTTTAGTTTTTGTAATTTTTGATGTAGAAACAGTTTTTCTTTATCCTTGGGCTATGAGTTTTTATAATTTTGGTATATCATCTTTTATTGAAGCTTTAATTTTTATTTTAATTTTAATTATTGGTTTAGTATATGCATGGCGAAAAGGAGCACTAGAATGGTCT---------ATGAACCATTTTCCTTGGCTAACTATTATTGTTCTTTTTCCTATATCTGCAGGTTTAGTAATCCCGTTTTTACCTTCT------ACAGGGAACAAAATTATTCGATGGTATACTTTAGGTGTTTGTTTATTAGAATTTCTTTTAATAACTTATATTTTTTGTTATCATTATCAATTTAATGATCATTTAATTCAATTAAAAGAAGATTATAATTGGATTAGTTTT---ATTAATTTTCATTGGAGGTTAGGAATTGATGGATTTTCAATAGGACTTATTTTATTAACAGGATTTATAACTACTTTAGCTACTCTCGCTGCTTGGCCCGTAACAAGAAATCCACGATTATTTTATTTTTTGATGTTAGCAATGTATAGTGGACAAATTGGACTATTTGCTTCTCAAGATATTTTACTCTTTTTTTTTATGTGGGAGTTAGAATTACTTCCTGTTTATTTGCTTTTAGCAATGTGGGGAGGAAAACGACGTTTATACGCTGCGACAAAATTTATTTTGTATACT---GCAGCTGGGTCCCTTTTTATTTTAATAGGGGGACTAATTATGGCATTTTATAAT---TCTAATGAATTTACTTTCGATTTTCAATTTTTAATTAATAAAAAATATCCTTTGGAATTAGAAATAATAATATATTTAAGTTTTTTAATAGCTTATGCAGTTAAATTACCAATAATACCTTTCCATACTTGGTTACCAGATACACATGGAGAAGCACACTATAGTACATGTATGCTTTTAGCTGGAATACTTTTAAAAATGGGAGCCTATGGATTAATTAGAATTAATATGGAATTACTTCCTCATGCACATTCTTTTTTTGCTCCATGGTTAGTAATTGTAGGTGCAATTCAAATAGTTTATGCAGCTTTAACTTCTCTAAGTCAACGCAATTTAAAAAGAAGAATTGCTTATTCTTCAGTATCACATATGGGATTTGTTCTTATCGGAATTGGATCGATCACAAATTTAGGGCTTAATGGTGCTATTTTACAAATGATTTCACATGGTTTAATTGGTGCTTCACTTTTTTTCTTAGCAGGAATAAGTTATGATCGAACACGGACTTTGGTTTTAGATCAAATGGGTGGAATAGGTAATTCTATGCCCAAAATATTCACATTATTTACTAGTTGTTCAATGGCATCTTTAGCTTTGCCAGGTATGAGTGGTTTTATAGCCGAATTAATGATTTTTTTAGGAGTAATTGATAATCCTAATTATTCTTCATTATTTAAAATAATAATTATTATAATTCAAGGAATTGGTATTATTTTGACTCCTATTTATTTATTATCCATGTTACGTCAAATGTTTTATGGATAT------AAATTTTCAAATACTTTA------GAACCA------TATTTTATGGATGCTGGACCACGAGAAATTTTTATTTTAATTTGTTTATTTTTTCCAATTATAAGTATTGGAATTTATCCTAACTTTGTTTTATCTATTTGGAATAGTAAAGTAAATTTTCTTTTATCTAATAATTTTTTC------ATGCTTGAACATATACTTACTTTAAGTGCTTTTTTATTTTGTATTGGGGTTTTTGGATTAATTACAAGTCGAAATATGGTAAGAGCATTGATGTGTCTTGAATTAATTTTTAATGCTGTTAATATTAATTTAGTAGCTTTTTCAAATTTTTTAGATAGCTCACAAATTAAAGGAGAAATTTTTTCTATTTTTATTATAGCCATCGCTGCTGCTGAAGCCACTATAGGATTAGCTATTGTTTTAGCTATTTATCGAAATAGAAAATCAACTCGTATTGATCAATTTAATTTGCTAAAATGGATGGAACTTATATTTCAAAATGTTTGGTTTGTACCATTGTTTCCATTTTTAGCTTCTATTTTATTAGGAATCGGATTATTTTTTTTCCCAAATTCTATAAAAAAATTTCGTCGTCTATCTTCTTTTATTAGTATTATGTTTTTAAACATAGCTATGTTACTCTCATTTCATTTTTTTTGGCAACAAATTACAGGTAGTCCAATTCATAGATATTTATGGTCTTGGGTTCTTTATAAAAATTTTGTTTTAGAAATAGGCTATTTACTTGATCCACTTACTTCAATTATGTTAGTTTTAGTAACTACAGTAGCAGTTATGGTTATGATTTATAGTGATAGTTATATGTTTTATGATGAAGGATATATAAAATTTTTTTGTTATTTAAGTCTTTTTACTGCATCAATGTTAGGGTTAGTTCTTAGTCCTAATTTAATACAAGTTTATATTTTTTGGGAATTAGTTGGAATGTGTTCATATTTATTAATTGGTTTTTGGTTTACTAGACCAAGTGCAGCTAATGCGTGTCAAAAAGCTTTTGTTACAAATCGCATTGGTGATTTTGGATTATTATTAGGCATTTTAGGATTTTATTGGATAACAGGTAGTTTTGATTTTCAACAATTATCAAAACGATTTTTTGAA---TTA------CTAAGCTATAATCAAATTAATTTAGTTTTTGCTACTTTGTGTGCTCTATTTTTGTTTTTAGGTCCAGTAGCTAAATCTGCACAATTTCCATTACATATATGGTTACCAGATGCTATGGAAGGACCTACACCCATTTCAGCCCTTATTCATGCTGCAACTATGGTTGCAGCTGGTATTTTTCTAGTTGCTCGAATGTTTCCTCTTTTTCAAATGTTACCATTTGTCATGAGTATCATTTCTTGGACAGGTGCCATTACAGCTTTATTAGGAGCTACTATTGCTTTAGCTCAAAAAGATCTTAAAAAAGGTTTAGCTTATTCAACAATGTCACAATTAGGATATATGATGTTAGCATTAGGCATCGGATCTTACAAAGCTGGTTTATTTCATCTTATTACACATGCTTATTCAAAAGCTTTACTATTTCTTGGTTCTGGTTCAGTTATTCATTCAATGGAACCTATTGTAGGTTATCATCCGAATAAAAGTCAAAATATGATTTTTATGGGTGGTTTAAGACAATATATGCCAATAACTGCAATAACTTTTTTGTTTGGTACACTTTCTTTATGTGGAATTCCACCTTTTGCTTGTTTTTGGTCCAAAGATGAAATTTTAGTAAATAGTTGGTTACATTTTCCTATTTTAGGGTCTATTGCTTTTTTTACAGCTGGTTTAACTGCTTTTTATATGTTTCGTATATATTTTTTAACTTTTGAGGGAGATTTTCGTGGTCATTTTTTT------------GATGACGTAAAAAAATTATCTTCT------ATTTCAATATGGGGAAGTTTAGAATTTAAC------AAAGAA---------------CAATTTAAACTA------------------------------------------------------------------------------------------------------------------------------------------------GAC---------AAA------AAATCTACATTATATCCTAAAGAAGCTAATAATATAATGTTATTTCCTTTAATAATATTAACAATACCTACTGTATTTATAGGTTTTATAGGAATT---TTATTTGATGAAAATAAA------ATGAATGTTGATTCTTTATCCTATTGGCTTACTTTATCCATAAAT------------TCTTTTAATTACAGTAATTCTGAAAAGTTT---TTAGAATTTTTATTTAATGCAATTCCTTCTGTTAGTATAGCTTTTTTTGGAATATTAATTGCTTTTTATTTATATGGTCCTAATTTTTCTTTTTTAAAAAAAGAA---------------------------AAAAAAAAATTACAATTGAAATCTGAAATA---------------------GATATTGTTTTAAAAAGTTTTTCAAATTTTATTTATAATTGGTCTTATTATCGAGCTTATATAGATGGGTTTTATTCTTCTTTTTTTATTAAAGGTTTAAGGTTTTTAATTAAAATAGTTTCTTTTATTGATCGATGGATTATTGATGGAATTATAAATGGAATTGGCATTTTTAGTTTTTTTGGAGGTGAGAGTTTAAAATATATAGAAGGAGGTAGAATTTCTTCTTATTTATTTTTCATAATTTTTTGTATGTTTTTGTTTTTTTTATATAGC---------TATATTATT------------------------ATGAAATTACCAGAATCATTTTATGAAACTATTTTTCTTTTTTTAGAGTCAGGTCTTATATTAGGAAGTTTAGGTGTAATATTATTAACTAATATAGTTTATTCTGCTCTTTTTTTAGGTTTTGTTTTTGTTTGTATATCGTTATTATATCTTTTATTAAATGCAGATTTTGTGGCTGCCGCACAAATTTTAATTTATGTAGGAGCTGTTAATGTATTAATTATTTTTGCTGTTATGTTAATAAATAAAAAACAATAT------TCCAATTTTTTTGTCTATTGGACAATAGGTGATGGTATTACTTTAACTCTTTGTACAAGTATTTTTTTATTATTAAATAATTTTATTTCTAATACATCATGGTCTAAAATTTTTTTAATGACAAAGCCTAATTTAGTAGTAAAAGATATTATTTTAATAAATACGGTTAGGCATATTGGTTCGGAATTATTAACTGAATTTTTACTTCCATTTGAACTTATGTCAATAATTCTTTTAGTTGCTTTAATAGGTGCTATTACTTTAGCTCGTCGTGAAAAAAAAATTGAATTAGAAAAAAATGATTTT------------------TTTAATTTT------ATGATGATACTTACTAAAAACAAACCAATGATAGTAAGTATGGGTCCTCATCATCCATCAATGCATGGTGTTCTTCGACTTATTGTTACTTTAGATGGAGAAGATGTTTTGGATTGCGAACCTGTCTTAGGTTATTTACATAGAGGAATGGAAAAAATAGCTGAAAATAGAACAATTGTACAATATCTTCCTTACGTAACACGATGGGATTATTTAGCTACAATGTTTACAGAAGCAATAACTGTAAATGCACCAGAAAAACTAACAAATATTCAAGTTCCTAAAAGAGCGAGTTATATACGAATCATTATGCTGGAATTAAGTCGTATTGCATCCCATTTGCTATGGCTTGGACCTTTTATGGCTGATATTGGTGCACAAACTCCTTTTTTTTATATTTTTAGAGAAAGAGAAATGATTTATGATTTATTTGAATCTGCTACTGGAATGCGAATGATGCATAATTATTTTCGAATTGGAGGAGTTGCAGTAGATTTACCTTATGGTTGGATAGACAAATGTTTAGATTTTTGTGATTATTTTTTACCTAAAATAAATGAATATGAAAGACTTATTACAAATAATCCTATTTTTTTGAAACGAGTAGAAGGGATAGGTACTGTTACTAGAGAAGAAGCTATTAATTGGGGATTATCAGGTCCTATGTTACGAGCTTCAGGAGTTCAATGGGACCTTCGAAAAGTAGATCATTATGAATGTTATGATGAGTTAGATTGGAAAATTCAATGGCAAAAAGAAGGGGATTCATTAGCTCGTTATTTAGTAAGAATTGGTGAAATGAAAGAATCTGTTAAAATAATTCAACAAGCTTTAAAAGCTATTCCGGGAGGACCTTTTGAAAATTTAGAAGCACGCCGGCTT---AATCAAGGAAAAAATTCAGAATGGAATTTATTTGAATATCAATTTATTAGTAAAAAACCTTCACCAACTTTTAAATTACCTAAACAAGAACATTATGTAAGAGTAGAAGCACCAAAAGGAGAATTAGGTATTTTTTTAATTGGAGATGATAGTGTTTTTCCTTGGAGACTTAAAATTCGTTCACCTGGTTTTATAAATTTACAAATTCTTCCTCAATTAGTAAAAGGAATGAAATTAGCAGATATTATGACAATTTTAGGTAGTATAGACATAATTATGGGGGAGGTTGATCGT---ATGTTTTCTATTATAAATGGCTTAAAAAATTATAATCAACAAGCAATACAAGCTGCAAGATATATTGGTCAAGGGTTTTTAGTTACTTTAGATCATATGAATCGTTTACCTACAACTATTCAATATCCTTATGAAAAATTAATACCTTCTGAGCGATTTCGTGGTCGTATTCATTTTGAATTTGATAAGTGTATTGCTTGCGAAGTCTGTGTACGTGTATGCCCAATAAATCTACCAGTTGTAGATTGGGAATTAAAAAAAACTATAAAAAAAAAACAATTAAAAAATTATAGTATTGATTTTGGAGTTTGTATATTTTGTGGTAATTGTGTTGAGTATTGTCCTACAAATTGTTTATCTATGACTGAAGAATACGAACTTTCAACTTATAATCGTCATGAATTAAATTATGATCAAATTGCATTAGGACGTTTACCTATATCAATAATCGAAGATTCTACAATTGAAAATATTTTCAATTTAACTTCTTTACCTAAAGGCAAAATAGAAGGGCATATTTATTCTCGAAATATTACAAATATTGTAAATATGTTAAACATT---------TTAAAAAATAACAATAATAAAATACAAGGACGTTTATCTATTTGGTTAATTAAGCATAATTTAAAACACAGACCTTTGGGTTTTGATTATCAAGGAATAGAAACATTACAGATTAGATCTGAAGATTGGCCTTCTTTAGCTGTTGCTTTATATGTTTATGGATTTAATTATCTTCGTTCTCAATGTGCATATGATGTGGAACCAGGAGGATTATTAGCTAGTGTATATCATTTTACAAAAATAACCGATAAT------GCCGATCAACCTGAAGAAATATGCATAAAAATTTTTATATTACGAAAAAACCCAAAAATTCCATCTATTTTTTGGGTCTGGAAAAGTGCAGATTTTCAAGAACGTGAATCTTACGATATGTTTGGAATTTTTTATGAAAATCACCCATGTCTTAAACGTATTTTAATGCCTGATAGTTGGCTAGGATGGCCTTTACGCAAAGATTATATCGTACCTAATTTTTATGAATTACAAGACGCTTAT------------------------------------------------------------------------------------------------------------------ATGGTCTTAAATTTCAAATTTTTTACTTGT------GAAAATAGTTTAGAGGATAACTCTACAACTATGCTTAAA---AATTCTATAGAATCTTCTTTTATTAACAAAACTCTTACAAATTCAATTATTTTAACAACTTTTAATGATTTTTCTAATTGGGCTAGACTTTCTAGTCTATGGCCACTCCTTTATGGTACAAGTTGTTGTTTTATTGAATTTGCATCATTAATTGGTTCACGATTCGATTTTGATCGTTATGGTTTAGTACCTAGATCCAGCCCTAGACAAGCAGATTTGATAATAACAGCTGGTACTGTAACTATGAAAATGGCTCCTTCTTTAGTTAGATTGTATGAACAAATGCCTGAACCAAAATATGTAATTGCAATGGGTGCGTGTACTATTACTGGAGGCATGTTTAGTACAGATTCATATACTACAGTTCGTGGGGTAGATAAATTAATTCCTGTGGATATTTATTTACCTGGATGTCCGCCTAAACCAGAAGCAATTATAGATGCTATAATAAAACTTCGTAAAAAAATAGCTCAAGAAATATATGAAGAAAAAAAAATCCTTAAAAAAGGAACCAGATTTTTTACTTTAAATCATCAATTCAATTTTTTTTCAAATCTAGAC------------AATCCAAAACTAACTTCCTCAAACCAATTTTTCCAATCTAAA------AAAACTTCTAAA---------GTTTTATTA---GAAACATCTTTA------------------------ACATTTAAAGAAAAGGAAAATTTA---------------------------------------------------------TTTTCCTTTTTTTTTACATTAGGTTTTTCTAAAGAATTTTTTAATTTTTTATGGATTATTTTTTCTATTTTAATTCTTATGTTAGGAGTTACTATTGGAGTACTAGTACTTGTATGGCTTGAAAGAAAAATATCTGCTGCAATCCAGCAACGGATTGGACCAGAATATGCTGGTCCTTTAGGAATAATCCAAGCTTTAGCGGATGGAATTAAACTTTTTTTAAAAGAAGATATTGTTCCAGCACAAGGAGATGTTTGGTTATTTAATATTGGACCTATTTTGGTTCTTATACCAGTCTTTTTAAGTTATTTAGTAATTCCTTTTGAATATAATGTTATTTTAGCTAATTTTAGTATAGGGGTTTTTTTTTGGATTGCTGTTTCTAGTGTTGTTCCTCTTGGACTTCTTATGGCTGGTTATGGATCAAATAATAAGTATTCTTTTTTAGGTGGTTTAAGAGCTGCTGCTCAATCTATTAGTTATGAAATTCCTTTAGCTTTAAGTGTTTTATCTATAGCTCTACGTGTGATTCGTATGCAAAACAGAAACTTTAATAACTTGATTATCAAATGGGCCATTCGATTAATTTCCATAATGATTATT------ATAAATACAATATTTTGGTCATCTATTTCAGAAGCCTTTCCTATTTATGCACAACAAGGTTATGAAAATCCACGAGAAGCTACTGGACGTATTGTATGTGCTAATTGTCATTTAGCTAAAAAACCGGTTGATATTGAAGTTCCCCAATCTGTTTTACCAAACACAGTGTTTGAGGCA------GTTGTCAAAATTCCTTATGATATGCAAATAAAACAAGTACTTGCTAATGGTAAAAAAGGTTCTTTAAATGTTGGAGCAGTTCTTATTTTACCAGAAGGTTTTGAATTAGCTCCTTCTGATCGAATTCCTCCTGAAATGAAAGAAAAAATTGGTAATCTTTTTTTTCAACCCTATAGTAATGATAAAAAAAATATTTTAGTAATAGGTCCAGTTCCAGGAAAAAAATATAGTGAAATGGTTTTTCCAATTCTCTCTCCAGATCCAGCTACTAACAAAGAAGCTCATTTTTTAAAATATCCAATTTATGTTGGTGGTAATAGAGGGAGAGGACAGATTTATCCTGATGGAAGTAAAAGTAATAATACAGTTTATAATGCTTCAATTACAGGAAAAGTAAGTAAAATTTTTCGTAAAGAA---AAGGGTGGGTATGAAATAACAATTGATGATATTTCAGATGGTCATAAAGTTGTTGATATTTCTGCTGCAGGACCAGAACTTATTATTTCAGAAGGTGAGCTTGTGAAAGTAGATCAACCTTTAACTAATAATCCAAATGTAGGTGGGTTTGGTCAAGGTGATGCTGAAGTAGTACTTCAAGATCCATTACGTATTCAAGGTCTTTTATTATTTTTTGGATCAGTTATTTTAGCACAAATATTTTTAGTTCTTAAAAAGAAACAATTTGAAAAAGTACAATTAGCAGAGATGAATTTT---------CTCAATAAAGTATACGATTGGTTTGAAGAGCGTCTTGAGATTCAAGCGATTGCAGATGATATAACAAGTAAATATGTTCCTCCACATGTTAATATTTTTTATTGTTTAGGAGGTATTACTTTAACTTGTTTTTTAGTTCAAGTAGCTACTGGCTTTGCTATGACTTTTTATTATCGTCCTACTGTAACTGAAGCTTTTTCATCTGTTCAATACATTATGACTGAAGTAAATTTTGGATGGCTTATTCGCTCAGTTCATCGCTGGTCAGCAAGTATGATGGTTTTAATGATGATTTTACATATTTTTCGTGTTTATCTAACAGGAGGTTTTAAAAAACCTCGGGAATTAACTTGGGTTACTGGTGTTATTTTAGCAGTTTTAACTGTATCTTTTGGTGTTACAGGTTATTCTTTACCTTGGGATCAAATTGGTTATTGGGCAGTTAAAATTGTAACTGGTGTACCAGAAGCAATTCCAATAATTGGATCTCCTTTAGTTGAGTTATTACGCGGAAGTGTAAGTGTTGGTCAATCGACATTAACTCGATTTTATAGTTTACATACTTTTGTATTGCCTCTTTTAACTGCAATATTTATGTTAATGCACTTTTTAATGATTCGTAAACAAGGTATTTCAGGTCCGTTA------------------------------------------------ATAACAAAAAAACCTGATTTAAGTGATCCTATATTACGAGCTAAATTAGCAAAAGGTATGGGACATAATTATTATGGTGAGCCTGCTTGGCCAAACGATCTTTTATATATTTTTCCAGTAGTTATTTTAGGTACTATTGCGTGTACTGTTGGTTTAGCTGTTTTAGAACCTTCAATGATTGGTGAACCTGCAAATCCTTTTGCAACTCCTTTAGAAATTTTACCAGAATGGTATTTTTTTCCAGTTTTTCAAATACTTCGTACGGTACCTAATAAACTTTTAGGTGTACTTTTAATGGCTGCTGTACCTGCAGGATTATTAACAGTTCCTTTTTTAGAAAATGTTAATAAATTTCAGAATCCTTTTCGTCGTCCAGTAGCTACTACAGTATTTTTAATAGGTACTGTCGTAGCTCTTTGGTTAGGAATTGGAGCTGCTTTACCTATTGATAAATCTTTGACTTTAGGTTTGTTT------------------------------------------------------------------------ATGACTATTCGTTCACCGGAACCAGAA---------GTCAAGATTGTGGTGGAAAAGGATCCTGTAAAAACCTCTTTTGAAAAATGGGCTAAACCTGGGCATTTTTCAAGGACTCTAGCTAAG---GGTCCTAGTACTACCACTTGGATTTGGAATTTACATGCTGATGCTCATGATTTTGACAGCCATACCAATGATTTAGAAGAAATTTCTCGTAAGGTTTTTAGTGCTCATTTTGGGCAATTAGCCATCATTTTTATTTGGTTAAGTGGTATGTACTTTCATGGTGCTCGTTTTTCTAATTATGAAGCATGGTTAAGTGATCCTACTCATATTAAGCCCAGTGCTCAAGTTGTTTGGCCTATAGTTGGTCAAGAAATTTTAAATGGGGATGTTGGCGGGGGTTTTCAAGGAATACAAATAACCTCCGGCTTTTTTCAACTTTGGCGAGCATCTGGAATAACTAGTGAATTACAACTTTATTCTACTGCAATTGGTGGATTAGTTTTTGCAGCATTAATGCTTTTTGCAGGATGGTTTCATTATCACAAAGCTGCTCCAAAATTAGCTTGGTTTCAAGATGTTGAATCTATGCTAAATCATCATTTAGCAGGTCTTTTAGGCTTAGGTTCTCTTTCTTGGGCTGGACATCAAGTACATGTTTCTTTACCTATTAATCAGCTTTTAGATGCTGGAGTTGATCCAAAAGAAATACCTCTTCCTCATGAATTTATTTTAAATCGTGATCTTTTAGCTGAACTTTACCCTAGTTTTGCAAAAGGGTTAACTCCTTTTTTTACTTTAAATTGGTCAGAATATTCTGACTTTTTAACTTTTCGTGGAGGACTTAATCCAGTAACTGGCGGTTTATGGTTAACTGATACAGCTCATCATCATTTAGCTATTGCAGTTCTTTTTTTAGTAGCAGGTCATATGTATCGTACTAACTGGGGTATCGGTCATAGTTTTAAAGAAATTTTAGAAGCTCATAAAGGTCCATTTACTGGAGAGGGTCATAAAGGTCTTTATGAAATTTTAACAACTTCATGGCATGCTCAATTAGCACTTAATTTAGCTATGTTGGGTTCTTTAACTATTATTGTAGCTCATCATATGTACGCTATGCCTCCTTATCCATATTTAGCTACTGATTACGGTACTCAACTTTCTCTTTTTACACATCATATGTGGATTGGTGGATTTTTAATAGTTGGTGCTGCTGCACATGCTGCTATTTTTATGGTAAGAGATTATGATCCAACTACTCAATACAACAATTTGTTAGATCGAGTTCTTCGACATCGTGATGCAATAATATCACATCTTAATTGGGTATGCATCTTTTTAGGATTTCATAGTTTTGGATTATATATTCATAATGATACGATGAGTGCTTTAGGACGTCCTCAAGATATGTTTTCAGATACTGCTATTCAATTACAACCTGTTTTTGCTCAATGGATACAAAACACACATGCTTTAGCACCAAACTTTACTGCTCCTAATGCTTTAGCAAGTACTAGTTTAACATGGGGTGGTGGAGACGTAATAGCAGTTGGTAGTAAAGTTGCTTTATTACCAATTCCGTTAGGAACAGCAGATTTTTTAGTACATCATATTCATGCATTTACAATTCATGTAACTGTTTTAATTTTATTAAAAGGTGTTTTATTTGCTCGAAGTTCTCGTTTGATACCAGACAAAGCTAATCTTGGTTTTCGTTTTCCTTGCGATGGACCTGGAAGAGGAGGAACTTGTCAAGTATCTGCATGGGATCATGTTTTCTTAGGTTTATTTTGGATGTATAATTCTATTTCTGTAGTTATTTTTCACTTTAGTTGGAAAATGCAATCTGATGTTTGGGGTACTATAAGCGAGCAAGGTGTTGTAACTCATATTACCGGTGGAAATTTTGCACAAAGCGCTATTACTATTAATGGTTGGCTTCGTGACTTTTTATGGGCACAAGCTTCTCAAGTAATTCAATCTTATGGTTCTTCCTTATCTGCTTATGGTCTTTTATTTTTAGGTGCTCACTTTGTTTGGGCTTTTAGTTTAATGTTCTTATTTAGTGGTCGTGGATATTGGCAAGAGCTTATTGAATCCATTGTTTGGGCTCACAACAAATTAAAAGTTGCTCCTGCTATCCAGCCTCGCGCCTTAAGTATTACACAAGGCCGTGCTGTAGGAGTAGCTCATTACCTTCTAGGTGGAATTGCCACAACATGGGCATTCTTTCTAGCAAGAATTATTGCAGTAGGAATGGCATCAAGATTTCCCAAATTTAGCCAGGGCCTATCTCAAGACCCAACTACGCGTCGTATTTGGTTTGGTATTGCGACCGCACATGACTTTGAAAGTCATGATGATATGACTGAAGAACGTCTTTATCAAAAGATTTTTGCGTCACATTTTGGTCAATTAGCAATCATTTTTTTATGGACTTCTGGTAATTTATTTCACGTTGCTTGGCAAGGTAATTTTGAAGCATGGGGACAAGACCCTTTACATGTCAGACCAATTGCTCATGCAATTTGGGATCCGCATTTTGGTCAACCAGCTGTTGAAGCTTTTACTCGAGGAGGAGCTTCTGGACCAGTTAATATAGCATATTCTGGTGTATACCAATGGTGGTATACAATTGGTTTACGAACTAATCAAGATCTTTATAATGGAGCTCTTTTTTTAGTTATTCTTTCGTCTATTTCCTTAATAGCAGGTTGGTTACATTTACAACCTAAATGGAAACCTAAAGTATCCTGGTTTAAAAATGCTGAATCTCGTTTAAATCATCATTTATCAGGACTTTTTGGTGTAAGCTCATTAGCTTGGACAGGTCATTTAGTTCATGTGGCAATTCCAGAATCAAGAGGCGAACACGTAAGATGGGATAATTTTTTAACAAAATTACCACATCCGGAAGGACTAGGTCCATTTTTTGCAGGACAATGGAATATTTACGCTCAAAATGTCGATTCAAGTAATCATGCTTTTGGAACATCTCAAGGGGCTGGAACAGCTATCTTAACTTTTATTGGTGGATTTCATCCACAAACACAAAGTTTATGGCTTACTGATATTGCTCACCATCATTTAGCTATTGCAGTTGTTTTTATTATAGCTGGTCATATGTATAGAACTAATTTTGGAATTGGTCATAGTATCAAAGAAATTCTTGAAACCCATACTCCTCCAGGAGGACGTTTAGGTCGAGGACATAAAGGTCTTTATGATACTATTAACAATTCTCTTCATTTTCAATTAGGTCTTGCTTTAGCATCGTTAGGAGTTATTACCTCCTTAGTAGCTCAACATATGTATTCTTTACCTCCCTATGCGTTTCTTGCACAAGATTTTACAACGCAAGCTGCATTATATACTCATCATCAATATATTGCTGGTTTTATTATGACAGGTGCTTTTGCTCATGGAGCTATTTTCTTTATTAGAGATTATAATCCGGAACAAAATAAAGATAATGTATTAGCTAGAATGTTAGAACATAAAGAAGCTATAATATCCCATTTAAGTTGGGCTAGTTTATTTCTAGGATTTCATACTTTAGGTCTTTACGTTCATAATGATGTTATGCTTGCTTTTGGTACTCCTGAAAAACAAATTTTAATTGAACCTATTTTTGCTCAATGGATACAATCTGCTCATGGTAAAGCTTTATATGGTTTTGATGTACTTTTATCATCAACAAATAATCCAGCATTTAATGCTGGTCAAAGCATATGGTTACCTGGTTGGTTAGATGCTATAAATAATAATAGTAATTCACTTTTCTTAACAATTGGTCCTGGAGACTTTTTAGTACATCACGCTATTGCTTTAGGTTTACATACTACTACATTAATTTTAGTGAAAGGTGCTTTAGATGCACGAGGATCTAAATTAATGCCAGATAAAAAAGAATTTGGTTATAGTTTTCCTTGTGATGGTCCTGGACGAGGTGGTACTTGTGATATTTCTGCTTGGGATGCTTTTTATTTAGCAGTTTTTTGGATGTTAAATACTATTGGATGGGTTACTTTTTATTGGCATTGGAAACATATTACATTATGGCAAGGAAATGCAGCACAATTTAATGAATCTTCTACATATTTAATGGGCTGGTTAAGAGATTATTTATGGTTAAATTCTTCACAATTGATTAATGGATATAATCCTTTTGGTATGAATAGTCTGTCTGTTTGGGCATGGATGTTTTTATTTGGTCATTTAGTTTGGGCTACTGGATTTATGTTTCTGATATCGTGGCGTGGATATTGGCAAGAACTTATTGAAACTTTAGCTTGGGCTCACGAACGTACTCCTTTAGCGAATTTAGTTCGCTGGAAAGATAAACCAGTAGCTCTTTCTATTGTTCAAGCAAGATTAGTTGGATTAGCTCATTTTTCTGTAGGTTATATATTT------------------ACTTATGCTGCTTTTTTAATTGCTTCTACATCTGGTAAATTTGGTATGACCGCTACTTTAGAAAGACGCGAAAGCGCAAGCATTTGGGGTCGCTTCTGCGATTGGGTTACTAGCACTGAAAACCGTTTATACATTGGATGGTTTGGTGTATTGATGATTCCTACTTTATTAACAGCAACTTCAGTATTCATTATTGCTTTTATTGCAGCTCCTCCTGTAGATATTGACGGTATCCGTGAACCTGTATCTGGTTCTCTTCTTTACGGAAATAACATCATTTCTGGTGCTATTATTCCTACCTCTGCAGCTATCGGTTTACACTTCTACCCTATTTGGGAAGCTGCTTCTGTTGATGAATGGTTATACAATGGTGGTCCTTACGAACTTATCGTTCTTCATTTCTTACTTGGTGTAGCTTGCTACATGGGTCGTGAATGGGAACTTAGCTATCGTTTAGGTATGCGTCCTTGGATTGCTGTTGCATATTCAGCTCCAGTTGCTGCTGCTACTGCTGTTTTCTTGATCTACCCTATTGGTCAAGGAAGTTTCTCAGACGGTATGCCTTTAGGTATCTCTGGTACTTTCAATTTCATGATTGTATTCCAAGCTGAACACAACATCCTTATGCACCCATTCCATATGTTGGGTGTAGCTGGTGTATTCGGCGGTTCTCTATTCAGCGCTATGCATGGTTCTTTGGTAACTTCAAGTTTAATCCGTGAAACTACTGAGAATGAGTCTGCTAATGCAGGTTACAAGTTTGGTCAAGAAGAAGAAACTTACAACATCGTAGCTGCTCACGGTTACTTTGGTAGATTAATCTTCCAATACGCTAGCTTTAACAACTCTCGTTCTTTACATTTCTTCTTGGCTGCTTGGCCAGTTGTAGGTATTTGGTTTACTGCTTTAGGTATCAGCACTATGGCTTTCAACTTAAATGGTTTTAACTTTAACCAATCTGTTGTTGACAGTCAAGGTCGTGTAATTAACACTTGGGCTGATATTATCAACCGTGCTAACCTTGGTATGGAAGTTATGCATGAACGTAACGCTCACAACTTCCCTCTAGACTTA---GCTGCTGTTGAAGCTCCTGCTGTAAATGGTATGGGTTTACCTTGGTATCGTGTTCATACAGTTGTGTTAAATGATCCAGGTCGCTTAATCGCTGTTCATTTAATGCATACTGCTTTAGTTTCTGGTTGGGCAGGTTCTATGGCTTTATATGAATTAGCTGTTTTTGATCCTTCTGATCCAGTTCTTGATCCAATGTGGAGACAAGGCATGTTTGTTATACCTTTTATGACTCGTTTAGGAATAACGAAATCCTGGGGGGGTTGGAGTATTACAGGAGAAACTGTTACTAACGCAGGTATCTGGAGTTATGAAGGAGTAGCTGCAGTACATATTGTTTTATCAGGATTACTTTTTTTGGCAGCTATTTGGCATTGGGTGTATTGGGATTTAGAACTGTTTCGTGATGAACGTACAGGTAAGCCTTCTTTAGATTTACCTAAAATTTTTGGAATTCATTTGTTTCTTTCTGGAGTACTTTGTTTTGCTTTTGGAGCATTTCATGTAACTGGTTTATTTGGTCCTGGAATATGGATTTCTGATCCTTATGGATTAACAGGAAAAGTACAACCTGTAGCTCCTGCTTGGGGTGCTGAAGGTTTTGATCCTTTTGTACCTGGAGGAATTGCTTCTCATCATATTGCTGCAGGTATTTTAGGAATATTAGCTGGTTTGTTTCATCTTAGTGTTCGTCCTCCTCAAAGATTATATAAAGGATTACGTATGGGAAATGTTGAAACAGTTTTATCCAGTAGTATTGCAGCTGTTTTTTTTGCTGCTTTTGTTGTTGCGGGAACTATGTGGTACGGTTCTGCAGCAACTCCAATTGAATTATTTGGTCCTACTCGTTACCAATGGGATCAAGGATTTTTTCAGCAAGAAATAGATCGAAGAATTCGCTCTAGTAAAGCAGAAAATTTAAGTTTATCAGAAGCTTGGTCTAAAATTCCTGAAAAATTAGCTTTTTATGATTATATTGGTAATAATCCTGCTAAAGGAGGATTATTTAGAGCTGGAGCGATGGATAATGGAGATGGTATAGCAGTTGGTTGGTTAGGCCATGCAGTTTTTAAAGATAAAGAAGGAAATGAGCTTTTCGTTCGTCGTATGCCTACTTTTTTTGAAACTTTTCCAGTTGTTTTGGTAGATGAACAAGGAATTGTTAGAGCTGATGTTCCATTTAGAAGAGCAGAATCGAAGTATAGTGTTGAACAAGTAGGTGTAACTGTTGAATTTTATGGTGGTGAACTTGATGGGGTTAGTTTTAGTGACCCTGCAACAGTCAAAAAATATGCTAGACGCGCTCAATTAGGTGAAATTTTTGAATTTGATCGTGCTACTTTAAAATCGGATGGTGTTTTTCGAAGTAGTCCAAGAGGTTGGTTTACTTTTGGTCATGCTACATTTGCTCTTCTTTTTTTCTTTGGTCATATTTGGCATGGTGCTAGAACATTGTTTAGAGATGTTTTTGCAGGAATTGATCCTGATTTAGATGCTCAAGTGGAATTTGGAGCGTTTCAGAAATTAGGAGATCCAACAACAAAAAGACAAGTAATA------------------------------------------ATGAAAATCTTGTATTCCCAGAGGAGGTTCTACCCCGTGGAAACGCTCTTTAATGGAACTTTAGCTTTAGGTGGTCGTGATCAAGAAACCACAGGTTTTGCTTGGTGGGCAGGTAATGCTAGACTTATTAATTTATCTGGAAAGTTACTTGGAGCTCATGTAGCTCATGCTGGATTAATTGTTTTTTGGGCTGGAGCAATGAATTTGTTTGAAGTTGCTCATTTTGTACCAGAAAAACCTATGTATGAACAAGGATTAATACTACTTCCTCATTTAGCTACTTTAGGTTGGGGAGTAGGACCTGGTGGAGAAATTGTTGATACTTTTCCATATTTTGTGTCTGGAGTTCTTCATTTAATTTCTTCTGCAGTTTTAGGTTTTGGTGGTATTTATCATGCACTTATTGGACCAGAAACTTTAGAAGAATCTTTTCCGTTTTTTGGTTACGTTTGGAAAGACAAAAACAAAATGACTACTATTTTAGGTATTCATTTAATTTTGTTAGGTGCTGGTGCTTTTCTTTTAGTATTTAAAGCCTTATATTTTGGTGGTATTTATGATACATGGGCTCCAGGTGGTGGAGATGTAAGAAAAATTACAAATTTAACTCTTAGTCCAGGTGTAATCTTTGGTTATTTACTTAAATCTCCATTTGGTGGAGAAGGTTGGATTGTTAGTGTAGATAATTTAGAAGATATCATTGGCGGGCATGTATGGTTAGGTTCCATTTGTATTTTTGGGGGAATCTGGCATATTTTAACAAAACCTTTTGCATGGGCTCGTCGTGCTTTGGTATGGTCTGGGGAAGCTTACTTATCTTATAGTTTAGGTGCTATTGCTGTTTTTGGTTTTATTGCTTGTTGTTTTGTTTGGTTCAATAATACAGCTTATCCGAGTGAATTTTATGGTCCTACCGGTCCAGAAGCATCTCAAGCTCAAGCTTTTACTTTTTTAGTTAGAGATCAACGTCTTGGAGCTAATGTAGGTTCAGCTCAAGGACCTACTGGATTAGGGAAATATATTATGCGTTCGCCCACTGGAGAAATTATTTTTGGTGGAGAAACAATGCGTTTTTGGGATCTTCGTGCTCCATGGTTAGAACCATTACGTGGACCAAACGGTTTAGATCTAAGTAAATTAAAAAAAGATATACAACCTTGGCAAGAACGTCGATCTGCAGAATACATGACTCATGCTCCATTAGGATCATTAAATTCTGTAGGTGGAGTAGCAACAGAAATTAATGCAGTAAATTATGTTTCTCCTAGAAGTTGGTTAGCAACATCTCATTTCGTTTTAGGTTTCTTTTTCTTTGTAGGGCACTTATGGCATGCTGGAAGAGCACGTGCTGCTGCAGCTGGTTTTGAAAAAGGAATTGATCGTGATTTTGAACCAGTTCTTTCTATGACACCTCTTAATATGACTATAGCCATTGGAAAGTCTTCCAAAGAACCAAAAGGTTTATTTGATAGCATGGATGACTGGCTAAGGAGAGACCGTTTTGTATTTGTAGGTTGGTCTGGTCTATTGCTTTTTCCTTGTGCATATTTTGCTTTAGGTGGATGGTTTACAGGTACAACCTTTGTAACTTCATGGTATACTCATGGATTAGCTAGTTCTTATTTAGAAGGTTGTAATTTTTTAACTGCCGCTGTTTCTACCCCAGCAAATAGTTTAGCTCATTCTTTACTATTATTATGGGGACCTGAAGCACAAGGTGATTTTACTCGTTGGTGTCAATTAGGCGGTTTATGGACTTTTGTAGCTCTTCATGGTGCATTTGGCTTAATAGGCTTTATGTTAAGACAATTTGAACTTGCTCGATCTGTTCAATTACGTCCTTATAATGCAATTGCGTTTTCTGGACCTATTGCTGTTTTTGTATCTGTTTTTCTTATTTATCCTTTAGGACAATCAGGTTGGTTTTTTGCACCTAGTTTTGGTGTAGCTGCAATTTTTAGATTTATTCTTTTTTTTCAAGGCTTTCATAACTGGACTTTAAACCCATTTCATATGATGGGTGTCGCTGGAGTTTTAGGGGCTGCTCTTTTATGCGCAATTCACGGTGCTACTGTTGAGAATACATTATTTGAAGATGGTGATGGTGCAAACACATTCCGTGCTTTTAATCCAACTCAATCTGAAGAAACATATTCTATGGTTACTGCGAATCGTTTTTGGTCTCAAATTTTTGGTGTTGCTTTTTCTAATAAACGTTGGTTACACTTTTTTATGCTATTCGTACCAGTAACTGGATTATGGATGAGTGCTATTGGGGTTGTAGGTTTAGCTTTAAATTTACGTGCCTACGATTTTGTTTCCCAAGAAATTCGTGCAGCAGAGGATCCAGAATTTGAAACTTTTTATACAAAAAATATTTTATTAAATGAAGGTATTAGAGCTTGGATGGCAGCTCAAGATCAGCCTCATGAAAATCTTGTATTCCCAGAGGAGGTTCTACCCCGTGGAAACGCTCTT---------------ATGGTCTTAAATTTCAAATTTTTTACTTGT---GAAAATAGTTTAGAGGATAACTCTACAACTATGCTTAAAAATTCTATAGAATCTTCTTTTATT---------AACAAAACTCTTACAAATTCAATTATTTTAACAACTTTTAATGATTTTTCTAATTGGGCTAGACTTTCTAGTCTATGGCCACTCCTTTATGGTACAAGTTGTTGTTTTATTGAATTTGCATCATTAATTGGTTCACGATTCGATTTTGATCGTTATGGTTTAGTACCTAGATCCAGCCCTAGACAAGCAGATTTGATAATAACAGCTGGTACTGTAACTATGAAAATGGCTCCTTCTTTAGTTAGATTGTATGAACAAATGCCTGAACCAAAATATGTAATTGCAATGGGTGCGTGTACTATTACTGGAGGCATGTTTAGTACAGATTCATATACTACAGTTCGTGGGGTAGATAAATTAATTCCTGTGGATATTTATTTACCTGGATGTCCGCCTAAACCAGAAGCAATTATAGATGCTATAATAAAACTTCGTAAAAAAATAGCTCAAGAAATATATGAAGAA---AAAAAAATCCTTAAAAAAGGAACCAGATTTTTTACTTTAAATCATCAATTCAATTTTTTTTCAAATCTAGAC------------AATCCAAAACTAACTTCCTCAAACCAATTTTTCCAATCTAAAAAAACTTCTAAA---------GTTTTATTAGAAACATCTTTAACATTTAAA------------------------------------------------------------ATGTCACCACAAACGGAGACTAAAGCAGGTGTTGGATTCAAAGCTGGTGTTAAAGATTATCGATTAACTTATTACACTCCGGATTATGAGACCAAGGATACGGATATTTTAGCAGCATTTAGAATGACTCCTCAGCCTGGAGTTCCAGCGGAAGAAGCAGGCAACGCAGTTGCTGCTGAATCTTCAACTGGTACATGGACTACAGTTTGGACTGATGGTCTTACTAACCTTGATCGTTATAAAGGTCGATGCTATGATATTGACCCTGTTCCTGGAGAAGAAAATCAATATATTGCTTATGTAGCTTATCCTTTAGATTTATTTGAAGAAGGGTCTGTTACAAATATGTTTACTTCAATTGTAGGTAATGTATTTGGGTTTAAAGCTTTAAGAGCGTTACGTCTTGAAGATTTAAGAATTCCTCCAGCTTACACAAAAACTTTCCAAGGTCCTCCTCATGGTATTCAAGTTGAGAGAGATAAATTAAACAAATATGGTCGTCCTTTATTAGGATGTACTATTAAACCAAAATTAGGTTTATCTGCTAAAAATTATGGTCGAGCTGTATATGAATGTCTTCGTGGTGGACTTGATTTTACTAAAGATGATGAAAACGTAAATTCTCAACCATTTATGCGTTGGAGAGATCGTTTCTTATTTGTAGCAGAAGCTATTTATAAATCTCAAGCAGAAACTGGAGAAATCAAAGGACATTATTTAAATGCTACTGCAGGTACATGTGAAGAAATGCTAAAAAGAGCAGCATGTGCTAGAGAGTTAGGTGTACCAATTGTTATGCACGATTACTTAACTGGTGGTTTCACTGCAAATACTAGTCTGGCTTTTTATTGCCGTGACAATGGTTTACTTCTTCATATTCACCGTGCAATGCATGCAGTTATTGATAGACAAAAAAATCATGGTATACATTTCCGTGTATTAGCAAAAGCTTTACGTATGTCTGGTGGAGATCATATTCACGCTGGTACTGTTGTAGGTAAACTTGAAGGAGACCGTCAAGTAACTTTAGGTTTCGTAGATTTACTTCGTGATGACTATATTGAAAAAGATAGAAGTCGTGGTATTTATTTCACACAAGATTGGGTTTCTTTACCTGGTGTTTTCCCTGTAGCATCTGGTGGGATCCATGTTTGGCATATGCCTGCTTTAACTGAAATTTTTGGAGATGACTCTGTTTTACAATTTGGTGGTGGAACTTTAGGTCATCCTTGGGGTAACGCACCTGGTGCAGTTGCTAACCGAGTTTCGTTAGAAGCTTGCGTACAAGCACGTAATGAAGGTCGTGATCTTGCTCGTGAAGGAAATGAAATTATTCGCGAAGCTTGTAAGTGGAGTCCTGAGTTATCTGCTGCTTGTGAAATTTGGAAAGAAATTAAATTTGAATTTGATATTATTGATACTTTG------ATGATTCAACCTCAAACTTATTTAAATGTTGCAGATAATAGTGGAGCTCGAAAACTAATGTGCATTCGAGTTATAGGAACGAGTAATCGAAAATATGCAAATATTGGTGATATTATTATTGCTGTTGTTAAAGAAGCAGTGCCAAATATGCCTATTAAAAAATCCGAAATTGTAAGAGCTGTAATTGTACGTACGTGTAAAGAATTTAAACGAAATAATGGATCCATAATAAAATTTGATGATAATGCAGCAGTTGTTATTAATCAAGAAGGAAATCCAAAAGGAACTCGAGTTTTTGGTCCAATTGCTAGAGAATTAAGAGAATCTAATTTTACTAAAATAGTTTCGTTAGCTCCAGAAGTTTTAATGACTAGAGTTAAACGTGGTTATGTAGCACGAAAACGGCGTAAAAATATTCTTACGCTTACATCTGGATTTCAAGGAACTCATTCGAAACTTTTTAGAACTGCTAATCAACAAGGAATGAGAGCATTAGCATCATCTCATCGCGATAGAGGTAAACGAAAAAGAAATCTTAGACGTTTATGGATTACTCGAGTTAATGCAGCCGCAAGAGATAATGGAATT------TCCTATAATAAATTAATTGAATATTTATATAAAAAAAAAATTCTTTTAAATAGAAAAATTCTAGCTCAAATAGCTATATTAGATAAATTTTGTTTTTCGACAATAATTAAAAATATTATTACAGAA---------------------------------------------------------------------ATGCAAACTAATACTTCTAATAAAAAAATCCGTGCTGTTGCTAAACATATACATATGTCTCCACATAAAGTACGAAGAGTAGTTAGTCAAATTCGTGGTCGTTCTTATGAACAAGCACTTATGATATTAGAGTTTATGCCGTATCGAGCATGCAATCCAATATTACAATTACTTTCATCTGCAGCTGCAAATGCTAATCATAATTTTGGATTAAGTAAAACAAACTTATTTATAAGTGAAATTCAAGTAAATAAAGGAACTTTTTTTAAAAGATTTCAACCAAGAGCTCAAGGACGTGGCTATCCTATACACAAACCTACTTGTCATATAACTATTGTACTGAATATTCTTCCTAAA---------------------------------------------------------------------------------------------------------------------------------ACCAATATGCCATTAGGTACTGCTATTCACAATATTGAAATAACACCTGGAAAAGGTGGACAATTAGTAAGAGCAGCCGGAACTGTAGCAAAAATTATTGCAAAAGAAGGACAGTTAGTTACACTACGCTTACCTTCAGGAGAAATTAGATTAATCTCTCAAAAATGTTTAGCAACAATAGGACAAATTGGAAATGTTGATGTAAATAATTTAAGAATAGGTAAAGCAGGGTCAAAACGTTGGTTAGGTAAACGACCAAAAGTTAGAGGAGTAGTTATGAATCCTATAGATCACCCTCACGGTGGTGGAGAAGGTAGAGCACCCATTGGTAGAAAAAAACCATTAACTCCTTGGGGTCATCCTGCACTTGGAAAAAGAAGTAGAAAAAATAATAAATATAGCGATACTCTTATTCTTCGTCGTCGTAAAAATAGC---------ATGATTCAAGATGAAATAAAAGTTTCTACTCAAACA---TTACAGTGGAAGTGTATTGAATCTAAAATAGAAAGTAAACGTCTTCTTTATAGTCGTTTCGCTATTTCACCTTTTAGAAAAGGTCAAGCCAATACAGTTGGAATAGCTATGCGTAGAGCGTTACTTAATGAAATTGAAGGAGCTTCTATTACATACGCTAAAATAAAAAAAGTAAAACATGAATATTCAACAATAATAGGTTTACAAGAATCTATTCATGATATATTAATTAACTTAAAAGAAATTGTTTTAAAAAGTGAATCTTTTGAACCTCAAAAAGCATATATTTCAGTTTTAGGACCTAAAAAAATAACTGCTCAAGATATTAAAGGGCCTTCTTGTATTAAGATTATGATAATAGCCCAATATATAGCAACTTTAAACAAAGATATTTTATTAGAAATTGAATTAAATATTGAAAAAGATCGTGGATATCGTATTGAAAACTTACAAAAATATCAAGAAGGTTTATTTCCAGTGGATGCTGTTTTTATGCCAATACGAAATGCAAATTATAGTGTTCATTCTTTTGAAAGTGAGAAAAAA------ATTAAAGAAATACTTTTTCTTGAAATCTGGACTGATGGAAGTTTGACTCCAAAAGAAGCTCTTTATGAAGCTTCTCGAAATTTAATTGATTTATTTATTCCTTTAATTAATTCAGAAAAAAAAGAAAAAAAT---TTTGGAATAGAAAAAACAAATGAA---TCAAATATGTCTTATTTTCCTTTT---CAATCTGTATCACTGGATATTGAA------AAAATGACCAAAGATGTTGCTTTTAAACATATATTTATTGATCAACTAGAATTACCTGCCAGAGCATATAATTGTCTTAAAAAAGTAAATGTGCATACAATAGCAGATTTATTACACTATAGTGAAGATGATTTAATTAAAATTAAAAATTTTGGAAAAAAATCAGTAGAACAAGTTTTGGAAGCATTAAAAAAACGTTTT---TCAATCCAATTACCTAAAAATAAAAATTATCTT------------------------------------------------ATGGAGATTTTTATACTCCCTGAATTTGGTAAAATACAATTTGAAGGATTTAATCGTTTTATAAATCAAGGTTTGAGTGAAGAACTTAGTAATTTTCCAATAATTGAAGATATAGATCAAGAATTCGAGTTTCAAATATTTGGTGAACAATATAAATTAGCAGAACCATTATTAAAAGAAAGAGATGCCGTC---TATCAATCT---ATTACCTATTCATCCGACGTTTACGTACCAGCTCAATTAACACAAAAAAAAAAAGGA---AAAATACAAAAACAAATAGTTTTTCTTGGAAGTATTCCTTTAATGAATTCTCAAGGTACTTTTGTTGTTAATGGAGTAGCTCGAGTTATAATTAATCAAATTTTACGAAGTCCCGGAATTTATTATAATTCAGAATTAGATCATAACGGA------ATTCCT---ATATATACTGGAACGTTAATTTCCAATTGGGGAGGAAGACTAAAATTAGAAATTGATGGAAAAACAAGAATATGGGCACGTATAAGTAAAAAAAGAAAAGTTTCTATTTTAGTTTTATTATTAGCTATGGGTTTAAATTTACAAAATATTTTAGACAGTGTTTGTTATCCTAAAATTTTTTTAGAGTTTATA------AAA---AAAAACACAAAA---AAAGAATATCCGAATTCAACAGAAGACGCTATAGTGGAACTTTATAAACACCTATATTGCATAGGT---------GGAGATCTTTTTTTTTCTGAATCGATACGCAAAGAATTACAAAAAAAATTTTTTCAACAGAGATGTGAGTTAGGCAAAATTGGACGATTAAATTTAAACAAAAAATTAAATCTTAATGTACCTGAAAATGAAATTTTTGTATTACCACAAGATATTTTAGCAGCTGTTGATTATTTAATCAAATTAAAATTTGGAATAGGTACAATTGATGATATAGATCACTTAAAAAATCGACGTGTTTGTTCTGTAGCAGATTTATTACAAGATCAATTAAAATTAGCATTAAATCGTTTAGAAAATTCAGTTCTTTTTTTT---------------TTTCGAGGAGCCACAAAACGAAAACGATTGCCGACTCCAAAAAGTTTAGTAACTTCAACTCCATTAATAATGACTTTTAAAGAATTTTTTGGTTCACATCCATTGTCTCAATTTTTAGATCAAACAAATCCATTAACTGAAATAGTTCATAAACGAAGATTAAGTTCTTTAGGACCTGGTGGATTAACAAGAAGAACCGCAAGTTTTCAAGTACGTGATATTCACGCTAGTCATTATGGAAGAATTTGTCCTATAGAAACATCTGAAGGAATGAATGCTGGACTAATAGCTTCATTAGCTATTCATGCAAAAATAAGTATTTTAGGGTGTTTAGAAAGTCCATTTTATAAA---ATATCTAAATTATCGAATTTAGAA---------GAAATTATTAACTTATCTGCTGCT------GAAGATGAATACTAT------CGAATAGCTACTGGCAATTGTTTAGCATTAGAT---CAAAATAGTCAAGAAGAACAAATT---ACTCCTGCGCGCTATCGACAAGATTTTGTAGCTATTGCGTGGGAACAAGTTCACCTTCGAAGTATTTTTCCTTTACAATATTTCTCCGTTGGAGCATCTCTTATTCCTTTTCTTGAACATAACGATGCAAATAGAGCTTTAATGGGCTCAAATATGCAACGTCAAGCAGTTCCACTTTTAAAACCTGAAAAATGTATTGTAGGAACAGGTATAGAAAGTCAAACAGCGTTAGATTCGGGAAGTGTTACTGTCTCATCGCATGGAGGAAAAATAGAATATCTTGATGGTAATCAAATT---ATTTTATCCTTAAAAAAAAAAAAAATT---GATAAAAATTTAATAATATATCAACGTTCTAATAATAGTACGTGTATGCATCAAAAACCTAAAGTAGAAAAACAAAAATATATAAAAAAAGGACAAATTTTAGCAGACGGAGCTGCTACTGCAAATGGCGAATTAGCTTTAGGTAAAAATATTTTAGTAGCTTATATGCCTTGGGAAGGTTACAATTTTGAAGATGCAATTTTAATTAACGAACGTCTAATTTATGAAGATATTTATACTTCAATTCATATTGAAAGATATGAAATTGAAGCTCGTGTAACAAGTCAAGGT---CCTGAAAAATTTACTAATGAAATACCCCATTTAGATGATTACTTACTTCGTCATTTAGATCAAAATGGCATTGTATTAACAGGTTCTTGGGTTGAGACAGGAGATGTTTTAGTCGGAAAATTAACACCTCAAGAAACAGAAGAAAATTTACGTGCTCCAGAAGGAAAATTATTACAAGCTATTTTTGGAATTCAAGTAGCAACTTCGAAAGAAACTTGTCTTAAAGTCCCTCCAGGAGGTAGGGGTCGAGTTATTGATATTCGATTAATC---------------------------------------------------------------------------------------------------------TCTCAAGAAGACAATTCTGCTAATACAGCACAAATTATTCATATTTATATTTTACAAAAACGTAAAATTCAAATAGGTGATAAAGTTGCTGGAAGACATGGAAATAAAGGTATTATTTCAAAAATATTACCAAGACAAGATATGCCTTTTTTACAAGATGGTACACCAATAGATATGATATTAAGTCCATTAGGCGTACCTTCACGAATGAATGTAGGACAAATTTTTGAATGTTTGTTGGGTCTAGCAGGAAGTTTTCTTCACAAAAATTATAGAATAATTCCTTTTGACGAACGATATGAAAGAGAAGCCTCAAGAAAGCTAGTCTTTTCTGAACTTTATAAAGCAAGTAAAAAAACAACAAATCCATGGTTATTTGAACCAGATAATCCCGGAAAAAATCGACTAATCGATGGAAGAACAGGTGAAATTTTTGAACAACCTATAACTATTGGAAAAGCTTATATGTTAAAATTAATTCATCAAGTTGATGATAAAATACATGCCCGTTCTAGTGGTCCATATGCATTAGTTACACAACAACCACTTCGAGGAAGATCTAGAAGAGGAGGTCAAAGAGTTGGTGAAATGGAAGTGTGGGCTTTAGAAGGCTTTGGTGTAGCTTATATTTTACAAGAAATGTTAACTATAAAATCTGACCATATTCGAGCTCGTTATGAAGTTCTTGGTGCTATTGTTACTGGAGAACCTATTCCTAAACCAAATACT---GCTCCGGAATCATTTAAATTACTTGTAAGAGAATTACGATCTTTAGCTTTAGAAATTAATCATGTTATTATATGTGAAAAAAATTTGAAATTAAAATTAAAAGAAATTAATCTCTTTCTTGCTAGACCTATAACTAAAAAACCCACTTTATTAAAATTACAA---GGTTTATTTAAATATGAAGATCAATCT---------TGGAAAGATATTTTTCCTCGCTTTTTTTCTCCT---------------------AGAGGTTTTGAAGTTTTTCAAAATAGAGAAATCGCAACTGGAGGAGATGCTATTCAAAAACAATTAACTAATTTAAACTTACAAAATGTAATAAATCTTGCACACTTAGAATGGAAAGAGTTT---------------------------GCTGAACAAAAATCAACTGGAAATGAATGGGAAGATAGAAAAATTCAGCGAAGAAAAGATCTTTTAGTTAGACGAATAAAACTAGCTAAACATTTTATTCAAACAAATATAAAACCAGAATGGATGGTTTTATCATTATTACCAGTGCTTCCCCCGGAATTACGTCCAATGATTGAACTAGGCGAAGGTGAATTAATAACA---TCTGATTTAAATGAACTTTATAGAAGAGTTATTTATAGAAATAATACTCTTCTTGATTTTTTGGCACGA------AGTGGTTCTACTCCAGGAGGTTTAGTTGTTTGCCAAAAACGATTAGTTCAAGAAGCTGTTGATGCACTTATCGATAACGGTATTCGAGGACAACCTATGAAAGACAGTCATAATAGACCTTACAAATCTTTTTCTGATTTAATTGAAGGAAAAGAAGGAAGATTTCGTGAAAATTTACTTGGAAAAAGGGTTGATTATTCAGGTAGATCTGTTATTGTAGTAGGCCCTTTTCTACCATTGCATCAATGTGGATTACCTCGCGAAATGGCAATAGAACTTTTTCAAGCATTTGTTATTCGAGGTCTTATTGGACGAAATTTTGCTCCTAATCTGAGAGCAGCGAAAACTATGATTCAAAATAAAGAACCTATTATTTGGAAAGTACTTCAAGAAGTTATGCAAGGACATCCTATTTTATTAAATAGAGCACCAACATTACATAGATTAGGA---ATACAAGCATTTCAACCAATTTTAGTAAATGGACGAGCTATTCATTTACATCCGTTAGTTTGTGGTGGTTTTAATGCTGATTTTGATGGAGATCAAATGGCTGTTCACATACCTTTATCATTAGAAGCTCAAGCAGAAGCTCGTTTACTTATGCTTTCTCATAAAAATTTATTATCTCCAGCTACAGGAGAACCTATTTCTGTGCCAAGTCAAGATATGCTTCTTGGACTTTATATTTTAACAATTGAAAATAATCAAGGTATTTATGGAAATAAATATAATCCATCAAAAAAATATGATAGTAAAAAA------------------------AAGTTTTCT------CAAATACCTTATTTTTCTAGTTATGATAATGTTTTTCGAGCTCTTCAACAAAAACAGATTTATTTACATAGTTCCTTATGGCTTCGATGG------CAAATAAATTTACGAATAATAACTTTACTAAATCAAGAAGGACCTATTGAAATTCAATACAAATCTTTTGGAAATTCTTTTCAAATTTATGAACATTACCAACTTAGAAAAAATAAAAACCAAGAAATTATTAGTACTTATATTTGTACAACAGCTGGACGTATTCTTTTTAATCAACAAATTGAAGAAGCTATACAAGGTACTTATAAAGCATCTCTAAAA---------------------------------CAAAAAACATTTGTGCAAAAAATTGAAAAAAATGGA------------------------ATGGCAGAACCAGTCAAT---------------TTGATATTTTATAATAAAGTTATGGATCGAACTGCCATAAAACAACTTATAAGCAGATTAATAGCACATTTTGGAATTACATATACAACACATATTTTAGATCAATTAAAAACATTAGGATTTCAACAAGCTACTTTTGGCGCTATTTCATTAGGTATTGATGATCTTTTAACAGCACCTTCTAAAAGTTGGCTTATTGAAGATGCAGAACAATATGGTAATCTTTCAGAAAAACACCATAATTATGGGAGTTTACACGCAGTAGAAAAATTGCGTCAACTAATAGAAACATGGTATGCTACAAGTGAATATTTAAAACAGGAAATGAATCCTAATTTTCGAATAACAGATCCGTTAAATCCAGTTCATATGATGTCTTTTTCCGGAGCTCGAGGCAGCACATCTCAAGTTCATCAATTAGTAGGTATGAGAGGATTAATGTCAGATCCTCAAGGTCAGATTATTGATTTACCAATTCAAAGTAATTTTAGAGAAGGTTTATCTTTAACAGAATACATAATTTCCTGCTATGGAGCACGGAAAGGAGTAGTAGATACTGCAGTACGTACCTCTGATGCAGGATATCTTACTCGAAGACTTGTTGAAGTAGTTCAACATATTGTTGTCCGAAAAGTAGATTGTGGTACTCTTTATGGTATAAATGTAAATAATTTATCAGAA------AAAAAAAATAAT------------------------------------------TTT---------CAACAAAAA------TTAATCGGACGTGTGATTGCAGAAAATATATATATAGATCATAGATGTATTGCTCCACGAAATCAAGATATCGGCGCACTTTTAGCCAATAGATTAATAACATTAAAAACAAAACAAATATTTCTACGATCTCCTTTAACTTGTAAAAGTATGAATTGGATTTGTCAATTATGCTATGGTTGGAGTTTAAGTCATGGCAATTTAATAGAAATGGGAGAGGCTGTCGGAATTATTGCAGGACAATCTATAGGAGAACCTGGAACTCAATTAACTTTACGAACATTTCATACTGGTGGAGTGTTTACAGGAGATATTGCAGAGCATGTACGAACCCCTTTTAATGGAATTATTGAATTTAATGAAAATTTTGTATATCCAACACGAACAAGACATGGACATCCTGCATGGATGTGTCATACTAATTTATTTTTAGTAATTAAAAGTAAAAATAAAGTACATAATTTAACTATTCCACCAAAAAGTTTATTATTAGTTCAAAATAATCAATACGTGGAATCCAAACAAGTTATTGCCGAAATTCGGGCTAAAACATCACCT------TTTAAAGAAAAAGTTCAAAAATATATTTATTCTAATTTAGAAGGCGAAATGCATTGGAGTACAAAAGTA---------------CGTCACGCTTCTGAATAT------------ATACATAGTAATATTCACCTTATACTTAAAACGTGTCATATATGGATATTATCAGGAAATTTTCATAAAAAAAACAATGATTTATCTGTATTATTTTATAAAAACCAAGATAAAATTGATTTTCCAATTTCTCTTACAAAAGAAAAAAAT------------------------------------------------------------------------------------------------GAATTT------------------------------------TCTTTTGTAAAAAAT------------------AAAACTCAATTAAATCTTTTTCTT---------------------TTTCATTTTTATCTTTATAAAAAGAACAAAATTTTTATTAAA---TCC------CAATTAACAAAT---------AATATATTAAATAAAATTAATAATTCAAAAAATTATAATTTCATTTTACAAGAATATAAT---------ATAAAA---AAAAAAAAA---AATTTTTATTTTTTAAAAAATAAAAAT---------------------------------TTAACTTGCCCA------TTA---------TTTCTTAAAATAAAAAAAAATGGGGTTTTAAAAAATAATGAGATTTTTGCAATTTTAGATGATCCTTCATATAAAGTAAAAAATTCAGGAATTTTAAAATATGGTAATATT---AAAGTTGATTTAATTAATCAAAACACTAAT---TTTGAAGATCCACAAACGAAATTATTTAGACCAAGA------TATTCA---ATTATTAAAGAAGGCAATTTTTTCTTTATTCCTGAAGAAGTATATGTTTTAACTCAATCTTTA---TCTTCTGTTTTTATAAAAAATAATAAATTTATTCAAGCAGGTACGCTTATTACTTCGAATATA------AGGAGTAATACCAATGGATTAGTAAAAATTCAAAAAAAAGGAAATAATAATTATGAGTTAAAAATATTACCTGGAACTATATATTATCCAAATGAAACATATAAAATTTCAAAACAAATAAGTATTTTAATACCACCAGGAAAAAAACTTTTTAATGAATTTGAATGCAAA---------------------AATTGGACATATCTTCAATGGATTATGCCTTCTAAAGAAAAACCG---------------------------------------------------------------------------------------------------------------------------------------------------------------------------------------------------------------------------------------------------------------------------------------------------------------------TTCGTTTTAATACGACCAGCCGTTGAATATAAAATATCTAAAAAATTAAATAAATCAACTCTT---------------TTTGATTTATTAAAAAAAAATAAAAAAGTAGAAATTAAAACTATAAATTATCTTCTTTACGAAGATGACGAACAAATTCAAATAATAAATGAAAAAAACATTCAATTAATTCAAACTTGTTTACTTGTACATTGGAAAAAAAAATAT---------TTTTTTAAA---GAAGCTAATGTT------TCTTTTTTGAAAATAAAAACGAAAAATAATTTTAAAACTTTTCTTCAAATAAGTTTAATAGAATATTCTAATCTAGAAAAAAAAAAAGAAAAA------ACTATTTCAAAAAATGTTTTAAAA------AAAAACTAT---TATGATCATTTT------------------TTTTCTATTTCA---------------AAAAATGAATTAAAAAATAAAAAACAAGGTGTTATTCGAATAATATCTAATCAA---AATAATGGAATGCAA------TCTTTTATTATTTTATCCTCATCA------------GATTTAGTTAAAACATTTAAATTTAAAAAATTAACAAAAAAC---------------------------------------------------------------------------------------ATTTCAATAAAAACAAATACTAATACTTCTACTGCTAAATTTTTT------------------------------------------------------------------GAATTTAATAAAAATTTCAAAATTTTGAATAAAAAAAAAAAATTAAATTTAACAAAAAAA---------------AATTTTTCTATAGGACTTCTTTTA------------------------------------------------------TTCAAAAAATTAGGATTTTTAGGTAAT---TTACATAATATTGTAACAAATTCTTTTAGTTCATTTTATTTAATTAATTATACT---------------------------------AAATTAATATCAAATAAATATTCCATTATTACTAAATTT------CAA---------CATACTTGTCAAAATCCAAAA---------TGGTATTTAATAGATGAATCTAAAAAAATTAATAAATTGATTTTAGGAAAACATATAAATTATAATTTATTT------AATTGGTGT------TTTCCATTATTTTCTTTATTAAAAAAAAAAATTGATTTTCAAACTATAAAGCTTGGACAATTGCTTTTCGAAAATTTTGTGATATCTAAATATAAAACAAGTTAT---CCATCTGGGCAAATTATAAGTATAAATATAAACTAT---TTTATTATTCGATTAGCTAAACCTTATCTGGCGACTGGGGGGGCTACTATTCATAATAATTATGGTGAATTTATTAAAGAAGGAGATACTTTAATAACACTTATATATGAAAGATTAAAATCTGGTGATATCATTCAAGGTCTTCCAAAAGTTGAGCAATTGCTAGAGGCACGTCCAATAAATTCAGTTTCTATTAATTTAGAAAATGGTTTTGAAGATTGGAATAATGATATGATTAAATTTATCGGTAATCTTTGGGGTTTTTTTTTAAGTACAAAAATTAGTATGGAACAAGGACAAATAAACTTGGTTGATCAAATTCAAAAAGTATATCAATCTCAAGGAGTACAAATATCAAATAAACATATAGAAATCATTGTACGTCAAATGACTTCTAAAGTAATAACTTTAGAAGATGGAATGACTAATGTTTTTTTACCTGGAGAACTTATTGAATTTTCTAGAACACAAAAAATGAACCGTGCTTTAGAAGAAGCAGTTCCTTATAAACCCATATTATTAGGAATAACCAAAGCATCTTTAAATACTCAAAGTTTTATTTCAGAAGCTAGTTTTCAAGAAACTACAAGAGTTTTAGCAAAAGCTGCGTTAAAAGGCCGAATTGACTGGTTAAAAGGTTTAAAAGAAAATGTTATTCTTGGTGGACTAGTTCCAGCGGGAACAGGATCACAAGAAGTTATTTGGCAAATAACTTTAGAAAAAAAAAAAGAA------------ATATATTTAAAAAAA---AAAAAAGAATTTTTTACT------AAAAAAATTAACAATGTTTTTTTATAT---CAAGACACATTTTCTATTTTTCCTACT------------------------------------------------------------------------------------------------------------------------------------------------------------------------------------------------------------------------------------------------------------------------------------------------------------------------------------------------------------------------------------------------------------------------ACAGAAATT---------ATT---------------CATAATGTATTAAAAGAATCAATTTCTCAAAATAACAAAAATAATTTTTCTATT---------------------------------ATGCCAAAATCTGTAAAAAAAATTAATTTA---CGTAAAGGAAAACGT------------------------AGGTTACCTAAAGGAGTTATTCATATTCAAGCCAGCTTTAATAATACAATTGTAACTGTTACAGATATTAGAGGGCAAGTCGTTTCATGGTCTTCTGCTGGTGCTTGCGGATTTAAAGGTACAAAAAAAAGTACCCCATTTGCCGCTCAAACCGCTGCAGAAAATGCTATTCGGATATTAATTGATCAA---GGTATGAAACAAGCGGAAGTTATGATTAGTGGTCCAGGACCAGGCAGAGATACGGCATTACGAGCAATTCGTCGGAGTGGTATAATACTTAGTTTTGTACGTGACGTAACTCCCATGCCTCATAATGGATGTAGACCACCTAGAAAAAGACGTGTAATGGCAAAAAAGAGTCTTATTCAAAGAGAAAAAAAAAGACAAAATTTAGAAAAAAAATACAAAATTTTACGTAATTCTTTAAAAAAAAAAATTACGGAAACCTCATCATTAGATGAAAAATGGGAATTTCAAAAAAAATTACAATCTTTACCACGTAATAGTGCCCCGACTCGTCTTCATCGTCGTTGTTTTTTGACTGGAAGACCTAAAGCAAATTATCGCGATTTTGGTTTATCTAGACATTTACTTCGTGAAATGGCTCATGCATGTTTATTGCCTGGAGTAACCAAATCTAGTTGG------------------------------------------------------------------------------------------------------------------------------------------------------------------------------------------------------------------------------------------------------------------------------------------------------------------------------------------------------------------------------------ATGAAACAAAAATCTTGGAATATTCATTTAGAAGAAATGATGGAAGCAGGTGTTCATTTTGGTCACCAAGCTCGGAAATGGAATCCAAAAATGGCACCTTATATTTTTACAGAAAGAAAAGGTATTCATATTATAAATCTTACTCAAACAGCTCGATTTTTATCTGAAGCTTGTGATTTAGTTGCAAATGCGTCAAGTAAAGGAAAACAATTTTTAATTGTAGGAACAAAATATCAAGCAGCTGATTTAATTGAGTCATCTGCTCTAAAAGCTAGATGTCATTATGTAAATCAAAAATGGCTTGGGGGTATGTTAACAAATTGGTCAACTATAGAAACTCGTCTTCAAAAATTTAAAGATTTAGAAAATAAAAAAAAAACAGGAACAATAAATCGACTTCCTAAAAAAGAAGCAGCAAATTTAAAAAGACAATTAGATCATTTACAAAAGTATTTAGGTGGTATTAAATATATGACAAGTTTACCTGACATTGTTATTATTATTGATCAACAAAAAGAATTTACAGCTATTCAAGAATGCATTACTTTAGGAATTCCTACAATTTGTTTAGTTGACACAGATTGTGATCCAGATATGACAGATATACCAATTCCTGCCAACGATGATGCTAGAGCTTCAATTAGATGGATTTTAAATAAATTAACATTAGCTATTTGTGAAGGGCGT------------------TATAATTCAATAAAAAAT---ATGGGACAAAAAATAAACCCACTTGGTTTTAGACTTGGTATAACACAAAATCACCGCTCATATTGGTTTGCAAAC---AAAAAATATTCTAAAGTTTTTGAAGAAGATAAAAAAATACGTGACTGTATTGAATTATATGTACAA---AAACATATAAAAAATTCTTCAAATTATGGA------------------GGAATTGCTCGTGTTGAAATTAAAAGAAAAACAGATTTAATTCAAGTTGAAATATATACAGGATTTCCTGCT---TTATTAGTAGAAAGC---CGAGGTCAAGGAATTGAACAATTAAAATTAAATGTACAA------------AATATATTATCTTCAGAAGATAGAAGACTCCGA---------------ATGACTTTAATCGAAATTGCCAAACCCTACGGAGAACCAAAAATTCTTGCAAAAAAAATTGCTTTAAAATTAGAAAGTAGGGTTGCTTTTAGACGAACAATGAAAAAAGCCATTGAATTAGCAAAAAAAGGAAATATAAAAGGAATTAAAATACAAATAGCAGGTAGACTTAATGGAGCTGAAATTGCTCGTGTTGAATGGGCACGAGAAGGTAGAGTTCCTTTACAAACAATAAGAGCACGAATTAATTATTGCTATTACGCAGCTCAAACAATTTACGGAGTATTAGGAATCAAAGTTTGGATATTTCAAGATGAAGAAATGTCCCGTTATCGAGGACCTCGTGTAAAAATAATACGTCGTCTGGGGGCTTTACCAGGTTTAACTAATAAAACA------CTTAAATTAAAATCTGGTTATATTAATCAATCAACATCTAAT------AAAAAAGTTTCTCAGTATCGTATTCGTTTAGAAGAAAAACAAAAATTACGTTTTCATTATGGATTAACCGAAAGACAATTATTAAAATATGTACGTATTGCTAGAAAAGCAAAAGGTTCAACAGGTCAGGTGTTGTTACAATTGTTGGAAATGCGTTTAGATAATATTATTTTTCGGTTGGGTATGGCTCCGACAATTCCAGGAGCAAGACAATTAGTTAATCATCGACATATTTTAATAAATAATAATACAGTTGATATACCAAGTTATAATTGTAAGCCTAAAGATGTTATTACTATA------AAAGATCGATCAAAATCTCAATCAATAATTATAAAAAAT---------TTAAATTCTTTTCAAAAA------CAAAAAATACCAAATCACTTAACTTTTGAT---------TTAATGCAAATTAAAGGATTAGTTAATCAAATTATTGATCGTGAATGGATTTATTTAAAAATAAATGAGTTGCTAGTTGTAGAATATTATTCTCGTCAAGTTATGTCACGTAAAAGTATTGCAGAA------AAACAAGTTGCAAAACCTGATCCAATATATCGGAATCGATTAGTTAATATGTTAGTTAATCGTATTTTAAAAAATGGAAAAAAATCATTAGCTTATCGGATTCTTTATAAAGCTATGAAAAATATAAAACAAAAAACAAAAAAAAATCCATTATTTGTATTACGTCAAGCAGTTCGAAAAGTAACTCCTAACGTCACAGTCAAAGCAAGACGCATCGATGGATCCACTTATCAAGTTCCACTAGAAATTAAATCTACACAAGGAAAGGCATTAGCCATTCGTTGGCTATTAGGAGCCTCACGGAAACGCTCAGGTCAAAATATGGCTTTTAAACTTAGTTATGAATTAATTGACGCAGCCAGAGATAATGGAATTGCTATTCGTAAAAAAGAAGAAACTCATAAAATGGCAGAAGCTAATAGAGCTTTTGCTCATTTTCGTATGGGGAATGATACAATTGCGAATATGATAACCTCAATAAGAAATGCAAATTTAGGGAAAATAAAAACAGTTCAAGTACCTGCTACTAATATAACTAGAAATATTGCAAAAATTCTTTTTCAAGAAGGTTTTATAGATAACTTTATTGATAATAAACAAAATACTAAAGAT---ATTTTAATTTTAAATCTAAAATATCAAGGGAAAAAAAAAAAATCTTATATAACAACT------TTAAGACGAATTAGTAAACCAGGATTAAGAATATATTCTAATCATAAAGAAATTCCAAAAGTTTTAGGTGGAATGGGAATTGTAATTCTTTCCACGTCTCGAGGAATTATGACAGATCGAGAAGCTCGACAAAAAAAAATTGGGGGCGAACTTTTATGTTATGTATGGATGAATTTACAAGTGGACCATATTAGAGTAGATTTTATAATAGGATCTCGAAGAATAAGTAATTTTTGTTGGGCTTTTATTCTTTTATTTGGTGCATTAGGTTTTTTTTTTGTTGGATTTTCTAGTTATTTGCAAAAAGATTTAATTCCTTTT------TTATCAGCTGAACAAATTTTATTTATCCCACAAGGAATTGTAATGTGTTTTTATGGTATTGCAGGTTTATTTATTAGTTTTTATTTATGGTGCACTATTTGTTGGAATGTCGGTAGTGGCTATAATAAATTTGATAAACAAAAAGGAATATTTTCTATTTTTCGTTGGGGATTTCCTGGAAAAAATCGTCGTATTTTTATTCAATTTTTAATTAAAGATATTCAATCAATACGAATGGAAGTTCAAGAAGGTTTTTTA---TCTCGTCGCGTTCTTTATATAAAAATAAAAGGTCAACCAGAT------ATACCTTTAAGTAGAATTGAAGAATATTTTACATTAAGAGAAATGGAAGATAAAGCTGCTGAGTTAGCTCGTTTTTTAAAAGTTTCTATTGAAGGT---
>Aneura_mirabilis
AAAGGTTTATGGACCCGATGCGATAATCGCGAGAATATGTTATATGTCAGATTCTTGAGACAAAATAAACGAATTTGCGAAGAATGCGGGTATCATTTACGAATGGGTAGTACCGAAAGGATCGAACTCATAACTGATCGTGGAACCTGGCATCCTATGGATGAGGACATGACCGCTCGAGATGTCCTCAAATTTTCCGACGAAGATTCT---------------------------------------TACAGAAATCGTATTGTTTTTTATCAGAAACGAACGGGTTTAACAGATGCTGTTCAAACGGGTGTGGGTGAATTAAATGGTACTTTGATTGCATTGGGGGTTATGGATTTTCAATTCATGGGAGGTAGTATGGGATCTGTAGTAGGTGAAAAAATTACTCGTCTTATCGAATATGCCACTGAGAGATCTATTCCATTAGTAATAGTATGTTCTTCCGGTGGAGCACGTATGCAGGAAGGGACGCTGAGTCTGATGCAAATGGCTAAAATTTCTTCCGTATTACAAATTTATCAGTCACGGAAAAAATTACTGTATATAGCTATTCCTACATACCCCACGACGGGGGGAGTTACCGCAAGTTTCGGTATGTTAGGAGATATCATTATTGCTGAACCCAAAGCTTATATTGCTTTCGCGGGTAAACGCGTGATTGAACAAACCTCACGACAAAAAATACCGGATGGTTTTCAAGTTGCGGAATCTTTGTTTGATAATGGTTTACTCGATTTGATTGTTCCACGTAATTTATTGAAGGGTGTTTTAGGCGAAATTATTGAGCTACATGACTCAGCT---------------CCGGCCAATGCATGTAGGAGTAGT---------------ATGGTAAATATTCGACCCGACGAAATTAGCAATGTTATTCGTACACGGATTGAACAGTACAATCAAGAAGTCAAAGTTGTTAATACTGGGACTGTACCTCAAGTTGGAGATGGTATTGCTCGGATTTATGGACTCGATAAAGTAATGGCTGGTGAATTGGTGAAATTTGAAGATGGTACAGTAGGGATTGCTCCGAATTCAGAATCAGATAATGTGGGAGTAGTCTTAATGGGTGACGGACTAACGATACAGGAAGGAAGTTCTGTTAAAGCAACCGGTCAAATCGCTCAAATACCTGTTAGTGAGGCGTATTTGGGCCGTGTCGTAAATGCGTTGGCCCAACCCATTGACGGAAAAGGCAAAATTCCGGCTTCTGAATCGAGACTAATAGAATCCCCAGCTCCTGGTATTATTTCGAGACGTTCTGTCTACGAACCCATGCAAACAGGCCTTATTGCTATTGACTCGATGATTCCTATCGGACGTGGTCAGAGGGAACTAATTATCGGTGACAGACAAACAGGCAAAACAGCAGTAGCTACTGATACTATTTTGAATCAAAAGGGCCAGGATGTAATATGTATATATGTAGCCATTGGTCAAAAAGCCTCTTCTGTGGCTCAGGTAGTAAATACCTTCGAAGAACGTGGTGCTCTTAAATACACGATAGTTGTTACCGAAAATGCAAATTCACCAGCTACGTTACAATATCTTGCTCCTTATACAGGAGCAGCGCTGGCAGAATATTTCATGTATCGTAAACAACATACTCTTATCGTTTATGATGATCTTTCCAAACAGGCACAGGCTTATCGACAAATGTCTCTCTTACTACGAAGACCGCCTGGTCGAGAAGCTTATCCGGGGGATGTTTTTTATCTACATTCGCGTCTTTTGGAAAGAGCGGCTAAATCGAATTCCCAATTGGGGGAAGGAAGTATGACTGCCCCACCCATCATTGAAACTCAAGCAGGTGATGTTTCAGCTTATATTCCTACCAATGTCATTTCCATCACAGATGGACAAATTTTTTTATCCGCCGATTTATTCAATGCCGGAATCCGTCCAGCGATTAATGTAGGTATTTCTGTTTCGAGAGTTGGTTCTGCTGCACAGATTAGAGCTATGAAACAAGTAGCTGGTAAATTAAAATTGGAACTTGCACAATTTGCTGAGTTAGAGGCTTTTGCACAATTCGCTTCTGATCTTGATAAAGCTACTCAAAATCAGTTGGCGAGAGGTCAGAGATTGCGCGAATTGTTGAAGCAATCTCAATCAGCACCACTTGGTGTGGAGGAACAAGTAGCTACTATTCATACGGGAGTTAATGGTTATTCGGATATATTGGAGACGGGACAAGTTAAAAAATTTCTCGTCCAATTACGTGAATATTTACCAACTAATAAACCACAGTTTGCAGAAATTATTCGTTCTACCAAAATCTTTACGGAAGAGGCAGAAAATATTTTGAAAGAAGCTATTAGGGAACATAGTGAACTTTTTTCGTCCCGGGAAAGCAAA---ATGATAAACAATCCTTCACTTCTC------------GGGACTTCAATACCCGTTACTAAA------AACGTGGGAAGTATTACTCAAATAATTGGTCCAGTACTTGATATTGTTTTTTCTCCCGGTAAAATGCCTAATATCTATAATTCATTAATTGTTCGGGGTCAGAATTCGGCGGGACAAGAAATTAATGTCACCTGTGAAGTTCAACAATTATTAGGAAATAATGAGGTCAGAGCTGTTGCTACGAGTGCTACAGATGGTTTGATGAGGGAAATGGAAGTTCTTGATACTGGGGCTCCTTCAAGCGTTCCTGTCGGTGAAGCAACTCTCGGAAGAATTTTTAATGTCTTGGGGGAAGCTGTCGATAATTTAGGTCCAGTAGATGCTGGGCTTACATCTCCGATACATAGAGCCGCTCCTTCTTTTATCCAATTGGATACAAAATTATCTATTTTCGAGACAGGGATTAAAGTTGTGGATCTTTTAGTACCTTATCGTCGTGGGGGTAAAATTGGCTTATTCGGAGGAGCTGGGGTTGGTAAGACAGTATTGATTATGGAGTTAATCAATAATATAGCGAAAGCGCATGGGGGTGTATCTGTATTTGGTGGAGTGGGAGAACGTACCCGTGAAGGGAATGACCTTTACATGGAGATGAAAGAATCTAAAGTGATTAACGAGCAAAATATTGCTGAATCAAAAGTAGCTCTGGTTTACGGTCAAATGAATGAACCACCGGGTGCTCGTATGAGAGTTGGTTCAACAGCTCTGACTATGGCGGAATATTTTCGAGATGTTAATAAACAGGATGTACTCTTATTTATTGACAATATCTTTCGATTCGTCCAGGCGGGGTCGGAAGTTTCTGCCCTATTGGGAAGAATGCCCTCTGCCGTGGGATATCAACCGACATTAGGTACAGAGATGGGCACTTTACAAGAAAGAATTACTTCCACCAAAGAGGGATCAATAACTTCTATTCAAGCAGTTTATGTACCCGCAGATGATTTGACAGATCCTGCACCTGCTACAACTTTTGCACATCTAGACGCGACGACAGTTCTATCGCGGGGATTAGCAGCTAAAGGTATTTATCCCGCTGTAGATCCTTTAGATTCGACCTCGACGATGCTGCAACCATGGATCGTAGGTGAAGAACATTACGAAACCGCACAGGGAGTTAAACAAACCCTGCAACGATATAAAGAATTACAAGACATTATAGCTATTCCGGGATTGGATGAATTATCTGAAGAAGATCGTTTGACCGTAGCGAGAGCGCGTAGAATAGAAAGATTTTTATCCCAACCTTTTTTCGTAGCCGAAGTTTTTACTGGTTCTCCAGGTAAATATGTCAGTTTACGGGAAACAATAAAAGGTTTTCAAATGATTCTTGCTGGCGAATTAGACAATTTGCCCGAACAAGCTTTTTATCTAGTAGGAAACATTGATGAAGTTGCTGCAAAAGCAGTTGTCTCGCAA---------------------ATGACACTGAATTTACGCATAATGGCTCCTAATCGAATCGTTTGGACCAAT---GAGGTCCAAGAGATTATTTTATCAACGAATAGTGGACGAATCGGTATATTACCCAATCATGCCCCTTTATTAACCGCTTTGGATATAGGGATTATAAAAATACGTCTCAGGGAACAATGGTCCACTATGGCATTAATGGGTGGTTTTGCCATGATAGAGAATAATCAAATGATTGTTCTAGTTAATGAAGCTGAAAAAGCTATTGAAATCGATTCCCGTGAAGCTCAGGAAACGTTTGAAACGGCTAGAACCAATTTAACTCAGGCAGGGAGCAGTAGGAAACAAAGCATCGAGGCTAATTTGGCCTTCAAGAGGGCCAAAGCGAGATTGGAAGCGATTGACACAAATACTTACCCAGCCTCCGAC------------------------------------------------------------TTGAGTAATTTATTAAGAAATCGTAAACTCGCTATTTCAAATACCATTCGTGATGCCGAAGAGCGCTATAAGGAAGCTACCCAGAAACTCGAGCAGGCAAAAATTCGTTTGGAACAAGCAGAGATGAAGGCAAGAAATATTCGAACGAGTGGATTATCCCAGATGGAGAAGGAAAAAAAGGATTTAATCGATGGTACTAATGGAGATTTGAGGAGATTGGAGGATTCAAAAAATGCTACGATTCGTTCCGAAAAACAGAGAGCTATCGAACAAGTCCAACAACAAGTTTCTCGCTCGGCATTGGAACGGACTCTGGAAACGTTAAAAAATTGTTTGGACAAT---GAATTGCATTTACGTATGATTGATCATAATATTGGCCTACTC---AGGGCCATGGAAAGTGTGACTGATATG---CTCGATACCGTAGGAATTTCT---GATATTTCCAACCACTTCTGCGAAGTATCCGATGTCGAGGTAGGTCAACATTTTTATTGGCAATTGGGCAATTTTCAGGTTCATGCTCAGGTACTTATAACCTCCTGGATCGTAGCTATCATACTTTTGGGTTTGGCTATTTCAGCCACTCGGGATTTACAAGTAATTCCTACTGGTGGTCAGAATTTTGTCGAATACATCCTAGAATTTATTCGAGATTTAACTAGAACCCAGATTGGGGAGGAGGGGTATCGACCCTGGGTTCCTTTCGTGGGGACGATGTTTTTATTCATTCTTGTATCGAATTGGTCCGGTGCTATCTTACCCTGGCGAGTTTTGAAATTACCAAATGGTCAACTTGCCGCACCTACAAATGATATTAATACTACAGTAGCATTAGCTCTACTTACATCAATAGCTTATTTCTATGCTGGTCTCCGAAAAAAAGGGTTGAGTCTTTTCAGTAAATATATCCAACCCACACCGATCCTTTTACCAATTAATATTTTGGAAGATTTCACAAAACCTTTATCACTTAGTTTTAGACTTTTTGGAAATATATTGGCCGATGAGTTAGTTGTTGCTGTTCTTATTTCTTCGGTACCTTTAATCATTCCCGTTCCCATGACGTTTCTTGGATCATTCACAAGCGCAATCCAGGCTTTGATTTTTGCCACACTAGCAGCGGCCTATATAGGCGAATCTATGGAGGGTCATCAC------------------------------------------------------------------------------------------------------------------------------------------------------------------------------------------------------------------------------------------------------------------------------------------------------------------------------------------------------------------------------------------------------------------------------------------------------------------------------------------------------------------------------------------------------------------------------------------------------------------------------------------------------------------------------------------------------------------------------------------------------------------------------------------------------------------------------------------------------------------------------------------------------------------------------------------------------------------------------------------------------------------------------------------------------------------------------------------------------------------------------------------------------------------------------------------------------------------------------------------------------------------------------------------------------------------------------------------------------------------------------------------------------------------------------------------------------------------------------------------------------------------------------------------------------------------------------------------------------------------------------------------------------------------------------------------------------------------------------------------------------------------------------------------------ATGAAATTAGCTTATTGGATGTATGCTGGACCTGCTCATATTGGGACTTTACGGGTAGCCAGTTCCTTCAGAAACGTCCATGCCATCATGCATGCCCCTTTGGGGGATGATTATTTCAACGTCATGCGCTCGATGTTAGAACGAGAGAGAGACTTCACACCCGTAACTGCCAGTGTCGTTGATCGTCATGTATTAGCTCGTGGATCTCAGGAAAAAGTAGTGGATAATATGGCTCGTAAGGATAAACAGGAACATCCTGACTTGATTGTATTAACACCTACATGTACTTCTAGTATTTTGCAAGAGGATTTACAAAATTTTGTTGATAGAGCTTCTACCATTTCGGATTCCGACGTAATTCTCGCAGATGTTAATCATTATCGAGTCAATGAACTTCAAGCCGCTGATCGGACGTTAGAACAGGTGGTGCGATATTATCTAGAAAAAGCTCGTAGACAAGGTAAGTTGGATTTATCCTTGACAGATAAACCATCTGTAAATATAATCGGTATTTTTACATTGGGTTTTCACAATCAACATGATTGTCGCGAATTGAAGCGTCTATTACAAGATTTGGGTATTGAAACGAATCAAGTAATTCCTGAAGGTGGTTTTGTTGATCAACTTCATCAATTACCAAAAGCTTGGTTCAATCTAGTACCTTACCGTGAAACGGGCTTAATGACAGCGACATTTTTGGAAAAAGAATTTGGAATGTCTTATGTATCAACAACTCCTATGGGAATTGTAGATACAGCAAATTGTATTCGACAGATACAGGAACGACTTAATGCGTGGGCACCT---GTTCTGTTGAATGAAAAA------ATCAATTACGAATCGTACATCGATGAACAAACAAGATTTGTTTCTCAAGCTGCTTGGTTTTCGCGATCTATCGATTGTCAAAATTTGACGGGTAAAAAAGCTGTTGTTTTCGGTGATGCAACTCATGCTGCATCAATAACTAAAATTCTTGCCTGTGAAATGGGAATTCGTGTAAGTTGTGCTGGTACCTATTGCAAACACGATGAAGAATGGTTCAAAGAACAGGTTCAGAATTTTTGTGACGAGATACTCATAACTGACGATCATACGGAAGTGGGAGATATGATTGCCCGTGCGGAACCCTCCGCGATTTTCGGGACCCAAATGGAACGTCATATTGGTAAGCGTCTTGATATCCCCTGCGGAGTTATTTCTTCACCAGTTCATATTCAAAATTTTACTTTGGGTTATCGTCCTTTTCTAGGATATGAAGGTACCAATCAGATCGCAGATTTGGTCTATAATTCATTCACTCTGGGGATGGAAGATCATCTTCTAGAAATCTTTGGTGGTCATGATACCAAAGAAGTTATTACCAAATCCTTATCCACGGATATG---GATTTAACTTGGAATTCTGAGAGTCAATCGGAATTGAGTAAAATTCCAGGATTTGTCAGGGGTAGGGTAAAAAGAAATACTGAAAAATTCGCACGACAAAACGGTATTGCGGAAATCACTATCGAAATTATGTATGCTGCCAAAGAA---------------AAGATAGCGGTTTACGGGAAAGGTGGGATAGGAAAATCTACCACTAGTTGTAATATTTCGATCGCTTTAGCAAGACGTGGCAAAAAAGTTCTTCAAATAGGATGTGATCCCAAACATGACAGTACCTTCACCCTCACAGGATTCTTGATTCCTACCATCATAGATACCTTGCAGTCTAAAGATTATCACTATGAAAATGTTTGGCCTGAGGATGTAATTTATGGAGGTTACGGCGGTGTCAATTGCGTGGAGGCGGGAGGTCCACCTGCCGGAGCGGGTTGCGGGGGATATGTAGTAGGAGAAACTGTGAAACTGTTGAAGGAATTGAATGCTTTCTATGAATACGATATTATTTTATTTGACGTTTTGGGCGATGTAGTATGTGGAGGATTTGCTGCCCCATTGAATTATGCGGATTATTGTATCATCATCACAGATAATGGCTTCGATGCCTTATTCGCTGCCAATCGGATCGCAGCTTCAGTTAGGGAAAAAGCT------CGTACACATCCATTGAGATTAGCTGGTTTAATCGGTAATCGTACGTCGAAAAGAGATCTTATTGATAAATATGTAGAAGCTTGTCCGATGCCGGTTTTAGAAGTTCTACCATTAATTGAAGATATTAGAATCTCAAGAGTAAAGGGCAAGACGTTATTTGAGATGGTGGAATCTCAATCCACTCTTAAATATGTCTGTGAATTCTATCTGAATATAGCGGACCAAGTATTATCTGAACCAGAAGGGATTGTACCGAAAGAAATTCCAGATCGAGAATTGTTTAGTCTGCTTTCGGATTTTTATTTGAACCCTGTGGGC------GGAACTAGTGGGAAGCGTAAT------------CAGGAAGATTTGATCGATTTTACGATGGTT------ATGTCGATTAACGTATCCGAAACTCTCACTTTCGAATGCGAAACGGGTAATTATCATACCTTCTGTCCCATCAGTTGCGTCGCTTGGCTGTATCAAAAAATTGAAGATAGTTTCTTTCTAGTGGTGGGGACAAAAACATGTGGGTATTTTTTACAAAATGCCCTCGGAGTTATGATTTTCGCTGAACCTCGTTATGCCATGGCAGAGCTGGAAGAAGGAGATATTTCGGCTCAATTGAATGATTACCAGGAATTGAAACGATTATGTGTTAGAATAAAAAAAGATAGAAACCCCAGTGTAATTATATGGATTGGTACCTGTACAACCGAGATTATTAAAATGGATTTGGAGGGCATGGCTCCTGAATTAGAGACCGAAATTCAAGTCCCGATCGTAGTGGCTAGGGCGAACGGATTGGACTACGCATTCACACAGGGGGAAGATACGGTACTGGCAGCTATGGCGCATCGTTGTCCCGAATGTAAGGTTTGGACC---------GGGGAAGAGAAAGAAATACAGAGTGAATCCCCACGAAAA---------AAT------TCTTTTACCCCTCTTGGAGAAGCAGCAGGAAGAATT---AGATCCACCACGAAGTCGAGAGAC---------ACGAAACCCTTGGTTCTTTTTGGTTCTTTACCTGCGACAGTAGCTTCTCAACTCGGTTCGGAATTGAAAAGTCAATCCATAAGTGTCTCGGGTTGGCTACCCGCCCAGAGGTATACAGATTCACCAACATTGGGAGATGGAGTATATGTTTGTGGCGTCAATCCATTTCTTAGCCGGACGGCAACGACTTTAATGCGACGTCGTAAATGTAAATTAATCGGGGCACCATTCCCCATTGGTCCCGATGGAACTCGTGCTTGGATCGAAAGGATCTGTTTCGTGCTTGGTATAGAGACCCAGGGATTGAAAGAGAGAGAACAGAAGATTTGGGATAATTTAAAAAATTATCTGGATCTAATTCGTGGGAAATCCGTTTTTTTCATGGGAGATAATCTATTAGAAATATCTCTCGCGAGATTTCTTATTCGGTGCGGAATGATTGTCTATGAAATAGGTATTCCGTATATGGATAAGAGATACCAAGCCGCGGAATTGGCGTTTCTACAAACCACATGTAAAGAAATGTGTATGCCAATGCCTCGAATCGTAGAAAAACCTGATAACTACAATCAAATACAGCGTATGCGTGAATTACAACCTGATCTGGCTATAACTGGAATGGCGCACGCCAATCCATTGGAAGCTAGAGGAATCAACACGAGATGGTCGGTCGAATTTACCTTCGCTCAAATTCACGGATTTATCAATGCGAAAGATGTTCTTGAACTCGTTACACGTCCCTTGAGACGCAATAATAATTTAGAAAACTTGGGTTGGACGGATTTGGTTAAG------------------------------------------------------------------------------------------------------------------------------------------------------------------------------------------------------------------------------------------------------------------------------------------------------------------------------------------------------------------------------------------------------------------------------------------------------------------------------------------------------------------------------------------------------------------------------------------------------------------------------------------------------------------------------------------------------------------------------------------------------------------------------------------------------------------------------------------------------------------------------------------------------------------------------------------------------------------------------------------------------------------------------------------------------------------------------------------------------------------------------------------------------------------------------------------------------------------------------------------------------------------------------------------------------------------------------------------------------------------------------------------------------------------------------------------------------------------------------------------------------------------------------------------------------------------------------------------------------------------------------------------------------------------------------------------------------------------------------------------------------------------------------------------------------------------------------------------------------------------------------------------------------------------------------------------------------------------------------------------------------------------------------------------------------------------------------------------------------------------------------------------------------------------------------------------------------------------------------------------------------------------------------------------------------------------------------------------------------------------------------------------------------------------------------------------------------------------------------------------------------------------------------------------------------------------------------------------------------------------------------------------------------------------------------------------------------------------------------------------------------------------------------------------------------------------------------------------------------------------------------------------------------------------------------------------------------------------------------------------------------------------------------------------------------------------------------------------------------------------------------------------------------------------------------------------------------------------------------------------------------------------------------------------------------------------------------------CAAAAATATTCATATTTTTGGATGTTATTACTGACGGTTAGTTCTTTCCCCACAATCATTTCTTTGCTCTCGAAATTCATAACACCAATG---GATGGAGGGACAGAAAGATTCACGAGTTATGAGTCAGGTATAGAACCGATTGGAGAGGCTTGTATTCAATTCCGGATTCGCTATTATATGTTTGCCTTAGTTTCTGTTATCTTTGATGTCGAAACAGTTTTTCTTTATCCATGGGCTATGAGTTTTTATGACCCCGGTATACAATCTTTCATCGAAGCCTTGGTTTTTATCTCTATTCCGATCGTTGGT------------------------------------------------ATGAATCATTTCCCCTGGCTAACTGTAATTGTTCTTCTCCCTCTATCTGCAGGTTCATTGATTCCA---CTTCCTCAT---GTTAAAGGAAACAGAATCATCCGTTGGTATGCTTTAGGTGTTTGTCTCCTAGAATTTATTCTAATTACTTATATTTTTTGCTATCAATATCGATTCAGTAATAACTCTATCCAGTTGAGAGAAGACTATAGCTGGATTGATTTC---ATGGATTTTCATTGGAGATTGGGTGTTGATGGATTCTCTCTTGGACTTATATTACTGACGGGATTTGTAACTACTTTAGCAGTATTAACCGCTTGA---------------------------------------------------------------------------------------------------------------------------------------------------------------------------------------------------------------------------------------------------------------------------------------------------------------------------------------------------------------------------------------------------------------------------------------------------------------------------------------------------------------------------------------------------------------------------------------------------------------------------------------------------------------------------------------------------------------------------------------------------------------------------------------------------------------------------------------------------------------------------------------------------------------------------------------------------------------------------------------------------------------------------------------------------------------------------------------------------------------------------------------------------------------------------------------------------------------------------------------------------------------------------------------------------------------------------------------------------------------------------------------------------------------------------------------------------------------------------------------------------------------------------------------------------------------------------------------------------------------------------------------------------------------------------------------------------------------------------------------------------------------------------------------------------------------------------------------------------------------------------------------------------------------------------------------------------------------------------------------------------------------------------------------------------------------------------------------------------------------------------------------------------------------------------------------------------------------------------------------------------------------------------------------------------------------------------------------------------------------------------------------------------------------------------------------------------------------------------------------------------------------------------------------------------------------------------------------------------------------------------------------------------------------------------------------------------------------------------------------------------------------------------------------------------------------------------------------------------------------------------------------------------------------------------------------------------------------------------------------------------------------------------------------------------------------------------------------------------------------------------------------------------------------------------------------------------------------------------------------------------------------------------------------------------------------------------------------------------------------------------------------------------------------------------------------------------------------------------------------------------------------------------------------------------------------------------------------------------------------------------------------------------------------------------------------------------------------------------------------------------------------------------------------------------------------------------------------------------------------------------------------------------------------------------------------------------------------------------------------------------------------------------------------------------------------------------------------------------------------------------------------------------------------------------------------------------------------------------------------------------------------------------------------------------------------------------------------------------------------------------------------------------------------------------------------------------------------------------------------------------------------------------------------------------------------------------------------------------------------------------------------------------------------------------------------------------------------------------------------------------------------------------------------------------------------------------------------------------------------------------------------------------------------------------------------------------------------------------------------------------------------------------------------------------------------------------------------------------------------------------------------------------------------------------------------------------------------------------------------------------------------------------------------------------------------------------------------------------------------------------------------------------------------------------------------------------------------------------------------------------------------------------------------------------------------------------------------------------------------------------------------------------------------------------------------------------------------------------------------------------------------------------------------------------------------------------------------------------------------------------------------------------------------------------------------------------------------------------------------------------------------------------------------------------------------------------------------------------------------------------------------------------------------------------------------------------------------------------------------------------------------------------------------------------------------------------------------------------------------------------------------------------------------------------------------------------------------------------------------------------------------------------------------------------------------------------------------------------------------------------------------------------------------------------------------------------------------------------------------------------------------------------------------------------------------------------------------------------------------------------------------------------------------------------------------------------------------------------------------------------------------------------------------------------------------------------------------------------------------------------------------------------------------------------------------------------------------------------------------------------------------------------------------------------------------------------------------------------------------------------------------------------------------------------------------------------------------------------------------------------------------------------------------------------------------------------------------------------------------------------------------------------------------------------------------------------------------------------------------------------------------------------------------------------------------------------------------------------------------------------------------------------------------------------------------------------------------------------------------------------------------------------------------------------------------------------------------------------------------------------------------------------------------------------------------------------------------------------------------------------------------------------------------------------------------------------------------------------------------------------------------------------------------------------------------------------------------------------------------------------------------------------------------------------------------------------------------------ATGCAAAATACGAAATTCAATAATTTGATTAGGAAATGGATAACTCAATTGGTTTCTATAATAGTGATT------GCGGATACAGTAATTTGTCCACCTATTTCGAGGGCATATCCCATTTTTGCCCAGCAAAGCTATGATGATCCAAGAGAAGCTACTGGACGTATTGTATGTGCTAATTGCCATCTAGCCAAAAAATCTGTTGAAATTGAAGTTCCACAATCTGTTCTTCCAGATACAGTATTTGAGGCAATTGTAATTGTTAGAATCCCCTACGATTCACAGGTGAAACAAGTGCTTGCTAATGGTAAGAAAGGTTCCTTAAACGTTGGAGCAGTTCTTATTTTACCAGAAGGTTTTGAATTAGCTCCCCCCAATCGTATTTCCCCCGAAATGAGGAAAAAGATAGGTAGCCTGTTCATTCAACCTTATAGAGATGATAAAAGAAATATTCTAGTCATAGGTCCGATTCCTGGTGAAAAATATGGCGAAATCGTTTTTCCGATTCTTTCTCCGGATCCAACTACTAATAAAGAAGTTCACTTCCTGAAATATCCTATCTATGTAGGTGGAAATTGA---------------------------------------------------------------------------------------------------------------------------------------------------------------------------------------------------------------------------------------------------------------------------------------------------------------------------------------------------------------------------------------------------------------ACCTATCTCAATAAAGTTTATGATTGGTTCGAAGAACGTTTAGAGATTCAAGCGATTGCGGATGATACCACCAGTAAATATGTACCTCCACATGTTAATATATTTTATCGCTTAGAGGGTATTACTTTAACCTGTTTCTTAGTCCAAGTAGCTACTGGTTTTGCTATGACTTTTTATTACCGTCCCACCGTAACTGAAGCTTTTTCTTCGGTTCAATATATAATGACTGAGGTTAATTCCGGTTGGCTCATTAGATCGGTTCATCGATGGTCAGCAAGTATGATGGTTTCAACGATGATTTTGCATATCTTT---------------------------------------------------------------------------------------------------------------------------------------------------------------------------------------------------------------------------------------------------------------------------------------------------------------------------------------------------------GGGGGGAGGGGGGGGGGGGAGAGGGAAAAGGAGCCTATCCCAATAACAAAAAAACCTGAATTGAGCAATCCCATATTAAGAGCTAAACTAGCTAAAGGTATGGGACATAATTATTACGGAGAACCCGCTTGGCCAAATGATCTTTTGTATATTTCTCCAGTCGTTATTTCAGGTACTATTGCATGCACCGTCGGGTTAGCTGTTTTGGAACCTTCAATGATTGGTGAACCTGCGAATCCTTTTGCAACACCCTTGGAAATATTGCCGGAATGGTATTTTTTCCCGGTATTTCAAATACTTCGTACAGTACCTAATAAATTGCTAGGTGTACTTTTAATGGCTGCTGTGCCTGTGGGATTGTTGACGGTACCGTCCTTGGAAAATGTTAATAAATTTCAGAATCCTTTCCGTCGTCCGGTGGCTACAACAGTTTTTTCAATCGGTACCGTCATAGCTCTTTGGTTAGGTATCGGAGCAGCTTTACCAATTGATAAATCTCTCACTTCGGGATTATTT------------------------------------------------------------------------------------------------------------------------------------------------------------------------------------------------------------------------------------------------------------------------------------------------------------------------------------------------------------------------------------------------------------------------------------------------------------------------------------------------------------------------------------------------------------------------------------------------------------------------------------------------------------------------------------------------------------------------------------------------------------------------------------------------------------------------------------------------------------------------------------------------------------------------------------------------------------------------------------------------------------------------------------------------------------------------------------------------------------------------------------------------------------------------------------------------------------------------------------------------------------------------------------------------------------------------------------------------------------------------------------------------------------------------------------------------------------------------------------------------------------------------------------------------------------------------------------------------------------------------------------------------------------------------------------------------------------------------------------------------------------------------------------------------------------------------------------------------------------------------------------------------------------------------------------------------------------------------------------------------------------------------------------------------------------------------------------------------------------------------------------------------------------------------------------------------------------------------------------------------------------------------------------------------------------------------------------------------------------------------------------------------------------------------------------------------------------------------------------------------------------------------------------------------------------------------------------------------------------------------------------------------------------------------------------------------------------------------------------------------------------------------------------------------------------------------------------------------------------------------------------------------------------------------------------------------------------------------------------------------------------------------------------------------------------------------------------------------------------------------------------------------------------------------------------------------------------------------------------------------------------------------------------------------------------------------------------------------------------------------------------------------------------------------------------------------------------------------------------------------------------------------------------------------------------------------------------------------------------------------------------------------------------------------------------------------------------------------------------------------------------------------------------------------------------------------------------------------------------------------------------------------------------------------------------------------------------TCAGAGTATTTGGTTACCTGGTTGGATGCTGTAAATGGCAACAGCAATTCACTCTTCCTAACAATAGGTCCGGGTGATTTCTTAGTCCATCACGCTATTGCCTTGGGCCTACATACAACTACGCTCATTTTGGTCAAAGGTGCTTTAGATGCACGTGGATCGAAATTGATGCCGGATAAGAAAGAATTTGGTTATAGTTTTCCATGCGACGGTCCCGGTCGAGGTGGAACCTGTGATATCTCCGCCTGGGATGCTTTCTACTTAGCAGTTTTTTGGATGCTAAATACTATTGGGTGGGTCACTTTCTATTGGCATTGGAAACATATCACACTTTGGCAAGGAAATATGGCACAATTCAATGAATCCTCCACCTATTTAATGGGTTGGTTAAGAGATTATTTATGGTTAAACTCTTCACAATTGATTAATGGATATAATCCCTTCGGAATGAATAGTTTATCAGTTTGGGCTTGGATGTTTTTATTCGGACATCTCGTTCGGGCGACCGGATTTATGTTCCTAATATCATGGCGTGGTTATTGGCAAGAACTTATTGAAACTTTAGCTTGGGCTCATGAACGTACTCCGTTAGCTAATTTGGTTGGATGGAAGGATAAACCAGTTGCTCCCTCCATTGTTCAAGCGAGATTAGTTGGATTGGCTCATTTCTCCGTAGGTTATATATTTACTTATGCCGCTTTTCTAACTTATGCCGCTTTTCTAATCGCTTCTACATCTGGTAGATTCGGTATGACCGCAACTTTAGAAAGACGCGAAAGCGCAAGCATTTGGGGTCGCTTCTGTGACTGGGTCACTAGTACCGAAAATCGTCTATACATCGGATGGTTCGGTGTATTGATGATTCCCACTTTATTAGCAGCAACTTCCGTATTCATTATCGCCTTCATCGCGGCTCCCCCAGTAGATATTGATGGTATTCGCGAACCCGTATCTGGCTCCCTTCTTTATGGAAATAATATCATTTCAGGTGCAATTATTCCAACCTCTGCAGCTATTGGTTTACATTTTTATCCCATCTGGGAAGCTGCTTCCGTCGATGAATGGTTATACAACGGTGGTCCCTACGAACTGATCGTTCTTCACTTTCTACTTGGTGTAGCCTGCTACATGGGTCGTGAGTGGGAACTAAGTTTCCGTCTAGGTATGCGTCCATGGATTGCTGTTGCCTACTTAGCTCCTGTCGCCGCTGCCACCGCAGTTTTCTTGATTTATCCAATCGGTCAAGGAAGTTTCTCTGACGGTATGCCTTTGGGTATCTCCGGTACTTTTAATTTCATGATCGTATTCCAGGCTGAACATAATATCCTTATGCACCCGTTTCACATGTTAGGTGTTGCTGGTGTATTTGGAGGTTCTTTATTCAGTGCTATGCATGGTTCCCTTGTAACTTCCAGTTTGATTCGAGAAACTACCGAAAACGAATCCGCTAATGCAGGTTATAAATTTGGTCAAGAGGAAGAAACTTATAACATTGTAGCTGCTCATGGATATTTTGGTAGATTGATCTTTCAATATGCTAGTTTCAATAATTCCCGTTCACTGCATTTCTTCCTGGCCGCTTGGCCCGTTGCAGGTATTTGGTTCACTGCTTCAGGTATCAGTACCATGGCTTTCAATCTGAATGGTTTTAATTTCAACCAATCCGTAGTTGATAGCCAGGGTCGTGTAATCAACACCTGGGCCGGTATAATCAACCGTGCCAACCTTGGTATGGAAGTTATGCATGAACGTAATGCCCACAAATTTCCTCTAGATCTG---GCCTCCGTCGAAGCTCCTGCTATTAATGGT---------------------------------------------------------------------------------------------------------------------------------------------------------------------------------------------------------------------------------------------------------------------------ATTTGGTCCCGG------------------------------------------------------------------------------------------------------------------------------------------------------------------------------------------------------------------------------GTGTCTGATTCCTACGGATTAGGCGGGAGGGTGCAACCCGTAGCGCCTGCCTGGGATGCCGAGGGGTTTGATCCCTTCGCCTCAGGGGGAATCGCTTCTCATCATATCGCTGCAGGTATTTTAGGTATATTGGCGGGATTGTTTCATCTTAGTGTCCGACCTCCCCAAAGATTATATAAAGGATTGCGTATGGGGAATGTTGAGACGGTACTATCTAATAGCATCGCTGCTGTCTTTTTTGCGGCTTTCGTCGTCGCGGGAACCATGTGGTATGGTTCAGCAGCTACTCCGACAGAATTATTTGGTCCTACACGTTATCAATGGGATCAAGGTTTTTTCCAGCAAGAAATAGATCGTCGAATTCGTCTGAGCAAGTCCGAAAATCTCAACCTATCCCAGTCTTGGTCCAAAATCCCCGAAAAATTAGCTTTTTATGATTATATCGGTAATAATCCAGCAAAAGGCGGTTTATTCAGGGCAGGTGCAATGGATAATGGAGATGGGATAGCAATCGGTTGGTTGGGTCACGCAGTTTTCCGAGATAGGGTAGGACATGAACTTTTTGTACGTCGAATGCTTACTTTTTTCGAAACTTTCCCAGTTGTTTTGGTGGATGAAGAAGGAATTGTTCGAGCCGATGTTCCCTCCAGACGGGCAGAGTCCAAATATAGTGTTGAACAAGTAGGAGTTACTGTTGAATCCTACGGCGGTGAACTTGCCGGAGTAATATTTGATGATCCATCTACTGCAAAAAAATATGCGAGACGAGCTCAATTAGGCGAAATTTTTGAATTCGATCGCGCTACTTTAAAATCCGATGGTGTTTTCCGAAGCAGTCCTAGAGGTTGGTTTACCTTCGGCCATGTTACGTTCGCTCTTCCCCCTTTTTTGGGCCACATCTGGCATGGGGCTAGAACATTATTCAGAGATGTTTTTGCAGGTATCGATCCAGATTTAGATGCTCAATTGGAATTCGGAGCATTTCAGAAACTGGTAGATTCAACAACGAAAAGA---------------------------------------------------------------------------------------------------------------------ATGGAAGGACAAAAACAA---------------------------------------------------------------------------------------------------------------------AATGACTACTATTTTAGGCAT---------------------------------------------------------------------------------------------------------------------------------------------------------TCATTTGATTCTATTAGGTGTCGGTGCTTTTCTCCCGGG---------------------------------------------------------------------------------------------------------------GTTCCTAAAGCTTCTTATTTCGGGGGTATATATGACACTTGGGCTCCTGGTGGTGGAGATGTGGGAAGAATAACAAATTCGACCCTCAATCCGAGTGTAATATTCAATTATTTACTCAAATCACCCTTTGGTGGCGAAGGTTGGATCGTTAGTGTCGATAATCTCGAGGATATAATTGGGGGACATGTGTGGCTGGGCTGTATCTGTGTCTCAGGCGGGGTATGGCATATTTTGACAAAACCTTCTGCTTGGGCCCGGCGCGCTCTCGTTTGGTCCGGAGAGGCTTATTTATCCTATGGTTTAGCAGCTATTTCCATTTTTGGTTCGATTGCCTGTTGCTTCGTTTGGTTCAACAATACAGCTTATCCCAGCGAATTTTATGGACCAACTGGTCCAGAAGCTTCTCAAGCTCAGGCTTTTACTTTTTTGGTCAGAGATCAGCGTCTCGGAGCCAATGTAGGTTCAGCTCAAGGACCTACGGGTCTGGGTAAATATATCATGCGTTCACCCACCGGAGAAATTATTTTTGGTGGAGAAACTATGCGTTTCTGGGATCTACGAGGCTCCATGGTTAGAACCATTACGAGGCCCAAA---------------------------------------TGGTCTAGATCTGAGTAG---------------------------------------------------------------------------------------------------------------------------------------------------------------------------------------------------------------------------------------------------ATGACTATAGCCATTGGAAAGTCTTCCAAAGAACCGAAAGGTTTATTCGATAGCATGGATGATTGGCTGAGGAGAGACCGTTTCGTATTCGTAGGTTGGTCTGGTCTATTACTTTTTCCATGCGCGTATTTCGCCCTGGGTGGTTGGTTCACCGGCACAACTTTCGTGACCTCATGGTATACTCATGGATTAGCTAGTTCCTACTTGGAAGGCTGTAATTTTTTAACTGCCGCGGTCTCGACCCCAGCAAATAGTTTGGCACATTCCCTATTATTACTTTGGGGACCTGAGGCACAGGGTGATTTCACTCGTTGGTGCCAATTAGGTGGTTTATGGACGTTCGTTGCTCTTCACGGTTCTTTCGGTCTAATCGGTTTTATGTTACGCCAATTTGAACTTGCTCGATCTGTTCAATTACGTCCTTACAACGCAATCGCTTTCTCCGGTCCAATCGCAGTTTTTGTATCCGTTTTCTTGATCTATCCCTTGGGTCAATCTGGGTGGTTTTTTGCACCCAGTTTTGGTGTTGCTGCTATTTCTAGGTCTATC------------------------------------CCCTTC---------------------------------------------------------------------------------------------------------------------------------------------------------------------------------------------------------------------------------------------------------------------------------------------------------------------------------------------------------------------------------------------------------------------------------------------------------------------------------------------------------------------------------------------------------------------------------------------------------------------------------------------------------------------------------------------------------------------------------------------------------------------------------------------------------------------------------------------------------------------------------------------------------------------------------------------------------------------------------------------------------------------------------------------------------------------------------------------------------------------------------------------------------------------------------------------------------------------------------------------------------------------------------------------------------------------------------------------ATGTCACCACAAACGGAGACTAAAGCAGGTGTTGGATTCAAAGCCGGTGTTAAAGATTATAGATTGACTTATTATACACCCGAGTACGAGACGAAAGAAACGGATATTTTAGCAGCATTTCGTATGACCCCTCAACCTGGAGTACCACCGGAAGAAGCTGGGGCTGCGGTAGCTGCCGAATCCTCCACCGGTACCTGGACCACAGTTTGGACCGATGGCCTCACGAGTCTTGATCGTTACAAAGGTCGATGCTATGATATCGAACCCGTCGCTGGGGAAGAGAATCAATATATCGCTTACGTGGCTTATCCTCTAGATCTGTTTGAAGAGGGTTCTGTTACAAATTTGTTCACCTCCATCGTCGGTAATGTATTCGGATTTAAGGCATTACGAGCCCTACGTCTTGAGGATTTACGAATCCCTCCATCCTATGTAAAAACTTTTCAAGGTCCACCTCATGGTATTCAGGTTGAAAGAGATAAGTTGAATAAGTATGGTCGTCCCTTGTTGGGATGTACAATAAAACCAAAATTGGGTCTATCTGCTAAGAATTACGGTAGAGCCGTATATGAGTGCCTACGAGGCGGACTTGATTTCACGAAAGATGACGAGAACGTAAATTCTCAACCATTTATGCGTTGGAGAGATCGCTTCCTCTTCGTAGCAGAAGCCATTTTCAAATCTCAGGCAGAAACTGGCGAAATCAAGGGACATTACTCAAATGCCACCGCAGGTACATCGGAAGAAATGTTGAAAAGAGCAGCATGTGCTAGAGAATTAGGTGTCCCTATTATTATGCATGATTACTTAACAGGTGGTTTCACTGCGAATACCAGTTTAGCTCACTACTGTAGGGATAACGGTTTACTCCTCCATATTCACCGTGCAATGCATGCAGTTATTGATAGACAAAAAAATCATGGTATGCACTTCCGTGTATTAGCTAAAGCATCGCGTCTATCTGGTGGGGATCATATCCATGCCGGTACCGTCGTGGGTAAATTGGAAGGAGAACGTGAAGTTACTTCGGGCTTTGTTGATTCACTTCGTGATGATTATATAGAAAGAGACAGAAGTCGTGGCATCTATTTCACACAGGATTGGGTATCTCTTCCAGGTGTATTACCTGTAGCCTCCGGAGGTATTCATGTTTGGCACATGCCTGCCCTAACTGAAATTTTTGGAGATGATTCTGTATTACAATTTGGTGGTGGAACTTTGGGGCACCCTTGGGGAAATGCACCTGGTGCTGTTGCTAACCGAGTTGCTTCGGAAGCTTGCGTACAAGCACGTAATGAGGGGCGTGATCTAGCTCGTGAAGGCAATGAGGTGATTCGTGAAGCTAGTAAATGGAGTCCCGATTTAGCCGCTGCTTGTGAAGTTTGGAAGGAGATCAAATTCGAATATGAAACAATAGATACCCTA------ATGATTCAACCTCAAACCCATTCAAATGTCGCAGATAATAGCGGAGCTCAGAAATTGATGTGTATTCGAGTGACAGGAACAAATGATCGTGAATACGCAGGTATTGGTGACGTTATCGTCGCTGTAGTTAAGGAAGCAGTTCCGAATATGCCCACAAAGAAATCAGAAATAGTTAGAGCAGTTATTGCGCGTACCCGCAAAGAAATTGGACGAACTGACGGTTCGGTAATAAAATTTGATGATAATGCAGCAGTTACTATTAATCGAGAAAATAATCCAAGAGGAACTCGTGTTTTTGGTCCCATAGCTAGAGAATTGAGAGGCTCCAATTTCACGAAAATAATTTCATTAGCACCGGAAGTTTTAATGACTAGAGTGAAACGTGGTTATGTGGCACGAAGGCGTCGTAAGAATCTTTTCACACTCACATCTGGATTTCGTGGAACTCATTCAAAACTTTTTCGAACGGCCAATCAGCAAGGGATGAGAGCGTTAGTCGCTTCTTATCGGGGTAGGGTCGGTAGAAAAAAGACTCTTCGACGTTTATGGATTGTTAGAATCAATGCGGCCGTACGAAGTGATGGAATT------TCCTACAATAAATTAATCCAGTACCTGTATAAGAATCAGATTCTTTTGAATCGAAAAATACTTGCTCAAATTGCTATATTGGATCGGTTCGCTTTCTTTCTGATAATACGTAGTATTCAAAGGGAG---------------------------------------------------------------------ATGGACACTACAACTTCCAATCCAAGAATTGAGGCTTCAGCTAAATATATACGTATGTCTCCGCATAAAGCGCGAAGGGTGGTTGATCAAATACGTGGTCGTGCCTATGAACAGGCGCCGATGATATTGGAATTCATGCCGTATCGAGTATGTGATTCGATATCACAATTACTTTCTTCTGCCGCAGCGAATGCAAATCATAATTTCGGACTGAGTAAAACTGATTTATTCATAGATGCAATTCAAGTGGACGGAGGAAGTTTTTTGAAACGAATCAGATCCGGAGCTCGGGGACGGACCTATCCCATACACAAACCTACTTGTCATATAACCATTGTGATGAGAATG------------------------------------------------------------------------------------------------------------------------------------------ACCAATATGCCTTTAGGTGCTTCTGTCCATAATATAGAAACAAGACCAGGAAGGGGAGGCCAATTAGTTAGAGCTGCTGGAACTACTGCGAAAATTCTTGCGAAGGAGGGCCAGTTAGTCACATTAAAATTACCTTCAGGAGAAATTCGCTCACTTCCTCAAAAGTGTTTTGCCACGATAGGACAAATTGGTAATATCGATGCAAATAATCTCAAACTGGGGAAAGCAGGTTCTAGACGTTGGTTAGGTAAACGTCCGAGTGTCAGGGGGGTAGTAATGAATCCTATAGATCATCCCCATGGGGGGGGGGAAGGAAAAGTACCTATCGGACGGAAGAAACCCCTTACTCCTTGGGGTCACCCCGCACTGGGAAGAAAAAGTCGAAAGAGACGTAAATACAGTGACACGCTCATTCTACGTCGTAGA------------------ATGATTCAGGAAGAGATTGAGATCTCGACTCGGACATTGCTGCGATGGAGATGCATCGAATCCAGGACGGAGAGTAAGCGTCTACTTTATGGGCGATTTGCTATTTCACCCTTCAGGAAGGGTCAAGCCAATACGGTTGGAATAGCTATGCGTAGGGCATTACTCAACGAAATCGAAGGAGCATCAATTACATCTGCTACGATTAGGGGGATTAAACACGAGTATTCTGCAATAAATGGTATCCGGGAATCAATTCATGATATTTTGATTAATTTGAAAGAAATTATTTTGAGAAGTGATTCTCCCGAACCCCAAAAAGCATATATCTGCGTCTCAGGACCTAGTGAAGTAACTGCCCGAGATATTCAAGGATCATCTCTCATTCATGTAATCGATAACACACAATATGTAGCAACAATAACTGGAAAAATTTCATTGGATATTGAATTGGATATAGAAAAAGATCGTGGATATCGTATGGAGAATTCACGAAAATATCGAGAGGGTTTTTTCCCTATTGATGCCGTCTTTATGCCAATCAGGAATGCAAATTATAGCGTCCATTCCTTCGGAAGTCGGGAGAAG------ACTAAAGAAATACTTCTTCTCGAAATTTGGACTAATGGAAGTCTTACTCCGGAAAAAGCACTTTATGAAGCTTCTCGAAATCTGATTGATTTATTCATTCCTTCAATGAACCCCGGAGGGGAAGAGAAAAAT---TCTGGGACGAAAGAGAAACCTGAA---TCTGATCTATCCCACTCTACCGTT---CAATTCCTATCGACGGATATGGAA------CAAATGACGAGGGATGTTGCTCCCAAACACATATTTATCGATCAGTTAGAATTACCTGCTAGAGCATATAATTGTCTGAAAAGAGTCAATGTGCATACTGTAGCCGATTTATTGGATTATGGTGAAAACGATTTGATGAAGATAAAGAATTTTGGGAAAGAATCAATCAAACAAGTTTCGGAAGCTTTGAAAAAACGTTTT---TTGGTCAATTTACCAAAAAATAAAAACTATCTT------------------------------------------------ATGCAAACTCTTGTACTCCCCGAATTTGGAAGGATACAATTCGAAGGATTCAATCGTTTCATCACCCAAGGGTTGAGCGAAGAACTTACAAATTTTCCAAAGATTGAGGATACAGAGCGAGAACTTCAATTCCGAATATTTGGTGATGAGTACATATTGACAGAACCTCTTTTTGAAGAAAAAAATGCTGTA---TATCAATCT---GTTACGTATTCATCAGATCTATATGTACCCGCTAGATTGTTGTACAGGAGGGGAGGG---GAGGTCCGGAGACAAACTGTTTTTCTCGGAAGTATTCCTTTAATGAATTCTCAAGGTACTTTTATTGTTAATGGGATAGCAAGAGTAATAGTGAATCAAATCCTGCGGAGTCCCGGAATTTATTATAATTCAGAATCAGATCGGAATGGA------GTTTCT---GTATATACAGGAACTTTTATTTCCAACTGGGGAGGAAGACTAAAACTGGAAATTGATGGTAAGGCCAGAGTATGGGCACGAATAAGTAAAAAACGAAAGGTTTCCGTTCTGGTTCTATTATCAGCTATGGGTTTGGACTTCGAAAAAATAGTAGCAAGTATTTGCTACCCCAAAATTTTACTAGAATCTGTT------GGG---GAAGGGACAGGG---GGAGAAAAAGCTCGTTCAACCGAAGAAGCTACCGTCGAGCCCTACAGACAATTATATCGAGTGGGT---------ACTGATATTACGTTTTCAGAATCTCTACGAAGAGATTTACAGAAAAAATTTTTTCGTCACCGCTGTGAGTTGGGTAAAACGGGACGTTCAAATCTGAACGAGAAATTTGCTATCGATATACCCGAAAACGAAACCTCTTTGTTACCTCAAGATGTTCTAGCAGCTGTCGATTACCCAATAAAACCAAAACTCGGAATAGGAACAATTGATAATATAGATCACCTAAAAAATCGTCGTATCTGTTCCGTAGCGAATTTATTACAAAATCAATTGAAATTGGCACTGAATCGCTTAGAGCATTCGATCCGACAAATC---------------TTCCAAGGAACAACCAAACGGAAACGGTTACCAACCCCCAGAGCTTTAGTAAGCTCGACACCCTTGATGATAACTTTCAAGGAATTCTTCGGATCCCATCCATTATCCCAATTTCTGGACCAAACAAACCCATTAACAGAAATAGTTCATAAACGGAGATTAAGCTCTTTAGGCCCCGGAGGATTAACAAGAAGAACCGCTAGCTTTCAGGTACGTGATATTCATCCAAGTCATTACGGACGTATATGTCCCATTGAAACATCCGAAGGAATGAATGCTGGACTCATAGGTTCATTAGCTATTCATGCTGGAATCAATTCTTCGGGTCGTTTAGAAAGTCCATTTTATAAA---ATCTCCGAATCATATAAGGAAGAT---------CGAATTTATAATCCATCGGCAGGG------AGAGACGAATGTTAT------CGCATAGCCACCGGAAATTTTTTAGCTTTGGAT---CGGAGGGGTCGGGAAGAACAAATA---ACACCGGCTCGTTACCGTCAAGACTTCGTTGCCATTGCTTGGGAGCAAGTACATTTCAGAAGTATTTTTCCCTCACAATACTTTTCTATTGGTGCCTCTCTTATCCCCTTTCTAGAACATAATGATGCGAATCGGGCCTTGATGGGTTCGAATATGCAGCGCCAAGCAGTTCCACTTCTGAGATCGGAGAAATGTATCGTAGGGACAGGTGTAGAAAGTCAAACAGCTTCAGATTCAGGTGGTACAATCGCCTCGATATGGGGGGGAAGAATCAGTTTCGTCAGTAGTAACCAAATC---ACCCTATCAATGAACGGAAAGGAAATG---AATACAAAGCCGATTAGTTATCAAAGTACCAATAATGGTACTTGTATGCATCAAAAACCCCGAGATGATGAAGAGGTTTATGTAAAGAGAGGACAAATTTTAGCTGATGGTGCTGCTACTGCAAAAGGAGAACTAGCCCTGGGAAAGAATGTTTCAGTAGCTTATATGCCTTGGGAAGGTTACAATTTTGAAGATGCTATTTTAATTAGTGATCGTTCAGTATATGAAGATACTTATACTTCAATTCATATTGAAAAATATGTGATCGAGGCTCGGGTGACGAGTCAGGGG---GTTGAAAAATTCACTAGAGAAATACCTCATCTAGATAATTATTTACTACGACATTTGGATCGGAATGGTTTTGCGACCATAGGATCGTGGGTGGAGACGGGGGATATTTTGGTGGGTAAATTGACGCCCCAAGAAATAAAAGAAACTTCACGCGCGCCAGAAGGAAAATTATTACAAGCTATTTTCGGTATTCAGATAACGACGTCAGAAGAAACTTGTCTAAGAGTTCCTATTGGCGGGAGAGGAAGGGTTATAGATATTCGATCAATC---------------------------------------------------------------------------------------------------------TCTCGAGAGGATATCACTTCCGATGATGCAGAAATCATTCATGTATATGTTCCGCAGCAGCGTAAGATACAAATAGGTGATAAAATTGCTGGTAGACACGGTAATAAAGGTATCGTTTCGGAAATACTACCAAGGCAGGATATGCCTTTTTTACAAAATGGTGTGCCAATGGATATGATACTAAGTCCTTTAGGTGTACCTTCACGGATGAATGTAGGACAAATTCTTGAATGTTTACTAGGATTGGCGGGATACTTCCTCAATAAAAATTATAGAATAACTCCTTCTGACGAGAGGTATGAACAAGAATCTTCGAGAAAGTTAGTATTTTCTGAACTCTACCGAGCGAGTGAAATAACATCAAACCCATGGTTGTTTGAACCAAATAATCCTGGTAAAAATCGATTACTCGATGGAAGAACCGGAGAAGCTTTCGAACAACCTGTTACTACGGGAATAGCTTATATGTTGAAACTGATTCATCAAGTAGATGATAAGATTCATGCGCGTTCGAGTGGCCCTTATGCATTGGTTACGCAGCAACCTCTACGTGGCAGATCGAGACGAGGGGGGCAGCGGGTGGGGGAAATGGAAGTTTGGGCTTTGGAAGGCTTCGGTGTTTCCTACATATTACAAGAAATGTTGACTACTAAATCTGACCATATTCGTGCCCGTTATGAAGTTCTTGGCGCTATTGTTACTGGGGAACCGGTACATAAACCTGATACA---GTTCCGGAATCTTTCAAATTACTTGTGAGGGAATTACGATCCTTGGCTTTAGGAATTGGTCATAACACTACATCCGAAAAAAATTTGGAATTACGAGTGAAAGAAATTAATCTTTTTACCGCCAGACCTATAAATGAGAAACCTACTTTGTTGAAATTGCAC---GGTTTATTTAAGTATGAGGATCAATCG---------TGGAGAGATGTATTTCCTCGCTTTTTCTCCTGT---------------------GGAGGATTCGAAATTTTCCGTGACAGAGAAATCGCCACAGGAGGTGACGCTATTAAGAAACAATTGATCGATCTCGATCTACAGAGTGTTATGAGTCATGCACATTCAGAATGGGAGGAATTA---------------------------ACGAAACAAGAATCTACGGGAACGGATTGGGGGGATAGAAAAATCCAAAGGAATAAGGATCTCTTAGTTAGACGTATGAAACTGTCCAAATATTTTGTTCAAACGAATATAGAACCGGAATGGATGGTATTATCCCTATTACCAGTTCTTCCTCCAGAATTGAGACCCATGATTGAATTGGGTGAAGGTGAATTGATTACC---TCCGATTTGAATGAACTCTATAGACGAGTTATTTATAGAAATAATACTTTACTCGATTTTCTAGCACGT------AGTGATTCCACACCGAGAGGTCTAATCATTTGCCAAAAGAGGCTGGTTCAAGAAGCTGTGGATGCACTTATCGATAATGGAATCAGGGGCCAACCCATGAGAGATAATCATAATAGACCCTACAAATCTTTTTCAGATTTGCTCGGGGGTAAAGAGGGTCGATTTCGCGAAAACTTACTTGGAAAAAGGGTTGATTATTCGGGACGCTCCGTTATCGTCGTAGGCCCCTCCCTTCCATTGCATCGATGTGGATTACCTCGGGAAATGGCGATAGAACTTTTTCAAGCTTTCGTTATTCGTGGTCTCATCGGCCGAAACTTAGCTCCAAATCTCAGGGCAGCTAAAACTATGATCCGGGGCAATAAACCCATGATTTGGAAGATACTTCAAGAGGTGATCGAAGAACACCCAATATTATTAAATCGAGCCCCTACACTGCATCGATTGGGT---ATTCAAGCGTTTCAACCCGTTCTGGTGCATGGACGTGCTATTCATTTGCACCCTCTAGTCTGTAGTGGCTTCAATGCAGATTTCGATGGGGATCAGATGGCAGTTCATGTACCTCTATCTCTGGAAGCTCAGGTGGAAGCTCGTTTGCTAATGCTTTCCCGACGAAATGTATTATCACCGGCGACGGGGGAACCCCTTTGCATACCGAGCCAAGATATGCTTCTCGGACTTTATGCTTTGACAATGGAAAATAGACGAGGTATTTATGGAAATAAATACTCATTAGATAGTAACAAAGAGACTTACTTAAAG---------------AACTTTTCGTTTCCG------AAAATACCATATTTTCATGGTTACGAAGATGTATATAAAGCGCATCAACAAAGAGAAATTCATTCACATAGTGTTTTATGGCTCCGATGG------CAAACGAATTTCCGAATGATTACTTCAACACCTCGAGAAGAACCTATTGAGATTCAGTACGAAACTTCAGGAATTTCTTACAGAATTTATAACCATTATCAACTCGAAATAAACGCACAACGAGAAATCATCAGCATCTACATCTGTACAACTGTGGGACGTGTTTTATTCAATCAACGGATTGATGAAGCAATACAAGGTACTTGTCAAGCATCTTCAAGA---------------------------------CAA---------------------------------------------------------ATGGCAGAACCAGTTGAT---------------TTAATCTTTTATAATCGAGTTATGGATCGGATCACCATAAAACAAATAATGAATGGATTGATGACTCATTTTGGAATTACTTATGCAACACATGTTTTAGATCAACCGAAAACATTGGGGTTTCAACAAGCCACTCGTGGCGCCACTTCTTTGGGTATTGATGACCTACTAACAACACCATCAAAGGGTTGGCTAATTAAAGATGCTGAACACCACGGTAATCTTTCGGGAAAGCATTATAACTATGGAAATTTATACGCCGTAGAGAAACTACGCCAACTAATTGAAACTTGGTACACTACGAGTGAATACTTGAAACGAGGAATGAATCTTAACTTCGGAATAACGGATCCTTCAAATCCAGTTCATATGATGTCCTTTTCAGGTGCTCGTGGAAGTACATCACAAATTCACCAATTGGTCGGTATGAGGGGATTAATGTCAGATCCCCAAGGACAAATTATTGATTTGCCCATCCAAAGTAATTTTCGAGAGGGTTTATCCCTGACAGAATATATAATTTCCTGCTATGGAGCTCGTAAAGGAGTCGTTGATACCGCCGTACGAACATCAGATGCTGGATATCTTACGCGTAGACTCGTCGAAGTAGTTCAACGAATTGTTGTACGTAAATCAGATTGTGGTACCACATCCGGTATTTCTATGAATCAT------------AGTTGGAAAAAGAAA------------------------------------------AGGATTATTTATCAAAGA---------CTAATTGGTCGTGTACTGGCAGAAAATGTATATATAAACAATCGATGTCTTGCTATGCGAAATCAAGATATTGGAAATCTCACGGTAGATAAATTCATCGGATTAACGGCAGAACCAATTCGTGTAAGATCTCCTTCAACATGTAAGAGTATGCTCTGGATTTGTCAATTATGCTATGGTTGGAGTCTCACGAATGGTGATTTGGTAGAAGTAGGAGAGGCTGTAGGTATTATTGCGGGTCAATCGATCGGTGAACCAGGGACTCAACTGACTCTAAGAACTTTTCATACCGGTGGTGTGTTCACCGGTGATATTGCTGAACATGTACGAACTCCTTCTGACGGGGTCATCGAATTTGATGGAAGGTTTGTTTATCCTACACGCACACGTCATGGACATCCCGCCTGGATATGTCACACTAGTCTATTTCTAAGTATTCGGGGGAGAAATAAAAGACACAATCTACTAATTCCAGCAAAAAGTTTATTACTAATTCGGAATAATCAGTATGTGGAATCCGAACAGGTTATTGCTGAAATCCGTACCAAAGCATCACCA------CCCAAAGAACGAATTCATAAATATATTTATTCAGATTTGGACGGAGAAATGTCTTGGATTACAGGGGTT---------------TGCCATACATCCGAATAT------------ATGCATAGTTGTATTCACCCCACGCTCAGAACGTGCCATGTATGGATATTGTCTGGAAAATCTGATAACAAGAAGGATAAGTTGCCTGTCTCGTTTTATGATAATCAAGATAGAATCAATTCTAATACCTTTCTCGCGGAAGATCAATCATTT---------------------------------------------------------------------------------------------------------------------------------------CCGTCTACTCCAAGGAATAAAAATCGATCAAATATTTGTATTTTCAATCCGTAT------------------------------------GTATCTAAAAAGAATAGAGTTTTTACGAGA---------TGGGAATTAACTCAC---------ATTGCTTTCAATAGTTCAAATCAGTCAGTTAATTCGAATATTATTCTGTATGATTACGATGTCGTA------------AGAAAACACAGAACTTTTTTTTTGAGAGAAATGTATACGAATCTCTACTTC---------------------------------------------------CTCCTAGAGGTAAAAAATAATGGTGTTTTACGAAATAACGATTTTTTCGCCATTACGGATCATCCCAAATACGAATTGAAAGAATCGGGAGTTCTCAAATATGGTACCATC---AAAATTGGTTCCGCCGACCGAAATAATGAA---TCCCGGGATGAGAGAATGAAAAAATTTCGGTCAACA------TTTAGA---ATTGTCAAGGGAGGCAACTTCTTTCTCATTCCCGAAAGGAGATATATTTCAGCACAAGTTTTA---TCATCGATTCTGGAAAGAAATAATAAATCTGTTCGAGTAGGTACATCGATAACGTCGATTGTT------CAAAGTGATACAAGCGGATTGGTGAGGATTGGGAGAAGAATAAACAATACTTACGAAGTGAAAATTTTGCCAGGAATTATCTATTATCCAGATGAACCAAATAAACTTTCGGAACGGGTAAGTGTTTTAATTCCGCCTGGAAAACAGCTTTTTAACAAATTCCGATGTGAT---------------------CACTGGATATATTTTCAATGGATTATACCTCTCGAAGAAAAACCT---------------------------------------------------------------------------------------------------------------------------------------------------------------------------------------------------------------------------------------------------------------------------------------------------------------------TTTGCTTTGCCAAGACCTGCGACTGAGTATGTTATATCCAATCGATCAACTCAAAAAAAATTT---------------TTAAACCTATTAAGGAATATAGAT---CTAGGAATTAATACTGCAAATTATCTTCTCCATGCAGATGGTGAGCAAATACGAGTAATTAGTGGACGATGTACCCCATTGATCCGAACTTGTTTAATTATATGTTGGGGAAAAAAATAC---------TTCACAGAA---AAAGCTCATGTT------TCGTTGTTAAAGATCAAAACAACAAATAATTCTAGGAATTATCTTCAAATCAGTTTGATTTATTTTGATTCCCTGGATGAAAAAAGACAAGGAGATATGGTGTACTCCCAATACATTTTGAGG---AGAAACTACTACGAC---------------GATTTT---------TTCTCAATCTGT---------------CGAAACCGACTAAAAAGTAAACATAAGGGTATTATTCGTATCTCGTCTGATAGA---AAAGATGAATATCGA------TCCTCGATTATTTTATCTCCCCCC------------GATTTGATTGAGGTTTCAAAAATGATTGGATCGAAG---------------------------------------------------------------------------------------------AATCCTATCGGAAAAGATACCGATAATTTTTCCTCAACGGAATTTTTTAAT---------------------------------------------------TTTCAAAATCAACTAGAAAAAATAGGTTCAATACGTAATAGAATTCGC------------TCGAGGGCA---------------AAACACTTTCTCAGAATAGTCTCA------------------------------------------------------TTTGATGAAATATGTTTTTTAGGTAAT---TTACGGACTAGC---ACAAAATTAGATGAATGTTTCTATTGGATCATTTATACA---------------------------------------GGAGCAAAAACATGTTTAAGAATTGATCAGTCT------CGA---------CAAACTTTTCAGAATCCGAAA---------TGGTTTCTCATCGATGAATACATCGGAATCTATCGATGCCGTTGCGAAAAAAATATTAATCATAATTTATTT------------------GACTATTATTTACCATCCCCGTCGAGGGAAGGAACC------AAAATCCCGAGTCTGGGGCATTTTCTTTTCAAAGATTTTCGGATGGTGGAGACGAAACAATTTTTA---CCACCCGGTCAAGTAATTGGTATTCATATGGATTAT---CTTATTATTAGATTGGGTAAACCTCATTTAGCTAATGAGGGTGCTATTATTCACAATAACTGTGGTGGATCTGTCGAAGAGGGAGATACTCTAATAACACTGATTTATGAGAGATTGAAATCAGGAGATATTATTCAAGGGTTGCCAAAGGTGGAACAATTACTAGAAGCACGTTCAACGAATTCAGTATCTATTGATTTAGGAAGTAGTTTCAGAGATTGGAGTAATGACATGAAAAGATTTATTGGAAATCTCTGGGGATTTTTCCTAAGTGCGAGAATAAGTATGGAGCAAGGACAAATGATTCTGGTGGATCAGATTCAGAAGGTTTATAAATCTCAAGGGGTACAAATCTCGAATAAACATATCGAAATTATTGTTCGTCAAATGACTTCTAGATTTTTAACTTCGGAGGATGGGATAATAGATATTTCCTCACCCGGGGAACTTATTGAATTTTCACAGGCACGAAGAATGAATCGTGTTTTGGAAGAAGTAATTTCTTACGAACCGATATTGTTGGGGATAACCGAAGCATCTTTGAGCACTCGGAGTTTTATCTCGGAAGCCAGTTTTCAAGAAACTACTCGAGTTTTGGCTAGAGCTGCTTTAAAGGGTCGAATCGACTGGTTGAGGGGTTTGAAAGAAAACGTAATTGTTGGTGAAATAATTCCTGCTGGTACTGGGTCCGAAGAAGTAATCTGGCAAAGAACCCTTGAAAGGGAGGAAGAT------------ATTTTCCTCAGTAAT---AGAGAATTTTGTTTCGGA------GAAAATATTGAAAATCCTTTTTGGCAT---TCAGATACTTTTTTCGTTTTTCCAACT------------------------------------------------------------------------------------------------------------------------------------------------------------------------------------------------------------------------------------------------------------------------------------------------------------------------------------------------------------------------------------------------------------------------ATGGAAACT---------GTT---------------CGCAATATATTGAGAGAATCAGCATCCGCAAACGGTAGAAAT---------------------------------------------ATGCCAAATTCTATGGAAGAAATGAATCTA---CGTCGAAGTAGACGT------------------------AGATTACCCAGAGGAGTTATTCATATTCAAGCAAGTTTCAATAATACAATTATAACTGTTACAGATACGCGTGGACGAGTTGTTTCCTGGTCCTCCGCCGGCGCTTGCGGATTCAAAGGTGCGAGAAAAAGTACACCTTTCGCTGCGCAAACAGCAGCAGAAAATGCTATTCGAATTTTGATTGATCGA---GGTTTAAAACAAGCTGAGGTTATGATTAGTGGTCCAGGTCCAGGTAGAGATACCGCACTACGAGCCATTCGCAGGAGTGGTATAGTACTCAATTTTGTCCGCGATGTGACACCCATGCCACATAACGGATGTAGACCTCCCGGAAAGAGACGTGTAATGGCGAAAAAGAGTCTTATTCAAAGGGAGATGAAGAGGCGAATATTGAACAGAAAATACAGTTCCTTACGCAAATTTCTGAGGGAGAAAATAGATAAGGTATCGTCGTTGGATGAAAGGTGGAAGATTCGTAAGAACTTGCAATCTCTACCCCGCAATAGTGCACCCAGTCGCCAACGCCGCCGATGTTTTATAACCGGGAGATCCAGAGCTAATTACCGTGATTTTGGATTATCCAGACATCTATTGCGTGAAATGGCTCATTCATGTCTATTACCGGGAATCACTAAATCGAGTTGG------------------------------------------------------------------------------------------------------------------------------------------------------------------------------------------------------------------------------------------------------------------------------------------------------------------------------------------------------------------------------------ATGAAACAAAAATCTTGGGATATTCACTTGGAAGAAATGATGGAAGCGGGTATTCATTTCGGTCACCAGGTACGCAAATGGAATCCAAAAATGGCACCTTTTATTTTTACGGAACGAAAAAGTGTTCATATCATAAATCTTACCCAAACTGCTCGATTTTTATCAGAAGCTTGTGATTTAGCTGCAAATGCCGCAAGTAGGGGGAAACAGTTCCTGATTGTAGGGACTAAATATCAGGCTGCTGATTTGGTAGTATCAGCCGCTTCAGGAGCAAGATGTCACTATATAAACCAAAAATGGTTGGGGGGTATGCTGACAAATTGGTCGACTATAGAAACGCGTCTTCAGAAATTTCGGAATTTGGAGAAGGAAAAATTGGCTGGGATTTTTGAACGACTTCCCAAAAAAGAAGTAGCTGATTCGGAGAGAAGATTAAGTCGGTTACGAAAATATTTTGGTGGAATCAAGTATATGACTGCCCTACCTGATATTGTTATAATTATCGATCAACGAAAAGAATTTACCGCCATTCGAGAATGTATAACTTTGGGCATTCCAACAATTTGTTTAGTCGATACCGATTGCGATCCGAATGTGACAGATATTCCAATCCCAGCTAATGATGATGCCCGAGCCTCTATCAAATGGATTTCAAATAAGCTAACACTAGCTATTTGCGAGGGTCGT------------------CTCAATTCGAATGCGAAT---ATGGGGCAGAAAATAAACCCACTCGGTTTTAGACTTGGTATAACACAAAATCATAGGTCATATTGGTTTGCAGAACCAAATGAATATTCCGGATTATGTGAGGGAGATGAAAGAATACGTAATTGCATCAAATCCTACGTGCGT---GAACATATTAGAAATTCCTCGAATTATGGT------------------GGAATAACACATATTGGGATTGAGAGGAAAACGGATCTGATCCGAATTGAAATACATACGGGATTTCCGGCT---CTCTTAGTAGAAAAT---CGTAATCGCGGAATGGATCAATTAAAAATCAATGTGCAA------------AGCACATTAGACCCCGTGAATAAAAGACTCGGA---------------CTGAGCTTGGTTGAAATACCTAAACCTTATGGTGAACCTAACATTCTTGCAGAATATATTGCACTACAATTAGAAAACAGAGTGGCTTCCAGAAGAACGGTCAGAAAAGCTATCGAATTGGCAAAAAAAGGAGATGTCGAAGGTATTAAGATACAAATATCGGGACGTCTAAATGGGGCTGAAATGGCACGTGTTGAATGGGCACGGGAGGGCAGGGTTCCTTCACAGACCATTCGAGCCAGAATCAATTATTGCTATTACGCAGCCCAAACCGTGTATGGAGTTTTGGGTATAAAGGTTTGGATATTCAAGAACGAGGAAATGTCCCGTTACCGCGGACCGCGTATGAAGATGATACGTCGCCCAGGTACTCTACCAGGTTTGACTAGTAAAACA------CCCGGAACGAAAGTGGGTTCTAGTGATCGATCAACATCGAGT------AAAAAGATTTCTCAATATCGTATCCGATTGGAGGAGAAGCAAAAATTGCGTCTCCATTACGGATTGACGGAAAGGCAATTGCTAAAATATGTTTTTACCGCTAGAGGGGCGAAAGGTTCGACGGGTCAATTATTATTACAGCTGCTTGAAATGCGTCTGGATAATACAATTTTTCGTCTAGGTATAGTTCCAACGATTCCTGCAGCGAGACAATTGGTTAATCATCGACATGTGTCAATAAATGAACATATAATTGATATACCGAGTTATAACTGCAAACCGGGGGATGTTATTACAATA------AACAATCGTGAGAAATGTCGATTAGTCGATCGGAGGGAT---------ATGAATTCATTACAGAAG------CCGGAGATACCGAATCATTTGACTTTTGAT---------TCAAAAGAATTTCTTGGATCGGTGCAGCAAATAATTGACCGCGATTGGATTGATTTAAAAATTAATGAATTGTTGGTTGTGGAATATTACTCCCGTCGAGTTATGTCACGTGAAAATGCTACGGAA------GAAAAAACTACAAAACCCGACCCGATATACCGAAATCGATTGATTAGTATGTTAGTTAACCGTATTTTGAGAAACGGGAAGAAATCGCTGGCTCATCGAATTCTTTATGGGGCGATGAGTAGTACGAGACGTGATACGGGGAAGAACCCATTACTCATACTACGTCAAGCCATGATTAAAGTGACCCCCGATGTGGTGGTAAAGGCAAAACGTATAGGTGGATCGACCTATCAAGTCCCACTAGAAGTTGGTTCGATGCAAGGAAAGGCATTAGCGATTCGTTGGTTACTGACAGCATCACGAAAACGTTCGGGTCGAAATATGGCTTCGAAATTAGGTTATGAATTAATCGATGCAGCTAAAGATAATGGAACGGCTGTGCGTAGGAAGGAAGAAACTCATAAGATGGCAGAAGCTAATAGAGCTTTTGCACATTTTCGTATGAGTAACGATGCCATCACCAATATGATAACTTCCATAAGAAACGCGAATTCGGGAAAGGTAGATATAGTCCAAGTATTTGCAACGAACACAAATAGAGGTATTGCAAAGATTCTTTCAAGAGAGGGTTTCACGGAACAATTTATTGATGATCGACGGAATGCGAAAAAT---ATTTTGATACTGAATCCGAAATATCGGGGTGGGAGAAGAGAACCATACATAACAACT------CCAAGAAGAATGAGTAAATCAGGTTTACGAATATATTCTAATTATAGAGAAATTCCAAAAATTTTGGGCGGAATGGGCATTGTAATTCTTTCAACCTCTGAAGGAATTGTAACTGATCGAGAAGCTCGAGAAAAAAAAATAGGAGGAGAACTTTTGTGTTATGTATGG---------------------------------------------------------------------------------------------------------------------------------------------------------------------------------------------------------------------------------------------------------------------------------------------------------------------------------------------------------------------------------------------------------------------------------------------------------------------------------------------------------------------------------------------------------------------------------------
>Ginkgo_bilboa
AACAGATTATGGGTTCAATGCGATAATCGTGAGAACTTGCTCTATATTAAATATTTGAGACAGAATAAGAGTGTTTGTGAAGGATGTGGATATCATTTGCAAATGAGTAGTTCGGATAGAATCGAACTTTTAATTGATCATGGCACTCGGCATCCTATGGATGAGGACATGGCCGCCCTGGATCTTATTCAATTTCATTCTGAAGATGAACTC------------------------------------CATATAGATCGTATCACTTTCTATCAAATAAGGACAGGTTTAACTGATGCTATTCAAACAGGCATAGGTCGGCTAAATGGTATTCCCATCGCAATTGGAGTTATGGATTTTAAGTTCATGGGAGGTAGTATGGGCTCCGTAGTAGGTGAGAAAATGACCCGTCCGATCGAGCACGCTACCAAGGAATCTCTTCCATTAATTACGGTTTGTGCTTCTGGAGGAGCACGCATGCAAGAAGGAAGTTTCAGTTTAATGCAAATGGCTAAAATATCTTCTGCGTTGTACATTCATCAATTGGAGAAGAATTTGTTATACGTATCGATCCTTACATATCCCACAACCGGTGGAGTGACTGCTAGTTTTGGTATGTTGGGAGATATCATCATCGCTGAACCTAAAGCGTACATTGCATTTGCCGGTAAAAGAGTAATCGAACAGACATTAGGTCAGAAAGTACCTGACGGTTCGCAAGTGGCTGAACATTTATTTGATCATGGTTTATTTGATCTGATCGTTCCGCGTAGTCTTTTAAAAGGTGTTCTGAGTGAGCTACTTCAACTTTATGGTTCAATT---------------CATTGTAAAAAA---------------------------ATGGTAACTATTCGACCCGACGAAATTAGTAGTATTATCCGCAAACAGATTGAGCAATATAATCAAGAGGTAGAGGTTGCTAATATTGGTACCGTACTTCGAGTAGGAGATGGCATTGCTCGTATCCATGGTCTTGATGAAGTAATGGCAGGTGAATTAGTGGAATTTGTAGATGGTACAGTAGGCATTGCTCCAAATCTAGAATCGAACGATGTTGGAGTTGTATTAATGGGTGATGGCTTGATGATACAAGAAGGCAGTTCCGTAAGGGCAACGGGAAAAATTGCTCAGATACCAGTAAGTGATGCTTATTTGGGCCGTGTTGTAAATGCTCTAGCCCAACCTATTGATGGCAGAGGTCAAATTTCAGCTTCCGAATCTCGACTGATTGAATCTTCTGCTCCAGGTATTATTTTGAGACGTTCCGTATATGAACCTCTTCAAACGGGGCTTATTGCTATTGATTCTATGATCCCTATAGGGCGCGGTCAGCGAGAATTAATTATTGGGGACAGGCAGACCGGTAAAACAGCAGTAGCTACAGATACTATTATCAACCAAAAAGGTCAAGATGTAATATGTGTTTATGTAGCTATTGGCCAAAAAGCCTCTTCCGTGGCTCAGGTAGTTAATACTTCCCAAGAACGTGGCGCAATGGAATACACCATCGTGGTGGCAGAAACTGCAGATTCCCCCGCTACATTACAATATCTCGCTCCTTATACAGGGGCGGCTTTGGCCGAATACTTCATGTACCAGGAACAACATACTCCAATAATTTATGATGATCCCTCCAAACAGGCGCGAGCTTATAGACAAATGTCTCTTCTATTAAGAAGACCACCTGGTCGGGAAGCTTATCCGGGAGATGTTTTCTACTTGCATTCCCGTCTTCTGGAAAGAGCAGCTAAATTAAGTTCTCAGTTAGGTGAAGGGAGTATGACTGCTTTACCAATAGTTGAAACTCAAGCTGGGGATGTTTCGGCTTATATTCCGACCAATGTAATTTCCATTACCGATGGACAAATCTTCTTATCGGCTGATCTATTCAATGCCGGGATCCAACCTGCCATTGATGTGGGTATTTCTGTATCTAGAGTAGGATCCGCAGCTCAGATTAAAGCTATGAAACAAGTAGCTGGAAAATTAAAATTGGAGTTAGCTCAATTTGCAGAGTTAGAAGCCTTCGCGCAATTCGCTTCTGATCTTGATAAAGCTACTCAAAATCAATTGGCAAGAGGTCAACGATTACGTGAGTTGCTCAAACAGTCTCAATCAGCTCCTTTGACAGTGGAGGAACAAATAGCTACTATTTATACTGGAGCGAATGGATATCTAGATATATCAGAGATCGTACAGGTGAGAAAATTTCTCGTTCAGTTACGCGAATATTTAATAACTAATAAACCGCAGTTCGGAGAAATTATACGTTCTACTAGGACATTCACTGAACAAGCAGAAGCCCTTTTGAAAGAGGCTATTAAGGAACATATCGAAATTTTTTTG------------------------------------------------------GGAGTTTCCACACTTGTGGAAAAG------AATGTGGGACGTATTGCTCAAATCATTGGCCCGGTACTGGATGTAACTTTTCCCCCGGGCAATATGCCTAATATTTTCAATTCTTTGATAGTGAAGGGTCAAGATACAGCTGGTCAGGAAATTCATGTTACTTGTGAGGTACAACAATTATTAGGAAATAATAGAGTTAGAGCTGTAGCTATGAATGCTACAGATGGTCTGATGAGAGGAATGAAAGTGATTGACACAGGAGCTCCTCTGAGTGTTCCAGTTGGTGGAGCTACTCTTGGACGAATTTTCAATGTTCTTGGAGAACCTGTCGATAATTTAGGTCCTGTAGATGCTCGCACAACATCCCCTATTCATAGACCTGCTCCTGCCTTTACGCAGTTGGATACCAAATTATCAATCTTCGAAACAGGCATTAAAGTGGTGGATCTTTTAGCTCCTTATCGACGTGGAGGAAAGATCGGACTATTCGGGGGAGCTGGAGTGGGTAAAACAGTACTCATCATGGAGTTAATCAACAACATTGCTAAGGCTCATGGAGGTGTATCTGTATTTGGCGGAGTAGGGGAACGTACTCGTGAAGGGAATGATCTTTACGTGGAAATGAAAGAATCAGGAGTAATTAATGAGCAAAACATCTCAGAATCAAAAGTAGCTCTGGTCTATGGTCAGATGAATGAACCACCAGGAGCTCGTATGAGAGTTGGTTTAACTGCCTTAACCATGGCTGAATATTCCCGAGATGTCAATGAGCAAGACGTACTCTTATTTATCGACAATATCTTCCGCTTTGTCCAAGCAGGATCAGAAGTATCCGCCTTATTAGGTAGAATGCCTTCTGCTGTGGGTTATCAGCCAACTCTTAGCACGGAAATGGGTTCTTTGCAAGAGAGAATTACTTCTACTAAAGAGGGATCTATAACCTCCATTCAAGCAGTTTATGTACCTGCGGACGATTTGACCGACCCTGCTCCTGCTACGACATTTGCACATTTAGATGCTACTACCGTACTATCGAGAGGATTAGCTTCCAAAGGTATCTATCCAGCAGTAGATCCTTTAGATTCAACGTCGACTATGCTCCAACCTTGGATTGTGGGCGAGGAACATTACGAAACCGCACAAGGAGTTAAGCAAACTTCACAACGTTATAAAGAACTTCAAGACATTATAGCTATTCTTGGACTGGACGAATTATCAGAAGAAGATCGTTTAACCGTAGCAAGAGCACGAAAAATTGAACGTTTTTTATCACAACCCTTTTTCGTAGCAGAGGTCTTCACCGGTTCCCCGGGCAAATATGTCAGTCTCGTAGAAACAATTAGAGGTTTTAAAATGATCCTTTCTGGAGAATTAGATGGTCTCCCCGAACAGGCTTTTTATTTGGTAGGTAACATTGATGAAGCTACCGCGAAGGCTATGAACTTCAAAGTGGAGAGT------------ATGACCCTAAATCTTCGTGTACTGACTCCTAATCGAGTTGTTTGGGATTCG---GAAGTGGAAGAAATCATCTCATCTACCAATAGTGGTCAAATTGGCGTATTACCAAACCACACTACACTTGTTACAGCTGTAGATATAGGAATTATGAAAATACGTCTCAATGGGCAGTGGTCAACTATGGCTTTGATGGGCGGTTTTGCCAGGATAGGCAACGATCAAATTACCGTATTGGTAAATAATGCAGAGAAAGGTATCGACATCGATCCTCGAGAGGCTCGGGAAGCTTTTCAAATAGCTGAAGCTGACCTAGCTCGAGCT---GAAGGCAAGAGACAAGCGATTGAGGCTAATGTAGCTCTCAAAAGAGCTAGAACACGATTAGAGGCTGTCAGTGCTACTTCGACTTCCGTCTCTAAT------------------------------------------------------------TTAAGTAATTTATTAGATAACCGCAAGCAGAAAATATTGAATACTATTCGCAATTCGGAAGAACTATGTAAAGGAGCTACCGATCAGCTCGAAAAAGCTAGGACTCGCTTACGCGAAGTAGAAAGAAGAGCGGGCGAGATCCGAGTCAATGGATACTCCCAAATAGAACGAGAAAAAGAGGATCTGATCAATGCTGCTTATGAAAATTTGGAACGATTAGAGGATCCTAAAAATGAGACCGTTCACTTTGAACAACAAAGAGCAATTGACCAGGTCCGACAACAGGTTTCTCGTCAAGCTTTGCGAAGAGCTCTAGGAACTCTGAATAGTCGTTTGAATAGC---GAGTTACACCTACGTACGATCAATCATAGTATCGGCTTGCTC---AGAGCCATGAGAAACACAACTGAT------ATGGATATTGTACAATCTCCTATTAGCACACTAAATCATTTCTACGAGAAATCTGGCGTGGAAGTGGGTCAACATTTCTATTGGCAAATAGGGGGTTTTCAAGTTCATGCACAGGTACTTATAACTTCCTGGGTTGTAATTGCTATCTCATTAGGTTCGGCTACTATAGCTGTTCGGGATCCACAAACCATTCCGACCGATGGTCAAAATTTTGTCGAATATGTTCTCGAATTCGTTCGGGACTTGACCAGAACTCAGATTGGGGAAGAAGAATATGGTCCCTGGGTTTCTTTTATCGGAACTATGTTCCTATTTATTCTTATTTCTAACTGGTCAGGTGCCCTCCTCCCTTGGAAAATGATCCAATTACCTCATGGGGAGTTAGCTGCACCTACAAATGATATTAATACTACTGCTGCCCTAGCTTTGCTCACGTCAGTAGCATATTTCTACGCAGGTCTTGCAAAGAGGGGGTTAGGTTATTTCGGCAAATATATTCAACCAACCCCAGTACTTTTACCAATTAACATATTAGAGGATTTTACGAAACCTTTATCACTTAGTTTTCGACTTTTTGGGAATATATTAGCCGATGAACTGGTAGTTGCCGTTCTTGTTTCTCTAGTACCTTTGGTGATTCCTATACCTGTAATGTTTCTAGGATTATTTACAAGCGCTATTCAAGCTCTGATCTTTGCAACTTTAGCCGCAGCTTATATAGGCGAATCTATGGAGGGTCATCAT---ATGATATTCACAACTTTAGAACATATATCAGCTCACATCTCTTTTTCTCTCGTGTCTGTTGTCACTCTCGCTTATTGGGGAACCTTGGTC---TATCAAATTGAAGCACTAAGTCGTTCGGGAGGAAGAGGCATGATAGTGATTTCTGTCTGTATAACGGGATTGTTAATTACTCGTTGGCTTTCTTCGGGACATTTACCGTTAAGTAATTTGTATGAATCCTTCATGTTCCTTTCGTGGAGTTCATCTGTGATTCATATAGTTCTAGAA------------------GTACGGAGCCAAAATAATCGGTGGTTAGGCGCAATCACTGCACCAAGTGCTATGTTAACTCATGGTTTTGCTACTTTGGGTCTTCCGGAGGAAATGCAACAATCTACAATGTTAGTACCTGCTCTACAATCTCATTGGTCAATGATGCATGTAAGTATGATATTGCTTGGCTATGCAACCCTTTTATGCGGATCCCTATTATCAATAGCTTTTTTGGTCATTACATTTCGAATTAATAGGAGGATTATTCCCCCCCCTAGT------------GCGATGGACAAT------------TCATTCATTTGGTTC------TTTCATTATAGAAATAGTTGGTATTTACACGAACAAAAAAAAATTGATTTGCAAGACACTTTTTCCTTGTTA---TTCATGAATTATCGTAGGTGTCAATTGACTCAACAATTAGATCATTGGAGTTATCGTGCTATTGGTCTAGGTTTTCTTCTTTTAACTATAGGTATTCTTCCTGGAGCAGTATGGGCTAATGAAGCATGGGGATCTTATCGGAGCTGGGACCCAAAAGAGACCTGGTCATTAATTACTTGGACTATATTTGCAATTTATCTGCATTCTAGAATGAATAAAGGTTGGCAAGGTGAGAAACCGGCAATTGCGGCTTCTCTAGGATTTTTTATAATTTGGATCTGTTATTTGGGGGTCGATCTATTAGGAATAGGTTTGCACAGCTATGGATGGTTG------------------GTGGCCAAATATAAAGTATCAGCTTCCCTACAATATCTCGCATTTTTAGTATTCCTGCCCTGGGGGATCTCGATTTCATTCCAGGAAGGT---TTGGGACCTTGGGTTACGAATTGGTGGAATACTGGTCAGTCAAAAATTTTTTTTTCTTATCTTCAAGAGGAAAATGCCCTAGAAAGATTCGGAGAGATAGAAGAACTATTCCTATTGGAAAGA---ATGGTGGAAGATTCTTCGGAAACACATTCACAAGATCTTCGTATAGAGATTCACAGAAAAACAATCCAATTAGTGAAAATGTACAATAAAGATTGTATCCAGATCATCTCGCATTTATTGACAAATATGATATGTTTCGCTATTTCAAGTGCTTATTTCATTATGAGTAAGAAAAAACTTACCGTTCTCAATTCTTGGATCCAAGAATTATTCTATAGCCTGAGCGATACGATGAAAGCTTTTTCTATTATTTCAGTCACCGATCTATGTATTGGGTTTCATTCGACTCATGGTTGGGAACTGATGATCGATTCGATCTCTGAAAATTATGGATTTGTCCATAACGAACAAATAATATCTGGTCTTGTTCCAACTTTTCCAGTCATCTCAGATACGATTTTCAAATATTGGATCTTCCGTCATTTCAATCGTATATCCCCTCCACTTGTAGTAATTTATCATTCGATGAATGAAATGAAATTAGCCCATTGGATGTATGCCGGTCCTGCTCATATTGGAACCTTACGAGTAGCTAGTTCCTCCAAAAATGTCCATGCCATCATGCATGCTCCTCTGGGAGATGATTATTTCAATGTAATGCGTTCAATGTTAGAACGCGAGAGAGATTTTACTCCCGCAACTGCTAGTACAGTAGATCGTCACGTACTAGCACGTGGATCTCAAGAAAAAGTTGTTGATAATGTCCTTCGGAAAGATAAGGAAGAACGTCCCGATCTTATTATATTGACACCTACATGTACTTCTAGTATCTTGCAAGAGGATTTACAAAACTTTGCAGATAGAGCATCCATAATTTCCGATTCCAACGTAATTTTTGCAGATGTGGATCATTATCGAGTGAATGAGCTCCAGGCTGCAGATAGAACTTTGGAACAAGTGGTTCGATATTATTTGGATAGATCCCATAGACAAGAAACATTAGATCAATCCGTAACAGATGCACCTTCTGCAAATCTAATTGGTATTTTTACATTGGGCTTTCATAATCAACACGATTGTCGTGAATTGAGACGTTTATTACGAGATCTGGACATCGAAATGAATCAAGTGATTCCTGAAGGAGGATCTGTAGAGGATCTTAAAAATTTACCAAAAGCTTGGTTGAATTTAATTCCTTATCGTGAAGTGGGCTTGATGACAGCGATGTATTTTGAGAAGGAATTTGGAATGCCTTACATATCCACAATTCCCATGGGAGCTGTAGATATGGCTGAGTGTATCCGACAAATACAGAGATATGTTAATACCCTGGCTCAT---ATCTCATCGAGCAAAGAG------GTTGATTACGAACCCTACATCGATGGACAAACTCGATTTGTTTCCCAAGCTGCTTGGTTTTCAAGATCTATCGATTGTCAGAATTTGACGGGGAAAGAAACAGTCGTTTTTGGCGATGCAACTCATGCTGCTTCAATCACTAAGATACCTGCTCGAGAGATGGGAATTCGTGTGAGTTACACAGGTACTTATTGTGAAAATGATGCGGAATGGTTCAAAGAGCAAATTCAAGGTTTTTGTGATGAGATACTCATCACAGATGATCATATCAAAGTAGGAGATATGATCGCTCGTGCGGAACCATCTGCACTATTTGGTACCCAAATGGAACGTCATATTGGTAAACGTCTTGATATTCCTCGTGGAGTTATTTCCTCACCGGTTCATATCCAAAATTTTTCCCTGGGATATCGACCCTTTCTGGGTTACGAAGGTACTAATCAAATAGCTGATCCAGTTTATAACACATTCGCTCTGGGTATGGAAGATCATCTCCTAGATCTTTTTGGTGGTCATGATACTAAGGAAATAATGACTAAATCATCATCCACGGATATA---GGTCCGATTTGGAATTCTGAAAGTCGACTAGAATTAAGTAAAATCCCCCGCTTTGCCAGGAGCAAGGTCGAGAGAAATACCGAACAATTCGCGCGACAAAAGGGCATTGTGAACATTACTGTCGAAGTAATGTACGCGGCTAAAGAAGTGTTGAAT---GTGAAAATAGCAGTTTACGGAAAAGGCGGAATTGGTAAATCAACAACTAGCTGCAATATTTCAATCGCTCTAGCAAGACGTGGTGAGAAAGTGTTACAAATTGGATGTGATCCGAAACACGACAGTACTTTTACTCTCACAGAATTTCTGATACCTACAATTATAGATACTTTACAGTCCAGGGATTATCATTATGAGAATATTTGGCCCGAAGATGTAATTCACAAAGGTTATGGAGGAGTAGATTGTGTAGAAGCAGGGGGTCCACCCGCAGGAGCCGGATGTGGAGGATATGTGGTAGGAGAAACTGTTAAATTATTGAAAGAATTGGATGCATTTAATGAATATGATATTATATTATTCGATGTATTAGGCGATGTAGTTTGTGGAGGTTTTGCCGCTCCATTGAACTATGCAGATTATTGCATAATAGTGACAGATAATGGGTTCGATGCACTATTTGCAGCTAATCGTATTGCTGCTTCCATTAGGGAGAAAAAT------CGTACACATCCACTCCGATTAGCGGGTTTAGTCGGAAATCGTACATCTAAAAGAGATCTTATCGATAAATATGTAGAAGCCTGCCCGATGCCCGTGATAGAAGTATTACCTCCTATCGAAAATATTCGAGTATCTAGAGTCAAGGGTAAAACATTATTTGAAATGGTTGGATCTGAACCATCTATTAACTATGTGTGTGAATATTATTTGAACATAGCAGATCAGATATTGTCTCAACCTGAAGGTATTGCACCAAAAGAGATTCCAGATCGAGAATTTTTCAGTTTACTTTCCGATTTTTACTTAAATCCTATTAAT------GATGAGGAACAG---GGAAATAAT---------CAGGAAAATTTGCTTGGATTTACGATGATT------ATGTCGATGAAAATATCTGAAAACCTAACTTTTGAATGCGAAACAGGTAATTACCATACTTTTTGTCCCATTAGCTGCGTATCTTGGTTATATCAAAAGATTGAAGACAGTTCTTTTCTAGTAGTGGGCACAAAGACATGTGGTTATTTTCTACAAAATGCGCTTGGAGTTATGATTTTTGCGGAACCCCGCTATGCAATGGCAGAATTAGAAGAAGGAGATATATCAGCTCAATTGAATGATTATGAAGAATTAAAAAGACTTTGTATTCGTATAGGAAAAGATAGAGATCCCAGCGTAATTATATGGATAGGTACTTGTACTACAGAAATAATCAAAATGGACTTGGAAGGTATGGCACCAAAATTGGAATGTGAAATGGGAATACCAATTGTAGTGGCAAGAGCAAATGGACTAGATTATGCTTTTACTCAAGGAGAAGATACTGTGTTAGCCGCGATGGTACATCGTTGTCTGGGGCAAGAATCATCCGTTCGTGAA------------------------CAAAACGGTATTATACGA---------AATTCATTCTATTTCTCCTCCCCC---GAGAAGGAA------------GAAGAATTAGTGGAAGATGAAAAT---------CATCCTCCCCTAGTCCTTTTTGGATCTTTACCTTCAGATGTAGTTTCTCAACCCAATCCAGAATTAAAACGCCAATCTGTCAAGGTATCTGGTTGGTTACCTGCTCAGAAATATACTGATCTTCCATCATTAGTTGATGGAGTTTATGTCTGTGGTGTCAATCCATTTTTGAGTCGTACAGCAACAACTTTGGTAAGACGTGATAAATGTGAATTAATTGTAGCTCCTTTTCCGATCGGTCCGGACGGAACGCGTGCTTGGATCGAAAAGATTTGTCCTGTATTTGGTATTGAGACCGAGGGTTTGGAGGAAAGGGAAGAACGGATTTGGGAAGGTTTAAAGGATTATCCTGATTTGATACGCGGGAAATCTGCATTTTTCATGGGAGATAATATTCTGGAAGTATCTCTAGCAAGATTCTTAATCAGATGTGGAATGATCGTTGATGAAATTGGTATTCCGTATATTGATAAACGATATCAAGCTGCTGAATTAGCACTTTTACGAGATACATGTATAAGGATGTGTGTACCAATACCGCGAATTGTGGAAAAACCGGACAATTATAATCAAATACGACGTATGCGCGAGTTACAACCCGACTTAGCCATCACCGGAATGGCTCATGCTAACCCGTTAGAAGCAAGAGGAATTGGTACTAAATGGTCGGTTGAATTTACATCTGCTCAGATTCATGGATTTGCCAATGCGAGAGATGTGCTTGAGTTGGTTACCCGACCTCTACGGCGTAACGACAATTTAGAAGACTTGGGTCGGACCGCTCCAGTGAGAAGGGACAACAAGTTG---------------------ATGGATAAGTTCAAAAGAGACGGAGAAGAATATATATCCTATCAACGACGTTTTTTATATCCACTCCTTTTTCAGGAGGATCTTTACGCAATTGCTTATGATCATTATTTC------AATAGATCGAGTTGCTTCGAACCG------------------ATGGAAAATTCAAGTTCC------AACGATCGATTTAGTTTCCTAACTGTAAAACGTTTGATTAGTCGAATACATCAACAG------------------------------AATGATTTAATCATTTCATTTTTGAATTGCGATCAAAATCCATTTGTTGGTCACAACAGCAGTTTCTAT------------TCTGAATTGGTACTAGAAGGTCCGACAGTGGTTCTGGAAGTTCCGTTCTTGATGCGATCGAAACATTCTCTA------------GAAAAAAAGAATGAATGGAAGAGTTTCCGATCTATTCATTCGATATTTTCCTTTATGGAGGACAAATTTCCACATCCCAATTCGATCTCGGATATGCGAATACCCCACTCTATTCATTCGGAAATTTTTATTCGAACCTTTCGTCGCTGGGTTCGAGATGCTCCTTCTTTACACTTATCACGATCTGTTCTCCACGAACATCGGAAT---------------AGTTCGGAGAATTTGTATAAATCGATTCTCATCGCTCCGGAAGGAAATACAAAGTTCTTTCTGTTTCTGTGGAATTATTATGCTTATGAATGTGAATCTCTCCTAGTTCCCCTTCGGAAACGA---TCTTCTCATTCACGATTGTTGTCCTATGGAGCTTTTCTCGAGCAAATTCATTCTTATCGAAAGATCGAACATATT------GTCATATTTTCCCGTCGTAATTTAGCAAAAAGT---------------------------------ATC------TGGTCTTTGAAGGATTCT---TCCATTTCTTATGTAAGGTATGGGGAAAGATCTATTATGGCTCTGAAGGGTGCTCACTCCCCAGTC---AGGAGATGGAGATATTATCTTTCAATTTTTTGGCGATGTTATTTCCATTTCTGGTCCCAACCGTATAGGATACGGATCGATGAATTATCCAATAATTGTTCTTCCTTTTTAGGCTATTTCCTGGGCGTTCGAATGAATACTTCCGTGGTTAGGATCAAAATGCTAGATGATTTATTCATTACCGATCTTATTACCAATGAATTTGATTCAATAGCTCCGATTATACCTCTGATTGGATTATTGGCTAAAGAAAGGTTTTGTGACATTTCAGGGCGTCCAATTAGTAAATTGGCTTGGACCGGTCTAAAAGATGATGATATTCTTGATCGATTCGATCGAATTTGTAGAAACATTATTGATTACTACAGTGGATCTTTCAATAAAGATGGTTCATATCGGATGAAGTATATACTCCGACTTCCATGTGCTAAAACTTTAGCCTGTAGACATAAAAGTACGATACGTGTAGTTTGGGAAGAATTCGGTTCGGAACTATTT------------ACGAAATCGTTCCCCAAAGAGGGAGAATTAATCTCT---CCGTTCTTCTCAAAGACCTGC---------------TCACAGAGAAAACGAATTTGGCATTCAGATATTCTCCGGATAAATCTCCCGGCCAATTTTTGGCAAAAT------------------AAACGTAATAGACAAATTGAAACCCTATTT------------------------------------------------------------------------------------------------------------------------------------------------------------------------------------------------------------------------------------------------------------------------------------------------------------------------------------------------------------------------------------------------------------------------------------------------------------------------------------------------------------------------------------------------------------------------------------------------------------------------------------------------TCTCCCACTCCAGTCGTTGCTTTTCTCTCTGTTACTTCGAAAGTAGCTGCTTTAGCTTTAGCCACTCGAATTTTCGATATTCTTTTCTATTTTTCATCGAACGAATGGCATCTTCTTTTGGAAATCTTAGCTATTCCTAGCATGATATTAGGTAATTTAATTGCTACTACTCAAACAAGCATGAAACGTATGCTTGCATATTCGTCCATAGGTCAAATTGGATATATCATTATTGGAATAATTGCTGGAGACTCAAATGATGGATATGCAAGCATGATGACTTATATGCTGCTCTATATTTTCATGAATTTAGGAACTTTTGCCTGCATTGTATTATTTGGTCTACGTACAGGAACTGATAACATCCGAGATTATGCAGGATTATATACGAAAGATCCTTTTTCAGCTTTCTCTTTAGCTTTATGTCCACTATCTCTAGGAGGTATTCCTCCATTAGCAGGTTTTTTTGGAAAACTTTATCTATTCTGGTGTGGGTGGCAGGCAGGCTCCTATTTCTTGGTTTCGATAGGACCCTTTATGAGCGTTATTTCTATATACTATTATCTAAAAATAATCAAGTTATTAATGACTGAACGAAACGAAGAAATAACTCCTCACGTG---------CAAAATTATAGAATATCTCCATCTTCTTTAATATCAAAAAATTCCATCGAATTGAGTATGATTGTATGTGTAATAGCATCTACTATACTGGGAATAGTAATGAACCCAATTATTGCAATTGCTCAGGATACCTTATTT---------------------------------ATGTTTCTACTTCCCGAATATGATACTTTTTGGATCTTTTTACTAATATCTAGCCTTATTCCTATTCTGACATTCCAAATTTCCAGAGCCTTGGCCCCCATT---CGTAAAGGACCGGAGAAGCTCACTAGTTACGAATCGGGTATAGAACCAACGGGAGATGCTTGGATCCAATTTCGGATTCGTTATTATATGTTCGCTCTAGTTTTTGTTATTTTTGATGTTGAAACAGTCTTCCTTTATCCATGGGCTATGAGTTTCAATGTATTGGGTATATCTACCTTTATAGAAGTTTTGATTCTCGTGCTTATCTCAATTGTTGGTCCAGTTTATGCATGGCGAAAAGGAGCATTGGAATGGTCT---------ATGAACAATTTACCCCGGTTAACAATAATTGTTATTTCGCCCATATCTGCGGGTTCCTTAATTCCATCATTCCCTCAT------AAAGGGAATAAGATGATTCGATGGTATACTCTAGGTATTTGCTTGTTGGAACTCCTTTTAATGACCCATACATTTCGTTATCATTTTCGTTTCGATGAGCCATTGATCCAATTGGAAGAAGATTATAACTGGATAGATCTC---ATCGATTTTCATTGGAGACTAGGAATTGATGGACTCTCCGTTGGACTTATTACATTGACGGGATTTGTTACTACTTTAGCTACTTTATCCGCTTGGCCAGTTACTCGAAATCCGCGATTGTTGCATTTTTTGATGTTGGCGATGTACAGTGGCCAAGCAGGATCATTTGCTTCTCGAGATATTCTACTTTTCTTTCTCATGTGGGAGCTAGAACTAATTCCCGTTTACTTACTTCTATCTATGTGGGGAGGAAAAAGACGTCTATACTCGGCTACAAAGTTCATTTTGTACACT---GCAGGTGGTTCGATTTTTATCTTAATGGTAGCTTCGAGTATGGGTCTCTATGGATCCTCTGATGGACCAACATTAGATCTCCAAACCTTGGCTAATAAATATTATCCCGTAGCACTGGAAATAGTATTTTATTCAGGATTCTTTATCGCTTATGCCATTAAATTGCCAATTTTTCCCTTACATACCTGGTTACCGGATACTCATGGGGAAGCGCATTATAGTACATGTATGCTTTTGGCCGGAATTCCACTTAAAATGGGAGGATATGGATTGATTCGAATTAATATGGAATTATTCTCTCATACTCATTCTCTATTTTCGCCATGGTCGGTAATAATAGGAGCGGTTCAAATAATCTATGCAGCTCTAACTTCTCTGGGTCAACGTAATTCGAAGAGGAGAATAGCCTATTCATCAGTATCTCATATGGGTTTTGTAATTATAGGAATCGGTTCCATGACAGATACAGGTCTTAATGGGGCCATTTTGCAAATGATTTCTCATGGATTAATTGGTGCTGCACTTTCCTTCTCGGCGGGAACAAGTTACGATAGGATACGTACTCCTTTTCTTGACAAAATGGGAGGAATGGCTATACCGATGCCAAAAATATCTACTATGTTCAGTAGCTTTTCAATGGCTTCTCTCGCATTGCCAGGAATGAGTGGTTCTGTAGCAGAATCTATGGTATTTTGGGGAATAATGACTAGTCATAAATATTCTTCGACTTTTAAAATAGTTATTACCGCAATAGCGGCAATTGGTATGATATTAACTCCTACTCATTTGTTATCTATGTTACGTCGAATGTTTTATGGATAT------AAGTTGTTAAATGTCCCA------AAATAT------TATTTCACGGATTCTGGACCACGAGAAATTTTTATTTTGATCTGTCTTTTTATTCCAGTAGTAGTTATCGGTCTTTATCCTGATCTAGTTCTATCTCTGTGGAATAATAAGGTAGAAGCTATTCTATTTAGACTTTTCCACGAAATTATGCTCGAATATACACTTATTTCAGGCGCTTATTCGTTATCTATCGGTCTTTATGGATTAATCACAAGTCGAAACATGGTTAGAGCACTTATGTGTCCTGAGCTAATACTGAATGCGGCTAATGCGAATCTTGTAACATTCTCCAATTCTTTTGATAGTCGGCAAGTAAAGGGAAACATCTTCTCGATCTTTGTTATAGCTATTGCAGCCGCTGAAGCAGCTATTGGATTAGCTATTGTTCCAGCAATATATCATAACAGAAAATCAACTCGTATCAATCAACTTAATTTGTTA------ATGGAACTTATATATAAATATGCTCGGATCGTGCCTTTTCTTCCGTTTTCAGCCTCTGTGCCAATAGGATCGGGATTGTTCCTTTTTCCAGAGACAACCGAGAGTCTTCGTCGTATATGGGCTCTTATTAGCATTTCCCCGTTAAGTACAGCTATGTTTTTATCATCCGATCTGTTATTGCAGCAAATTACCGGCGGTCCTATTCATCAATATTTATGGTCCTGGACCATTAATAATAATTTTTCCTCAGAGTTGGGCTATTTGATCGATCCACTTACTTCCATTATGCCAGTATCAGTTACGACTGTCGGAACTATGGTTATGATCTACAGCGATAATTATATGTCTCATGACCAAGGATATGTGAGGTTCTTCGCTTATCTCAGTCTTTTCAATGCTTCTATGCTGGGACTAGTTATTAGTCCTGATCTAGTACAAATCTACATTTTTTGGGAATTAGTAGGAATGTGTTCTTATTTATTAATAGGTTTCTGGTTTACCCGACCTAGTGCAGCCAATGCCTGTCAAAAAGCATTTATAACTAATCGTGTAGGGGACTTCGGACTCCTATTAGGAATCCTGGTTTTTTATTGGATAACAGGTAGTTTCGAATTTCGAGATTTATCGGAAATATTTAACAAA---TTG------ATCGCCCATGATGAAGTTAGCTTATTTCTCGCTACTCTGTGTGCTTTTCTCTCATTTTCAGGTCCAGTAGCTAAATCTGCACAATTTCCACTTCATGTACGGTTACCTGATGCTATGGAGGGACCTACTCCTATTTCAGCCCTTATACATGCCGCTACTATGGTAGCAGCAGGAATTTTTCTCGTAGCTAGATTGTTCCCTCTTTTCAAAGCTCTACCTTTCATAATGAATCTCATCTCTTGGATAGGTGGAATAACGGCTCTATTGGGATCTACTATGGCTCTCGCTCAAAAAGATCTTAAAAGAGGTTTAGCTCATTCTACCATGTCTCAATTGGGTTATATGATGTTAGCTCTAGGTATAGATTCTTACCGAGCTGCTCTGTTCCATCTGATTACACATGCCTATTCTAAAGCATTATTGTTTCTAGGATCTGGATCAGTGATCCATTCTATGGAACCTATTGTTGGATATTGTCCTAGCAGAAGTCAAAATATGGCTCTTATGGGTGGTTTGAGGAAATATATGCCAATTACAGGAACAACTTTTCTCTTAGGTACACTTTCTCTTTGTGGTATTCCACCTTTTGCTCGTTTCTGGTCCAAAGATGAAATTCTCAGCGATAGTTGGCGATATTCCCCCATTCTTGGAGGGATAGCTTGGTTTACAGCGGGATTAACTGCATTTTACATGTCTCGTATGTATTTCCTTACTTTTGAAGGGGACTTCCGCGCAAATTTATATCATTTATATAACGACTCTATTTCATTC---TATCCA------ACTTCTATATGGGGAAAG------------------------------------------------------------------------------------------------------------------------------------------------------------------------------------------------------------------------------------------AAAGAATCTGATACA------------------------------------------------------------------------------------------------------------------------------------------------------------------------------------------TTCACCAAAACTAGTATAAATTCCATATCACAATTACTTAGG------------------------------------------------------------------------------------AAAAAAAAACTA---------------------------------------------------------------------------------------------------------------------------TTTGTTCAA------AGAAGCATTTCA---------------------------------------------------------------------------------------------------------------------------------------------------------------------------------------------------------------ATGAATTTACCTGAACCGATATGTAATATTCTTTTGGTCCCTTTAGGGCTAGGTCTCATATTAGGAGGTCTGGGAGTAGTATTACCTACCAATATAATTTATTCTGCCCTTTCATTGGGATCGGTTCTTGTTTGTATATCCCTTTTATATATTCTATTGAACGCGGATTTCGTAGCTGCTGCACAGATCCTGATCTACGTAGGAGCTATAAATGTCTTGATCGTATTTGCTGTAATGTTAATGAATAACCAGAAATAT------CCTAATTCTGCCCCTCCCTGGACCGTCGGAGATGGTATCACTTCAGTAGTTTGTATGAGTCTTTTTTGTTCATTAATTACTATTATCCTGAACACATCATGGTCCGTAATATCTCTGACTACAGAGTTGAATCAATTTTTA---GAACAGGACTTAACAAACAACATTCAACGTATTGGGGTTCATTTATCAACTGATTTTATCCTTCCATTCGAACTTATTTCTATAATTCTTCTAATTACCCTCGTAGGAGCAATTACTATGGCTCGTCGA---------------------------------------------------------------ATGACCATGCTTGCTACAGAAAAAGATCCTATGATGGTAAGTATGGGTCCTCATCATCCATCGATGCATGGTGTTCTTCGACTTATTGTTACTCTAGATGGTGAAGATGTTATTGATTGTGAACCTATATTAGGTTATTTGCATAGGGGGATGGAAAAAATTGCTGAGAATCGAACAATTGTACAATATCTCCCCTATGTAACACGATGGGATTATTTAGCTACTATGTTCACAGAGGCAGTAACGGTAAATGCACCGGAAAGATTAGGAAATATTCAAATACCTAGAAGGGCTAGCTATATCAGGGTGATTATGCTAGAGTTGAGTCGTATAGCTCCTCATTTATTATGGCTTGGACCTTTCATGGCTGATATTGGTGCACAGACCCCCTTCTTTTATATTTCTAGAGAGAGGGAAATTATATATGATTTATTCGAAGCTGCCACGGGTATGCGAATGATGCATAATTATTTTCGTATCGGAGGAGTAGCTGTAGATCTACCCTACGGTTGGATAGATAAATGCTTAGATTTCTGCGATTATTTCCTACCAAAAGTGGCTGAATATGAAAGGCTTATTACGCACAATCCCATATTTTTAGAACGAGTTGAGGGAGTAGGCATTATTAGTAGAGAAGAAGCAATAAGTTGGAGTTTATCAGGACCCATGCTACGAGCTTCTGGAATACAATGGGATCTTCGTAAAGTTGATCATTATGAATGTTACGATGAATTTGATTGGGAGGTCCAATGGCAAGAAGAAGGAGATTCATTAGCTCGTTATTTAGTACGAATTGGGGAAATGACAGAATCTATAAAAATTATTCGACAGGCTTTAAAAGTAATTCCGGGAGGACCTTATGAGAATTTAGAGGCCCGGCGCCTG---GATAAAGGTAAAGATTCGGAATGGAATGATTTTGAATTTCGATTTATTAGTAAAAAACCTTCCCCTACCTTTGAGTCATCGAAACAAGAACATTATGTAAGAGTAGAAGCTCCAAAAGGAGAATTAGGAATTTTTTTAGTTGGAGATGATAGTATTTTCCCTTGGAGGTGGAAAATTCGCCCATCTGGTTTTATTAATTTGCAAATTCCTCCTCAACTGGTGAAAAATATGAAATTGGCCGATATCATGACAATTTTGGGTAGTATAGATATCATTATGGGAGAGGTTGATCGT---ATGTTCTCTATGGTGACTGGGTTCATAAATTATAGTAAACAAGCAATACAAGCTGCGAGATACATTGGTCAAGGTTTTATAGTTACCCTATATCATATGAATCGTTTACCTATGACTATTCAATATCCCTATGAGAAATTGATCCCATCAGAACGATTTCGTGGACGGATCCATTTCGAATTTGATAAATGTATTGCTTGTGAAGTATGCGTCCGTGTATGTCCAATCAATCTACCCGTTGTTGATTGGAAATTTGGAGAAGATATTGGAAAAAAACGATTAGAAAATTATAGTATTGATTTCGGAATTTGTATATTTTGTGGTAATTGTGTTGAGTATTGTCCCACAAATTGTCTGTCGATGACTGAGGAATATGAACTTTCGACCTATGATCGTCATGAATTAAATTATGATCAGATCGCTTTAGGACGTTTACCGATATCGGTGATTGGAGATTCTATAATTCGGACAATTTCGAGTTCAACTTCTTTGTCCAAAGGAACTACGAGCGGACATTATGATCCAGGAACTGTTACCAGT---------------------------------------------------ATGCAGGGTAGATTATCCGCTTGGCTAGCCAAGCATAAGTTAGCTCATAGACCTCTGGGTTTTGATTACCAAGGCATAGAAATTTTACAGATCAAATATGAAGATTGGGCCTCTATAGCTGTCGCTTTATATGTTTATGGTTTCAATTATCTCCGTTCTCAGTGTGCCTATGATGTAGCGCCAGGGGGATCGTTGGCTAGTGTATATCATCTTACGAAAATACAGGATAAT------GCGGATCAACCCGAAGAGGTATGTATAAAAGTTTTTGTCCCGAGGAAAGATCCCAGAATCCCGTCTGTTTTCCGTATTTGGAAAAGTGCTGATTTTCAGGAACGGGAATCTTATGATATGTTGGGAATCCTCCATGAAAGTCATCCACGTTTGAAACGTATATTGATGCCTGAGAGTTGGATTGGTTGGCCTTTACGCAAAGATTATATTGCACCTCATTTCTATGAGATACAAGATGCTCAT---ATGGGCTATGAGTTTCAATGTATTGGGTATATCTACCTTTATAGAAGTTTTGATTCTCGTGCTTATCTCAATTGTTGGTCCAGTTTATGCATGGCGAAAAGGAGCATTGGAATGGTCTCAGCTTCCGGGTATTTGGGTGGT------AGAGAGGAAGTG---GAAAATTTCATAAAGCCAATGAGG---AATCCTATAGAGTCACCTTTACCTAATCGAACAACTCCAAATTCAGTTATTTCAACCACCCCGAATGATATGTCAAATTGGGCCAGACTCACCAGTTTATGGCCACTCCTTTATGGTACTAGTTGTTGTTCCATCGAATTTGCTTCATTAATAGGTTCGCGATTCGACTTTGATCGTTACGGTCTGGTACCAAGATCTAGTCCTAGACAAGCCGACCTCATCATAACAGCTGGCACTGTGACCATGAAAATGGCTCCTTCTTTAGTGAGATTATATGAACAAATGCCCGAACCGAGATATGTAATTGCTATGGGAGCATGTACTATTACAGGAGGAATGTTCAGTACAGATTCTTATAGTACCGTTCGTGGAGTGGATAAGTTAATTCCCGTAGATGTCTATTTGCCGGGTTGCCCACCTAAACCAGAGGTTATTATAGATGCTATAACAAAACTTCGTGAGAAGATAGCTCGAGAAATATATGAAGATAGGACCGAGCCCCAACAAGTGAAGAGATATTTCGCTAGAAATCATAGGTTTTGTGTCGGGCATAGTATTCATACTGGGAACTATGATCAGAAGTTACTC------CATCAATCTTCTGAACCTCGATTCGGATCTACTTTCAAG---------ATACCC------TCCGGAACATTTGGAAAATACGAG---AGTTCGGTATCCTTCCAAGAATCGAGGAATGAG------------------------------------------CCCGAGGAACAAGCTATCAATTTATCTTTTAGATCGGGATTCCCAGAAGAAATCTCTAGTCTTATACGAATTCTAATTTACATCACTATTCTTCTATTGGGAGTTGCAATAGGATCATTAGTTATTGTATGGCTCGAAAGAAAGATATCTGCGGGAATACAACAGCGTATTGGACCTGAATACGCCGGTCCTTTGGGAATTCTCCAAGCTTTGGCAGATGGAATTAAACTACTTCTGAGGGAGGATATTATCCCATCTGGAGGAGATATTTGGTTATTTAGTACTGGACCAGCCACGGTGGTCATACCTATTTTTCCGAGTTATTTAGTAATTCCCTTCGGTCGCCACATCGTTCTAGCTGATCTTAGTATAGGTGTTTTTTCTTGGATCGCCATTTCAAGTATTGTTCCTCCTGGACTTCTTATGGCAGGATATGGATCGAATAATAAATATTCTTTTTCGGGTGGTCTCCGAGCTGCTGCTCAATCTATTAGTTACGAAATTCCTCTAGCTTTATGTGTGTTATCTATATCTCTACGTGTGATCCGTATGCAAAATAGAAATATTTATGACTGGGTAAAAAAGTGGATGACTCGATCAATTTCCATCTTGATCATG------ATACATATAATAACTCGGACATCTATTTCGAATGCATATCCCATTTTTGCACAGCAGGGTTATGAAAATCCCCGAGAAGCAACCGGGCGTATTGTATGTGCCAATTGTCACTTGGCTAAAAAGCCTGTGGATATCGAGGTTCCACAGTCCGTGCTTCCCGATACCGTATTTGAAGCA------GTTGTTAAAATCCCCTGCGATATGCAAATGAAACAAGTTATTGCTAACGGTAAAAAAGGGACTTTGAATGTAGGAGCTGTTCCAATTTTACCTGAGGGCTTTGAATTAGCCCCCCCCGATCGTATTTCTCCTAAGATTAAGGAAAAGATAGGTAATCTTTATTTTCAGAACTATCGCCCCAATCAAAAAAATATTCTTGTAATAGGTCCTGTTCCTAGTAAAAAATATAGTGAAATTGTGTTTCCCATCCTTTCACCGAATCCTGCTACTAATAAAGAAGCTCACTTCCTTAAATATCCCATCTATGTGGGTGGTAATAGAGGAAGAGGACAAATTTATCCCGACGGGAGCAAGAGCAACAATACAGTCTATAATGCTTCAGCAACAGGTAGAGTAAGCAAAATCCTACGTAAAGAA---AAGGGTGGATATGAAATCACTATTGAGAATACATCAGATGGTCATCAAGTGGTCGATATTGTACCTCCGGGACCGGAACTTCTCGTTTCAGAAGGCGAATTCATCAAGGTTGATCAGCCGCTAACGAATAATCCTAATGTAGGTGGATTTGGCCAGGGAGATGCAGAAATAGTACTTCAAGATCCATTACGTGTTCAAGGTCTTTTATTCTTCCTGGCATCTGTTATTTTGGCACAGGTATTTCTGGTCCTTAAAAAGAAACAATTTGAGAAGGTTCAATTGGTCGAGATGAATCTT---------CTCGATAAAGTATACGATTGGTTCGAAGAGCGTCTCGAGATTCAGGCGATTGCGGATGATATAACTAGTAAATATGTTCCTCCTCATGTCAATCTATTTTATTGTCTGGGGGGAGTCACACTGACCTGTTTTTTGGTACAAGTAGCTACTGGTTTTGCTATGACTTTTTACTATCGTCCGACCGTTACAGAAGCTTTCGCCTCTGTTCAATACATAATGATCGAAGTAAACTTTGGTTGGCTAATTCGATCAGTCCATCGATGGTCGGCAAGTATGATGGTTCTAATGATGATCCTGCACGTATTCCGTGTTTATCTCACAGGTGGGTTTAAAAAACCTCGTGAATTAACTTGGGTTACAGGTGTCATTCTGGCTGTACTGACCGTATCTTTCGGTGTAACTGGTTATTCCTTGCCCTGGGATCAAATTGGTTATTGGGCAGTAAAAATTGTGACCGGTGTGCCTGAGGCTATTCCTGTGATAGGATCTCCTTTGGTAGAGTTATTGCGCGGAAGTATTAGTGTGGGTCAATCCACCTTGACTCGTTTTTATAGTTTACACACTTTCGTATTACCCCTTCTTACTGCTGTATTTATGTTAATGCACTTCCTAATGATCCGTAAGCAAGGTATTCCAGGTCCTTTA---------------------------------------------------------------------------------------------------------ATGGGACATAATTCTTATGGAGAACCTGCTTGGCCTAACGATCTTTTATATATTTTTCCAGTAGTAATTTCAGGTACTATTGCATGTACCATAGGTTTAGCGGTTCTAGAACCATCAATGATTGGTGAACCAGCAGATCCATTTGCAACTCCTTCGGAAATATCGCCCGAATGGTATTTTTTCCCCGTATTCCAAATACTTCGTACAGTACCTAATAAATTATTGGGTGTCCTTCTAATGGCCTCAGTACCCGCGGGATTATTGACGGTACCTTTTTCGGAGAATGTTAATCAATTTCAAAATCCATTTCGTCGTCCAGTAGCCACAATAGTATTCTTAATCGGTACTGCAGTAGCCCTTTGGTTAGGTATTGGAGCAGCGTTACCTATCGATGAATCTTTAACTTTAGGTCTTTTCCAAATTGATTTCACTGTCAAATATCGAAAGATTTCAATC---------------------------------ATGATTATTCGTTCACCGGAACCAGAG---------GTCAAGATCGTGGTGGAGAGGGATCCTATAAAAACCTCTTTTGAGAAATGGGCCAAACCTGGTCATTTCTCAAGGACGCTAGCTAAG---GGACCTAATACTACCACTTGGATCTGGAACCTACATGCTGATGCTCACGATTTTGATAGCCATACCAATGATTTGGAAGAGATCTCTCGCAAAGTATTTAGCGCTCATTTCGGTCAACTAGCCATCATATTGATTTGGCTAAGTGGGATGTACTTCCATGGCGCTCGTTTCTCCAATTATGAAGCATGGCTGAGTGATCCTACTCGCATCAAACCCAGTGCTCAGGTGGTTTGGCCGATAGTAGGTCAAGAAATCTTGAATGGGGATGTAGGTGGGGGTTTTCGAGGAATACAAATAACCTCTGGTTTTTTTCAAATTTGGCGAGCATCTGGAATAACTAGTGAATTACAACTTTACTGCACCGCAATTGGTGCATTGATCTTTGCAGCTTTAATGCTTTTTGCTGGTTGGTTCCATTATCACAAAGCTGCTCCAAAATTGGCTTGGTTCCAAGATGTAGAATCCATGTTGAACCACCATTTAGCAGGGTTACTAGGACTTGGGTCTCTATCTTGGGCAGGACACCAAGTACACGTCTCTTTACCCATTAATCAACTCCTAGATGCTGGAGTGGATCCCAAGGAGATACCACTTCCTCATGAATTTATTTCAAATCGCGATCTTGTAGCTCAACTTTATCCTAGTTTTGCTAAGGGATTAACCCCATTTTTTGCCCTGAATTGGTCGGAATATTCAGAATTTTTGACCTTTCGTGGAGGACTAAATCCAGTAACGGGGGGTCTGTGGCTGACCGATACTGCGCATCATCATTTGGCTATTGCAATTCTTTTCCTGATAGCTGGTCATATGTATAGGACCAATTGGGGCATTGGCCATAGCCTCAAAGAAATTTTGGAAGCTCATAAAGGTCCGTTTACGGGTGAGGGTCATAAAGGTATTTACGAGATCTTAACTACCTCATGGCATGCTCAATTAGCTCTTAACCTAGCTATGTTAGGCTCTTTAACTATTGTCGTAGCTCACCACATGTATTCGATGCCCCCTTATCCATACCTAGCTATTGACTACGGTACCCAACTCTCTCTGTTCACACATCACATGTGGATCGGGGGGTTTCTTATAGTTGGCGCTGCTGCACATGCAGCCATTTTTATGGTAAGGGACTACGATCCAACTATTCAATATAACAATCTATTAGATCGTGTTCTTAGACATCGTGATGCGATCGTATCACACCTCAACTGGGCATGTATATTCTTAGGCTTTCATAGTTTTGGTCTGTATATTCATAATGATACTATGAGCGCTTTAGGACGTCCTCAAGATATGTTTTCAGATACTGCCATACAATTACAACCTATCTTTGCTCAATGGATACAAAACACTCATGCTTCAGCACCTAGTTCAACAGCTCCTGGTGCAGCAGCGAGCACCAGCTTAACCTGGGGAGGTGGTGATTTACTAGCAGTAGGTGGCAAAGTGGCTTTGTTACCAATTCCATTAGGAACCGCGGATTTTTTGGTACACCACATTCATGCATTTACTATTCATGTGACTGTATTAATACTACTGAAAGGTGTTTTATTTGCCCGTAGCTCCCGTTTAATACCTGATAAAGCGAATCTTGGTTTTCGTTTTCCCTGCGATGGACCTGGGAGAGGAGGGACGTGCCAAGTATCTGCCTGGGATCATGTTTTCCTGGGTTTATTCTGGATGTACAATGCGATTTCAGTAGTAATATTCCATTTCAGCTGGAAGATGCAGTCCGATGTTTGGGGTAGTATAAGTGATCGGGGAGTGGTAACCCATATCACGGGAGGAAACTTTGCACAGAGTTCCATTACCATTAACGGGTGGCTCCGTGACTTTTTATGGGCACAAGCCTCTCAAGTGATCCAATCTTATGGTTCTTCATTATCTGCATATGGTCTTTTCTTTTTAGGTGCTCATTTTGTTTGGGCCTTTAGTTTAATGTTCTTATTTAGTGGTCGTGGGTATTGGCAGGAACTCATCGAATCTATCGTTTGGGCCCATAACAAATTAAAAGTCGCTCCTGCTATCCAGCCCAGAGCCTTGAGCATTGTACAAGGACGTGCTGTAGGAGTAGCTCATTACCTCCTGGGTGGAATCGCCACAACATGGGCGTTCTTCCTAGCAAGAATTCTTGCAGTAGGAATGGCATCAAGATTTCCAAAGTTCAGCCAAGGCTTAGCCCAGGACCCAACTACTCGTCGTATTTGGTTTGGTATTGCTACCGCACATGACTTCGAGAGTCATGATGATATTACTGAAGAACGCCTTTATCAGAAGATTTTTGCTTCTCATTTTGGTCAGTTAGCAATAATTTTTCTGTGGACCTCTGGTAATTTGTTTCACGTAGCTTGGCAAGGCAATTTCGAAACATGGGTACACGACCCTTTACACGTAAGACCTATTGCTCATGCAATTTGGGATCCTCATTTCGGTCAACCGGCTGTAGAAGCCTTCACCCGAGGAGGTGCTTCCGGTCCGGTTAATATTGCTTATTCCGGCGTTTATCAATGGTGGTATACAATTGGCTTGCGCACCAATGAAGATCTTTATACTGGAGCTCTTTTCTTGTTATTTCTTTCTGCCATTTTTCTAGTAGCAGGTCGCTTACATTTACAACCTAGATGGAAACCGAGTGTTTCATGGTTCAAAAATGCTGAATCTCGTCTCAATCATCATTTGTCAGGACTCTTTGGAGTAAGTTCTTTGGCTTGGACGGGACATTTAGTTCATGTCGCTATTCCTGAATCAAGGGGGGAGCACGTCAGATGGGATAATTTCTCAAATGTATTACCGTATCCCCAAGGTCTAGGACCGTTTCTTACAGGTCAGTGGAATCTTTATGCTCAAAATCCTGATTCTAGTAGTCACTTATTCGGTACTTCTCAAGGGGCGGGAACTGCTATTCTAACTCTTCTCGGAGGATTCCATCCACAAACTCGAAGTTTATGGCTGACTGATATCGCTCATCATCATTTAGCTATTGCATTTGTTTTTTTCATCGCTGGTCATATGTATAGAACTAATTTCGGGATTGGGCACAGTATAAAAGATATTTTAGAAGTACATATTCCTCCAGGAGGCCTATTAGGACGCGGACATAAGGGTCTTTATAACACAATCAATAATTCTCTTCACTTCCAACTAGGTCTTGCTCTAGCTTCTTTGGGGGTTATCACTTCCTTGGTAGCTCAACACATGTATTCTTTACCTGCTTATGCATTCATAGCACAAGACTTCACTACCCAAGCTGCACTATATACTCATCATCAATACATTGCCGGGTTCATTATGACAGGGGCCTTTGCTCATGGAGCTATATTCTTCATTAGGGATTATAATCCAGAACAAAATAAGGACAATGTATTGGCGAGAATGTTAGAGCATAAGGAAGCTATAATATCTCATCTGAGTTGGGCTAGTTTATTCCTAGGTTTCCATACCTTGGGACTTTATGTCCATAACGATGTTATGCTTGCTTTTGGTACTCCAGAAAAACAAATATTGATCGAGCCCATATTTGCTCAGTGGATACAATCTGCTCATGGTAAGGCCTTATATGGTTTTGATGTACTCTTATCTTCAACAAATGGTCCGGCATTCAATGCTGGTCAAAGCATATGGTTACCTGGTTGGTTGAATGCTATTAATGATAATAGCAATTCACTATTCCTAACAATTGGTCCTGGAGACTTTTTGGTTCATCATGCTATTGCTTTAGGTTTGCATACAACTACGTTGATCTTAGTAAAAGGTGCTTTAGATGCGCGTGGTTCTAAGCTAATGCCAGATAAGAAAGATTTTGGTTATAGTTTCCCCTGCGATGGTCCAGGACGAGGCGGTACTTGTGATATTTCGGCCTGGGATGCTTTTTACTTGGCAGTTTTTTGGATGTTGAATACCATTGGATGGGTTACTTTCTACTGGCATTGGAAGCATATCACCTTATGGCAGGGTAATGTAGCGCAATTTAATGAGTCTTCCACTTATTTAATGGGATGGTCAAGAGATTATCTCTGGTTAAACTCCTCACAACTTATTAATGGATACAATCCTTTCGGTATGAACAGTTTATCTGTCTGGGCGTGGATGTTCTTATTCGGGCATCTTGTTTGGGCTACTGGATTTATGTTTCTGATTTCCTGGCGTGGATATTGGCAAGAACTGATAGAAACTCTAGCATGGGCCCACGAGCGCACACCTTTGGCTAATTTAGTTCGATGGAGAGACAAGCCAGTAGCTCTTTCCATCGTTCAAGCACGATTAGTTGGATTAGCTCATTTTTCCGTAGGTTATATATTC------------------ACTTATGCAGCTTTCTTAATCGCCTCTACATCAGGCAAATTTGGTATGACTGCAACTTTAGAAAGACGCGAAAGCGCAAGCCTATGGGGTCGCTTTTGCGATTGGATTACCAGCACCGAAAACCGCCTTTACATTGGATGGTTCGGTGTCTTAATGATCCCTACACTATTGACCGCAACCTCTGTATTCATCATCGCTTTCATTGCAGCTCCTCCAGTAGATATTGATGGTATTCGCGAGCCTGTTTCTGGTTCTCTTCTTTATGGAAACAATATTATCTCCGGTGCTATTATTCCCACCTCTGCAGCTATTGGTTTGCACTTCTACCCCATTTGGGAAGCAGCTTCCACCGATGAATGGCTATACAACGGTGGTCCCTATGAGCTAATCGTTCTACACTTCCTACTTGGTGTAGCTTGTTACATGGGTCGTGAGTGGGAACTTAGCTTCCGCTTAGGTATGCGCCCTTGGATTGCTGTTGCATACTCAGCTCCTGTCGCAGCTGCTACTGCTGTTTTCTTGATTTACCCCATCGGTCAAGGAAGCTTCTCCGACGGTATGCCTCTAGGAATTTCTGGTACTTTCAATTTTATGATTGTATTCCAGGCTGAGCACAATATCCTTATGCATCCATTCCACATGTTAGGTGTAGCTGGCGTATTCGGCGGCTCTCTATTCAGTGCTATGCATGGTTCCTTAGTAACCTCTAGTTTGATCAGAGAAACTACCGAGAATGAGTCTGCTAATGCAGGTTACAAATTCGGTCAGGAGGAAGAAACCTATAATATCGTAGCTGCTCACGGTTATTTTGGACGATTGATCTTCCAATATGCTAGTTTCAATAACTCCCGTTCCCTACATTTCTTCTTAGCTGCTTGGCCTGTAGTAGGTATTTGGTTTACTGCTCTGGGTATTAGCACTATGGCTTTCAACTTAAATGGGTTCAATTTCAACCAATCTGTAGTTGATAGTCAAGGTCGTGTAATTAACACTTGGGCTGATATAATTAATCGTGCTAACCTTGGTATGGAAGTTATGCACGAACGTAACGCTCACAACTTCCCTTTGGATCTA---GCCGCTGTTGAAGCTCTTTCTATAGCTGGAATGGGTTTACCTTGGTATCGTGTCCATACCGTCGTATTGAATGATCCTGGCCGGTTACTCTCTGTACATATAATGCATACAGCTCTAGTTTCTGGTTGGGCCGGTTCAATGGCTTTGTACGAATTAGCAGTCTTTGATCCATCCGATCCTGTTCTTGATCCAATGTGGAGACAAAGTATGTTCGTTATACCTTTTATGACTCGTTTAGGAATAAAGGATTCGTGGGGTGGGTGGAGTATCACTGGAGAAACTGTAACCAATCCAGGTATTTGGAGTTATGAAGGTGTGGCCGGGGCACATATCGTGTTTTCTGGCTTGTGCTTTTTGGCAGCTATCTGGCATTGGGTATATTGGGATCTAGACATATTCTGCGATGAACGTACGGGAAAACCTTCTCCAGATTTGCCCAAGATCTTTGGAATTCATTTATTCCTATCAGGAGTAGCTTGTTTCGGATTCGGAGCATTTCATGTAACGGGTTTGTATGGTCCTGGAATATGGGTGTCTGATCCTTATGGACTAACTGGGAAAATACAACCTGTAAATCCAGCGTGGGGAGCTGAGGGTTTCGATCCTTTCGTTCCAGGAGGAATAGCTTCTCATCATATTGCAGCAGGTATATTGGGTATATTAGCAGGTCCATTCCATCTTAGTGTTCGTCCTCCCCAACGTTTATACAAAGGATTACGTATGGGCAATATTGAAACTGTCTTATCCAGCAGTATCGCCGCTGTGTTTTTTGCAGCTTTCATTGTCGCTGGAACCATGTGGTATGGCTCCGCAACTACCCCGGTCGAATTATTTGGTCCTACTCGTTACCAGTGGGATCAGGGATACTTCCAACAAGAAATAGATCGACGGGTTCGTGCCGGTCTGGCTGAAAATCGAAGTTTATCGGAAGCTTGGTCCAAAATTCCCGAGAAACTCGCTTTTTATGACTACATTGGTAATAATCCAGCTAAAGGGGGGTTATTCAGAGCGGGTGCGATGGACAATGGAGATGGAATAGCTGTTGGTCGGTTAGGACACCCTATCTTTAAAGATAAAGAAGGACACGAGCTTTTTGTACGTCGTATGCCTACCTTTTTTGAAACATTTCCAGTAGTTCTGGTAGATGAAGAAGGAATTGTGAAAGCCGATGTTCCTTTCAGGAGAGCAGAATCGAAGTATAGTGTTGAACAAGTAGGCGTAACTGTTGAGTTCTATGGGGGTGAACTTGATGGGGTTAGTTTTGGTGATCCCGCCACAGTGAAAAAATATGCTAGACGTGCTCAATTAGGGGAAATTTTTGAATTAGATCGTGCTACTTTGAAATCAGATGGTGTTTTCCGCAGTAGTCCAAGGGGTTGGTTTACTTTTGGACATGCTACATTTGCTCTTCTTTTCTTTTCCGGACACATTTGGCATGGTGCTAGAACCTTGTTCAGAGATGTTTTTGCTGGTATCGACCCGGATTTAGATGCCCAAGTCGAATTTGGAGCATTCCAAAAACTGGGAGATCCAACTACTAAAAGACAAGTGGTA---AAGGTATTCGTGCTTGGATGGCGGCTCAGGATCAGCCTCATGAAAACCTTATATTCCCCGAGGAGGTTCTACCCCGTGGAAACGCTCTTTAATGGAACTCTAGCTTTAGCTGGTCGTGACCAAGAAACCACAGGTTTCGCTTGGTGGGCCGGGAATGCTCGACTTATCAATTTGTCCGGTAAATTACTCGGGGCTCACGTGGCTCATGCCGGATTAATTGTATTCTGGGCCGGAGCAATGAACCTATTTGAAGTGGCTCATTTCGTACCGGAAAAGCCTATGTATGAACAAGGATTGATTTTACTTCCCCATCTAGCTACTCTAGGATGGGGAGTAGGTCCTGGTGGGGAAATCGTGGACACTTTTCCATACTTTGTATCTGGGGTACTCCACTTAATTTCCTCTGCAGTTTTAGGTTTTGGTGGTATTTATCACGCACTTATAGGACCCGAAACTTTGGAGGAATCCTTCGCATTTTTTGGTTATGTATGGAAAGATAGGAACAAAATGACCACAATTTTGGGTATTCACCTAATCCTGCTAGGTGTTGGTGCTTTTCTCCTAGTGCTCAAGGCTTTGTATTTTGGAGGTGTATATGATACCTGGGCCCCTGGTGGTGGAGATGTAAGAAGAATTACGAACCTGACTCTTGACCCAAGTGTTCTATTTGGTTATTTGCTTAAGTCCCCCTTTGGTGGAGAGGGATGGATTGTTAGTGTGGACAATCTAGAAGATATAATCGGAGGACATGTATGGTTAGGTTCCATTTGTATCTTCGGCGGTATCTGGCACATCTTAACCAAACCTTTTGCATGGGCTCGTCGTGCGTTTGTATGGTCCGGAGAAGCTTACTTGTCCTATAGTTTAGGAGCCCTAGCTGTGTTTGGTTTCATTGCTTGTTGTTTTGTCTGGTTCAACAATACAGCTTATCCCAGTGAATTCTATGGGCCTACCGGCCCAGAAGCCTCTCAAGCTCAAGCGTTTACTTTTCTAGTTAGAGACCAACGTCTCGGAGCTAATGTGGGGTCTGCCCAAGGACCTACCGGTTTAGGTAAATACCTTATGCGTTCTCCTACCGGAGAAATTATCTTCGGAGGAGAAACAATGCGTTTTTGGGATCTTCGTGCTCCCTGGTTGGAACCTCTAAGGGGTCCTAATGGTTTGGACCTGAGTAAGTTGAAAAAAGACATACAGCCCTGGCAAGAACGACGTTCGGCGGAATATATGACTCATGCTCCTTTAGGTTCTTTGAATTCCGTGGGTGGTGTAGCTACTGAGATCAATGCGGTAAATTATGTCTCTCCCCGAAGTTGGTTAGCTACCTCTCATTTTGTTCTAGGAATTTTT---------------------------------------------------------------------------------------------------------------ATGACTATAGCCCTTGGAAAGTCTTCCAAAAAAGAAAAACAATTATTTGATATTATGGATGACTGGCTGCGGAGAGACCGTTTCGTTTTTGTAGGTTGGTCCGGTCTATTGCTCTTTCCTTGTGCCTATTTCGCCCTAGGTGGATGGTTCACGGGTACAACCTTTGCAACTTCGTGGTATACCCATGGATTGGCCAGTTCTTATTTGGAGGGCTGTAATTTCTTAACTGCCGCAGTTTCTACTCCTGCTAATAGTTTAGCGCATTCTTTGTTGTTATTATGGGGTCCCGAAGCACAAGGAGATTTTACTCGTTGGTGCCAATTAGGTGGTCTATGGACCTTCGTTGCTCTTCATGGTGCTTTTGGTCTAATAGGCTTCATGTTACGACAATTTGAACTTGCTCGATCTGTACAATTGCGACCTTATAATGCAATTGCATTCTCTGCTCCAATTGCTGTTTTTGTTTCTGTATTCTTGATCTATCCATTAGGCCAGTCTGGCTGGTTCTTCGCACCTAGTTTTGGTGTAGCAGCTATCTTCCGATTTATCCTCTTTTTTCAAGGTTTTCATAATTGGACCTTGAACCCATTTCATATGATGGGAGTTGCCGGAGTATTGGGTGCTGCTCTTTTATGTGCTATTCATGGTGCTACTGTGGAAAATACTTTATTCGAAGATGGTGATGGTGCAAATACGTTCCGTGCTTTTAACCCAACTCAATCTGAAGAGACTTATTCCATGGTCACTGCTAACCGTTTCTGGTCCCAAATTTTTGGGGTTGCTTTTTCCAATAAACGTTGGTTACATTTCTTTATGTTATTTGTGCCAGTGACCGGTTTGTGGATGAGTGCCATTGGAGTAGTTGGCCTAGCTCTAAACCTACGTGCATATGACTTTGTTTCCCAAGAGATCCGTGCAGCAGAAGATCCCGAATTTGAGACTTTCTACACCAAAAATATTCTCTTGAACGAAGGTATTCGTGCTTGGATGGCGGCTCAGGATCAGCCTCATGAAAACCTTATATTCCCCGAGGAGGTTCTACCCCGTGGAAACGCTCTT------------------------------------------------AGAGAGGAAGTG---GAAAATTTCATAAAGCCAATGAGGAATCCTATAGAGTCACCTTTACCT---------AATCGAACAACTCCAAATTCAGTTATTTCAACCACCCCGAATGATATGTCAAATTGGGCCAGACTCACCAGTTTATGGCCACTCCTTTATGGTACTAGTTGTTGTTCCATCGAATTTGCTTCATTAATAGGTTCGCGATTCGACTTTGATCGTTACGGTCTGGTACCAAGATCTAGTCCTAGACAAGCCGACCTCATCATAACAGCTGGCACTGTGACCATGAAAATGGCTCCTTCTTTAGTGAGATTATATGAACAAATGCCCGAACCGAGATATGTAATTGCTATGGGAGCATGTACTATTACAGGAGGAATGTTCAGTACAGATTCTTATAGTACCGTTCGTGGAGTGGATAAGTTAATTCCCGTAGATGTCTATTTGCCGGGTTGCCCACCTAAACCAGAGGTTATTATAGATGCTATAACAAAACTTCGTGAGAAGATAGCTCGAGAAATATATGAAGAT---AGGACCGAGCCCCAACAAGTGAAGAGATATTTCGCTAGAAATCATAGGTTTTGTGTCGGGCATAGTATTCATACTGGGAACTATGATCAGAAGTTACTCCATCAATCTTCTGAACCTCGATTCGGATCTACTTTCAAG---------ATACCCTCCGGAACATTTGGAAAATACGAGAGTTCGGTATCCTTCCAAGAATCGAGGAAT------------------------------ATGTCACCAAAAACAGAGACTAAAGCAAGTGTCGGATTTAAAGCTGGTGTTAAAGATTACAGATTGACTTATTATACTCCTGAATATCAAACCAAAGATACTGATATCTTGGCAGCATTCCGAGTAACTCCTCAACCTGGAGTGCCACCTGAGGAAGCGGGAGCTGCAGTAGCTGCCGAATCTTCCACTGGTACATGGACCACTGTTTGGACCGATGGACTTACCAGTCTTGATCGTTACAAGGGAAGATGCTATGACATCGAGCCCGTTCCTGGGGAGGAAAATCAATTTATTGCCTATGTAGCTTACCCTTTGGATCTTTTCGAGGAAGGTTCTGTTACTAACCTGTTCACTTCCATTGTAGGGAATGTATTTGGATTCAAAGCCCTACGAGCTCTACGTCTGGAAGATCTGCGAATTCCTCCTGCTTATTCCAAAACTTTCCAGGGTCCACCTCATGGTATCCAAGTTGAAAGGGATAAATTGAATAAATATGGCCGTCCCCTATTGGGATGTACTATCAAGCCAAAATTGGGTTTATCTGCCAAAAATTATGGTAGAGCAGTTTACGAATGTCTTCGTGGTGGACTTGATTTTACTAAAGATGATGAGAACGTAAATTCCCAACCATTCATGCGCTGGAGAGATCGTTTCTTGTTTTGTGCAGAAGCAATTTATAAAGCTCAGACCGAGACGGGTGAAATTAAGGGACATTACTTGAATGCTACTGCAGGTACATGCGAAGAAATGATGAAAAGGGCAGTATTTGCCAGAGAATTGGGAGTTCCTATCGTCATGCATGACTATCTGACGGGAGGTTTTACTGCAAATACTAGCTTGGCTCATTATTGCCGAGACAATGGCCTACTTCTTCACATTCACCGCGCAATGCATGCAGTTATTGACAGACAAAGAAATCATGGTATGCATTTCCGTGTACTAGCTAAAGCATTGCGTATGTCTGGTGGAGATCATATTCACGCCGGTACTGTAGTAGGTAAACTTGAAGGAGAACGAGAAGTCACTCTGGGTTTTGTTGATCTACTGCGTGATGATTTTATTGAAAAAGACCGAAGTCGTGGTATTTATTTCACTCAAGATTGGGTATCTATGCCAGGTGTTCTGCCCGTAGCTTCAGGGGGTATTCACGTCTGGCATATGCCTGCTCTGACCGAGATCTTTGGGGATGATTCTGTACTACAGTTTGGTGGGGGAACTTTGGGACACCCTTGGGGAAATGCACCTGGTGCAGTAGCTAATCGGGTCGCCCTAGAAGCTTGTGTACAAGCTCGTAATGAAGGACGTGATCTTGCTCGTGAAGGTAATGAAGTGATCCGTGAAGCTAGTAAATGGAGTCCCGAACTAGCCGCTGCTTGTGAAGTATGGAAGGAGATCAAATTTGAATTTGATACGGTTGATGTCTTG------ATGATTCGACCTCAAACTTATTTGAATGTGGCGGACAACAGCGGAGCCCGAAAACTAATGTGTATTCGAGTTCTAGGAGTTAGTAATCGCCAATACGCTCATATTGGGGACGTTATCATTGCTATAGTGAAAGAAGCAATACCAAATATGCCCCTCAAAGAATCAGAAATAGTTAGAGCCGTAGTTGTACGCACCTGTAAAGAACTTGAACGTGACAATGGGATGGTAATACGATCCGATGACAATGCAGCAGTTGTCATTGATCAGGAAGGAAATCCGAAAGGAACTCGAGTTTTTGGTTCAGTTGCTCGAGAATTGAGACAATTTAATTTCACAAAAATAGTTCCATTGGCTCCCGAAGTATTAATGACCAGAGTTAGACGTGGATATATAGCTCGGAAACGTCGGAAAAATATTCTTGCATTTGCATCCGGTTACCGAGGGGCTCATTCGAAACTTTTTCGAACTGCTAACCAACAAAAAATTAGAGCTTTAGTTTCCGCTCACCGTGATAGAGGTAAGCGAAAGAGAAGTCTTCGTTGTTTGTGGATTACTCGTATCAATGCATCAGCCCGTGATAATGGAGTC------TCTTATAACAGATTCATCCTATATTTATGCAGGAGACGTTTGCTTCCGAATCGTAAAATACTTGCACAAATAGCTATATTAGATAGTAATTGCTTCTCCACGATCTTGAACAAGATT------------------------------------------------------------------------------------------------------------------------------------------------------------------------------------------------------------------------------------------------------------------------------------------------------------------------------------------------------------------------------------------------------------------------------------------------------------------------------------------------------------------------------------------------------------------------------------ACCGATATGCCTTTAGGCACGGCTATACATAACATAGAAATAACACTTGGAAGGGGTGGACAATTAGTTAGAGCAGCGGGTGCTGCTGCAGAACTGATCGCAAAAGAAGGTCGATCGGCCACATTGAGATTACCATCTGGGGAGGTTCGTTTAATATCTGGGAACTGCTCAGCAACAATCGGACAGGTAGGTAATGTTAATGCGAATAATAGAACTTTAAGTAAAGCTGGATCTAAACGTTGGCTGGGTAAACGTCCTAGGGTAAGAGGAGTAGTTATGAACCCCGTAGACCATCCTCATGGAGGTGGTGAGGGAAGAACCCCAATTGGTAGAAAAAAACCCGCGACCCCCTGGGGCTATACTGCGCTTGGAGGGAAGAGTCGGAAAAAGAATAGATATAGCGATGCTTCAATCCTTCGTCGGCGTAAG---------------ATGATTCGGGATGAAATATCAGTCTCCATTCAGACA---CTACGGTGGAAATGCATTGAATCCAGAGTAAACGGTAAGCGTCTTCATTATGGTCGCTTCGCTCTATCTCCGCTTCAGAAAGGTCAAGCTAATACAATAGGCATCGCGATGCGAAGAGCTTTACTTGGGGAAGTAGAAGGAACATGTATCACACATGCGAAATTTGAGAATATGACGCATGAATATTCTGCGATAATGGGGATTGAAGAATCAGTACATGATATTTCAATCAATCTGAGAGGAATTGTACTTCAAAGTGATCCGTACGGAATTAGAGAAGCATCTATCTATAGCGTTGGACCCAGAGATGTAACCGCTCAAGATATCATATTACCACCTTCTGTGAGAATAATTGATACTACACAACATATAGCTAGCCTTAAAGAATCAATTACTTCAGATATAAGATCACAGATCGGAAAAGATCGTGGATATCGTATACAGAGTCCGAATAATTCTCGGGATGGGATTTTTTCTACAGATGCTGTATCTATGCCTGTTCGAAACGCAAATTATAGTATTCATTCCTATGGGAACGGGAATGAG------ATGCAAGAAATACTTTTTTCCGAAATATGGACGAATGGAAGTTTAGCTCCTGGAGAAGCACTTTACGAAGCTTCCCGAAATTTGATTGACTTATTCATTCCTTTTATGCGTGCAGAGGAACAGAACATC------GATGGAATAGACAATTGGAATGGG---TATAATATGTCTCTCTTCCCCTTT---TCCCATATATCGACTGATACAGAG------AAAATGGAGGAAGAAATTGCATTCAAACATATCTTTATCGACCAATCAGAATTACCTCCCAGGGTCTATAACTGCCTCAAAAGGGTCAATATACATACATTATCGGACCTCTTGAATTACAGTCGAGACGATCCAACGAGAATCGAAAACTTTGGGAATCAATCTGTCGAACAAATATTGGAAGTTCTACAGAAACGTTTT---GCAATTGATCTACCCAAG------------------------------------------ATGCTATTAGAT---GAAAATAAGGGAACGTCTACAATTCCTGGATTTGGTCAAATACAATTCGAGGGATTCTGTCGTTTTATTGATCAAGGCTTAATTGAGGAACTTTCTAATTTTCCGGAAATTGAGTATACAGATCAAGAAATTGAATCTCGACTCTCTGGGAAAAAATATAAATCAGCGGAACCTTTGATCGAAGAGAGAAATGCTGTG---TATCAGTCC---CTTACATATTCTTCTGAATTGTATGTACCAGCAAGATTGATTCAGAAGAATAGGAGA---AAGATACAGAAACAAACTGTATTTCTTGGAAATATTCCCTTGATGAATTCCCGAGGAACTTTTGTAGTGAATGGAATTTCCAGAATCGTGGTCGATCAAATATTACGAAGTCCCGGTATTTATTACAGTTCGGAACCAGGCCATAATGGA------ATCGCT---ATATATACTGGCACTATAATTTCAGATTGGGGAGGAAGACCAAAATTAGAGATCGATGGAAAAACAAGGATATGGGCTCGTGTGAGCAGAAAACAGAAAGTATCTATTCCAGTTCTATTATCAGCCATGGGTTCAAATTTCGAAGAGATCCTAGACAATGTTTGCTACCCCGAAATATTCTTATCTTTCCTG------AATGGGAGGCAGAAGCGA---AAAAAATATCTCCGGTCGGAGGAAAATGCCATTTTGGAGTTTCATAAGAAACTGTATTGTGTAGGT---------GGCGATTTGGTATTTTCCGAGTCTCTATGTAAGGAATTGCAGAAAAAATCTCTTCAACAAAGATGTGAATTAGGAAGGATTGGTCGACGAAATCCGAATCAAAAACTGAATCTTGATATACCCGAGAATGAGATTTTTTCATTACCACAAGATGTATTGGCTGCTGCGGATTATTCGATCAGAGTGAAATTTGGAATGGGTACACTCGATGATATGGATCATCTAAAAAATAAACGTATTCGTTCTGTAGCAGATTTGTTACAAAATCAATTCGGATTAGCTCTGGGTCGTCTGGTAAATTCAGTTCGAAGAACT---------------ATACGCAGAGCAACTAAGTGTAAATGTTTACCAACTCCTAAGAATTTGGTAACTTCAACTCCATTAACAACCACTTTTCAAGATTTTTTTGGTTTACACCCCTTATCTCAATTTTTGGATCAAACTAATCCATTGACAGAAGCAGTTCATAGGCGAAAATTAAGTTATTTGGGTCCTGGGGGATTGACAAGGCGAACTGCTAGTTTTCGGATACGGGATATTCATCCCAGTCATTATGGGCGTATTTGTCCGATTGAGACGTCCGAAGGAATAAATGCTGGACTTGTTGCATCATTAGCTATTCATGCAAAGATTGGTCATTGCGGTTCTTTACGAAGTCCATTCCATAAA---ATATCTGAGGGATCGAAAGAAGAA---------CATATGGTTTATCCATCACCGGGA------GAAGATGAATACTAT------CGAATAGCTACAGGGAATTCTCTGGCATTGAAT---CAAGGGATTCAGGAGGAACAAGTT---ACTCCAGCTCGATATCGACAGGAATTTTTAGCTATTGCACGGGAACAAATTCATTTCCGAAGTATTTTTCCTTTTCAATATTTCTCCGTTGGAGTTTCCCTTATTCCTTTTCTCGAACATAATGATGCGAATCGTGCTTTAATGGGTTCTAATATGCAGCGTCAAGCAATTCCACTTTTTCAACCTGAGAAGTGCATTACCGGAACTGGGTTAGAAGGTCAAGTAGCTCTAGATTCAGGAAGTGTAACTATAGCCATACAAGAGGGAAGGATCGAGTATACCGATGCCGAAAATATA---ACTTTCTCGTTTAATGGAGACACTATA---GGAACAGAATTAGTTCTATATCAACGTTCTAATAAAAATACTTGTATGCATCAAAAACCTCGAGTTCGCCAAGGGGAATGTGTGAAGAAGGGACAAATTCTGGCAGACGGTGCGGCTACAGTAGAGGGAGAACTCTCTCCGGGAAAAAACATCTTAGTAGCTTATATGCCATGGGAGGGATACAATTTCGAAGACGCAATACTCATTAGCGAACGTCTAGTATACGAAGATATTTATACCTCTTTTCATATCGAAAGACATGGAATTAGAACCTGTATGACAAGCCAGGGC---CCTGAGAGAATCACTAAAGAAATACCTCATTTAGATGCTCATTTACTCCGTCATTTAGACGAAAATGGCCTTGTAATGCTAGGATCTTGGATAGAAACAGGTGATGTTTTAGTGGGTAAATTAACGCCTCAAAAAGAAGAAGAATCATTGTGTGCCCCGGAAGGGAGATTATTACGAACCATATTTGGTATTCAGGTATCCACTGCAAGAGAAAGTTGTCTCCGAGTACCTATCGGCGGAAGAGGTCGAGTTATTGATGTGAGATGGATC---------------------------------------------------------------------------------------------------------CATGAAGAAGAGAATTCCGGTGATAATGCAGAAACAGTCCATGTATATATTTTACAAAAACGTAAAATACAAGTGGGCGATAAAGTAGCCGGAAGGCATGGTAATAAAGGTATTATTTCGAAGGTTTTGCCCAGACAAGATATGCCTTATTCGCAAAATGGAACACCAGTTGATATGGTATTCAATCCATTAGGGGTACCTTCACGAATGAATGTAGGACAGATCTTTGAATGTTTACCCGGTTTAGCAGGGAATCCGATGAACAAACATTATAGAATAACACCTTTCGGCGAAAGATACGAGCGAGAAGCTTCGAGAAAACTAGTGTTTCCTGAGCTCTATAGGGCTAGTGAGCAAACAGCCAATCCATGGGTATTTGAACCTGATCATCCTGGAAAAAATAGGTTAATTGATGGAAGAACAGGAGATCTTTTCGAACAACCCGTTACAATAGGAAAAGCTTATATACCGAAATTAATTCATCAAGTTGATGATAAAATCCATGCACGTTCCAGTGGACCTTATGCACTTGTCACACAACAACCTCTTAGAGGAAAATCCAAACGAGGGGGTCAACGAGTAGGAGAAATGGAAGTTTGGGCTCTAGAAGGTTCTGGTGTTGCTTATATCTCGCAGGAGATGCTTACTCTGAAATCTGACCATATTATAGCTCGTCATGAAGTACTTGGTGCCATTATCACTGGAGAACCAATACCTAAACCGGGCACT---GTTCCAGAATCTTTTCGATTGCTCGTTCGAGAACTACGATCTTTAGCTCCAGAATTGAACCATGCTATTATATCTGAGAAAGACTTTCAGATAGATAAGAAGGAAGTTAATCTTTTTATTGCTAGGCCCATAGCTAACAAACCAACTTCATTACGATCACGA---GGTACATTCAAATATGATATTCAATCC---------TGGGGAGATATTCTCCCTCATTATCTCTCTGCT---------------------CAGGGCTTTGGGGCATTTCAAAATAGAGAAATAGCTACTGGGGGAGATGCTATCAGGGAACAACTAGCTGGTCCGGATTTGCGAATTCTTATGGCTAATTCGTATATGGAATGGAAAATATTA---------------------------GAGGAACAAAAATCGACTGGGAATGAATGGGAAGATGAAAAAATTCAAAGAAGGAAGGATTTTTCAGTTAGACGCATGGAATTAGCTAAACATTTCATCCAAACAAATATAGAACCAGAATGGATGGTTTTATGCCTATTACCAGTTCTTCCTCCCGAACCGAGACCAATCGTTCAATTAAGTGAAGGTGAACTAATTACT---TCAGATCTAAATGAACTTTATCGAAAAGTTATCCATCGGAATAATACTCTTACCAATTTATCAGCAAGA------AGTGGATCTGCGCCAGGGGGATTAGTTATTTGTCAAAAGAAATTGGTCCAAGAAGCTGTAGATGCACTTCTCGATAATGGCATCCGTGGACAACCAATGAAGGACAGTCGTGATAGACCCTATAAATCGTTTTCAGATGTGATCGAAGGCAAAGAAGGAAGATCTCGTGAGAATTTACTTGGGAAACGAGTCGATTATTCAGGTCGTTCTGTCATTGTGGTGGGTCCCTCCCTTCCATTGCATCAATGTGGATTACCCCGAGAAATAGCAATAGAGCTTTTTCAAGCATTTGTAATTCGTGGTCCGATTGGACGACATCTTGCTCCCAACCTAAGAGCCGCTAAAAGTATAATTCGAGATAAAGAACCCGTTATATGGAAAGTACTTCAAGAAGTTTTACAAGGGCATCCCGTATCGTTAAATCGAGCACCTACTTCACACAGATTAGGC---ATACAAGCGTTCCAACCTATTTTAGTAGAAGGACGTGTCATTCGTTTACATCCATCGGTTTGTGGAGGATTTAATGCGGACTCCGACGGAGATCAAATGGCTGTTCATGTACCTCTATCTCTGGAAGCTCAGGCAGAAGCTCGTTTACTTATGTTTTCTCATACAAATCTATTGTATCCAGCTATTGGAGATCCTATTTCTGTACCAACTCAGGATATGCTTCTTGGACTTTATATATTAACGGTCGAAAATAATCAAGGTATTTATGGGAATAGGTACCACCCATATAACTCCAATAAGAAGATA---------------------------TTTTACTGC------AAGAAACTTTCCTTTTCTAGTTATGATGATGCGCTCAGAGCTTATCGGCAAAAACGAATTCACTTATACAGCCCTTTATGGCTCCGGTGG------CGGGTAGATCTACGTATTACTACCTCAGTAAACCGAGAAGCCCCTATAGAGGTTCAATATGAATCTTTGGGTACCTTCCGTGAAATCCATGAACATTATAGAATAATCAGAAGTATGATGGGAGAAATACTTAGTATATATATCCGGACAACTGTTGGTCGTATTCGTTTCAATCGGGAAATAGAAGAAGCCATACAAGGCTTTTCTCGGGCTTCTGAACAC------------------CCGAAT---------AAATCACTAAAAGCTATCAGAATA------------------------------------ATGACAGAACGGGCTAAA---------------TTGCTCTTTCATAATAAAGTGATGAATAGAATTGCCACGAAACAACTTATTAGCAGATTAATAGATCACTTCGGAATGACATATACATCGCATATCTCGGATCAACTTAAGGCTTCAGGTTTCCAACAAGCTACTGATGCAGCTATTTCGTTAGGAATTGATGATCTATTAACAGCACCATCCAGAGGATGGCTCGTCCGAGATGCGGAACAACAAGGTTCTATTTCGGAAAAACATCATCATTATGGGAATGTATATGCAGTGGAAAAATTACGTCAATCGATCGAGACATGGTATGCTACAAGTGAATATTTGAGACAAGAAATGAATCCTAATTTTGGAATGACTGATCCTTCTAATCCAGTACATATGATGTCCTTCTCGGGAGCTAGAGGAAATACATCTCAGGTTCACCAATTAGTAGGTATGAGAGGATTAGTGTCAGATCCTCAAGGACAAATCATTGATTTACCTATTCAAAGGAATTTCCGCGAAGGACTCTCTTTGACAGAATATATTATTTCCTGCTATGGCGCTCGTAAAGGGGTTGTGGATACTGCTGTGCGAACATCAGATGCTGGATACCTCACGCGCAGACTTGTTGAAGTAGTTCAACACATCGTTGTACGTAGAGCAGATTGTGGCACTATTCGAGGTATTTCCGTAAGTCCCATTCGAGGTCGAGAGAGGATCAAAAAG------------------------------------------GAATTTGTTCTGCAAACA---------CTAATTGGTCGTGTGTTAGCGGACGATGTCCATATAAATAAGAGATGCATTGCCACGCGCAATCAAGATATCGGGGTTGGACTTGCCGATCAATTAAGAACCCTTCGAACACAACCAATATATATACGAACCCCTCCTACTTGCAAGAGTCTATCTCGGATTTGTCGATTATGTTATGGTCGGAGTCCTACTCATAGTAACTTGATCGAATTAGGAGAGGCAGTAGGCATTATTGCGGGCCAATCAATTGGAGAACCAGGAACTCAACTAACACTAAGAACTTTTCATACCGGAGGGGTATTTACAGGTGATATTGCAGAACATGTACGAGCTCCTTTCAATGGAAAGATTCAATTCAATGAAAATTTGGTTCATCCTACACGTACACGTCACGGACATCCTGCTTCTATATGCCATAACGAATTATCTATCACTATTGATGGTCAAGATCAGGTACATAGTTTAACCATTCCATCACAAAGTTTGCTTTTGGTTCAGAATGATCAATATGTGGAATCGGAACAAGTTATTGCCGAAGCTCGTGCTAGAACATCTCCT------TCAAAGGAAAAAGTTATGAAACATATCTATTCCGACTTAGAGGGAGAAATGCACTGGAGTACCAATGTG---------------TGTCATGCACCTGAAAAT------------GTACATGGTAATGTTCATCTCATACTCAGGACAAGTTATTTATGGGTATTATCGGGAGGTCTG---TACGAATCCGGTGTAGTACCCTTTCCACTTTATAAAGATCAAGATCAAGTGAATATTCAATTTCCTCTTGCCAAACATAAATCACTT---------------------------------------------------------------------------------------------TCTGAT------------------------------------TCTTCGGTGAATCAAGATCGAGTGAAACACAAATCAGTTGACTCAAACTTCTCT---------------------------------------GGAAAAGAAGAAAAAATATCAGGTTAT---TCA------GGAATTGATCGG---------ATTATGTCCAATGAGCATTGGGACTCCATATATTCTACCATTCCTTTTGATAACTGCAAG---------ATTTTAGGCAAAAAGCAAAGAAATAGATTAATCGTCCCATTGCGATAC---------------GATAAAGAACGAGAAAAGAGAAGAATACCT------TGTCCTAATTCTATTCTTAGAATACCCAGAAATTTTCTTTTTCAGAGAAATCACATTTTAGCCGTTTTGGATGACCCTCAATACAGAGTTGATAGTTCAGGAATTCTAAAATATGGAAACATA---AGAATTGATTCAATCGAGAAAAAAGATGATTTTCTCGAAGATCAAGGATCAAGAGGATCCAGACCGAAA------TATGAA---ATT---GAAGGAGGTCGCTTCCTTTTCATCCCCGAAGAAGTGCATATCCTACACGAATCT------TCGTCGATAATGGTACGAAATGGTAGTATTATTCGAACAGGTACACAAATCACTTTCAATATC------GAAAGCCAAGTAGGCGGATTAGTTCGGATAGAAAGAATG---AGAAAAAAGATTGAAGTGAGAATATTGCCTGGAGATATCTATTTCCCCGGGGAGATACATGAAATATCTCGGCACAACGGCACTTTAATACCACCGGGAAAAATCATCTTTGATGAATTCCAATCTGTA---------------------AATTGGATCTATTTCCAATGGATCACACCTCATAAGGAGAAGCCT---------------------------------------------------------------------------------------------------------------------------------------------------------------------------------------------------------------------------------------------------------------------------------------------------------------------TTTGTTCCGGTCCGATCTGCCGCGGAATATGGAATACACGATGGGTCAAATAGAACAGCA---------CCCTTTTACCTAGATCTATTGGGGGAAGAGGACAACTTGCAAGTTCAAGTTGGCAATTATATCCTTTATGGAGATGGTGAACAAATTCAAGTAATTAGTGACACAAGTATCCAATTAGTTCGAACTTGTTCGGTATTGAATTGGGAACAAAAAGAT---------TCTATGGAG---GAGGCTTATGCC------TTTCTTACTGAAGTAAGAATAAATGAGGTAGTTAGAAACTTTCTTCAAATTAGTTTGATGAAATACCCCGGG---------GGAAAAAGGAAGAATGTAACAGGTTCCAAATTTCTGTTCCAT------AACAGATCGGATCAAACTAATACT------------------TTTTCTTCCAAT------------AGGGGTAGTCAATTCTTTAGTAAGCATCAAGGGACTATTCGTACATTACCTAATGAG---GAGAAAGAAGGTGGA------TCGTTCGCGGTTTTGTCGCCATCT------------GACTGTTCTCGAACTGTTCTGTTCAGTGGTTCGAAATATTAT---------------------------------------------------------------------------------------GATACGGTAAAGAGATCAATTCAAGAG------------------------------------------------------------------------------------------GATCCCATGATGCAAATCATT------------------------------------------------------------GAATTG---------------------------------------------------------------------TCGGGTCTATTGGGTAAT---TTACATAGTATC---GCTAACCGTTTCCCATCCCCTCATTTGATAACTTATAAT---------------------------------AAGGTCTTATCAAATAAACATTCAATTTCCGACAATTCC------GGA---------AAAGTTTCCCAAGTATCTAAA---------TGTTATTTTATGGGTGGAAATACGGGAATTTTGAATTTCGATTCATGCAGGAACATAATTTTCAATCTATTCAATTCGAATTGGTGT------TCTCCCCTATCCAATTTTTGCAAAAAAAAACTT------CCAGCAGTTAGCCTTGGACAATTGATTCGCGAAAGTGTATGTATATCCGAGGATAAACCACTCTCC---GGATCTGGTCAAATTATAGCCGTTCATGAGGAATAT---TTAGTAATTCGATCAGCTAAACCCTATTTGGCTACTCGGAGGGCAGCTGTTCATGGTCATTATGGAGAATTTCTTGACGAAGGAGATACGTTGATAACATTGATATATGAAAGATCCAAATCCGGTGATACAATTCAAGGTCTTCCTAAAGTTGAACAATTATCAGAAGCTCGTTCGATTAATCCAATACCGAGGAATCTGGAAGAAAGTTTCGAAGATTGGAACGAAGATATGACAAGATCCCTTGGAAGCCTTTGGGGTTTATTCATCAGCGCTAGGATAACTATGGAGCAAAGTCAGATCCATCTGGTCAATCAAATTCAAAAGGTTTACCGATCCCAAGGAGTGCGAATTTATGATAAGCATATAGAGATTATTGTACGCCAAATGACGTCGAAAGTGTTCATTTCGGGAGATGGAATGGCTGATGTTTTTTCACCCGGGGAACTAATCGAATTATCACGAGCACAAAGAATGAATCGTGCTCTGGAAGAGGCAATCTACTATCGAACTGTGTTATTGGGAATAACGAGGGCATCTCTGGATACTCAAAGTTTTATATCAGGAGCGAGTTTTCAGGAAACTGCTCGGGTCTTGGCTAAAGCTGCTCTCCGAGGTCGTATTGATTGGTTGAAAGGCTTGAAGGAAAATGTTATTCTCGGGGGGATAATACCTGCCGGTACTGGGTTCAAGCGGTTTCTTCGCCAT------TCGGAGGAACGGAACAAA------------ATTGATTCGAGAACGGGAAATAAGAATCTATTTAAC------AACAAAGTGAAAGATATTTTCTCCCAT---CATGGAAAAGTATCTGTTTCTCCCATC------------------------------------------------------------------------------------------------------------------------------------------------------------------------------------------------------------------------------------------------------------------------------------------------------------------------------------------------------------------------------------------------------------------------AAGGATAAT---------TAT---------------CACAATACATTGAAA------------------------------------------------------------------------ATGTCAAAACCTACAAGAAGAATTGGTTCG---CGTAGAAATGAACGT------------------------AGAATACCCAAAGGAGTTATTCATATCCAAGCAAGTTTTAACAATACCATTGTTACTGTTACAGATGTACGGGGACAAGTGGTTTCTTGGTCTTCTGCTGGTGCCTGTGGATTTAAAGGCACAAAGAGAAGTACACCATTTGCTGCTCAGACTGCAGCAGAAAGTGCTATTCGTACGTTAATGGATCAG---GGTATGGAACGAGCAGAAGTTATGATAAGTGGTCCTGGTCCGGGGAGAGATACAGCATTACGAGCCATTCGTAGAAGTGGTATACTACTCAGTTTTGTACGTGATGTAACCCCTATGCCGCATAATGGATGTAGACCTCCCAAAAAGAGACGTGTGATGGCAAGAAAAAGTATCATTCAGAGAGAGAAAAAGAGACAAAAATTGGAACGGAAATATCATTTGATTCGTCAATCTCCGGAGAGAGAGATAAGCGAAGTTTCATCATTGGATGAAAAATGGGAAATTCATAGAAAATTGCAATCTCCACCGCGTAATAGTGCACCTACACGTCTTCATCGACGTTGTTCTCCAACTGGAAGACCTAGAGCCAACTATCGAGATTTTGGTCTGTCCGGACATGTACTCCGTAGGATGGCTCACGCATGTTTGTTGCCCGGGATGAAAAAATCGAGTTGG------------------------------------------------------------------------------------------------------------------------------------------------------------------------------------------------------------------------------------------------------------------------------------------------------------------------------------------------------------------------------------ATGACAAAAGGATATTGGAACATTAATTTGGAAGAGATGATGGAAGCAGGAGTTCATTTCGGTCATCAAGCTAGGAAATGGAATCCCAGAATGTCACCTTACATTTCTACAGAGCGTAGAGGTATTCATATTATCAATCTGGCTAAAACTGCTCGTTCCTTATCAGAAGCCTGCGATTTCGTGTTTGATGCAGCAGGTAAAGGAAAACAATTCCCAATAGTTGGTACGAAATATCAAGCGGCGGATTTAGTAGCATCAGCTGCTATAGGAGCTCGATGTCATTATGTAAATAAAAAATGGCTTGGTGGTATGTTAACTAATTGGTCCACTACAGAAACAAGACCTCAGAAGTTCAAAGATTTGAAGAAAGAACGAGATACGGGACGATTCAATCGACCTCCAAAGAAAGAGACAGCAATGCTCAAGGGACAATTGTCCCAATTGCAAAAATATCCAGGTGGGATTAAATACATGACAAGTTTACCTGATATTGTAATAATTGTCGATCAACAAGAAGAATACACTGCTATCGGGGAATGCATAATTTTGGGTATTCCAACAATTTGCTTAGTCGATACGGATTGTGATCCCGATCTCATAGATGTCCCAATTCCTGCCAATGATGATGCTAGAGCTTCAATCCGATTGATCTTGAACAAATTAACGTCAGCAATTTGCGAAGGTCGA---------------------------------------ATGGGACAGAGAATTAATCCACTTGGTTTTAGACTTGGTGTAACCCAAAATCATCGTTCCCATTGGTTTGCACAAAAAAAATATTATTCCGAAGATCTCCAAGAGGATGAAGAAATACGTAATTGCATTGAAAATTATGTACGA---AGACATATGAAGAACTATTCGAATTATGGA------------------GGAATTGCACGTGTAGAGATTCGAAGAAAAATCGATTTGATTCAGGTCGAAATCCACATTGGATTTCCTAAC---TTGTTAATAGAAGAT---CGGGGTCGAGGAATTGAACAATTAAGAACCGATGTACGA------------AATATGCTCAATTCTGCGAACCGAAAACTTAAC---------------ATTTCTATAGCAAAAGTTGCGAAACCTTATGGAGTACCTAATATTCTTGCGGAATATATTGCCCTACAACTAGAGGATAGAGTTTCATTCAGAAAAACAGTGAAAAAAGCTATTGAACTGGCTGAACAGGCAGATATAAGAGGTATTCAAATACAAATTGCAGGACGTCTCGACGGAAATGAAATTGCCCGTGTTGAATGGGCCAGAGGAGGTAGGGTTCCCCTACAGACCATTCGAGCTAGAATTGATCATTGCTATTATCCGGCTAAAACCATTTATGGAGTATTAGGGATCAAAATTTGGATC---------------ATGTCCCGCTATCGAGGACCTCGTTTAAAAATAATACGTCGTCTGAGAGCTTTACCAGGACTAACTAGTAAAAGA------CCCAAATCCGGAAATGATCCCATCAATCGATCTTCTTCTGGA------AAAATA---TCTCAATATCGCATTCGTCTAGAAGAAAAACAAAAATTGCGTTTTCATTATGGACTGACAGAGCGACAATTACTGAAATATGTTCGTATTGCTAGAAAAGCCAAAGGATCAACGGGCCAGGTCCTATTGCAATTACTTGAAATGCGTTCGGATAATATTATTTTTCGATCGGGTATGGCCCTTACCATTCCTGGAGCCAGACAATTAGTTAACCATAGACATCTCCTGGTCAATGATCGTGTGGTAGATATACCAAGTTATCGTTGCAAACCCCAAGATGTTATTACTATA------AGAGATCAACAAAGATCGAGAGCTATAATCAAAAACAAT---------ATCAATTTGTCCCAGAGG------GATAAAATGCCAAATCATTTGACTCTTCAT---------TCGTCACAATATAAAGGATTAGTCAATCGAATAATAGATAGTAAATGGATCAATTTGAAGATTAATGAATTGCTGGTCGTAGAATATTATTCCCGTCGA---ATGTCACGCCGAAGTACTGCAGAA------AAAGAAACTGCAAAATCCGATCCAATTTATCGTAATCGATTCATTAACATGTTGGTTAACCGTATTCTTAAACACGGAAAAAAATCATTGGCTTATCGAATTCTTTATCGAGCCATGAAAAAGATTCAACAAAAGACGGGAAAAAATCCACTATCTGTTTCACGCCAAGCAATACGTGGAGTAACTCCCGATGTAACAGTAAAAGCAAGACGTGTAGGTGGATCGACTTATCAAGTTCCCATTGAAATCAGATCTACACAAGGAAAAGCACTTGCCATTCGTTGGTTATTAGGGGCATCTCGAAAACGTCCGGGTCGAAATATGGCTTTCAAATTGAGTTACGAATTAATGGATGCTGCCAGAGAGAATGGCAATGCTATACGCAAGAAGGAAGAGACTCATAGAATGGCAGAGGCCAATAGAGCTTTTGCACATTTCCGT---GGTAACGATGCTATCGCCAATCTAATTACTTCTATAAGAAACGCTGACATGGTAAAAAAAAGAGCAGTTCGGGTACCAGCTACTAATATCACCAGAAACATTGGAAGGATCCTTCTACGAGAAGGTTTTATAGAAGATGTTAGAGAACATCGGGAAGGTCGAAAATAT---CTTTTGATTATAACTCTAAGATATAGAGGAAGGAAGGGAAATACATATATAACCACT------TCGGAACGTACTAGTAAACCTGGTCGGAGGATCTATTCTAATTATCAAGAGGTTCCTAAAGTTTTGGGTGGGATGGGGGTCGTAATTGTTTCTACTTCTCAAGGAATTATGACGGATCGAGAGGCTCGACGAAAAGGAATTGGGGGGGAAATATTCCGCTATGTATGGATGAATTGGCGATCCGAATGGCTCTGGATAGAACCTATAACAGGGTCTCGAAAAACAAGTAATTTTTGCTGGGCCCGTATTCTTTTTTTTGGTTCACTAGGATTTCTCTTGGTCGGAATTTCGAGTTATCTTGGTAGGAATCTTATACCCCTA------TTGTGGTCTCAACAAATCCTTTTTGTTCCACAAGGAATTGTAATGTGTTTTTATGGTATTGCAGGTCCGTTCATCAGCTCTTATTTGTGGTGTACAATTTCGTGGGATGTGGGTAGTGGTTACAATAAGTTTGATGAGAAAGAAGGAATCGTATGTCTCTTTCGTTGGGGATTTCCCGGAGGAAATCGTCGTATTTTTCTCCGATTTTTGATAAAGGATATCCAGGCGATCAAAATGGAAGTTCAAGGAGGTATTTAT---CCCCGGCGTGTTCTTTATATGGAAATAAAAGGCCAGCAATAC------ATTCCCTTAACTCGTACTGATGATAATTTGACCCCACGGGAAATGGAGCAAAAAGCTGCTGAATTAGCCCGTTTCTTGCGTGTATCGATTGAA------
>Ceratophyllum_demersum
AGACATTTATGGGTTCAATGTGATAATTGTTATGGATTAAATTATAAGAAAATTTTTAGTTCAAAAATGAATATTTGTGAACAGTGTGGATATCATTTGAAAATGAGTAGTTCAGAAAGAATCGAGCTTTCGATTGATTCGGGTACTTGGGATCCTATGAATGAAGATATGGTCTCTACGGACCCTATTGAATTTCATTCAGAAGAGGAACCT------------------------------------TATAGAGATCGTATTGATTCTTATCAAATCAAAACTGGTTTAACTGAGGCTGTTCAAACAGGCATAGGTCAACTAAACGGTATGCCCATAGCAATTGGGGTTATGGATTTTCAGTTCATGGGAGGTAGTATGGGATCCGTAGTAGGTGAAAAAATAACCCGTTTGATTGAGTATGCTACTAATAGATCTCTACCTGTTATTATAGTGTGTGCTTCCGGAGGAGCACGAATGCAAGAAGGAAGTTTGAGCTTGATGCAAATGGCTAAAATATCTTCTGCTTTATATAATTATCAATTAAATAAAAAGTTATTCTATGTATCAATCCTTACATCTCCTACAACCGGTGGAGTGACGGCCAGTTTTGGTATGTTGGGAGATATCATTATTGCTGAACCCAATGCCTACATTGCATTTGCGGGTAAAAGAGTAATTGAACAAACATTGAATAAGACAGTACCCGAAGGTTCACAAGCGGCTGAGTATTCATTCCATAAGGGCTTATTCGATTCAATCGTACCACGTAATCTTTTAAAAGGTGCTCTAAGTGAGTTATTGCAGCTCCATGGTTTCTTT---------------CCGTTGAATCATAATTCT---------------------ATGGTAACCATTCGAGCCGACGAAATTAGTAATATTATCCGCGAACGTATTGAACAATATAATAGAGAAATAAAGATTGTGAATACCGGTACCGTACTTCAAGTGGGCGATGGTATTGCTCGTATTCATGGCCTTGATGAAGTAATGGCGGGTGAATTAGTAGAATTTGAAGAGGGTACAATAGGCATTGCTCTGAATTTGGAATCAAGTAATGTTGGTGTTGTATTAATGGGTGATGGTTTGATGATACAAGAGGGAAGTTCCGTAAAAGCAACGGGACGAATTGCTCAGATACCTGTGAGTGAGTCTTATTTGGGGCGTGTTATAAATGCTCTGGCTAAACCTATTGATGGGAGGGGTGAAATTTCCGCTTCTGAATCTCGGTTAATTGAATCTCCCGCCCCAGGTATTATTTCCAGACGTTCCGTATATGAACCTCTTCAAACAGGACTTATTGCTATTGATTCGATGATCCCTATAGGGCGTGGTCAGCGAGAATTAATTATTGGGGACAGACAAACCGGTAAAACCGCAGTAGCCACGGATACTATTCTCAATCAAAAAGGACAAAATGTAATATGTGTTTATGTAGCTATTGGTCAAAAAGCATCTTCTGTGGCTCAGGTAGTGACGACTTTCCAAGAACGAGGGGCGATGGAGTACACGATTGTGGTAGCAGAAACGGCAGATTCTTCTGCTACATTACAATACCTTGCCCCTTATACAGGAGCAGCTCTGGCTGAATACTTTATGTATCGTGAACGACATACTTTAATAATTTATGATGATCTCTCCAAACAGGCGCAAGCTTATCGACAAATGTCTCTTCTATTAAGAAGACCACCCGGGCGCGAAGCTTATCCCGGAGATGTTTTTTATTTGCATTCACGCCTTTTAGAAAGAGCTGCTAAATCAAGTTCTCGTTTAGGTGAAGGAAGTATGACTGCTTTACCAATAGTTGAGACTCAATCTGGGGATGTTTCGGCTTATATTCCTACTAATGTAATTTCCATTACCGATGGACAAATATTCTTATCCGCGGATCTCTTCAATGCTGGAATCCGACCCGCTATTAATGTGGGTATTTCGGTATCGAGAGTAGGATCCGCAGCTCAAATTAAAGCCATGAAACAAGTAGCTGGCAAATCAAAATTGGAACTGGCTCAATTCGCAGAGTTAGAGGCCTTTGCACAATTCGCTTCGGATCTCGATAAAGCTACTCAGAATCAATTGGCAAGAGGTCAACGATTGCGCGAATTACTCAAACAATCCCAAGCAGCCCCTCTGAGGGTGGAAGAGCAGGTAGCTACTATTTATACCGGAGCAAATGGGTATCTTGATTCCTTAGAAATTGGACAGGTAAAGAAATTTCTGGTTCAGTTACGTACTCACTTAAAAACGAATAAACCTCAGTTCCAAGAAATAATATCTTCTACTAAGACATTAACCGGGGATGCGGAAGCCCTTTTAAAAGAAGCTATTCAGGAACAGCTAGAATTGTTCCTCCTTCAGGAACAAACC---ATGAGAATCAATCCTACAACT------TCTGGTCCTGGGGTTTCCACACTTGACGAAAAA------ACCCTGGGGCGTATCGCTCAAATCATTGGTCCCGTACTGGATGTAGCTTTTCCACCGGGCAAGATGCCTAATATTTACAATGCTTTGGTCGTTAAGGGTCGAGATACTGTTGGTCAGCAAATTAATGTGACTTGTGAGGTACAGCAATTATTAGGAAATAATCGAGTTAGAGCTGTAGCTATGAGTGCTACAGATGGTCTGACGAGAGGAATGGAAGTTATTGACACGGGAGCTCCACTAAGTGTTCCAGTCGGCGGAGCCACTCTAGGACGAATTTTCAATGTTCTTGGGGAACCCGTTGATAATTTAGGTCCTGTAGATACCCGCACAAAATCTCCTATTCATAGATCTGCGCCTGCCTTTATCCAGTTGGATACCAAATTATCCATTTTTGAAACCGGGATTAAAGTAGTAGATCTTTTAGCTCCTTATCGCCGTGGTGGAAAAATCGGTCTATTCGGGGGAGCTGGAGTGGGTAAAACAGTACTCATCATGGAATTGATCAACAACATTGCCAAAGCTCACGGAGGTGTATCCGTATTTGGCGGAGTAGGCGAACGTACTCGTGAAGGAAATGATCTTTACATGGAAATGAAAGAATCAGGAGTTATTAATGAACAAAATCTTGCAGAATCAAAAGTCGCTTTAGTCTATGGTCAGATGAATGAACCACCGGGAGCTCGTATGAGAGTTGGTTTGACTGCCCTAACCATGGCCGAATATTTTCGGGATGTTAATGAACAAGATGTACTTCTATTTATCGACAATATCTTCCGTTTCGTACAAGCGGGATCAGAAGTATCCGCCTTGTTAGGTAGAATGCCTTCCGCTGTGGGTTATCAACCTACTCTTAGTACAGAAATGGGTTCTTTGCAAGAAAGAATTACTTCTACCAAAGAGGGATCCATAACTTCCATTCAAGCAGTTTATGTACCTGCGGACGATTTGACCGACCCTGCTCCTGCCACGACATTTGCACATTTAGATGCTACTACCGTACTATCAAGAGGATTAGCTGCTAAAGGTATCTATCCAGCAGTAGATCCTTTAGATTCAACGTCAACTATGCTCCAACCTCGGATTGTTGGCGAAGAACATTATGAAACTGCGCAAAGAGTTAAGCAAACTTCACAACGTTACAAAGAACTTCAGGACATTATAGCTATTCTTGGATTGGACGAATTATCCGAAGAGGATCGTTTAACCGTAGCAAGAGCACGAAAAATTGAACGTTTCTTATCACAACCCTTTTTCGTAGCAGAAGTATTTACAGGTTCTCCAGGGAAATATGTTGGTCTTGCAGAAACAATTAGAGGGTTTAAACTGATCCTTTCAGGAGAATTAGATAGTCTTCCCGAGCAGGCTTTTTATTTGGTAGGTAACATCGATGAAGCTACCGCGAAGGCTATTAACTTAGAAGTGGAGAGCAAATCGAAGAAAATGACCTTAAATCTGAGTGTACTGACTCCTAATCGAATTATTTGGGATTCA---GAAGTCAAAGAAATTATTTTATCTACGAATAGTGGAAAAATTGGCGTATTACCAAACCATGCACCTATTGCCACAGCTGTTGATATAGGGATATTGAGAATACGCCTCAACGACCAATGGTTAACCATGGCTCTGATGGGCGGTTTCGCTAGAATAGGCAACAATGAGATCACAATATTAGTAAATGATGCAGAGAAGGGTAGTGACATTGATCCGCAAGAAGCTCAACGAACTCTTGAAATAGCGGAAGCTAACTTGAGTAGAGCT---GAAGGAAAGAGACAAGTAATTGAGGCGAATTTAGCTCTCAGACGAGCTAGGACACGAGTAGAAGCTATCGATGTGATT------------------------------------------------------------------------------TTAAGTGATTTATTAGATAATCGAAAACAGAAGATTTTGAGCAGTATTCGAAATTCGGAAGAACTACGTGCAAAAGCCATTGAACAGCTCGAAAAAGCCCGGGCTCGTTTACGTAAAGTGGAAATCGAAGCAGATAAGTTTCGAGTGAACGGATACTCTGAGATAGAACGAGAAAAGGGCAATTTGATTAATTCGACTTATGAGAATTTGCAACGATTAGAAAATTACAAGAATGAAGCAATTCAGTTTGAGCAACAAAGAACGATTAATCAGGTCCGCCAACGGGTTTTTCAACAAGCCTTACAAGAGGCCCTAGAAACTTTGAATAGTTGTTTGAATAGC---GAATTACATTTACGTACTATCAGTGCGAATATTGTCATGCTC---GGGGTCATGAAAGAAATAACTGAT------ATGAATGTTCTACCATGTTCCATGAACACACTAAAAGGTTTATACGAAATATCCGGTGTAGAAGTAGGCCAACATTTCTATTGGCAAATAGGGGGTTTCCAAATCCATGCCCAAGTACTTATTACTTCTTGGGTCGTAATTGCTATATTATTAGGTTCGGCCGCTATAGCTGTTCGGAATCCACAAACCATTCCGACCGACGGTCAGAATTTCTTCGAATATGTCCTTGAATTCATTCGAGATTTGAGCAAAACTCAGATTGGT---GAAGATTATGGCCCTTGGGTTCCTTTTATTGGAACTATGTTCTTATTTATTTTTGTTTCTAACTGGTCCGGTGCTCTTTTACCTTGGAAAATCATACAGTTACCTCATGGGGAGTTAGCTGCACCCACGAATGATATAAATACAACTGTTGCTTTAGCTTTACTCACGTCAGCGGCATATTTCTATGCGGGTCTTACCAAAAAAGGATTGGGTTATTTCGGTAAATACATTCAACCAACTCCAATTCTTTTACCAATTAACATCCTAGAAGATTTTACAAAACCTTTATCACTTAGTTTTCGACTTTTCGGGAATATATTGGCTGATGAATTAGTGGTTGTTGTTCTTGTTTCTTTAGTACCTTTAGTAGTTCCTATACCCGTCATGTTCCTTGGATTATTCACAAGTGGTATTCAAGCTCTTATTTTTGCAACTTTAGCCGCGGCTTATATAGGTGAATCTATGGAGGGTCATCAT---ATGATATTTGAGACTTTAGAACATATATTAACTCACATTTCCTTTTCGATCATTTCCATTGTCATTCTGATTCATTTCATGGCCTTACTAGGCCATGAAATCGTAGGACTACGCGATTCGTCAGAAAAGGGCATGATAGCTACTTTTTTCTGTATAACAGGATTATTAGTTTCTCGTTGGAGCTATTCGGGACATTTTCCCTTAAGCAATTTATATGAATCATTAATGTTCCTTTCATGGAGTTTCTCCATTATTCATATGGTTCCCTAT------------------TTTGGTAACCATAAAAAT---GATTTAAGCGTAATAACCAACCCAAGTGCTATTTTTACACAAGGCTTTGCCACTTCGGGTCTTTTAACCGAAATGCATCAATCTTCAATATTAGTACCTGCTCTACAATCCCAGTGGTTAATGATGCACGTAAGTATGATGTTGTTGAGTTATGCAGCTCTTTTATGTGGATCGTTATTATCAGTAGCTCTTCTAGTCATTACATTTCGACAAAGCATAGATCTT---------TTTTTT------------AAAAGAGATCAA------------TTATTAACCGGTGGA------TTTTCCTTTGGTGAGATACAATACTTGAATGAAAAAAGAAGTGTTTTACAAAACACTTCTTTTCTTTCA------TTTAAAAATTATCACAGGTATCAATTGACTCGGCGATTGGATCATTGGAGTTATCGTATTATTAGTTTAGGATTTACCTTTTTAACTATTGGTATTCTTTCGGGAGCAGTATGGGCTAATGAAGCATGGGGGTCTTATTGGAATTGGGACCCTAAAGAAACTTGGGCATTTATTACTTGGACTGTATTCGCAATTTATTTACATACTAGAACAAATCAAAATTTTCAAAGTGCGAATTCAGCAATTGTGGCCTCCATGGGATTTTTGATAATTTGGATATGTTATTTTGGGGTCAATCTATTAGGAATAGGGCTGCATAGTTATGGTTCATTCATATCTAAT---------GTGCCAAAAAAGAAAGTATTGACCCCCCTTCCATATCTTGCATCTATAGTTTTTTTGCCCTGGTGGATCTCTCTCTCATTTAATAAAAGT---TTGGAACCTTGGGTTACTAATTGGTGGAATACAAAACAATCCGAAATTTTCTTGAATGATATTCAAGAGAAAAACGTTCTAGAAAGATTCATAGAATTAGAGGAGCTAGTCCTGTTGGACGAA---ATGATCAAGGAATACCCTGAAACACATATACAAAAGCTTCGTATAGGAATACACAAAGAAACAATACAATTGGTCAAAATGCAAAATCAAAATGATATACAGATCATTTTGCATTTCTCGACAAATATAATCACTTTAACTATTCTAAGTGGTTTTTTTATTATGGGTAATGAAGAACTTGTCATTCTGAATTCTTGGGTTCAGGAATTCTTCTATAACTTAAGTGATACAATAAAAGCTTTTTCTATTCTTTTATTAACTGATTTATGTATTGGATTTCACTCGCCCCATGGTTGGGAACTAATGATTGGTTCGATATATAAAGATTTTGGGTTTGCTCATAATGATCAAATCATATCTGGTCTTGTTTCGACTTTTCCAGTCATTCTCGATACTATTTTGAAATATTGGATCTTCCATTATTTAAATCGTGTATCTCCTTCACTTGTAGTGATTTATCATTCAATGAATGAA------------------------------------------------------------------------------------------------------------------------------------------------------------------------------------------------------------------------------------------------------------------------------------------------------------------------------------------------------------------------------------------------------------------------------------------------------------------------------------------------------------------------------------------------------------------------------------------------------------------------------------------------------------------------------------------------------------------------------------------------------------------------------------------------------------------------------------------------------------------------------------------------------------------------------------------------------------------------------------------------------------------------------------------------------------------------------------------------------------------------------------------------------------------------------------------------------------------------------------------------------------------------------------------------------------------------------------------------------------------------------------------------------------------------------------------------------------------------------------------------------------------------------------------------------------------------------------------------------------------------------------------------------------------------------------------------------------------------------------------------------------------------------------------------------------------------------------------------------------------------------------------------------------------------------------------------------------------------------------------------------------------------------------------------------------------------------------------------------------------------------------------------------------------------------------------------------------------------------------------------------------------------------------------------------------------------------------------------------------------------------------------------------------------------------------------------------------------------------------------------------------------------------------------------------------------------------------------------------------------------------------------------------------------------------------------------------------------------------------------------------------------------------------------------------------------------------------------------------------------------------------------------------------------------------------------------------------------------------------------------------------------------------------------------------------------------------------------------------------------------------------------------------------------------------------------------------------------------------------------------------------------------------------------------------------------------------------------------------------------------------------------------------------------------------------------------------------------------------------------------------------------------------------------------------------------------------------------------------------------------------------------------------------------------------------------------------------------------------------------------------------------------------------------------------------------------------------------------------------------------------------------------------------------------------------------------------------------------------------------------------------------------------------------------------------------------ATGGAAGAATCGCATGGATCTTTAGAAATAGATGGATCTACTCAACAAGACCTTTTATATCCGCTTTTTTTTCAGGAGTATATCTACGCATTTGTTCATGATCATGGTTTAAATGTAAATGGATCTATTATTTACGAACCT------------------ATGGAAAATTTAGGTTAT------GATAAAAAATCCAGTTCACTAAGTGTAAAACGTTTAATTTCTCGAATGCATCAACAG------------------------------AATCATTTTCTTTTTTCGGTTAATGATTCGAAACAAAATCGATTCGTGGTACACAAGAATCGTTCGGAT------------TTTCAAATGATATCACAGGGTTTTACAGTCATTCTAGAAATCCCATTCTCACTACAAAAAGTGAATATCCTAGAAGAA------AAAAAAATAGAAAAATTTCACAATTTACGATCCATTCATGCAATATTTCCTTTTTTAGAGGACAAAATATCACATTTAATTTATGTGTCGGATATATTAATACCTTACCCCGTCCACCTTGAAATCTTGGTTCAAACACTTTACTGTTGCATACAGGATGCTCCTTCTTTGCATTTTTTGAGATTTTTTCTCCAGGAGTATCGTAATTGGAATAGTTTCATTACTCCAAAG---------AGGGCCAGTTCCTTTTTTTCAAAAGAGAATCAAAGATTGTTCTTGTTCCTATATAATTCTCATGTATATATATGTGAATCTATATTTGTTTTTCTTCATAAACAGTGTTCTCATCATTTCCGATCAACCTCCTTTGGAGCCTTTCTTGAGAGAACACTTTTCTATGGAAAAATAGAGCATCTTGTAGTCGTAGTAGTGCTGCGTAATGATTTTCAGAAGAGC---------------------------------CTA------GGGTTTTACAAGGATCCT---TTCATGCATTATGTTAGATATCAAGGAAAATCCATTCTGGCTGCAAAGGGGACTCATTTTCTGATG---AAGAAATGGAAAACGCACCTTATGCATTTCTGGCAATGTAATTTTCACTTGTGGGCTCAACCAGACAGGATTCGTATAAACCAATTTTCTAAACATTCCTTAGATTTGATGGGCTATCTTTCACGTCTACGATTAAATCGTTTGGTGGTAAGAAATCAAATGCTAGAGCATTTTTTTATAATCGATATCCCTATTAAAAAATTCGATAGCATAGTTCCCATTCTTCCGCTGATTGGATCATTGGCTAAAGCGAAATTTTGTAACGTATCGGGACATCCCATTAGTAAACCGATCCGGGCAGATTCATCAGATTCTGATATTCTAGATCGATTTGGACGGATATGCAGAAATCTTTCTCATTATCACAGTGGATCTTCGAAAAAGAAGAGTTTGTATCGAGTAAAGTATATACTTAGACTTTCGTGTGCAAGGACTTTGGCTCGTAAACATAAAAGTACAGTCCGTGCTTTTTTGAAAAGATTGGGTTCGGAATTTTTG------------GAAGAATTTCTTACGGAGGAAGAACAAGTTCTTTCTTTGATTTTGTCAAAA---ACCTATTTGGCTTCGCATAGGTCACATAAAGAACGCATTTGGTATTTAGATATTATCCGTATCAATGACCTGGTCAATTTTGAA------------------------------------------------------------------------------------------------------------ATGATAATTGATGCG---ACGGAAGTACAAGCTATCAATTCTTTTTCCAGGTCGGAATCCCTAAAAGAGGTCTATGGACTCATATGGATGCTTGTTCCTATTTTTACTCCTGTATCGGGAATTACACTGGGGGTACTAGTGATTGTGTGGTTAGAAAGACAAATATCGGCAGGGATACAACAACGTATTGGGCCTGAATATGCGGGGCCCTTGGGGATTCTTCAAGCTCTAGCAGACGGAATCAAACTACTTTTCAAAGAGGATCTTATCCCCTCTAGAGGGGATATTCGTTTATTCAGTCTTGGACCAGCTATAGCTGTCATATCCATTTTACTAAGTTATTCAATAATTCCTTTTGATTATCATTTTGTTCTAGCCGATCTCAATATCGGTGTTTTTCTATGGATTGCTATTTCAAGCGTTGCTCCTATTGGACTTCTTATGTCAGGATATGGATCGAATAATAAATATTCCTTTTTAGGTGGTCTACGAGCGGCTGCTCAATCAATTAGTTATGAAATACCATTAACTCTATGTGTGTTATCAATATCTCTA------------------------------------------------------------------------------------------------------------------------------------------------------------------------------------------------------------------------------------------------------------------------------------------------------------------------------------------------------------------------------------------------------------------------------------------------------------------------------------------------------------------------------------------------------------------------------------------------------------------------------------------------------------------------------------------------------------------------------------------------------------------------------------------------------------------------------------------------ATGTTTTTGCTTCACGAATATGATATTTTTTGGGCATTTTTAATAATATCAAGTATTATACCTATTTTAGCATTTCTAATTTCCGGAGTTTTAGCCCCCCTT---AGTGAAGGACCAGAGAAGTTTTCCAGTTATGAATCGGGTATAGAACCGATGGGGGATGCTTGGTTACAATTCCGAATCCGCTATTACATGTTTGCTCTCGTTTTTGTTGTTTTTGATGTTGAAACAGTCTTTCTTTATCCATGGGCAATGAGTTTTGATGTTTTGGGCGTATCTGTATTTATAGAAGCTTTAATTTTCGTGCTTATCCCAATTGTTGGTTTAGTTTATGCGTGGCGAAAAGGAGCATTGGAATGGTCT------------AGTTATTTTCCTTGGTTAACAATAATTGTTCTTTTTCCAATATCTGCGGGTTCCTTCATTTTCTTTCTACCTTAT------AAGGGAAATAAGGTGATTCGATGGTATACTATTGGTATATGTTTGTTAGAACTCCTTCTAATAACCTACGCATTCTGTTATTTTTTCCAATTAGATGATCCATTAATCCAACTAGAAGAGGATTATAAATGGATCAATTTT---TTTGATTTTCATTGGAGATTAGGAATTGATGGACTTTCCATAGGACCCATTTTACTGACCGGATTCATCACTACTTTAGCTACTTTAGCCGCTTGGCCTGTTACTCAAGATTCACGATTATTCCATTTCTTGATGTTGGCGATGTATAGTGGTCAAATAGGATTATTTTCTTCTCGAGATCTTTTACTTTTTTTCATCATGTGGGAGTTAGAATTAATTCCTGTTTACCTACTTTTATCCATGTGGGGAGGGAAGAAACGTCTGTACTCAGCTACAAAGTTTATTTTGTACACC---GCGGGAGGTTCCATTTTTCTCTTAATGGGAGTTCTGGGTATGGGTTTATATGGT---TCCAACGAACCCATATTGAATTTTGAAACATCAGCTAATCAATCCTATCCTATGGCATTGGAAATCTTATTCTATTTTGGATTCCTTATTGCTTATGCTGTCAAATTACCGATCATACCTCTACATACATGGTTACCGGATACTCATGGAGAAGCACATTACAGTACATGTATGCTTTTAGCCGGAATCTTATTAAAAATGGGAGCATATGGATTGATTCGGATCAATATGGAATTATTGCCCCATGCACATTCTATATTTTCCCCCTGGTTGATGATAGTAGGCACAGTTCAAATAATCTATGCAGCTTCAACTTCTTTCGGTCAACGCAATTTAAAAAAGAGAATCGCCTATTCCTCTGTATCTCATATGGGTTTCATAATTATAGGAATTTGTTCCATAACGGATACAGGACTCAATGGAGCCGTGTTACAAATAATTTCTCATGGATTTATTGGTGCTGCACTCTTTTTCTTGGCAGGAACCAGTTACGATAGAATACGTATTGTTTATCTCGACGAAATGGGAGGAATAGCTATCCCAATGCCAAAAATATTTACCATGTTCAGTAGTTTTTCGATGGCTTCTCTTGCATTACCAGGAATGAGTGGTTTTGTTGCAGAATTAATAGTCTTTTTTGGAATAATTACTAGCCCGAAATATCTTTTAATGCCAAAAGTACTAATTACTTTTGTAATGGCAATTGGAATTATATTAACGCCTATTTATTCATTATCCATGTTACGACAGATGTTCTATGGATAC------AAGTTATTCAATGTTCCA------AACTCG------TATTTTGTGGATTCGGGACCCCGAGAACTTTTTATTTCTATCTGTATCTTGCTACCCGTAATCGGTATTGGTATTTATCCTGATTTTGTTTTATCGCTATTGGGTGACAAGGTAGAAGATATTCTATCTAATTACTTTCAGCGAATGATGCTCGAGCATGAACTTGTTTTGAGTGCCTATTTATTTTCGATTGGTATCTATGGATTGATCACAAGCCGAAATATGGTTAGAGCACTTATGTGTCTTGAGCTTATACTAAATGCAGTTAATATGAATCTTGTAACATTTTCTGATTTATTTGATAGTCGCCAATTAAAAGGAGATATTTTTTCAATCTTTGTTATAGCCATCGCAGCCGCTGAAGCAGCCATTGGACCAGCTATTGTTTCCTCGATCTATCGTAATAGAAGATCCACTCGTATCAATCAATCAAATTTGTTGAATAAAATGGAACATACATATCAATATGCGTGGATCATACCCCTTCTTCCACTTACAGTTACTATGTTAATAGGATTGGGACTTCTTCTTTTCCCGATCGCAACAAAAAATCTTCGTCGGATGTGGGCTGTCCCTAGTGTTTTATTCTTGAGTATAGGTATGCTTTTGTCGGTCGAGCTGGCTATTCAGCAAATAAATCAGAGTTCCGTCTATAAATATTTATGGTCTTGGACTATAAATAATGATTTTTCCTTAGAATTCGGCTATTTGATTGATCCACTGACTTCCATTATGTCAATACTAATCACTACTGTTGGAATCTTAGTTCTTATTTATAGTGATAATTATATGTCTCATGATCAAGGATACTTGAGATTTTTTTCTTATCTTAGTTTTTTTAATGCTTCTATGTTGGGATTAGTTACTAGCTCGAATTTGATACAAATTTATATCTTTTGGGAATTAGTAGGAATGTGCTCGTATCTATTAATAGGTTTTTGGTTCGCAAGACCCATTGCGGCAAATGCTTGTCAAAAGGCCTTTGTAACGAATCGTGTAGGGGACTTTGGTTTATTATTAGGAATATTAGGTCTTTATTGGATAACAGGTAGTTTCGAATTTCGGGATTTATTTGAACTATGCAATAAC---TTG------ATCCCCAATAATGGGGTGAATTCCTTATTTGCTACTCTATGTGCTTTTCTACTTTTTCTTGGTGCAGTTGCTAAATCCGCACAGTTTCCTCTTCATGTATGGTTACCTGATGCCATGGAGGGACCCACTCCTATTTCCGCTCTTATACATGCTGCTACTATGGTAGCAGCGGGAATTTTTCTGGTAGCTCGGCTTCTTCCTCTTTTTATAGTTATACCTTACATAATGAATTTGATCTCTTTGATAGGTGTAATAACCTTACTATTAGGAGCTACTTTGGCTCTTTCTCAAAGAGATATTAAGAGAAGTTTAGCCTATTCTACAATGTCTCAATTAGGTTATATTATGTTAGCCCCAGGTATAGGTTCTTATCGAACTGCTCTATTCCATTTGATCACTCATGCCTATTCTAAAGCATTATTGTTTTTAGGATCCGGATCAATTATCCATTCAATGGAACCCATTGTTGGATATTCTCCAGAGAAAAGTCAGAACATGGCTCTTATGGGTGGTTTAACCAAATATGTTCCAATTACAAAAACAACCTTTTTTTGGGGGACATTATCTCTTTGTGGTATTCCACCTCTTGCTTGCTTTTGGTCCAAAGATGAAATTCTTCATGATAGTTGGTTGTATTCACCTATTTTTGCAATAATAGCTTATGCTACAGCAGGATTAACTGCATTTTATATGTTTCGAATGTATTTACTTACTTTTGATGGGTATTTACGCATTCATTTTAAAAAATACAGTGGAAATAAAAAAGGATCCTTCTATTCG------ATATCTATATGGGGTCAAAAAGAACTGAAACCTGTTAACAGT---------------AATTTTCTTTTATCAACAGTGAATAATAATGAAAAG------------------GTTTCTTTTTTTTCT---------ACAAAGACATCTCAAATTGATGGAAATGTAAGACCTTTGATGCACTCCTTGAGT------------ATTCATTTTAGTAATTTGAGTAAGAAA------GATATTTTCACGTATCCCCATGAATCCGATAATACTATGTTACTGCCTCTTCTTCTATTGGGTCTATTTACTTGGTTCGTTGGATTGATAGGAATT---CCTTTCAATCAAGAAGAA------GAAGGATTTGATATTTTATCAAAATGGTTAATCCCCCCGATA------AACCTTTTACATCAAAATTCGAGCAGTCCTGTGGATTGG---TATGAATTTATAACAAATTCTATTTTGTCAGTCAGTATATCGGTTTTCGGAATATTCACAGCATCCCTTTTATATGGTTCTGTCTATTCATCTTTC---------------------------------------AAAAATATGGAATTAATAAATTCCGTTGTAAAAATAAGTCCTAAA---AGAAGTTTATTGGATCGAATAATAAATGTGATATACAATTGGTCATGTAATCGCGGTTACATAGATGTTTTTTATGCAAGGTCCTTAACTATGATGATAAGGGGATTAGCCCAACTGACTCATTTTTTTGATAGACGAGTGATTGATGGAATTACAAATGGGTTTGGTATTGTAAGTTTCTTTGTAGGAGAAGGGATCAAATATGCGGGGGGCGGAAGAATTTCTTCTTATATCTTTTATTATTCATCTTATGTATTAATCTTTGTATTA------------------ATTTTCTATTTTTTC---------------ATGGATTTACCTGGACCAATACATGATATTCTTTTAGTATTTCTGGGATCAGGTCTTATATTAGGCGGTTTAGGAGTGGTATTATTTACCACTCCCATTTATTCTGCCTTTTCTTTGGGATTGGTTTTTGTTTGTATATCCTTATTCTATATTCCATCGAACTCCTATTTTGTAGCTGCTGCACAGCTCCTTATTTACGTGGGAGCCGTAAATGTGTTAATCGTATTTGCTGTGATGTTCATGAATGGGTCAGAATAT------TACAAAGATTTTCATCTTTGGACCGTTGGAGATGGGATCACTTCATTGGTTTGTACAAGTATTCTTTTTTCACTAATTACCACTATCCTAGAGACGTCGTGGTACGGGATCATTTGGACGACAAGATCAAACCAGATTATA---GAACAAGACCTAACAAGTAACGTTCAACAAATGGGGATTCATCTATCAACAGATTTTTATCTTCCATTCGAACTCACTTCTATAATTCTTTTAGTTGCCCTGATAGGTGCAATTGCTATGGCTCGTCAG---------------------------------------------------------------ATGACTGTACCGGATAAAAGAAAAGACCTCATGATAGTCAATATGGGTCCTCAGCACCCATCCATGCATGGTGTTCTTCGACTCATTGTCACTTTAGATGGTGAAGATGTTATTGACTGTGAACCCGTATTGGGTTATTTACACAGAGGAATGGAAAAAATTGCGGAAAACCGAACAATTATACAATATCTGCCCTATGTAACACGTTGGGATTATTTAGCCACTATGTTCACAGAAGCAATAACGGTAAATGCACCAGAACAGTTGGGAAATATTCAAGTGCCTAAAAGAGCAAGCTATATTCGAGTCATTATGCTAGAGTTGAGTCGTATAGCTTCTCATTTGTTATGGCTTGGTCCTTTTATGGCGGATATCGGTGCACAGACTCCTTTCTTTTATATTTTCCGAGAGAGAGAATTGATATATGATTTGTTCGAAGCTGCTACCGGTATGCGAATGATGCATAATTTTTTTCGTATCGGAGGTGTAGCTGCCGATCTACCTCATGGATGGATAGATAAATGTTTGGATTTCTGCGACTACTTTTTAACAGGAGTTGTTGAATATCAAAAGCTTATTACACGTAATCCCATCTTTTTGGAACGTGTTGAAGGAGTAGGCATTATTGGTGGAGAAGAAGCAATAAATTGGGGTTTATCAGGACCGATGTTACGAGCTTCAGGAATCCCATGGGATCTTCGTAAAGTGGATCATTACGAGTCTTACGATGAATTCGATTGGGAAATTCAATGGCAAAAAGAAGGAGATTCACTAGCCCGTTATTTAGTACGAATTAATGAAATGATAGAATCGATAAAAATAATTCAACAGGTCTTGGAAGGAATCCCGGGGGGCCCTTATGAGAATTTAGAAGTACGTCGTTTT---GCGAGACCAAAAGATTCCGAATGGAATGATTTTGAATATCGATTCATTAGTAAAAAACCTTCTCCTAGTTTTGAATTGTCAAAACAAGAACTTTATGTAAGAGTAGAAGCTCCAAAAGGGGAATTAGGGGTTTTTCTGATAGGAGATAATAGTGTTTTTCCCTGGAGATGGAAAATCCGTCCACCGGGGTTTATAAATTTGCAAATTCTTCCTCAGCTAGTTAAAAGAATGAAATTGGCGGATATCATGACGATACTAGGTAGTATAGATATCATTATGGGAGAAGTTGATCGT---ATGTTCCCTATGGTGACTGGGTTCATGAATTATGGGCAACAAACAATACGAGCTGCAAGGTACATTGGTCAAAGTTTCATGATTACCTTATCCCACGCGAATCGTTTACCTATAACTATTCAATATCCTTATGAAAAATCGATTACATCGGAGCGTTTCCGTGGTCGAATTCACTTTGAATTTGATAAATGTATTGCTTGTGAAGTATGTGTTCGTGTATGTCCTATAGACCTGCCGGTTGTTGATTGGAAATTGGAAACAGATATTAGAAAGAAACGATTGCTTAATTATAGTATTGACTTTGGAATCTGTATATTTTGTGGTAATTGTGTCGAATATTGTCCAACAAACTGTTTATCAATGACTGAAGAATATGAACTTTCCACTTATGATCGTCACGAATTGAATTATAATCATATTTCTTTGGGTCGGTTACCGATGTCAGTAATTGCAGATTACACAATTCAACCCATT---ATGAATCCGACAAAAATA------------------------------------------------------------------------------------------------ATGCAGGGTCGTTCATCTGCTTGGCTAGTAAAACACGAGCTAGTTCATAGATCTTTGGGCTTTGATTACCAAGGAATAGAGACTTTACAAATAAAACCCGAGGATTGGTACTCAATTGCTGTCATTTCATATGTATATGGTTATAATTATCTACGTTCACAGTGTGCCTATGATGTAGCACCGGGAGGATTGTTAGCTAGTGTGTATCATCTTACGAGAATACAATACGGT------GTGGATCAACCAGAAGAGGTATGCATAAAAGTATTTGCCCCAAGGGGGAATCCTCGAATCCCGTCTGTTTTCTGGATTTGGAAAAGTGCGGATTTTCAAGAACGAGAATCCTATGATATGTTTGGAATCTCTTATGATAATCATCCACGCCTGAAACGTATTTTGATGCCAGAAAGTTGGATAGGTTGGCCCCTACGTAAGGATTATATTGCCCCCGATTTCTATGAAATACAAGATGCTTAT------------------------------------------------------------------------------------------------------------------ATGGTCTTAGCTCCTGAATATTCAGACAAT------AAAAAAGAAGGA---AAAGATTACATTGAGACAGTTATG---AACTCTATTGAGTTTCCGTTATTTGACCGAACAACAAAAAATTCTGTTATTTCAACTACATCGAATGATCTTTCGAATTGGTCAAGACTCTCCAGTTTATGGCCCCTTCTCTATGGTACCAGTTGTTGCTTCATTGAATTTGCTTCATTAATAGGCTCTCGCTTCGATTTTGATCGTTATGGGCTGGTACCAAGATCGAGTCCTAGACAAGCAGACCTAATTTTAACAGCCGGCACAATAACAATGAAAATGGCTCCCTCTTTAGTGAGATTATATGAGCAAATGCCTAAACCAAAATATGTCATTGCAATGGGGGCTTGTACTATTACAGGCGGGATGTTCAGTACCGATTCTTATAGTACTGTTCGGGGAGTCGATAAGCTAATTCCTGTGGATGTATATTTGCCGGGCTGCCCACCTAAACCAGAAGCAGTTATCGATGCTATAACCAAACTTCGTAAAAAAGTATCTAGAGAAATCTATGAAGATAGAATCAGTTCTCAACAGGAAAACCGATGTTTTACTATCAATCACAAGTTTCGTATTAGACGCAGTACTCATACTGGCAATTACGATCAAGGATTACTC------GATCAATCGCCA---------------TCTACATCTACTTCAAGGATACGACCC------TCTGAAAACTTTTTCAAATACAAA---AGTACAGTATTTTCCCATGAATTAGTGAATTAA---------------------------ATGATAATTGATGCGACGGAAGTACAAGCTATCAATTCTTTTTCCAGGTCGGAATCCCTAAAAGAGGTCTATGGACTCATATGGATGCTTGTTCCTATTTTTACTCCTGTATCGGGAATTACACTGGGGGTACTAGTGATTGTGTGGTTAGAAAGACAAATATCGGCAGGGATACAACAACGTATTGGGCCTGAATATGCGGGGCCCTTGGGGATTCTTCAAGCTCTAGCAGACGGAATCAAACTACTTTTCAAAGAGGATCTTATCCCCTCTAGAGGGGATATTCGTTTATTCAGTCTTGGACCAGCTATAGCTGTCATATCCATTTTACTAAGTTATTCAATAATTCCTTTTGATTATCATTTTGTTCTAGCCGATCTCAATATCGGTGTTTTTCTATGGATTGCTATTTCAAGCGTTGCTCCTATTGGACTTCTTATGTCAGGATATGGATCGAATAATAAATATTCCTTTTTAGGTGGTCTACGAGCGGCTGCTCAATCAATTAGTTATGAAATACCATTAACTCTATGTGTGTTATCAATATCTCTACGTGTGATTCGTATGCAAAATAGAAATACCTTTTCTTGGGTAAAGGACCAGATGAGTCGATTCATTTCTGTATCGATCATG------ATATATGTAATAACTCGAACATCCATTTCAAATGCGTATCCCATTTTTGCACAGCAGGGGTATGAAAATCCACGAGAAGCAACTGGTCGTATTGTATGTGCCAATTGCCATTTAGCTAATAAACCCGTGGATATTGAGGTTCCACAGGCGGTGCTTCCTGATACTGTATTTGAAGCA------GTTGTTCGAATCCCTTATGATATGCAATTGAAACAAGTTCTCGCTAATGGTAAAAAAGGGGGGTTGAATGTAGGGGCTGTTCTTATTTTACCCGAGGGATTCGAATTAGCCCCCCCCGATCGTATTTCTCCTGAGATGAAAGAAAAGATTGGCAATCTGTCTTTTCAGAGTTATCGTCCCAATAAAAAAAATATTCTTATAATGGGTCCTGTTCCTGGTAAAAAATATAGTCAAATTGTCTTTCCCATTCTTTCCCCAGACCCTGCTACTAAGAAAGACGTTCACTTCTTAAAATATCCTATATATGTAGGTGGGAACAGGGGAAGGGGTCAGATTTATCCTGATGGTAGCAAGAGTAACAATACAGTCTATAATGCTACGGCAACGGGTATAGTAAGCAAAATAGTGCGTAAAGAA---AAAGGCGGGTATGAAATAACAATAGCTGATACAGCGGATGGACACCAAGTGGTTGATATTATACCTCCAGGACCAGAGCTTCTTGTTTCAGAGGGTGAATCCATTAAGATTGATCAACCATTAACAAGTAATCCCAATGTGGGTGGCTTTGGTCAGGGAGATGCCGAAATAGTACTTCAAGATCCATTACGTGTTCAAGGTCTCCTGTTCTTTTTCGCATCTGTTATTTTGGCACAAATCTTTTTGGTTCTTAAAAAGAAACAGTTCGAGAAGGTTCAATTATCTGAAATGAATTTT---ACCTATCTCAATAAAGTATATGATTGGTTCGAGGAGCGTCTCGAAATTCAGGCGATTGCAGATGATATCACTAGTAAATATGTTCCTCCTCATGTCAACATATTTTATTGTCTGGGCGGGATCACACTTACTTGTTTTTTAGTACAAGTAGCTACGGGTTTTGCTATGACTTTTTACTATCGTCCAACCGTTACAGAAGCTTTTTCCTCTGTTCAATACATAATGACTGAAGTTAACTTTGGTTGGTTAATCCGATCAGTTCATCGATGGTCAGCAAGTATGATGGTCCTAATGATGATTTTGCACGTTTTTCGTGTGTATCTCACGGGTGGATTTAAAAAACCTCGCGAATTAACTTGGGTTACGGGTGTGGTCCTGGCTGTATTGACTGCATCTTTTGGTGTAACTGGTTATTCCTTACCTCGGGACCAAATTGGTTATTGGGCAGTCAAAATCGTAACAGGCGTACCCGACGCTATTCCTGTAATAGGGTCTCCTTTGGTGGAGTTATTACGTGGAAGTGCTAGTGTGGGTCAATCAACTTTGACCCGTTTTTATAGTTTACACACTTTTGTATTACCTCTTCTTACTGCCGTATTTATGTTAATGCACTTCCCAATGATACGTAAACAGGGTATCTCTGGTCCCTTAATGTCCGGTTCCTTCGGGGGATGGATCCATAAGAATTCACCTATCCAAATAACAAAGAAACCTGACTTGAATGATCCTGTATTAAGAGCTAAATTGGCTAAAGGGATGGGTCATAATTATTACGGAGAACCCGCATGGCCCAATGATCTTTTATATATTTTTCCAGTAGTCATTCTAGGCACTATTGCATGTAATGTGGGTTTAGCGGTTTTAGAACCGTCAATGATTGGTGAACCTGCAGACCCATTTGCAACCCCTTTAGAAATATTACCCGAATGGTACTTTTTTCCTGTATTTCAAATACTACGTACAGTACCCAATAAGTTATTGGGTGTTCTTTTAATGGTTTCAGTACCAGCGGGATTATTGATTGTACCTTTTTTAGAGAATGTTAATAAATTCCAAAATCCATTTCGTCGTCCAGTAGCTACAACAGTCTTTTTAATTGGTACCGCAGTGGCTCTTTGGTTAGGTATTGGAGCAACATTACCTATTGATAAATCCTTAACTTTAGGTCTTTTTTAA---------------------------------------------------------------------ATGATTATTCGTTCGCCGGAACCAGAA---------GTGAAGATTGTGGTGGATAGAGATCCCATAAAAACTTCTTTCGAGGAATGGGCCAAACCCGGCCATTTCTCAAAAACATTAGCTAAG---GGTCCTGATACTACTACTTGGATCTGGAACCTACATGCTGATGCTCACGATTTCGATAGCCATACCAGTGATTTGGAGGAGATCTCTCGAAAGGTATTTAGTGCTCATTTCGGTCAACTCTCCATCATCTTTATTTGGCTGAGTGGTATGTACTTCCATGGCGCTCGTTTTTCCAATTATGAAGCATGGCTAAGTGATCCTACTCACATTAGACCCAGTGCTCAGGTGGTGTGGCCAATAGTGGGCCAAGAAATATTGAATGGTGATGTGGGCGGGGGTTTCCGAGGAATACAAATAACCTCTGGTTTCTTTCAGCTTTGGCGAGCATCTGGAATAACTAGTGAATTACAACTCTATTGTACTGCAATTGGTGCATTGGTCTTTGCATCGCTAATGCTTTTTGCCGGTTGGTTCCATTATCACAAAGCTGCTCCAAAATTGGCTTGGTTCCAAGACGTAGAATCCATGTTGAATCACCATTTAGCGGGGTTACTCGGACTTGGGTCTCTCGCTTGGGCAGGACATCAAGTACATGTATCTTTACCGATTAACCAATTTCTAGACGCTGGAGTGGATCCTAAAGAGATACCACTTCCTCATGAATTTATCTTGAATCGGGATCTTTTGGCTCAACTTTATCCCAGTTTTGCCGAGGGAGCAGCCCCCTTTTTTACCTTGAATTGGTCAAAATACGCAGACTTTCTTAGTTTTCGTGGAGGATTAGATCCAGTAACAGGGGGCCTTTGGCTGACCGATATTGCGCACCATCATTTAGCTATTGCAATTCTTTTCCTGATAGCGGGTCACATGTATAGGACCAACTGGGGTATTGGTCATGGCTTAAAAGATATTTTAGAGGCTCATAAAGGTCCATTTACAGGTCAGGGTCATAAAGGCCTATATGAGATCCTAACAACGTCATGGCATGCTCAATTATCCCTTAATCTAGCTATGTTAGGCTCTTTAACTATTATCGTAGCCCACCATATGTATTCGATGCCCCCTTATCCATACCTAGCTATCGACTATGGTACACAACTTTCGTTGTTCACACATCACATGTGGATCGGTGGATTTCTCATAGTTGGTGCTGCTGCACATGCAGCCATTTTTATGGTAAGAGACTATGATCCAACTACGCGATACAACGATCTATTAGATCGTGTCCTTAGGCACCGCGATGCAATTATATCACATCTGAACTGGGTATGTATATTTCTAGGCTTTCACAGTTTTGGCTTGTATATTCATAATGATACCATGAGCGCTTTAGGGCGTCCCCAAGATATGTTTTCAGATACCGCTATACAATTACAACCCATCTTTGCTCAATGGGTACAAAACACCCATGCTTTAGCACCTGGTGTAACTGCTCCTGGTGCAACAACAAGCACCAGCTTAACTTGGGGGGGTAGTGAGTTAGTAGCAGTAGGCGGCAAAGTCGCCTTGTTACCTATTCCATTAGGAACGGCGGATTTTTTGGTACATCACATTCATGCATTTACGATCCATGTGACTGTATTGATACTATTAAAAGGTGTTCTATTTTCTCGTAGTTCCCGTTTGATACCTGATAAAGCTAATCTTGGTTTTCGTTTCCCTTGTGACGGACCTGGAAGAGGAGGGACATGTCAAGTATCCGCCTGGGATCATGTCTTCTTAGGTCTATTCTGGATGTACAATGCAATTTCGGTAGTAATATTCCATTTCAGTTGGAAAATGCAGTCAGATGTTTGGGGTAGCATAAACGATCAAGGGGTGATAACTCATATCACGGGAGGGAACTTTGCACAGAGTTCCACTACTATTAATGGGTGGCTCCGGGATTTCTTATGGGCACAGGCAGCTCAGGTAATTCAGTCTTATGGTTCTTCATTATCCGCGTATGGTCTTTTCTTCCTCGGGGCTCATTTTGTCTGGGCTTTCAGTTTAATGTTTCTATTCAGTGGCCGTGGTTATTGGCAAGAACTTATTGAATCCATCGTTTGGGCTCATAACAAATTAAAAGTTGCTCCTGCTACTCAGCCTAGAGCCTTGAGCATTGTACAAGGACGTGCTGTAGGAGTAACCCATTACCTTCTGGGTGGAATTGCCACAACATGGGCATTCTTCTTAGCAAGAATTATTGCAGTCGGAATGGCATTAAGATTTCCAAGGTTTAGCCAAGGCTTAGCTCAGGACCCCACTACTCGTCGTATTTGGTTTGGTATTGCTACCGCACATGACTTCGAGAGTCATGATGATATTACTGAAGAACGTCTTTATCAGAACATTTTTGCTTCTCACTTTGGACAGTTAGCAATAATTTTTCTGTGGACTTCCGGAAATCTGTTTCATGTAGCTTGGCAAGGAAATTTTGAGGCATGGGTACAGGACCCTTTACACGTAAGACCTATTGCTCATGCAATTTGGGATCCTCATTTTGGTCAACCAGCCGTAGAAGCCTTTACTCGAGGAGGTGCTCTCGGCCCAGTGAATATTGCTTATTCTGGTGTTTATCAGTGGTGGTATACAATCGGCTTACGCACCAATGAGGATCTTTATACTGGAGCTCTTTTTCTATTATTTCTTTCTGCCATATCCTTAATTGCGGGTTGGTTACACCTACAACCCAAATGGAAACCGAGCGTTTCGTGGTTCAAAAATGCGGAATCTCGTCTCAATCATCATTTGTCAGGACTCTTCGGAGTAAGTTCCTTGGCTTGGACAGGGCATTTAGTTCATGTCGCTATTCCCGCATCAAGAGGGGAGTACGTCAGATGGAATAATTTCTTAAGTGTATTACCGCATCCGCAAGGATTGGGCCCACTTTTTACAGGTCAGTGGAATATTTATGCCCAAAACCCCGATTCCAGTAGTCATTTATTTGGTACCTCCCAAGGGGCAGGAACTGCCATTCTAACTCTTCTCGGGGGATTTCATCCGCAAACGCAAAGTTTATGGCTGACCGATATTGCACACCATCATTTAGCTATTGCTTTTATTTTTCTCATTGCTGGTCACATGTATAGAACGAACTTCGGGATTGGGCACAGTATAAAAGATCTTTTAGAAGCACATATTCCTCCGGGGGGTCGATTGGGACGTGGACATAAGGGTCTTTATGACACAATCAACAATTCGCTTCATTTTCAATTAGGTCTTGCTCTAGCGTCTTTAGGGGTTATTACTTCCTTGGTAGCTCAACACATGTATTCTTTACCTGCTTATGCATTCATAGCACAAGACTTTACTACTCAAGCTGCATTATATACTCATCACCAATACATCGCAGGGTTCATCATGACAGGAGCCTTTGCTCATGGAGCTATATTCTTCATTCGAGATTACAATCCGGAACAGAATGAAGATAATGTATTGGCAAGAATGTTAGACCATAAAGAAGCTATCATATCTCATTTAAGTTGGGTAAGTCTGTTTCTGGGGTTCCATACTTTGGGACTCTACGTTCATAACGATGTCATGCTTGCTTTTGGTACTCCGGAGAAACAAATTTTAATCGAACCAATATTTGCCCAATGGATACAATCCGCTCATGGTAAGACTTCATATGGGTTCGATGTACTCTTATCTTCAACGAGTGGCCCAGCATTCAATGCTGGTCGAAGTATATGGTTACCCGGCTGGTTGAATGCTGTTAATGAGAATAGTAATTCATTATTCTTAACAATAGGTCCTGGAGACTTTTTGGTTCACCATGCTATTGCTCTAGGTTTGCATACAACTACATTGATTTTAGTAAAAGGTGCTTTAGATGCGCGTGGTTCCAAGTTAATGCCAGATAAAAAGGATTTCGGTTATAGTTTTCCTTGCGACGGTCCCGGACGAGGCGGTACTTGTGATATTTCGGCTTGGGACGCGTTTTATTTGGCCGTTTTTTGGATGTTAAATACGATTGGGTGGGTTACTTTTTATTGGCATTGGAAGCACATTACATTATGGCAGGGTAACGTTTCACAATTTAATGAATCTTCCACTTATTTGATGGGATGGTTAAGAGATTATCTATGGTTAAACTCTTCACAACTTATTAACGGATATAATCCATTTGGTACGAATAGTTTATCCGTTTGGGCGTGGATGTTCTTATTTGGCCATCTTGTTTGGGCTACGGGATTTATGTTCTTAATTTCCTGGCGTGGGTATTGGCAGGAATTGATTGAAACTTTAGCATGGGCTCATGAACGTACACCTTTGGCTAATTTGATTAGATGGAGAGATAAACCGGTGGCTCTTTCTATCGTTCAAGCAAGATTGGTTGGATTAGCTCATTTTTCTGTAGGTTATATATTC------------------ACTTATGCAGCTTTCTTGATTGCCTCTACATCAGGTAAATTTGGTATGACTGCAATTTTAGAGAGACGCGAAAGCGCAAGCCTGTGGGGTCGTTTCTGTAACTGGATAACTAGCACTGAAAATCGTCTTTACATCGGATGGTTTGGTGTTTTGATGATCCCTACTTTATTGACCGCAACTTCTGTATTTATTATCGCCTTCATTGCTGCTCCTCCTGTAGATATTGATGGTATTCGTGAACCTGTTTCTGGATCTCTGCTTTACGGAAACAATATTATTTCGGGTGCCATTATTCCTACTTCTGCAGCTATCGGTTTGCATTTTTACCCTATTTGGGAAGCTGCGTCCGTTGATGAATGGTTATACAATGGCGGTCCTTATGAACTAATTGTTCTACACTTCTTACTTGGTGTAGCTTGTTACATGGGTCGTGAGTGGGAACTTAGTTTCCGTCTGGGTATGCGTCCTTGGATTGCTGTTGCATATTCAGCTCCAGTTGCAGCTGCTACAGCTGTTTTCTTGATCTATCCTATCGGTCAAGGAAGCTTTTCTGATGGTATGCCTCTAGGAATTTCTGGTACTTTCAACTTCATGATTGTATTCCAGGCTGAGCACAACATCCTTATGCATCCATTTCACATGTTAGGCGTAGCTGGTGTATTCGGCGGCTCCTTATTCAGTGCTATGCATGGTTCCTTGGTAACCTCTAGTTTGATCAGGGAAACTACTGAGAATGAATCTGCTAATGAAGGTTACAGATTCGGTCAAGAGGAAGAAACTTATAATATCGTAGCTGCTCATGGTTATTTTGGCCGATTGATCTTCCAATATGCTAGTTTCAACAATTCTCGTTCCTTACATTTCTTCTTAGCTGCTTGGCCTGTAGTAGGTATCTGGTTCACAGCTTTAGGTATCAGCACCATGGCTTTCAACCTAAATGGTTTCAATTTCAACCAATCCGTAGTTGATAGTCAAGGTCGTGTTATTAACACTTGGGCAGATATCATCAACCGTGCGAATCTTGGTATGGAAGTTATGCATGAACGTAATGCTCACAACTTCCCTCTAGATCTA---GCTGCTGTCGAAGCTCCATCTACAAATGGAATGGGTTTGCCTTGGTATCGTGTTCATACTGTCGTATTGAATGATCCCGGTCGGTTGCTTTCTGTACATATAATGCATACAGCTCTAGTTTCCGGTTGGGCCGGTTCAATGGCTCTATATGAATTAGCTGTTTTTGATCCTTCTGATCCTGTTCTTGATCCAATGTGGAGACAAGGTATGTTCGTTATACCCTTCATGACTCGTTTAGGAATAACCAATTCATGGGGTGGTTGGAGTATCACAGGAGGGACTATAACGAATCCGGGTCTTTGGAGTTACGAAGGTGTGGCTGGGGCACATATTATGTTTTCTGGCTTGTGCTTCTTGGCAGCTATCTGGCATTGGGTGTATTGGGACCTAGAAATATTCTGTGATGAACGTACGGGAAAACCTTCTTTAGATCTGCCCAAGATTTTTGGAATTCATTTATTTCTCTCAGGGTTGGCTTGCTTTGGGTTTGGCGCATTTCATGTAACAGGGTTGTATGGTCCTGGAATATGGGTGTCCGATCCTTATGGACTGACTGGAAAAGTACAATCTGTAAGTCCAGCTTGGGGTGCGGAAGGTTTTGATCCTTTTGTCCCGGGAGGAATAGCTTCTCATCATATTGCAGCGGGTACATTGGGCATATTAGCAGGCCTATTCCATCTTAGTGTCCGCCCACCCCAACGTCTATACAAAGGATTACGTATGGGAAATATTGAAACTGTCCTCTCCAGCAGTATCGCAGCTGTCTTTTTTGCAGCTTTCGTTGTTGCTGGAACTATGTGGTATGGGTCAGCAACTACCCCCATCGAATTATTTGGGCCCACTCGTTATCAGTGGGATCAAGGATACTTCCAGCAAGAAATATATCGAAGAGTTGGCAACGGGCTATCCGAAAATCTTAGTTTATCGGAAGCTTGGTCTAAAATTCCCGAAAAATTAGCTTTTTATGATTACATCGGTAATAATCCGGCGAAGGGGGGATTATTTAGAGCGGGCTCAATGGACAACGGGGATGGAATAGCTGTTGGATGGTTAGGACACCCCGTCTTTCGAGATAACGAAGGGCGTGAGCTTTTTGTACGTCGCATGCCGACTTTTTTTGAAACATTTCCTGTAGTTTTGGTAGACGGAGATGGAATTGTGAGAGCCGATGTTCCTTTTCGAAGGGCAGAATCCAAGTATAGTGTCGAACAAGTAGGTGTAACTGTTGAGTTCTATGGTGGCGAACTCAATGGAGTCAGTTATAGCGATCCTGCTACTGTGAAAAAATATGCTAGACGCGCTCAATTGGGGGAAATTTTTGAGTTAGATCGTGCTACTTTGAAATCCGATGGTGTTTTTCGTAGTAGCCCAAGAGGGTGGTTTACTTTTGGACATGCTTCGTTTGCTTTGCTCTTCTTTTTCGGACACATTTGGCATGGTGCTAGAACCTTGTTCAGAGATGTTTTTGCTGGTATTGACCCAGATTTGGATGCTCAAGTGGAATTTGGGACATTCCAAAAACTTGGGGATCCAACTACAAGAAGGCAAGTAGTC---AAGGTATTCGTGCTTGGATGGCGGCTCAGGATCAGCCTCATGAAAACCTTATATTCCCTGAGGAGGTTCTACCACGTGGAAACGCTCTTTAATGGAACTTTATCTTTAGCTGGTCGTGACCAAGAGACTACTGGGTTCGCTTGGTGGGCCGGGAATGCCCGACTTATCAATTTGTCTGGTAAACTACTCGGGGCTCACGTAGCCCATGCCGGATTAATCGTATTTTGGGCCGGAGCAATGAACCTCTTTGAAGTGGCTCATTTCGTACCAGAAAAGCCCATGTATGAACAAGGATTAATTTTACTTCCCCACCTAGCTACTCTAGGTTGGGGAGTAGGTCCGGGTGGAGAAGTTATAGACACCTTTCCATACTTTGTATCTGGAGTACTTCACTTAATTTCTTCTGCAGTCTTAGGCTTTGGTGGTATTTATCATGCACTTCTTGGACCTGAGACTCTTGAAGAGTCCTTTCCATTCTTCGGTTATGTATGGAAAGATAGAAATAAAATGACCACCATTTTGGGTATTCACTTAATCTTGTTAGGTCTAGGTGCTTTTCTTTTAGTATTTAAAGCTCTTTATTTTGGGGGTGTATATGATACTTGGGCTCCTGGGGGGGGAGATGTAAGAAAAATTACCAACTTGACCCTTAGCCCAAGTGTGATATTTGGTTATTTACTAAAATCTCCCTTTGGGGGCGAAGGGTGGATTGTTAGTGTGGACGATTTAGAAGATATAATTGGAGGACATGTATGGTTAGGTTCCATTTGTATACTTGGTGGAATCTGGCATATCTTAACCAAACCTTTTGCATGGGCTCGCCGCGCATTTGTATGGTCTGGAGAGGCTTACTTGTCTTATAGTTTAGCTGCTTTAGCTGTCTTTGGTTTCATCGCTTGTTGTTTCGTCTGGTTTAATAATACCGCTTATCCTAGTGAGTTTTACGGGCCCACCGGACCAGAAGCTTCTCAAGCTCAAGCATTTACTTTTCTAGTTAGAGATCAACGCCTTGGGGCTAACGTGGGATCTGCTCAAGGACCTACTGGTTTAGGTAAATATCTAATGCGTTCCCCGACGGGAGAGGTTATTTTTGGAGGGGAAACTATGCGTTTTTGGGATCTACGTGCTCCTTGGTTGGAACCTCTAAGAGGTCCTAATGGTTTGGACTTGAGTAGGCTGAAAAAGGACATACAACCTTGGCAAGAACGACGTTCAGCGGAATATATGACTCATGCTCCTTTAGGTTCTTTAAATTCTGTGGGTGGCGTAGCTACCGAAATCAATGCGGTTAATTACGTCTCTCCTAGAAGTTGGTTAGCTACTTCTCATTTTGTTCTGGGATTTTTCCTATTTGTGGGTCATTTGTGGCATGCGGGAAGGGCACGCGCAGCTGCTGCAGGATTTGAAAAAGGAATCGATCGTGATTTGGAACCAGTTCTTTCCATGACCCCTCTTAACATGACTATAGCTCTTGGTAGATTTACCAAAGAAGAAAAAGATTTATTTGATATTATGGATGACTGGTTACGGAGAGACCGTTTTGTTTTTGTAGGGTGGTCCGGTCTATTGCTCTTTCCTTGTGCTTATTTTGCTTTAGGAGGTTGGTTCACAGGGACAACCTTTGTAACTTCATGGTATACCCATGGATTGGCTAGTTCCTATTTGGAAGGCTGCAATTTCTTAACTGCTGCAGTTTCTACTCCTGCTAATAGTTTAGCACATTCTTTGCTACTACTATGGGGTCCTGAAGCACAAGGGGATTTTACTCGTTGGTGTCAATTAGGAGGTCTATGGACTTTTGTTGCTCTCCATGGTGCTTTCGGATTAATAGGTTTCATGTTACGTCAATTCGAACTTGCTCGATCTGTTCAATTGCGACCTTATAATGCAATTGCATTCTCCGCTCCAATTGCTGTTTTTGTTTCTGTATTCCTTATTTATCCACTAGGTCAGTCTGGTTGGTTCTTTGCACCTAGTTTTGGTGTAGCAGCTATATTTCGATTCATCCTCTTCTTCCAAGGGTTTCATAATTGGACGTTAAACCCATTTCATATGATGGGAGTTGCCGGAGTATTGGGTGCTGCTCTACTATGCGCTATTCACGGTGCTACCGTAGAAAATACTTTATTCGAAGATGGTGACGGTGCAAATACATTCCGTGCTTTTAACCCAACTCAGGCTGAAGAGACTTATTCAATGGTCACTGCTAACCGCTTCTGGTCCCAAATCTTTGGGGTTGCTTTTTCCAACAAACGTTGGTTACATTTCTTTATGTTATTTGTACCAGTAACCGGTTTATGGATGAGTGCTCTTGGAGTAGTCGGTCTGGCTCTGAACCTACGTGCCTATGACTTTGTTTCGCAGGAAATCCGTGCGGCCGAAGATCCTGAATTTGAGACTTTCTACACAAAAAATCTTCTCTTAAACGAAGGTATTCGTGCTTGGATGGCGGCTCAGGATCAGCCTCATGAAAACCTTATATTCCCTGAGGAGGTTCTACCACGTGGAAACGCTCTT---------------ATGGTCTTAGCTCCTGAATATTCAGACAAT------AAAAAAGAAGGAAAAGATTACATTGAGACAGTTATGAACTCTATTGAGTTTCCGTTATTT---------GACCGAACAACAAAAAATTCTGTTATTTCAACTACATCGAATGATCTTTCGAATTGGTCAAGACTCTCCAGTTTATGGCCCCTTCTCTATGGTACCAGTTGTTGCTTCATTGAATTTGCTTCATTAATAGGCTCTCGCTTCGATTTTGATCGTTATGGGCTGGTACCAAGATCGAGTCCTAGACAAGCAGACCTAATTTTAACAGCCGGCACAATAACAATGAAAATGGCTCCCTCTTTAGTGAGATTATATGAGCAAATGCCTAAACCAAAATATGTCATTGCAATGGGGGCTTGTACTATTACAGGCGGGATGTTCAGTACCGATTCTTATAGTACTGTTCGGGGAGTCGATAAGCTAATTCCTGTGGATGTATATTTGCCGGGCTGCCCACCTAAACCAGAAGCAGTTATCGATGCTATAACCAAACTTCGTAAAAAAGTATCTAGAGAAATCTATGAAGAT---AGAATCAGTTCTCAACAGGAAAACCGATGTTTTACTATCAATCACAAGTTTCGTATTAGACGCAGTACTCATACTGGCAATTACGATCAAGGATTACTCGATCAATCGCCA---------------TCTACATCTACTTCAAGGATACGACCCTCTGAAAACTTTTTCAAATACAAAAGTACAGTATTTTCCCATGAATTAGTGAAT------------------------------ATGTCACCACAAACAGAAACTAAAGCAAATGTTGGATTCAAAGCCGGCGTTAAGGATTACAAATTGACTTATTATACTCCTGACTATGAAACCAAAGATACTGATATCTTGGCAGCATTCCGAGTAAGTCCTCAACCCGGAGTTCCACCTGAGGAAGCAGGTGCTGCAGTAGCTGCCGAATCTTCTACTGGTACATGGACAACCGTGTGGACCGATGGACTTACCAGCCTTGATCGTTACAAAGGACGATGCTACGACATCGAACCCGTTGCTGGAGAGGAAAATCAATATATTGCTTATGTAGCTTACCCTTTAGACCTTTTTGAAGAAGGTTCTGTTACTAACATGTTCACTTCCATTGTGGGTAATGTATTTGGGTTCAAAGCTCTACGAGCGCTACGTCTGGAAGATTTACGAATCCCTGTTGCTTATGTCAAAACTTTCCAAGGTCCGCCACATGGTATCCAAGTTGAGAGAGATAAACTGAACAAGTATGGTCGTCCTCTATTGGGATGCACTATTAAACCAAAATTGGGGTTATCCGCTAAGAACTATGGTAGAGCGGTTTATGAATGTCTACGCGGTGGACTTGATTTTACCAAGGATGATGAGAACGTGAACTCCCAACCATTTATGCGTTGGAGAGACCGTTTCGTATTTTGTGCCGAAGCGATTTATAAAGCACAGGCCGAAACGGGTGAAATCAAAGGACATTACTTGAATGCTACTGCGGGTACATGCGAAGAAATGATGAAAAGGGCCGAATTTGCCAGAGAGTTAGGAGTTCCTATCGTAATGCATGACTACTTAACGGGGGGATTCACTGCGAATACTACCTTGGCTCATTATTGCCGAGACAATGGTCTACTTCTTCACATCCACCGCGCAATGCATGCAGTTATTGATAGACAGAAAAATCATGGTATACACTTTCGTGTATTAGCGAAAGCATTACGTATGTCTGGAGGAGATCATATTCACTCTGGTACCGTAGTAGGTAAACTGGAAGGAGAACGAGATATTACTTTGGGTTTTGTTGATTTATTACGTGATGATTTTATTGAAAAAGACCGAAGTCGCGGTATTTATTTCACTCAAGATTGGGTCTCTATGCCAGGCGTTCTGCCTGTAGCTTCAGGGGGTATTCATGTTTGGCATATGCCTGCTCTGACCGAGATCTTTGGGGATGATTCCGTACTACAGTTCGGTGGAGGAACTTTAGGACACCCTTGGGGAAATGCACCGGGTGCAGTAGCTAATAGGGTGGCTTTAGAAGCGTGTGTAAAAGCTCGTAACGAAGGACGCGATCTTGCTCGTGAAGGTAATGAAGTTATCCGTGAAGCTAGCAAATGGAGTCCAGAACTAGCTGCTGCTTGTGAGGTATGGAAGGAGATCAAATTCGAATTCCCCGCAATGGATACCGTC------ATGATTCAACCTCAGACCCATTTGAATGTAGCGGACAACAGCGGGGCTCGAGAATTGATGTGTATTCGAATCCTAGGAGCTAGTAATCATCGATATGCTCATATTGGTGATGTTATTGTTGCTGTAATAAAGGAAGCCGTACCCAATATGCCTCTAGAAAGATCAGAAGTGGTCAGAGCTGTAATTGTACGTACATGTAAAGAACTCAAACGTGACAACGGTATGATAATACGATATGATGACAATGCAGCAGTTGTCATTGATCAGGAAGGAAATCCAAAGGGAACTCGCGTTTTTGGTGCGATCGCGCGAGAATTAAGACAGTTGAATTTCGCTAAAATAGTCTCATTAGCCCCTGAGGTTTTAATGACCAGAGTAAAACGAGGATATATTGCTCGGAGACGTCGAACAAAAATTCGTTTATTTGCATCAACCTTTCGAGGGGCTCATTCAAGACTTACCCGAACTTCAACTCAACAGAAAATGAGAGCTTTAGTTTCTACTCATCGGGATAGAGGCAGGCAAAAAAGGGATTTTCGTCGTTTGTGGATCACTCGAATAAATGCAGTAACTCATGAGAATAGGGTATCCTATAGTTATAGTCGATTAATACATGATCTGTATAAGAAGCAATTGCTTCTTAATCGTAAAATACTTGCACAAATAGCTATATCAAATAGGAATTGCCTTTACACGATTTGCAATGAGAGCATCAAA------------------------------------------------------------------------------AAAAGGAAATCGCGTACAGAAGTCAAAGCTGTAGCTCAATATATACATATGTCTGCTCATAAAGCACGAAGAGTCGTTGATCAGATTCGTGGGCGTTCCTATGAGGAAACACTTATGATACTGGAACTTATGCCTTATCGGGCATCTTATCCCATTTTTAAATTGGTTTATTCTGCAGCAGCAAATGCTAATCACAATATGGGTTTTAACGAAGCTGATTCATTTATTAGTAAAGCCGAAGTTAATGAGGGTGTTATTGTTAAAAAGTTAAACCCTCAGGCTAGAGGACGTAGTTATACCATAAAAAGATCGACCTGTCATATAACAATTGTATTGAAGGATAGAACGAAAAAGGAA---------------------------------------------------------------------------------------------------------------------------ACCGATATGCCCTTAGGCACGGCCATACATAACGTAGAAATTACACTTGGAAGGGGTGGACAATTAGCTAGAGCAGCAGGTGCTGTAGCGAAACTGATTGCAAAAGAGGGTAAATCGGCCACATTAAGATTACCGTCTGGAGAGGTCCGTTTGATATCCAAAAACTGCTCAGCAACAGTCGGACAAGTGGGCAATGTTGGGGTGAACCAGAAAAGGTTGGGTAGAGCCGGATCTAAGTGTTGGCTAGGTAAGCGTCCTGTAGTAAGAGGAGTAGTTATGAACCCTGTAGACCATCCCCATGGGGGTGGTGAAGGGAGGGCCCCAATCGGTAGAAAAAAACCCGCAACCCCTTGGGGTTATCCTGCGCTTGGCAGAAGAAGTAGGAAAAGGAAAAAATATAGTGATAGTTTGATTCTTCGTCGCCGTAAA---------------ATGGTTCGGGAGGAAGTAACAATATCCACTCGGACA---CTACAGTGGAAGTGTGTTGAATCAAGAGTTGATAGTAAACGTCTTTATTATGGCCGTTTCATTTTGTCCCCACTTATGAAAGGTCAAGCCGACACGATAGGTATCTCGATGCGAAGAGCTTTACTTGGAGAAATTGAAGGAACATGTATTACACGTGCAAAATTTGATAAGGTAACACATGAATATTCTACGATAGTAGGTATTGAAGAATCAGTACATGAAATTTTAATGAATTTGAAAGAAATTGTATTGAGAAGTAATCTGTATGGAACTCTCGATGCCTCCATTTGTGTCAGGGGCCCTAGATCCGTAACCGCTCAAGATATTATCTCACCACCTTCCGTGGAAATCGTTGATACTACACAGCATATAGCTAACCTGACAGAACCCATTGATTTGTGTATTGGATTACAAATCGAAAGGGATCGTGGATATCGTCTGAAAACACCAAATAACTATCAAGATGGCAGTTATCCTATAGATACTGTATTCATGCCTGTTCGAAATGCCAATCATAGTATTCATTCTTATGGGAATGGGACTGAG------AAACAAGAAATACTCTTTCTTGAAATATGGACGAATGGGAGTTTAACCCCTAAGGAAGCACTTTACGAAGCTTCCCGTAATTTAATTAATTTATTTATTCCTTTTCTACATGCGGAGGAACAGGAAATC------CTTTTAGAGGACAGTGAAAACATA---TCCACTGTACCCCTTTTTACCTTT---CATAATGAATTGGCTAATCTAAAG------AAAAACAAAAAAGGAATTGCATTAAAATGTATTTTTATTGACCAATTAGAATTGCCTTCCAGAACCTATAATTGTCTCAAAAGGTCCAATATACACACATTATTTGATCTTTTGAGTAATAGTAAAGAAGATCTTATGAGAATTGAACATTTTCGAGTAGAAGATGTAAAACAAATATTAGACATTCTACAGAAGAATTTC---GCAATGAATTTACCTAAGGATTTTTTT---------------------------CTTAAGATGCTCCGGGAT---AGAAACGAGGGAATGTCTACAATACCTGGATTTAGTCAGATACAATTTGAGGGATTTTGTCGATTTCTTGATCAGGGCTTGACGGAAGAACTTCATAAGTTTCCAAAAATTGAAGATACAGATCAAGAAATTGAATTTCAATTATTTGTGGAAACATATCAATTAGCGGAACCCTTGATAAAAGAAAAAGATGCTATA---TATGAATCA---CTCACATATTCTTCTGAATTATATGTACCCGCGGGATTAATTTGGAAAAATGGTAGA---GATATGCAAGAGCAAACCGTATTTATTGGAAACATTCCTCTAATGAATTCTCTGGGAACCTCTATAGTAAATGGAATATACAGAATTGTGATCAATCAAATATTGCAAAGTCCCGGTATTTATTACCGTTCAGAATTGGACCATAACGGA------ATTTCT---GTCTATACCGGCACCATAATATCAGATTGGGGAGGAAGATCAGAATTAGAGATTGATAGAAAAGCAAGGATATGGGCTCGTGTGAGTAGGAAACAAAAAATATCTATTCTAGTTTTATCATCAGCTATGGGTTCAAATCTAAGAGAAATTCTAGATAATGTTTGCTACCCGGAAATTTTCTTGTCTTTCTTG------AATGATAAGGATAGAAAA---AAG------ATTGGGTCAAAAGAAAATGCCATTTTGGAGTTTTATCAACAATTTGCTTGTGTAGGG---------GGGGATCCGGTATTTTCTGAGTCCTTATGTAAGGAATTACAAAAGAAATTTTTTCAACAAAGATGTGAATTAGGAAGGATTGGTCGACGAAATATGAACCAGAGACTGAATCTGAATATACCTCAGAACAATACATTTTTGTTACCACGAGATGTATTAGCTGCGGCCGATCATTTGATCGGAATGAAATTTGGAATGGGTACACTTGACGATATGAATCACTTGAAAAATAAACGTATTCGGTCTGTAGCGGATCTGTTACAGGATCAATTCGGATTGGCTCTTGTTCGTTTAGAAAATGCGATTCGCGGAACT---------------ATAAGTGGAGCAATCAAACATAAATTAATACCGACTCCTCAGAATTTGGTAACTTCAACTCCATTAACAACCACTTTTGAATCGTTTTTCGGCCTACACCCTTTATCTCAAGTTTTGGATCGAACTAATCCGTTGACACAAATTGTTCATGGGCGAAAATCGAGTTATTTGGGCCCTGGAGGAGTGACTGGGCGAACTGCTAGTTTTCGGATACGAGATATTCATCCTAGTCACTATGGACGTATTTGCCCAATTGACACGTCGGAAGGAATTAATGTTGGACTTATTGGATCCTTAGCTATTCATGCGAAGATTGGTTTTTGGGGATCCATAGAAACTCCTTTTTATGAA---ATATCGGAGAAATCAAAAGAGGCA---------CAGATCGTTTATTTACCACCAAGT------AGAGATGAATATTCT------ATGGTAGCGGCAGGAAATTCTTTGGCATTAAAT---CGGGGTATTCAGGAAGAACAGGTT---GTTCCAGCTCGATACCGTCAAGAATTCCTGACTATTGCATGGGAAAAGATTCATCTTCGAAGCATTTTTCCTTTCCAATACTTTTCCATTGGCGCTTCACTTATTCCTTTTATCGAGCATAATGATGCGAATCGGGCTTTAATGAGTTCGAATATGCAACGTCAAGCGGTTCCGCTTTTTAGGTCCGAGAAGTGTATCGTTGGAACTGGATTGGAACGCCAAGTTGCTCTAGATTCGGGGGTTTCAGCTATAGCGGAACACGAGGGAAAGATCCTTTATACCGATACTGACAAGATC---GTTTTATCAGCTAATGGGGACACTATA---AGCATTCCATTAGTTATGTATCAACGTTCCAACAAAAATACTTGTATGCATCAAAAACCTCAGGTTCAGAGAAATAAATGCATTAAAAAGGGGCAAATTTTAGCCGATGGGGCGGCTACGGTTGGGGGCGAACTTGCTTTGGGAAAAAATGTATTAGTAGCTTATATGCCATGGGAAGGCTACAATTCTGAAGACGCAGTACTCATTAGCGAACGTATGGTATATGAAGATATTTTTACTTCTTTTCACATCCGGAAATATGAGATTCAGACTCATGTAACAAGCCAAGGC---CCCGAAAGAATTACTAACGAAATACCGCATTTAGAAGCGCATTTACTTAGAAATTTAGACAGAAATGGAATTGTGAGGCTGGGATCTTGGATAGAAACAGGTGATATTTTAGTAGGTAAATTAACACCTCAGACAGCCAAAGAATCATCGTATGCCCCGGAAGATAGATTATTGCGAGCTATACTTGGCGTTCAGGTATCCACTGCAAAAGAAACTTGTCTAAAACTACCTATAGGCGGAAGGGGTCGAGTTATTGATGTGAGATGGATC---------------------------------------------------------------------------------------------------------CAGAAAAAAGGAGGTTCCAGTTATAATCCAGAAACGATTCGTGTATATATTTCACAGAAACGTGAAATCAAAGTAGGTGATAAAGTAGCTGGAAGACATGGAAATAAAGGTATCATTTCCAAAATTTTGGCTAGACAAGATATGCCTTATTTGCAAGATGGAACACCTATTGATATGGTTTTCAATCCATTAGGAGTACCTTCGCGAATGAATGTGGGACAGATTTTTGAATGTTCTCTCGGGTTAGCGGGAGACCTGCTGGACAGACATTATAGAATAGCACCCTTTGACGAGAGATATGAGCAAGAGGCTTCGAGAAAACTAGTGTTTCCTGAATTATATGAAGCCAGTAAGCAAACATCAAATCCATGGGTATTTGAACCCGAGTATCCTGGAAAAAGCAGAATATTTGATGGAAGAACAGGAGATCCTTTTGAACAACCAGTTATAATAGGAAAGTCCTATATTCTTAAATTAATTCATCAAGTTGATGATAAAATCCATGGGCGTTCCAGTGGACATTATGCACTTGTTACACAACAACCCCTTAGAGGAAGGGCCAAACAGGGGGGACAACGAGTAGGAGAAATGGAAGTTTGGGCTCTGGAGGGATTTGGTGTTGCTCATATTTCACAAGAAATGCTTACTTATAAATCTGATCATATCAGAGCTCGTCAGGAAGTACTTGGTACTACAATAATTGGGGGAACAATACCTAATCCTGAGGAT---GCTCCAGAATCTTTTCGATTGCTCGTTCGAGAATTACGATCTTTAGCTCTTGAACTGAATCATTTCCTTATATCTGACAAGAACTTCCAGATTAATAGGAAGGAAGCTAATTTTTCTTTTGCTAGGCCCATAGCTAAAAAACCGACTTTCTTACGATTACGA---GGTTCATTCGAATATGAAATCCAATCC---------CGGAAATACAGCATCCCACTTTTTTTTACTACC---------------------CAAGGTTTCGATACATTTCGAAATCGAGAAATCGCTACGGGAGCAGGTGCTATCAGAGAGCAATTAGCCGATCTGGATTTGAGAATTATTATAGATCATTCATTGGTAGAATGGAAGGAATTA---------------------------GGGGAAGAAGGATCTACAGGAAATGAATGGGAAGATAGAAAAATTAGAAGAAGAAAGGATTTTTTGGTTAGGCGCATGGAATTAGCTAAGCATTTTATTCGAACAAATATAGAACCAGAACGGATGGTTTTGTGTCTATTACCGGTTCTTCCTCCCGAGTTGAGACCAATCATTCAGATAGATGGGGGTAAACCAATGAGT---TCAGATATAAATGAACTCTATAGAAGAGTTATCTATCGAAATAATACTCTTACCGATCTATTAACAACA------AGTAGATCTACACCAGGGGAATCAGTAATGTGTCAGGAGAAGTTGGTTCAAGAAGCCGTGGATACACTTCTTGATAATGGGATTCGCGGACAACCAATGAGAGACGGCCATAATAAAGTTTACAAGTCGTTTTCAGATGTAATTGAAGGCAAAGAGGGAAGATTTCGTGAGACTTTACTTGGTAAACGGGTTGATTATTCGGGACGTTCTGTTATTGTCGTGGGTCCTTCGCTTTCATTACATCGATGTGGATTACCTCGAGAAATTGCAATAGAGCTTTTCCAGACATTTGTAATTCGTGGGCTAATTAGACAACAAATAGCTTCCAACATAGGAATTGCTAAAAGTAAAATTCGTGAAAAAGAACCAATTGTATGGGAAATACTTCAAGAAGTTATGCAAGGGCATCCCGTATTGCTGAATAGAGCACCGACCTTGCATAGGTTAGGC---ATACAGGCGTTCCAACCCATTTTAGTGGAGGGACGTGCTATTTGTTTACATCCATTAGTTCGTAAGGGATTTAATGCAGACTTTGATGGCGATCAAATGGCTGTTCATGTACCTTTATCTTTGGAAGCTCAAGCAGAGGCTCGTTTACTTATGTTTTCTCATATGAATCTTTTGTCTCCAGCTATGGGAGATCCCATTTCCGTCCCAACTCAAGATATGCTTATTGGGCTCTATGTATTAACGATCGGGAATCGTCGAGGTATTTGTGCAAATAGGTATAATTCATGCAATCGCGGAAAATATCAAAATGAA------ACAAAGAATAACTCTAAGTATACGAAAGCGAAAGAGCCCTATTTTTCGAGTGCCTATGATGCACTTGGAGCTTATCGACAGAAACGAATCAATTTAGATAATCCTTTGTGGCTACGGTGG------CGCTTAGATCAACGTGCCATTGCCTCA------AGAGAAGTTCCCATCGAAGTTCAATATGAATCTTTGGGTACCTATCATGAGATTTATGGACAATATCTAATAGTACGGAGTGTAAAAAAAGAAATCCTTTGTATATATATTAGAACCACTGTCGGTCATATTTCTTTTTATCGAGAAATAGAAGAAGCCATACAGGGGTTTTGTCGAGCCTACTCA------------------------------------------------------------------------ATGGAGGTA------------CTTATGGCAGAACGGGCCGAT---------------CTGGTCTTTCACAATAAAGCGATAGATGGAACTGCCATGAAACGACTTATTAGCAGATTAATAGATCACTTCGGAATGGCATATACATCTCACATCCTGGATCAAGTAAAGACTTTGGGTTTCCAGCAAGCCACTGCTACATCCATTTCATTAGGAATTGATGATCTTTTAACAATACCTTCTAAGGGATGGTTAGTCCAAGATGCTGAACAACAAAGTTTGACTTTGGAAAAGAACCATCACTATGGGAATGTACACGCGGTCGAAAAATTACGTCAATCTATTGAGATCTGGTATGCTACAAGTGAATATTTGAGACAGGAAATGAATCCTAATTTTAGGATGACTGATCCTTCTAATCCAGTCCATATAATGTCCTTTTCGGGAGCTAGAGGAAATGCATCTCAAGTACACCAATTAGTAGGTATGAGAGGATTAATGTCAGATCCCCAAGGACAAATGATTGATTTACCTATTCAAAGCAATTTACGCGAAGGACTTTCTTTAACGGAATACATAATTTCTTGCTACGGAGCCCGCAAAGGAGTTGTGGATACCGCTGTACGAACATCAGATGCTGGATACCTCACACGTAGACTTGTTGAAGTAGTTCAACACATTGTTGTACGTAGAACAGATTGTGGCACTATCCGAAGGATTTCCGTGAGTCCTCAAAAC------GGTATG---ACAGAA------------------------------------------AAAATTTTTATCCAAACG---------CTAATTGGTCGTGTATTAGCGGACGATATATATATAGGCCCCCGATGCATTGCCACTCGAAATCAAGATATTGGGATTGGACTTATCAATCGATTCATAACCTTTCGAGCACAACCAATATATATTCGAACCCCCTTTACTTGCAGGAGTACATCTTGGATCTGTCGATTATGTTATGGTCGGAGTCCCACTCATGGCGACTTGGTCGAGTTGGGAGAAGCTGTAGGTATTATTGCGGGTCAATCAATTGGGGAACCAGGGACTCAACTAACATTAAGAACCTTTCATACTGGCGGAGTATTCACCGGCGGTACTGCAGAACATGTACGAGCTCCTTCTAATGGAAAAATCAAATTCAATGAGGATTTGGTTCATCCGACACGTACACGTCATGGCCATCCTGCTTTTCTATGTTATATAGATCTGTATGTAACGATTGAGAGTCAGAGTATTATACATAATGTGAATATTCCACCAAAAAGTTTGATTTTAGTTCAAAATGATCAATATGTAGAATCCGAACAAGTAATTGCTGAGATTCGCACGGGAGCATCCACTTTTCATTTTAAAGAAAGGGTTCGAAAACATATTTATTCTGACTCACAAGGAGAAATGCACTGGAGTACCGATGTG---------------TACCATGCACCTGAATAT------------ACATACGGTAATGTTCATCTGTTACCAAAAACAAGTCATTTATGGATATTATCGGGAGGTCCG---TGCAGATCCAGTATAGTGCCTTTTTCGATCCAGAAGGATCAAGATCAAATCAATGTGAATTCTCTTTTTGTTGAACAGAGATACATT---------------------------------------------------------------------------------------------TCTGAT------------------------------------CTCTCAGTGACTAATGATCGAGTGAGACACAAAATTTTTAGTTCGGATCCTTCC------------------------------------GGGCAAAAGGGGGGGCGGATTTTTGATTATGATTCA------GGACCTGATCGA---------ATCGTATCTAATAGTCAA------TTTCTATATCCTGCCATTCCCCACGAGAATTCCGAT---------TTATTGGCGAAGAGGCGAAGAAATCGATTTCTTATCCCATTCCAATAT---------------GATCAAGAACAAGAAAAAGAACTAATGTGC------CCTTACGGTATCTCGACGGAAATACCCATAAATGGTATTTTACGTAGAAATAGTATTCTTGCTTATTTCGACGATCCGCGATACAGACGAAGCAGTTCAGGAATTACTAAATACGCAACTATA---GAAGTTGATTCAATTGTTAAAAAAGAGGATTTGATTGAGTATCGAGGATCAAAAGAATTTAGACCGAAA------TAT------CAAACGAAAGTAGATCGATTTTTTTTCATTCCCGAAGAAGTGCATATCTTACCCGGATCT------TCGTCCATAATGGTACGTAACAATAGTATCATTGGAGTAGATACACGAATCACCTTAAATATA------AGAAGTCGAGTGGGTGGACTAGTGCGAGTGGAGAGAAAA---AAAAAAAGAATTGAATTGAAAATCTTTTCTGGGGATATCCATTTTCCTGGAGAGACAGATAAGATATCCCGGCATAGCGGCATCTTGATACCACCTGGAGTGGTAAAAAAAAATTCTAAGAAATCGAAAAAGAAA---TGGAAA------AATTGGATCTATATCCAACGAATCACACCCACCAAGAAAAAGTAT---------------------------------------------------------------------------------------------------------------------------------------------------------------------------------------------------------------------------------------------------------------------------------------------------------------------TTTGTTTCGGTTCGACCTGTAGTCACATACGAAATAGCTGATGGTATAAATTTACCAACGCTT---------TTCCCCCAAGATCTGTTGCAGGAAAGGGATAATATGCAACTCCAAGTTGTCAATTATATCATTTCGGGAAATGGCAAACCTAGTCGAGGAATTCCTCAGACAAGTATTCAATTAGTACGGACTTGTTTAGTATTGAATTGGGACCAAGACCTAAAAGGT---TCTCTAGAA---GAAATTCATGCT------TCCTTTGTTGAAGTAAGGACAAATGATCTGATTCGAGATTTCATAAGAATTGACTTAGTGAAGTCCCCTATTTCGTATACCGGAAAAAGGAATGATACGTGGGGTTCGGGATTAAACCCTGAT------AGTATATCAGATTGTACCAATATCAATCCTTTT---------TATTCTAAGGCG------------AGGCTT---CCATCATTTACCCAACCTAAAGGAACTGTTCGTACCTTG------AGA---AATAAAGAATATCAA------TCGTTGATAATTTTGTCATCATCC------------GATTGTTATCAAATTGGCCCATTCAAGGATTCGAAATATAACAAGACG---------------------------------------------------------------------ACAAACTGTCACAATATTACAAAAGAATTAATT------AAAGAA------------------------------------------------------------------------------------GATTCCCCGGTTCCCATTAGCAATTCG---------------------------------------------------------------------------------------------------------------------------------TTGGGTCCATTAGGAGCT---GTACCAAAATTT---TTGAATTTTGATTCATTTTCTCATTTAATAACTCATAAT---------------------------------CAGATTTTGTTAAAAAAATATTTGCTACTTGACAATTTA------AAG---------CATACTTCCCAAGTGATGAAA---------TATTTTTTACTGGATGAAAATGGCAAAATTCATAATACCGATCCATGTAGAAACATTTTTTTTAATCCATCCCATTTGAATTGGTAC------TCTCTCCATCACGATTTTTTTTACGAGACACCCATA------ACAATTAGCCTGGGGCAGTTCATTTGTGAAAATGTATATATATTCGAATATGGACCACACATA---AAATCGGGTCAAGTTCTAATTGTTCAGTTTGACTCC---TTAGTAATAAGATCAGCTAAGCCCCATTTGGCCACTCCAGGAGCAACCGTTCACGGTCATTATGGAGAAATACTTTACGAAGGAGATACTTTAGTTACATTTATATATGAAAAATCGAGATCCGGTGATATAACACAAGGTCTTCCAAAGGTGGAACAAGTATTAGAAGTACGTTCGATTGATTCAATATCGTTAAACTTAGAAAAGAGGGTTGAAGGTTGGAATGAACGTGTCACAAGAATTCTTGGAATTCCTTGGGGATTCTTGATTGGCGCTGAGTTAACCATAGCGCAAAGTTGTATCTCTTTGGTTAATAAGATCCAAAAAGTTTATCGATCTCAGGGGGTGCAGATCCATAATAGGCATATAGAGATTGTTGTACGTCAAATAACATCAAAAGTGTTGGTTTCAGAAGATGGAATGTCTAATGTTTTTTCACCCGGAGAACTTATTGGATTGTTGCGAGCCGAACGAACAGGACGTGCTTTGGAAGAAGCGATCCGTTATCGAGCCATCTTAGTGGGAATAACGAGGGCATCTCTAAATACTCAAAGTTTCATATCTGAAGCGAGTTTTCAAGAAACCGCTCGAGTTCTAGCAAAAGCTGCTCTACGAGGTCGTATTGATTGGTTGAAAGGTCTGAAAGAGAATGTTGTTCTTGGGGGGATGATACCCGTCGGTACCGGATTCAAAGGATTAGTGCACCAT------TCAAGGCAACACAACAAC------------ATCCCATTGGAAATCAAAAAGAGGAATCTATTCGAATTCGAGGGGGAAATGGGAGATATTTTGTTCCAC---CATCGACAATCATTTGGTTCTTGCATC------------------------------------------------------------------------------------------------------------------------------------------------------------------------------------------------------------------------------------------------------------------------------------------------------------------------------------------------------------------------------------------------------------------------CAAAAGACT---------TTC---------------CATGAAACATCCGAA------------------------------------------------------------------------ATGACAAAAGCTATACAAAAAATTGGTTCA---CGTAGAAATGGACGTATTGCATCACGTAAGAATGGACGTAGAATACCAAAAGGAGTTATTCACGTTCAAGCAAGTTTCAACAATACCATTGTGACTGTTACCGATGTACGGGGTCAAGTGGTTTCTTGGTCTTCCGCCGGTACTTGTGGATTCAGAGGCACAAGAAGAGGGACACCTTTTGCTGCTCAAACCGCAGCAGCGAATGCTATTCGCACAGTAGTCGACCAG---GGGATGCAACGAGCAGAAGTCATGATAAAAGGACCTGGTCTAGGAAGAGATGCAGCATTAAGAGCCATTCGTAGAAGTGGTATACTATTAAGTTTCGTACGTGATGTAACCCCTATGCCACATAATGGATGTAGACCCCCTAAAAAAAGACGTGTGATGGCAAGGAAAAGTTTGATTCAGAGAGAGAGAAAGAGACAGAAATTGGAACAGAAATATCATTTGATTCGTCGATCCTCAAAAAAAGAAATAAGTGAAGTTCCATCGTTGAGTGACAAATGGGAAATTCATGGAAAATTGCAATCCCCACCACGGAATAGTGCACCTACACGTCTTCATCGACGTTGTTTTTCGACGGGAAGACCGAGAGCTAACTATCGAGACTTTGGGCTATCCGGACACATACTTCGCGAAATGTTTAATGCATGTTTGTTGCCGGGGGCAACAAGATCTAGTTGG------------ATGGATAAATCCAAGCGACCCTTTCGTAAATCCAAGCGATCTTTTCGTAGGCGT------------------------------------------TTGCCCCCAATTGGATCGGGGGATCGAATTGATTATAGAAACATGAGTTTAATTAGTCGATTTATTAGTGAACAAGGAAAAATATTATCTAGACGAGTGAATAGATTGACTTTGAAACAACAACGCTTAATTACTATTGCTATAAAACAAGCTCGTATTTTATCTTCATTACCTTTTCTGAATAATGAG------------AAACAATTTGAAAGAACTGAGTCAATCCCTCGAGCAACT---GGTCCTAGAACCAGA------ATGACAAGAAGATATTGGAACATTAATTTGGAAGAGATGATGGAAGCAGGAGTTCATTTTGGTCATGGTACTAGGAAATGGAATCCTAGAATGGCACCTTACATCTCTGCAAAGCGTAAAGGTATTCATATTATAAATCTGACTAGAACTGCTCGTTTTTTATCAGAAGCCTGTGATTTAGTTTTTGATGCAGCAAGTAGGGGAAAACACTTCTTAATTGTTGGTACAAAAAATAAAGCAGCTGATTTAATAGCATCGGCTGCAAGAAAGGCTCGGTGTCATTATGTTAATAAAAAATGGCTCGGTGGTATGTCAACGAATTGGTCCACTACAGAAACGAGACTTCAAAAGTTCCGGGACTTGAGAGCAGAACAAAAGACGGGTAGATTTAACCATCTCCCGAAAAGAGATGCGGCGATGTTCAAGAGGCAGTTATCTCACTTGCAAACATATCTAGGTGGGATCAAATATATGACGGGGTTACCCGATATTGTAATCATCGTTGATCAGCAAGAAGAATATACAGCTCTTAGAGAATGTGTCACTTTGGGTATTCCAACGATTTGTTTAATCGATACAAATAGTGATCCAGATCTCGCAGATATTTCGATTCCAGCCAACGATGATGCTATTGCTTCAATCCGATTGATTCTTAACAAATTAGTATTCGCCATTTGTGAGGGTCGT------------------TCTAGCTATATAAGAAAT---ATGGGACAAAAAATAAATCCACTTGGTTTCAGACTTGGTGCAACGCAAAGTCATCGCTCCTTTTGGTTTGCACAACCAAAAAATTATTCCGATGGTTTACAGGAAGATGAAAAAATACGGGATTGTATCAAGAATTATGTACAA---AAAGAAATGAGAATTTCTTCTGGTTTCGAA------------------GGAATTGCGCGTATAGGGATTCAAAAAAGAATCGATCTAATTCAAGTTATAATCTATATTGGATTCCCAAAT---TTGTTGATAGAGGGT---CGAACACGAGGAATCGAAGAATTACAGAGCAATGTACAA------------AAAGAGTTTAACTCCGGGAACCGCAGACTCAAC---------------GTTGTTATCACAAGAGTTGCAAAACCTTACGGACAACCTAATATTCTTGCAGAATATATAGCAGGACAATTAAAAAAAAGAGTCTCCTTTAGAAAGGCAATGAAAAAAGCTATTGAATTAACTGAACAAGCAGATACAAAAGGCATTCAAGTGCAAATTGCAGGCCGTATCGACGGAAAGGAAATTGCCCGTGTCGAATGGATCAGAGAGGGTAGAGTTCCCCTACAAACCATTCGAGCTAAAATTGACCATTGTTCCTATATGGTTCGAACTATCTATGGTGTATTAGGCATCAAAATTTGGATATTTGTAGACGAA---ATGTCTCGTTACCGAGGGCCTCGTTTTAAAAAAATACGCCGTCTGGGGGCTTTACCGGGATTAACTAGTAAAAGA------CCTAGCCCCGGAAGTGATCTTAGAAACCAATCCCGTTCCGGA------AAAAGA---TCTCAATATCGTATTCGTCTAGAAGAAAAACAGAAATTGCGTTTTCATTATGGTCTGACAGAGCGACAATTACTTAGATATGTTCGTATTGCTGGAAAAGCCAAAGGTTCAACAGGTCAGGTTTTACTACAACTACTCGAGATGCGTTTGGATAATATTCTTTTTCGATTGGGTATGGCTTCGACCATTCCTGGAGCTAGGCAATTAGTTAACCATAGACATATTTTAGTTAATGGTCGTATAGTGGATATACCAAGTTATCGTTGCAAACCTCAAGATATTATTACTACG------AGGGATGAACAAAGATCCAGAGCTCTGATTCAAAAGTCT---------ATTGATTCATCCCCTCAT------GAGGAAGTACCAAAACATTTGACTCTTTAC---------CCATTCCAATATAAAGCATTAGTAAATAAAATAATAGATAGTCAATGGATAGGTTTGAAAATCAATGAGTTGCTAGTTGTAGAATATTATTCTCGCCAGACTATGTCACGTCGAGGTACTGCAGAA------GAAAAAACTGCAAAATCCGATCCAATTTATCGTAATCGATTAGTTAACATGTTGGTTAACCGTATTCTGAAACACGGAAAAAAATCATTGGCTTATCAAATTATCTATCGAGCCGTGAAAAAGATTCAACAAAAGACAGAAACAAATCCACTATCTGTTTTACGTCAAGCAATACGTGGAGTAACTCCCGATATAGCAGTAAAATCAAGACGTGTAGGCGGATCGACTCATCAAGTTCCCGTTGAAATAGGATCTACACAAGGAAAAGCACTTGCCATTCGTTGGTTATTAGGGGCATCCCGAAAACGTCCGGGTCGAAATATGGCTTTCAAATTAAGTTCCGAATTAGTGGATGCTGCCAAAGGGAGTGGCGATGCCATACGCAAAAAGGAAGAGACTCATAGAATGGCAGAGGCAAATAGAGCTTTTGCACATTTTCGTATGGGTAGGGACACTATTTCAAATATACTAACTTCGATAAGAAATGCTGACATGAATAAAAAGGAAACGGTTCGAATACCATCTACTAATATCATCGAAAGTATTGTTAGAATACTTCTACGAGAAGGTTTTATTGAAAACGTTAGAAAACATCAGGAAAACAACAAAAAT---TTCTTGGTTTCAACCCTGCGACATAGAAGAAATAGGACGGGAACATATAGAAATATT------TTAAAGCGTATCAGCCGACCCGGTCTACGAATTTATTCCAACTCCCAAAGAATTCCTAGGATTTTAGGTGGAATGGGGATTGTTATTCTTTCTACTTCTCGAGGTATAATGACTGATCGAGAGGCTCGACTCGAAGGAATTGGAGGAGAAATTTTGTGTTCTATATGGATGAATTGGCGATCAGAACGTATATGGATAGAAGTTATAACAGGGTCTCGAAAAACAAGTAATTTCTTCTGGGCCTGCATCCTTTTTTTAGGTTCACTAGGATTTTTATTGGTTGGAACTTCCAGTTATCTTGGTAGAAATCTAATATCCTTA------TTCCCCTCTCAACAAATCCCTTTTTTCCCACAAGGGATTGTAATGTCTTTCTATGGGATCGCAGGTCTGTTCATTAGCTCCTATTTGTGGTGCACAATTTCGTGGAATGTAGGTAGTGGTTATGATCGATTCGATAGAAAAGAAGGAATAGTGTATATTTTTCGTTGGGGCTTCCCTGGAAAAAATCGTCGCATTTTTCTTAGATTCCTTATGAAAGATATCCAGTCCATCCGAATGGAAGTTAAAGAGGGTGTTTAT---CCGCGCCCTGCCCTTTACATGGAAATCAGAGGTCAGGGAACC------ATTCCTTTGACTCGTACTGATGAGAATTTCACTTCACGCGAAATGGAACAAAAAGCTGCTGAATTGGCCTATTTCTTGAACGTACCCATTGAAGTA---
>Lygodium_japonicum
AAAGCATTATGGACCCGATGTGACAACTGTGGGAATATGCTCCATGTTAAATTTTTGAAACAAAACAGGGGTATTTGCGAAGAATGCGGCCATCATTTATCCATGACAAGTACGGAAAGGACCGAACCCTTGATTGATAGTGAAACTTGGATTCCAATGGATGAAAACATGACTGCAAAAGATGTTTTGGGTTTCTCCGATGAGGATTCC---------------------------------------CACCAGGACCGTATCACAGGTTCGCAGGAAAAAACAGGTTTAACCGATGCTGTCCAAACAGGTATGGGATATTTGAACGGAACACCCATTGCGCTTGGTGTTATGGATTTTCAATTTATGGGAGGAAGCATGGGTTCCGTAGTAGGTGAAAAGATTACTCGTTTAGTTGAATATGCTACGGATAGATCCCTACCCCTCGTAATTGTATGTGCCTCTGGAGGGGCACGCATGCAAGAAGGAACGTTGAGTCCAATGCAAATGGCTAAGATATCTTCCGCTCTACAAATTCATCAGATCCAAAATAAGTTATTATATATTTCAGTTCTTACTTATCCCACCACAGGTGGTGTGACTGCAAGTTTTGGCATGTTAGGAGATACTATTATTGCCGAGCCTAAAGCATATATAGCATTTGCCGGGAAAAGGGTGACTGAACAGACGTTGCGTCAAAGAATACCTGATGGATTTCAAGCTGCTGAATCTTTATTTGATCATGGATTACTTGATTTAATTGTTCCACGTAGTCTTTTAAAGGGTGTTTCAAGCGAAATTTCCGAGCTTTACAATTCAGCT---------------CCGTGTATAAAAAAGCAATCT------------------------------------------------------------------------------------------------------------------------------------------------------------------ATGGCTGGTGAATTGGTAGAATCTGAAGATGGTACAGTAGGCATCGCTTTGAATTTAGAATCTGATAATGTTGGCGTTGTACCGATGGGCGATGGTTCGACCATACAGGAGGGGGGTTCCGTAAAAGCAACGGGAAATATTGCGCAAATACCAGTCAGTAATTCTTTCCTAGGTCGCGTTGTAAATGCTTTGGCCCAACCCATCGACGGAAAGGGTCAAATCCCAGCTTCTGAGTCTAGATCAATTGAGTCTCCCGCACCAGGAATTATTTCAAGACGTTCCGTATATGAACCTTTACAAACAGGTCTTATTGCTATTGATTCTATGATCCCTGTAGGACGGGGTCAGCGCGAGTTGATTATCGGAGATAGACAGACGGGTAAGACCGCAGTAGCTACGGATACTATTCTGAACCAAAAAGGTCAAGGCGTTATTTGTGTCTACGTGGCCATCGGTCAAAAGGCTTCTTCCGTAGCTCAGGTAGTAAATACCTTTGAGGATCGTGGTGCTATGGAACACACTATCGTGGTATCGGAGACTGCAAACTCTCCAGCTACGTTGCAATACCTTGCTCCTTATACAGGAGCAGCTCTGGCCGAATACTTCATGTACCGCAAGCAACACACTTTGATCATTTACGACGATCTTTCCAAACAAGCTCAGGCTTATCGTCAAATGTCTCTTCTACTTCGAAGACCACCAGGGCGCGAGGCATATCCCGGAGATGTTTTTTATTTACATTCCCGTCTTTTAGAAAGAGCGGCTAAATTAAGCGTTCAGCTAGGTGAAGGAAGTATGACTGCCCTTCCCATTGTCGAAACCCAAGCTGGAGATGTTTCAGCATACATACCGACAAACGTTATTTCGATCACCGATGGACAAATCTTCTTATCAGCAGATTTATTTAATGCTGGAATTCGACCAGCAATTAATGTAGGAATCTCCGTATCCAGAGTAGGTTCTGCTGCTCAGATAAAAGCGATGAAACAAGTTGCTGGTAAGCTAAAACTTGAACTGGCGCAATTTGCGGAATTGGAAGCTTTCGCACAATTTGCTTCTGATCTCGACAAGGCGACTCAGAATCAATTAGCGCGGGGTCAGAGACTGCGCGAATTACTGAAGCAGTCTCAATCGGCTCCATTATCAGTGGAAGAACAGGTGGCTACTATTTATACTGGAGTCAATGGATATTTGGACGTACCAGAAGTTGAACAAGTTAAACAATTCTTGGTTCAATTGCGTGAATATATAACAACTAATAAACCTCAATTTGGTAAAATTATTTGTTCCACCAAAGTATTGACAGAAGAGGCAGAGACTCTATTAAAAGAAGCTATTAAGGAATATACAGAACTTTTTCTACTTCAAGAAAAG---------AGAATCGGCTTTTTCTATTTC------------GGTATTTCCAATTTAATGGAAAAA------AACGTGGGATATATTACCCAGATCATCGGACCAGTATTAGATGTGGCTTCTGCCCCAGATAAAATGCCCAATATCTATAATTCTTTAGTAGTTAGAGGACAAAACGCGGCAGGTCAAGAGATTAATGTTACTCGTGAAGTGCAACAATTATTGGGAAATAACGAAGTTAGGGCTGTAGCAATGAGTGCTACGGATGGTTTGACGAGGGGCATGGGTGTCACCGATACTGGGGCTCCCCTTAGTGTTCCCGTTGGTGAGATCACTCTTGGTCGAATATTTAATGTTCTTGGCGAACCCGTGGATAACTTAGGACCTGTAGAAGGCGGTACAACGTTTCCAATTCATAGGTCCGCCCCTGCGTTTACACAGTCAGATACTAAACTGTCTATATTTGAAACAGGAATCAAGGTTGTGGATCTTTTGGCTCCATACCGTCGAGGGGGAAAGATCGGTTCGTTCGGAGGGGCCGGAGTAGGAAAAACCGTTCTTATCATGGAATTGATCAATAATATCGCCAAAGCTCATGGAGGCGTATCCGTATTTGGCGGAGTGGGAGAACGTACCCGTGAAGGTAATGATCTTTATATGGAAATGAAGGAATCGAAAGTCATTAACGAACAGAATGTATCAGAATCAAAAGTGGCTTTGGTTTATGGTCAGATGAACGAACCCCCAGGAGCTCGTATGAGAGTTGGTTTAACCGCTTTAACAATGGCTGAGTATTTTCGAGATGTCAACAAACAAGATGTATTATTATTCATTGATAACATTTTTCGCTTTGTCCAAGCGGGATCAGAAGTTTCTGCTTTATTAGGTAGAATGCCCTCCGCTGTGGGTTACCAACCAACCCTTGGTACAGAAATGGGATCTTTACAGGAAAGAATTACTTCGACTAAAGAAGGATCAATAACATCCATTCAAGCTGTTTATGTACCTGCGGATGATTCGACCGACCCGGCTCCTGCTACAACATTTGCGCATTCAGATGCTACAACCGTGCTATCCAGAGGTTTAGCTGCTAAAGGTATTTACCCCGCCGTAGATCCCTTAGATTCGACTTCGACTATGTTACAACCTTGGATCGTGGGTGAGGAACACTACGAGACGGCGCAGGGGGTTAAGCAGACCTTGCAGCGCTACAAAGAACTTCAAGATATTATAGCCATTCCAGGACTGGATGAATCATCAGAGGACGACCGTTTAACGGTAGCTCGGGCCCGAAAGATAGAGCGTTTCTCGTCACAACCGTTTTTTGTAGCAGAAGTCTTTACCGGGTCTCCAGGCAAATACGTTAGTTTGGTAGAAACCATCAAAGGATTCCAAATGATTCTTTCTGGAGAATCGGATAATCTTCCCGAGCAAGCTTTTTACTTAGTTGGTAACATTGACGAAGCTACGAGGAAAGCCACAACTTTACAAGTGGAG---------------ATGGGACTGAATCTACGTGTAATGGCCCCTAATCGAATCGTTTGGAACTCT---GAAGTTCGGGAAATCATTTTATCGACGAGCAGTGGACGGGTTGGTGTATTGCCCAATCACGCACCGCTTCTTACAGCTCTGGATATGGGAGTGTCAAAGATACGTCATGATGAACAGTGGTCTACGATGGCATTAATGGGCGGTTTCGCTATGATAGACGATAACCAAGTAACAATACTTGTTAATGAAGCGGAACGAGCTACTGAAATCGATCCCGAAGAAGCTCGAGAGACGTTTCGGACAGCTCAGGCTAACTCAGCTAAGGCC---CAAGGGAAAAAAGAGATGATCGAGGCTAACTTGATATTCAAAAGGGCCAAAGCTCGATTAGAAGCTTTAGAT---------------------------------------------------------------------TATGATCGACTTTCATTGATCAATCTGTTAGAAAATCGTGAAAGAACGATCCGCAATACTATTCGAGATGCAGAGGAAAGATACGAGGAAGCTACTGAGAAACTTAGAAGAGCCAAAACTCGCTTGCAACAAGCAAAACAAAAAGCCGATGAGATTCGCGTAACTGGATTGACGCAAATGGAAAGAGAGAAACGGGACCTTGTCGATGCGGCAGACGAGGATTTGGAAGAATTAGAAGAAAGTAAAAATTTTACTATTCGATTTGAAAAGCAACGAGCCATTGAACAAGTTAGGCAGCAAGTCTCTCGTCTTGCTTCTGAAAGAGCTGTTGAAAATTTGACTAATCGTTTGGATAAC---GAATTGCATCTGCGCATGATTGATTACCATATCGGCCTACTC---AGGGCAATGGAAAAC---------------------------------------------------------------------------------------------------------------------------------------------------------------------------------------------------------ATGATACCGACTGGTACTCAGAATTTTATCGAGTATATCTTCGAATTTATTAGAGATTTGACCAGGACTCAAATGGGAGAAGAGGAATATCGACCTTGGGTACCATTCATTGGAACCATGTTTTTATTTATTTTTGTATCGAACTGGTCAGGCGCTTTGCTTCCTTGGCGAATCATTCAACTACCCCATGGAGAGTTGGCCGCACCTACAAACGATATCAACACAACCGTTGCGTTAGCCTTGCCAACATCAGTTGCATATTTCTATGCTGGTCTACACAAAAGAGGTCTCAGTTACTTTGGTAAGTACATCCAACCGACTCCAGTACTGCTACCTATTAATATATTGGAAGATTTTACTAAACCCCTATCACTCAGTTTTCGCTTATTTGGAAATATATTGGCTGATGAGTTAGTAGTAGCTGTTCTCGTTTCATTGGTCCCTTTGATTGTACCCGTACCTATGATGCTTCTAGGACTATTTACTAGCGCTATTCAAGCTTTAATTTTTGCTACTCCGGCCGCAGCTTATATAGGGGAATCTATGGAAGGTCATCAT---------------------------------------------------------------------------------------------------------------------------------------------------------------------------------------------------------------------------------------------------------------------------------------------------------------------------------------------------------------------------------------------------------------------------------------------------------------------------------------------------------------------------------------------------------------------------------------------------------------------------------------------------------------------------------------------------------------------------------------------------------------------------------------------------------------------------------------------------------------------------------------------------------------------------------------------------------------------------------------------------------------------------------------------------------------------------------------------------------------------------------------------------------------------------------------------------------------------------------------------------------------------------------------------------------------------------------------------------------------------------------------------------------------------------------------------------------------------------------------------------------------------------------------------------------------------------------------------------------------------------------------------------------------------------------------------------------------------------------------------------------------------------------------------------------------------------------------------------------------------------------------------------------------------------------------------------------------------------------------------------------------------------------------------------------------------------------------------------------------------------------------------------------------------------------------------------------------------------------------------------------------------------------------------------------------------------------------------------------------------------------------------------------------------------------------------------------------------------------------------------------ATGACAGCGATTCTATTAGAAAAAGAGTTTGGCATGCCTTACGTATCAACCACTCCAATGGGAATCTTAGATATAGCCGATTTCATAAAACAGATTGGGGAATATGTCAATGCTTGGGCTCCC---GTCTTGTTGGGAACGACT------GTTGATTTTGAGCCATACGTCGGGAATCAAACTAAATTTGTTTCACAAGCAGCCTGGTTTTCAAAATCTATTGATTGTCAGAATCTGGGCGGAAAGAACGCAGTAGTTTTTGGGGATGCGACCCATGCAGCCTCTATTACTAAAATACTTGCTAAAGAAATGGGAATTCGTGTCAGTCGTTCGGGTACGTATTGCAAACATGACTCGCAGTGGTTCCACGAGCAGGTCCAAGGCCTATGTGATGAGATACTCATCACGGAAGATCACACTGAAGTGGGGAATGCAATAGCTCGTATAGAGCCCTCCGCTATATTCGGGACTCAAATGGAACGCCACATTGGTAAACGCATTGACATTCCTTGTGGGGTCATTTCCTCACCGGTTCATATCCAAAATTTTCCATTGGGATATCGACCTTTTTTAGGTTACGAAGGAACAAATCAAATAGCTGATTCAGTTTATAATTCATTCAATTTGGGCATGGAGGATCATTTATTAGATGTGTCTGGTGGTCATGATACGAAGGAGGTTACTACAAAATCATTATCCAACGGAAAA---GATCTGGATTGGACCCCTGAAAGTCAATTGGAATCAAGTCGAATACCTGGTTTTGTTAGGGGAAAAATAAAGAGAAATACTGAGATATTTGCAAAACAAAATAATATATCAAAGATTACAATCGATGTTATGTATGCAGCTAAAGAAAGACTAGGCTCT---AAAATAGCAATTTATGGTAAAGGCGGAATAGGAAAATCAACAACTAGTTGCAACATATCAATAGCCTTGGCCAGGCGGGGAAAACGAGTATTACAAATTGGATGTGATCCTAAACACGATAGTACTTTTACACTTACTGGATTTTTAATACCTACAATTATAGATACCTTACAATCAAGAGATTATCATTACGAAGATGTATGGCCGGAGGATGTTACTTATAAAGGTTATGGTGGAGTAGATTGCGTAGAAGCTGGGGGACCACCGGCGGGAGCCGGCTGCGGGGGGTACGTAGTGGGGGAAACAGTAAAACTATTAAAAGAATTAAATGCCTTTTATGAATACGATATTATTTTATTTGACGTACTGGGAGATGTAGTCTGCGGCGGTTTTGCAGCCCCATTAAACTATGCTGACTATTGTATCATAATCACAGATAATGGTTTCGATGCGCTTTTTGCAGCGAATCGTATAGCTGCATCTGTTAGGGAAAAGGCG------CATACGCATCCTCTCCGATTAGCGGGTTTAGTTGGAAATCGAACATCTGAAAGAGATCTTATTGATAAATATGTTGAAGCTTGTCCCATGCCCGTATTGGAGGTACTACCTCTAATCGGGGACATCCGAGTATCTAGGGTGAAAGGAAAAACATTGTTTGAAATGGCTGAATCTCAACCCAGTCTTAATTACGTTTGTGATTTTTATTTGAGTATAGCAGATCAGATATTGTCTCAACCAGAAGGAGTTGTACCGAAAGAAATTCCAGACAGAGAATTATTTAGTCTACTGTCTGATTTTTATTTAAATCAGAATAATGAAAAAAGAAAGAGTGATTCAGACATTCAA---------CAAAATATTTCAACAGATTCTATGATCATT------------------------------------TTTGAGTGTGAAACTGGTAATTATCACACCTTCTGCCCCATCAGTTGCGTAGCCTGGTTGTATCAAAAGATTGAGGACAGCTTCTTTTTAGTGGTAGGTACAAAAACTTGTGGTTATTTTCTACAAAATGCTCTCGGAGTTATGATTTTTGCAGAACCTCGTTATGCAATGGCAGAATTAGAAGAAGGAGATATTTCAGCTCAATTGAATGATCAAGAGGAGTTAAAAAAAATCTGTCTTCGAATAAAAAGAGATAGAAAACCTAGTGTTATTATCTGGATTGGCACATGTACCACAGAAATCATCAAAATGGATCTAGAAGGTATAGCACCTAGGCTAGAAAAGGATCTTGGGGTCCCAATCGTAGTGGCACGGGCCAATGGATTGGATTATGCCTTCACCCAGGGGGAAGATACTGTACTGGCTGCTACGGCGCATCGGTGTCCAAAACGTCAAATG---------------TCCAAACAACAATGT------GGGGAAGATGTAGTTAAT---------ACCGTCAATGGACTCGAACCCAATGAGTCAAAAAGTGATTTATCC---AATTCAAAAATACGAGGATCGAAT---------AATCATTATTTAGTCCTTTTTGGTTCTCTCCCCTCTAATGTAGCTTCTCAATTGAATTTGGAATTGAAGCGACAATCCATTGATGTGTCGGGTTGGTTACCCTCTCAAAGATACACTGAGCTTCCTTCACTAGGTGAAGGAGTTTACGTCTGCGGCGTAAATCCATTCTTGAGTCGTACGGCAACGACTCTAATGAGGCGTAAAAAATGCCGGTTAATCGGAGCACCTTTTCCAATTGGACCCGATGGAACACGGGCTTGGATAGAAAAAATTTGTTCTGCATTTGGTATAGAACCCTGCGGTTTGCAAGAAAGAGAAAAGAAAATTTGGGAGAGCCTAAAAAATCATCTTGAAATAGTCAAGGGAAAATCTGTTTTTTTCATGGGAGACAATTTGTTGGAAATCTCGATAGCGAGATTCTTGATTCGATGTGGAATGGTCGTTTACGAAATAGGTATTCCATATATGGATAAGAGATACCAGGCTGCTGAACTCCTTTTTTTGAAAAGCACTTGTGAAACAATGAATGTTCCAATGCCGCGAATTGTAGAGAAACCAGATAATTATAATCAAATTCAGCGTATGCACGAATTGGAACCCGATCTAGCTATTACTGGAATGGCCCACGCAAATCCTTTAGAAGCAAGAGGAATTGATACAAAATGGTCCGTTGAGTTCACATTTGCCCAAATTCACGGATTTACCAATGCAAAAGATGTCCTCGAACTTGTAACTCGTCCTTTAAAACGT---------------------------------------------------------------------------------------------------------------------------------------------------------------------------------------------------------------------------------------------------------------------------------------------------------------------------------------------------------------------------------------------------------------------------------------------------------------------------------------------------------------------------------------------------------------------------------------------------------------------------------------------------------------------------------------------------------------------------------------------------------------------------------------------------------------------------------------------------------------------------------------------------------------------------------------------------------------------------------------------------------------------------------------------------------------------------------------------------------------------------------------------------------------------------------------------------------------------------------------------------------------------------------------------------------------------------------------------------------------------------------------------------------------------------------------------------------------------------------------------------------------------------------------------------------------------------------------------------------------------------------------------------------------------------------------------------------------------------------------------------------------------------------------------------------------------------------------------------------------------------------------------------------------------------------------------------------------------------------------------------------------------------------------------------------------------------------------------------------------------------------------------------------------------------------------------------------------------------------------------------------------------------------------------------------------------------------------------------------------------------------------------------------------------------------------------------------------------------------------------------------------------------------TCTCCTACACCAGTCGTTGCTTTCTTTTCCGTGACTTCTAAAGTAGCAGCTCTAGCTTTATCTACACGACTCTTCGGTATTCTTTTTCCACATCTCGCTAATGAGTGGCATATGGTTTTGGGAGTATTAGCCACTCTTAGTATGGTATCAGGAAATCTGATTGCCGTGACTCAGACAAGCATGAAACGTATGCTAGCGTATTCCTCTATAAGCCAAATGGGATATATTATGATCGGAATAATTGCTGCAGATCCCGAGAATGGCTATGCAAGCATGATAACTTATACGTTTATTCATATACTCATGAATCTAGGAACTTTTGCTTGTATCATTTCATTTGGTTCGCGAACCGGAACGGATAATATCAGGGACTACGCGGGATTATACATGAAGGATCCTGTTTTAACATTTTCTCTAGTCCCACGTTTACTATCTCTAGGGGGTATCCCCCCACTAGCAGGTTTTTTCGCTAAACTCTACCTATTTTGGCATGGATGGAAGGCTGGTTCGTACCCATCAGTTCCGATAGGGATCATAACAAGTGTTATTTCTATCTATTACTACCTGAAGATTATCAAATTAATGTTCACTGGGGGAGATAACGCATCAACAATTTCTACA---------CAAAATCCATTAATTTATTCATCTACTTCAATTTCGAAGAGTTCCATCGAAGTAGCTATGATTGTTCGTGCACCAGCATCAATTCCGTCGGGTGTATTAATCGACCCCATTATTGGAATTTCCCAGAATACCCTATTC---------------------------------ATGTTTTTGCTCCACAAGCACGATACTCTATGGGTCTTCTTACTAATCTCCATTTTCGTCCCTTACTTAGCTTTTTCAGTTCCCAAATTTATTGCGCCTGTC---CGTAAAGGACCAGAAAAGTTGGCAAGCTACGAATCGGGTATAGAACCAAAAGGGGACATCTGGATCCGGTTTCAAATTCGCTATTATATGTTTGCCCTAGTTTTTGTTATCTTCGACGTCGAGACGATCTTTCCCTATCCCTGGGCTATAAATTTCCAAGAATTGGGCCCATTTGCTTTTATTGAGGTGATTATCTTTATACTTATATCAATAGTTGGTTTGTCCCATGCATGGCGAAAAGGAGCGTCAGAATGG---------ATGATGAGTAACGTACCTCGGTTAACGATAATCGTTCTCTTCCCAATTTTTGCGGGTTTCTTGATTCCATTATTTCCTCAG---AGTGAAAGTAGTAGAATGGTCCGATGGTACACCTTAGGCATTTGTACATTAGAATTTGTATTAATCACTTATATATTTTATTGCCATTTCCATATTCACGACCAATCCATTCAATTACTTGAAAATTTTAGTTGGATTGACTCT---ATTCAATTCCATTGGAGGCTAGGAATAGATGGGCTTTCCATGAGTCTGATTCTACTTACGGGTCTCGTTACTACTGCAGCAGTCTCGTCAGCCTGGCCAGTCACTAAAAATACACATTTGTTTTATTTTTCAATGCTAGTTATGTATAGTGGTCAAATAGGACTATTTGCATCCCGAGACATTCTTCTATTCTTCTTTATGTGGGAATTAGAATTGATCCCAATTTATTTACTTCTCTCCATATGGGGCGGAAAGAGACGTCTCTATTCGGCTACAAAATTCGTTTTATACACA---GCTGGCGGTTCCATATTTCTGTTAGTTGGAGCTATAGTTATGAGTTTTTATGGG---GGTGGAACACCGTCGTTCAACATTCAAGACTTGATTGTGAAACCATACCCTGTTTCATTGGAAGCGCTTTTGTACACAGGATTCCTAGTAACTTACGCAGTAAAATTACCAATCTTTCCTTTTCACACTTGGTTACCGGATACTCACGGAGAAGCCCATTACAGTACGTGTATGTTGCTAGCTGGAGTGCTCCTAAAAATGGGCGGGTATGGATCAATTCGAATCAATATGCAAATTCTGTCTCAAGCTCATTCGATACTCTCGTGGTGGCTGGTATTGATAGGATCAATTCAAATTGTTTATGCTTCTTTAATTTGTTCAAGCCAATATAATCTAAAAAAAAGAATTGCTTATTCATCTATTTCTCATATGGGATTCGTAGTCATTGGAATAGGTTCTTCGACAGACACAGGTCTTGACGGAGCCCTCTTACAAATGCTTTCTCATGGATTGATAGGCGCAGCTCTATTTTTTTCCGCAGGGGCTTGTTATGACCGAACGCGGACCCTTTCCCTTGACCAACTCGGGGGAATAGCCATTTCAATGCCTAAATTATTTGCCATGTCTAGTGCTTTTTCAATGGCATCCTTTGCCTTACCGGGAATGAGCGGTTTTGTATCCGAGTTATTGGTTTTTCTAGGAATAGTTACCAAGACAACTTATTCCCCTTTTTTCAAAGTACTGGTTACTGTAATGGGAGCAACCAGTATAGTATTAACCCCTATTTATTTATCATCGATGTTGCGTAAAATATATTTTGGCTAT------AAGAAAGTTAATTACTTAGAC------------TTGTCCCTAAATGATATCGGACCAAGAGAAATTTTCATTTTGATTTGTTTCTTATTACCAATTCTAGGTATCGGTTTGTACCCAAATATGATTCTATCTGTGTGGAACAGCCAATTA---------------------------------ATGCTAGAGCACGAATTAATGTTAGGCGCCTATCCATTCCGTGTTGGTTTCTTCGGATTAATCACGAGTCGAAATATGGTGCGAGCACTCATGTGTATTGAGTTGATTTTCAATGCGGTTAATATGAATTTTACAGCATTTTCCAACTCTTTTGAAAGTCCACGATTAGAGGGAGAAATCTTTTCCCTATTCATAATAGCTGTAGCAGCCGCCGAAGCTGCCATTGGATTATCTATTGCTTTAGTAATTTATCGAAATAGAGGATTAATACGTATTGATCAGTTCAGTTTATTGAAATGG------------------------------------------------------------------------------------------------------------------------------------------------------------------------------------------------------------------------------------------------------------------------------------------------------------------------------------------------------------------------------------------------------------------------------------------------------------------------------------------------------------------------------------------------------------------------------------------------------------------------------------------------------------------------------------------------------------------------------------------------------------------------------------------------------------------------------------------------------------------------------------------------------------------------------------------------------------------------------------------------------------------------------------------------------------------------------------------------------------------------------------------------------------------------------------------------------------------------------------------------------------------------------------------------------------------------------------------------------------------------------------------------------------------------------------------------------------------------------------------------------------------------------------------------------------------------------------------------------------------------------------------------------------------------------------------------------------------------------------------------------------------------------------------------------------------------------------------------------------------------------------------------------------------------------------------------------------------------------------------------------------------------------------------------------------------------------------------------------------------------------------------------------------------------------------------------------------------------------------------------------------------------------------------------------------------------------------------------------------------------------------------------------------------------------------------------------------------------------------------------------------------------------------------------------------------------------------------------------------------------------------------------------------------------------------------------------------------------------------------------------------------------------------------------------------------------------------------------------------------------------------------------------------------------------------------------------------------------------------------------------------------------------------------------------------------------------------------------------------------------CTCGAGAAAATGGATCCGGTTATTGTGAGTATGGGTCCTCATCATCCATCAATGCATGGTGTTCTTCGACTTGTCGTTGCTTCAGATGGTGAAAATGTGGCTAATTGCGAACCGGTGGTAGGTTATTTACACAGAGGGATGGAAAAAATTGCTGAAAACCGAACGATTTTGCAATACCTTCCGTATGTAACAAGATGGGATTATTTAGCTACTATGTTCACGGAAGCAGTAACTGTTAATGCGCCAGAAAAGTTGGCGAATATTCAAGTGCCTAGAAGAGCTAGTTATATCAGAGTGATTATGCTTGAATTAAGCAGAATAGCCTCCCATTTATTATGGTTGGGTCCCTTTATGGCAGATGTTGGTGCCCAGACTCCCTTCTTTTACACATTCCGAGAAAGAGAAATGATTCACGATTTATTTGAAGCTGCCACGGGTATGCGAATGATGCACAATTATTTTCGCATCGGGGGGGTAGCTGCAGATTTACCCTACGGATGGATAGACAAATGCTTAGAATTTTGTCACTATTGCCTACCAAAAATTAATGAATACGAACGACTCATTACGAATAACCCAATCTTTCTCAGACGGGTCGAAGGAATGGGTTTCATCGCAAGAGAAGAGGCTATCAATTGGGGTTTATCAGGTCCAATGCTACGAGGTTCGGGAATTCAACGGGATCTAAGAAAAGTGGATCATTACGAATGTTACGACGAATCGGAGTGGAAAATCCAATTTCAAACAGAAGGAGATTCCTTGGCTCGTTACCGAGTACGGATCGGAGAAATGAAGGAATCTATAAAAATTATTCAACAATGTTTGAAATTAATTCCCGGAGGTCCGTATGAAAATCTTGAGGCTCGGCGTTTCGCCCAAGGGAAAAATCACGCAAAATGGAATGATTTTGATTATCAATTCGTCGGAAAAAAACCTTCTCCTACCTTTAAGTTACCCAAGCAGGAACACCATGTAAGAGTAGAAGCTCCAAAAGGAGAACTAGGAGTTTTTTTGGTTGGAGATAATAACGTTTTTCCATGGAGATGGAAAATTCGGTCGCCTGGTTTTGTAAATTTGCAGATTCTTTCTCAGTTAGTCAAGGGAGTCAAACTAGCTGATATTATGACAATATTAGGTAGTATAGATATTATTATGGGAGAGGTTGATCGT---ATGTTCTCGCTAATAACCGAGTTACAAAATTATGGTAACCGAGCGGTACAAGCTGCAAGGTACATTGGGCAAGGTTTTGCAATCACATTGGATCATCTGAACCGGTCACCCATAACTATTCAATATCCATATGAAAAACTTTTACCATCTGAGCGTTTTCGTGGAAGAATCCATTTTGAATTTGATAAATGCATTGCTTGCGAAGTTTGTGTCCGGGTGTGCCCGATCAATCTGCCAGTTGTTGACCGGGAATTAACGAGGAGTATTAAGAAAAAAAGACTAGAAAATTATAGCATTGATTTTGGAGTCTGCATCTTCTGCGGAAACTGCGTTGAATACTGTCCGACAAATTGCTTGTCAATGACTGAGGAGTATGAGCTTTCCACATATGATCGTCACGAATTGAATTATGACCAAGTGGCTCTAGGTCGGCTACCCCTTTCTATTCAACAAGACTCTGCCATTCAAATTATA---------------------------------------------------------------------------------------------------------------------ACACAGAGTCCATTATCTACTTGGTTAACTAAACACAGGTTAGCTCATAGACCTTTAGGTTCTGATTATCGAGGTGTTGAAATCCTGCAAGTAAGAGCGGAGGAATGGTCATCCGTAGCTGTTGCCCTATATGCATATGGTTTTAACTACCTTCGATCTCAATGTGCCTATGACAAAGCCCCAGGAGGTTCTTTAGTTAGTGTTTATCACTTAACACGAATGGAAGATAAT------GCGGATCAACCTGAAGAAGTATGTATAAAAATATTTGTTTCGAGAACAAACCCTAGGATACCTTCAGTCTATTGGATCTGGAAAAGCTGTGATTTCCAAGAGCGAGAGTCCTACGATATGTTGGGAATCATTCATGATGGTCATCCGAATTTCAAACGTATATTAATGCCAGAAAAATGGATTGGTTGGCCTTTGCGTAAAGATTATGTCGTGCCTGACTTTTACGAACTACAGGATCCTTAT---------------------------------------------------------------------------------------------------------------------------------------------------------------------------------------------------------------------------------------------------------------------------------------------------------------------------------------------------------------------------------------------------------------------------------------------------------------------------------------------------------------------------------------------------------------------------------------------------------------------------------------------------------------------------------------------------------------------------------------------------------------------------------------------------------------------------------------------------------------------------------------------------------------------------------------------------------------------------------------------------------------------------------------------------------------------------------------------------------------------------------------------------------------------------------------------------------------------------------------------------------------------------------------------------------------------------------------------------------------------------------------------------------------------------------------------------------------------------------------------------------------------------------------------------------------------------------------------------------------------------------------------------------------------------------------------------------------------------------------------------------------------------------------------------------------------------------------------------------------------------------------------------------------------------------------------------------------------------------------------------------------------------------------------------------------------------------------------------------------------------------------------------------------------------------------------------------------------------------------------------------------------------------------------------------------------------------------------------------------------------------------------------------------------------------------------------------------------------------------------------------------------------------------------------------------------------------CTTGATAAAGTATACGATTGGTTTGAAGAGCGTCTCGAGATTCAGGCGATTGCCGATGATATTACGAGTAAATATGTTCCTCCCCATGTAAACATATTCTACTGTTTAGGAGGAATCACATTGACATGTTTTTTGGTCCAAGTAGCGACTGGTTTTGCTATGACTTTCTATTACCGACCCACAGTTACAGAAGCTTTCTCGTCGGTTCAATATATTATGACTGAAGTAAATTTCGGATGGCTTATTCGGTCCATACATCGTTGGTCGGCAAGTATGATGGTCCTAATGATGATCTCGCATGTGTTTCGTGTCTATCTCACGGGTGGTTTCAAAAAACCTCGTGAACTTACTTGGGTTACTGGCGTGATTCCAGCCGTATCAACTGTATCCTTTGGCGTAACCGGATATTCCTTACCCTGGGATCAAATAGGTTATTGGGCGGTTAAAATCGTAACCGGTGTACCCGAGGCTATTCCTATCATAGGATCTCCATTGGTGGAGTTACTAAGGGGGAGTGCTAGTGTGGGTCAATCTACATTAACTCGTTTCTATAGTTTACACACTTTTGTATTACCCCTTCTCACCGCTGTTTCCATGTTGATGCACTCCTTGATGATCCGTAAGCAGGGCATTTCGGGTCCCTTA------------------------------------------ATCCCAATAACAAAAAAACCTGACCTTAATGATCCTGTTTTGAGAGCAAAATTAGCGAAGGGAATGGGCCACAATTATTACGGAGAACCCGCCTGGCCTAACGACCCATTATATATTTTTCCAGTAGTCATTTCAGGAACGTTTGCATGTACTGTGGGTCTTGCGGTTCCGGAACCGTCAATGATTGGTGAACCAGCAAATCCTTTTGCGACTCCATTGGAAATATTACCCGAATGGTACTTTTTCCCTGTCTTTCAAATACTTCGTACAGTTCCCAATAAATTATTGGGAGTCCTCTTAATGGCGTCCGTACCGGCGGGCTCGTTGACCGTTCCTTTCATAGAAAACGTAAATAGGTTTCAAAATCCGTTTCGACGCCCGGTCGCCACGACGGTTTTTGCGATCGGTACTGCAGTAGCTGTTTGGCCAGGGATTGGAGCAACTCTACCCATCGATAGGTCTTTAACTCTGGGACTCTTTTGA---------------------------------------------------------------------ATGACTATTCGTTCACCGGAACCAGAA---------GTCAAGATTATGGTGGAAAAGGATCCCGTAAAAACTTCTTTTGAGAAATGGGCTCAACCGGGGCATTTCTCAAAAACTTTAGCTAAG---GGTCCGAGTACGACCACGTGGATCTGGAACTTACACGCTGATGCTCATGACTTCGATAGTTACACCAACGATTTGGAGGATATATCCCGTAAAATATTTAGTGCTCATTTTGGTCAACTAGCCATTATTTTCATTTGGTTAAGTGGTATGTACTTCCACGGAGCTCGTTTCTCGAATTACGAGGCGTGGCTAGACGATCCGACCCGCGTAAAGCCTAGCGCTCAAGTGGTTTGGCCGATAGTCGGTCAGGAAATACTGAACGGAGATGTTGGAGGGGGGTTCCAGGGAGTACAAATAACATCTGGATTTTTTCAGATATGGCGAGCAGCCGGAATAACCAACGAGTTACAACTGTATTGCACTGCCATAGGCTCCTTAGCCTTTGCAGGCTTAATGTTTTTTGCCGGTTGGTTCCATTACCACAAAGCGGCTCCTAAATTATCCTGGTTTCAAGATGTAGAATCGATGCTAAATCATCATTTAGCAGGCTTGTTAGGGTTAGGTTCCTTAGGTTGGGCGGGACATCAGGTCCACGTTTCTTTACCCATCAACCAACTCCTAGATGCAGGAGTTGATCCTAAAGAGATACCTCTTCCTCACGAGCTTATTCTTAATCGTGATCTTATGGCTCAAATATATCCCAGTTTTGCAAAGGGATTGACTCCCTTTTTCACACTCGACTGGTCGGAATATTCAGATTTTCTAACTTTTCGGGGAGGATTAAATCCAGTAACGGGGGGATTATGGTTGACTGATACGGCGCATCACCACCTAGCGATTGCTGTTCTTTTCCTGGTAGCTGGTCACATGTACAGAACAAATTGGGGTATCGGACACGCAACGAAAGAGATTCTTGAAGCCCACAAGGGTCCTTTTACTGGTGAAGGTCACAAAGGTCTTTACAAAATTTTGACTACTTCGTGGCACGCTCAATTAGCAATCAATCTCGCCATGCTGGGATCCCTTACGATTATAGTGGCTCATCATATGTATGCCATGCCTCCTTACCCATACCTAGCTACTGATTATGCCACGCAATTATCCCTGTTTACGCATCACATGTGGATAGGTGGTTTCTTAATAGTCGGTGCAGCCGCACACGCAGCCATTTGTTTGGTAAGGGACTATGATTCGACTAGTCAATACAATAATTTATTAGATCGTGTCATTCGGCATCGTGACGCTATAATCTCACACCTCAACTGGGTATGCATATTCCTGGGTTTTCACAGTTTTGGTCTGTATATTCATAACGATACAATGAGTGCCTTGGGTCGTCCCCAAGACATGTTTTCCGATACTGCTATTCAGTTACAACCCATATTTGCCCAGTGGATACAAAACACTCATGCTTCCGCTCCTGGTTCAACCGCACCTAATGCTACTGAGGGTACCAGCCTCACTTGGGGTGGTGGCGAACTGGTAGCGGTGAGCGGTAAAGTTGCCCTATCACCCATTCCATTGGGTACAGCAGATTTTTTGGTGCACCACATCCATGCATTTACTATTCACGTTACTGTATTAATTCTATTGAAGGGTGTTTTGTTTGCCCGGAGTTCCCGCCTAATACCCGATAAAGCAAATCTTGGTTTCCGATTTCCCTGTGATGGACCGGGTAGAGGAGGTACCTGCCAGGTGTCCGCATGGGATCATGTTTTTCTGGGATTATTCTGGATGTATAACTCCATCTCTGTTGTGATATTCCACTTTAGCTGGAAAATGCAATCCGATGTATGGGGTAATGTGAGTGAGCAGGGAGTAGTTAACCATATAACCGGGGGAAACTTCGCCCAGAGTTCGACAACAATTAATGGATGGCTACGCGATTTCCTATGGGCACAAGCTTCCCAAGTTATTCAATCATATGGTTCTTCTCTCTCAGCATATGGTCTATTATTTTTAGGAGCCCATTTTGTTTGGGCCTTTAGCTTAATGTTTCTATTCAGTGGTCGTGGATACTGGCAAGAACTAATTGAATCAATTGTTTGGGCCCATAACAAATTGAGGGTCGCTCCTGTCACACAGCCTAGGGCCTTGAGTATTGTACAAGGACGCGCTGTAGGAGTGGCTCATTACCTCCTGGGTGGAATTGCTACAACATGGGCATTCTTCCTAGCAAGAATCATTGCAGTGGGAATGGCATCAAGATTTCCAAAGTTCAGCCAGGGTCTGTCCCAAGACCCAACTACTCGTCGTATCTGGTTCGGTATAGCCACTGCGCATGACTTCGAGAGTCATGATGATATTACCGAGGAAAGACTCTACCAAAAAATATTTGCCTCTCATTTTGGTCAATTAGCTATAATTTTTCTTTGGACCTCAGGAAATTTATTCCACGTGGCTTGGCAGGGTAATTTTGAAGCGTGGGTGCAAGACCCATTACATGTAAGACCAATTGCTCACGCTATTTGGGATCCACACTTTGGTCAACCAGCTGTAGAAGCTTATACCCGAGGAGGGGCTACGGGTCCGGTAAATATCGCTTATTCTGGCGTATACCAGTGGTGGTATACTATCGGTTTACGCGACAATCAAGATCTTTACAACGGAGCTATTTTCTTACTAGCCGTTTCCGCTTTGTTCCTATCAGCGGGTCGGTTGCACTTACAACCCAAATGGAAACCAAACCTTTCCTGGTTCAAAAATGCTGAGTCTCGCCTCAATCATCATTTATCGGGACTTTTCGGTGTAAGCTCCTTGGCTTGGGCGGGACACTTAATTCATGTAGCTATTCCCGAATCCAGAGGCGGACACGTAAGATGGGCGAATTTACTCACTGCATCTCCACATCCCCAAGGGTTAGGACCATTTTTTTCAGGTCAGTGGAGTATTTACGCACAGAATCCAGATTCCAACGATCATTTATTTAATAGTGCTCAAGGAGCAGGAACCGCTATTTTAACATTTCTGGGAGGATTTCATCCACAGACTCAGAGTCTATGGCTGACCGATATTGCTCATCATCACCTAGCCATTGCTGTTGTGTTTATCATCGCTGGCCACATGTACAGAACAAATTTTGGGATTGGACATAGTATAAAGGAGATCCTGGAGTCACATCTTCCGCCGGGGGGCAGATTGGGACGTGGGCATAAAGGACTTTATGATACAGTCAACAATTCACTACATTTCCAGTTAGGACTTGCTCTCGCTGCTTTAGGGGTTATCACTTCCTTAGTGGCACAACATATGTATTCCTTACCCGCTTATGCTTTTATAGCACAAGATTTTACCACCCAAGCCGCACTTTATACCCATCACCAATATATTGCTGGGTTTATCATGGTAGGAGCTTTTGCACATGGGGCCATATTCTTCATTAGGGATTATGATCCGGAACAAAACAAAGACAATGTATTGTCAAGAATGTTGGAGCATAAAGAAGCAATAATATCCCATTTAAGTTGGGCTAGCTTATTTCTAGGTTTCCACACTCTAGGTCTTTACGTACATAACGATGTCATGCTAGCCTTCGGAACTCCAGAAAAACAGATTCTTATTGAGCCCGTTTTTGCACAATGGATACAATCCACTCACGGCAAAGTCTCATATGGTTTTGACGTACTTCTATCCTCGACAGATAGCCCAGCATTAAAAGCTGGTCAGAGCTTATGGTTACCCGGTTGGTTAGATGCTATTAATAATAATAGTAACTCATTATTTTTAAGTATTGGACCCGGAGATTTTTTGGTTCACCACGCTATTGCTTTGGGTTTACACACAACCACGTTGATTCTAGTGAAAGGTGCTTTAGATGCTCGTGGTTCCAAACTCATGCCAGATAAAAAGGAATTTGGTTATAGTTTTCCTTGTGACGGGCCGGGTAGGGGAGGTACCTGCGATATATCAGCCTGGGACGCTTTCTACTTAGCCGTTTTCTGGATGCTAAACACCATTGGGTGGGTCACCTTCTACTGGCACTGGAAGCACATCACTCTGTGGCAGGGAAACGTTGCTCAATTTAATGAATCCTCTACGTATTTAATGGGCTGGTTGAGAGATTATTTATGGCTAAATTCGTCACAACTTATTAATGGTTACAACCCCTTCGGCATGAACAGTTTATCCGTTTGGGCATGGATGTTTCTTTTTGGGCATCTCGTTTGGGCTACTGGATTCATGTTTCTCATATCCTGGCGAGGCTACTGGCAAGAATTGATTGAAACCCTAGCTTGGGCCCACGAGCGCACACCCCTAGCTAATTTGATACGATGGAAAGATAAACCAGTAGCTCTTTCAATCGTTCAAGCACGATTAGTGGGTTTGGCACATTTTTCTGTAGGTTACGTATTC------------------ACCTACGCCGCATTCCTCATTGCGTCTACATCCGGTAAATTTGGTATGACCGCAACTTTAGAAAGACGCGAAAGCGCAAGCCTATGGGGTCGCTTCTGCGACTGGATCACCAGCACCGAAAACCGTCTTTACATCGGATGGTTCGGCGTCTTAATGATTCCTACCCTGCTAACCGCAACCTCTGTATTTATCATTGCTTTCATCGCAGCTCCTCCTGTAGATATTGATGGTATTCGTGAGCCTGTTTCCGGATCTTTGCTATACGGGAACAACATTATCTCCGGTGCTATCATCCCTACTTCTGCAGCTATAGGTTTACACTTCTACCCCATTTGGGAAGCAGCTTCCGTTGATGAATGGCTATACAATGGTGGTCCTTACGAACTGATCGTTCTTCACTTCCTACTTGGTGTAGCTTGCTACATGGGCCGTGAGTGGGAACTAAGCTTCCGTTTAGGTATGCGTCCTTGGATTGCTGTCGCATACTCAGCTCCCGTCGCAGCTGCTGCCGCCGTATTCTTGATCTATCCAATCGGTCAAGGAAGCTTCTCAGACGGTATGCCTCTAGGCATTTCTGGTACTTTCAATTTCATGATTGTTTTCCAAGCTGAGCACAACATCCTTATGCATCCTTTCCACATGTTGGGTGTAGCTGGCGTATTCGGCGGCTCTCTATTCAGTGCGATGCATGGTTCTTTGGTAACCTCTAGTTTGATCAGAGAAACAACTGAGAATGAGTCTGCTAATGCAGGTTACAAGTTTGGTCAAGAGGAAGAAACCTACAACATTGTAGCCGCTCACGGTTACTTTGGCCGTTTGATCTTCCAATACGCTAGCTTCAACAATTCTCGTTCTCTACACTTCTTCTTAGCTGCTTGGCCCGTAGTAGGCATTTGGTTTACCGCTTTGGGTATCAGCACCATGGCATTCAACTTGAACGGTTTCAACTTCAATCAATCCGTGGTTGATAGTCAAGGCCGTGTAATTAACACCTGGGCTGATATTATTAACCGTGCTAACTTAGGTATGGAAGTTATGCACGAACGTAACGCTCATAACTTCCCTCTAGACTTA---GCTTCTATTGAAGCTCCTTCTGTAAACGGAATGGGTTTGCCTTGGTATCGTGTTCACACTGTTGTACTAAATGATCCCGGTCGTCTAATTTCTGTGCATTTAATGCACACTGCTTTAGTTTCCGGTTGGGCCGGTTCAATGGCTCTCTACGAATTAGCGGTTTTTGATCCATCCGACCCGGTTCTTGATCCGATGTGGAGACAGGGTATGTTTGTTATACCATTTATGACACGCATTGGAATTACAAAGTCATGGGGAGGTTGGGGCATTACTGGAGACACTGTAACCGATGCAGGTATCTGGAGCTATGAGGGTGTAGCGGCAGCTCACATCGTACTGTCCGGTTTATTATTTCTAGCTTCTATCTGGCATTGGGTTTATTGGGATTTGGACCTATTCCGCGACGATCGTACGGGAAAACCCTCCTTAGATTTACCCAAAATATTTGGTATTCATCTCTTCTTGTCGGGAGTGCTCTGTTTTGCTTTTGGGGCATTTCACGTAACTGGTCTATTTGGTCCCGGTATCTGGGTATCAGATCCCTACGGATTAACAGGAAAGGTACAACCTGTAGACCCGTCTTGGGGAGCCGAGGGTTTCGACGCATTCGTTCCTGGAGGAATAGCCTCTCACCACATCGCAGCGGGTGTGTTAGGCATATTAGCCGGTCTATTCCATCTCAGTGTTCGGCCACCTCAACGATTATACAAAGCTTTACGAATGGGGAATGTTGAAACCGTTTTGTCCAGTAGCATAGCCGCTGTGTTTTTCGCTGCTTTCGTAGTTTCCGGAACCATGTGGTACGGTTCTGCCGCTACTCCCATCGAATTATTTGGTCCCACTCGCTACCAATGGGATCAAGGATATTTTCAGCAAGAAATAGATAGGCGAATTCGTGCCAGTAGGTCCGAAAACTTAAGCTTATCGGAAGCCTGGTCTAAGATTCCCGAAAAATTAGCTTTTTACGATTATATTGGTAATAATCCCGCTAAGGGTGGTTTGTTCAGAGCAGGTGCAATGGACAATGGTGACGGAATAGCCGTTGGTTGGCTAGGTCACGCCAGCTTCAAAGATAGGGAAGGTCACGAATTGTTTGTACGACGTATGCCAACGTTTTTTGAAACATTCCCGGTAGTTCTAGTAGATGGGGAAGGTGTTGTGAGAGCCGATGTTCCATTCAGGCGGGCGGAATCAAAATATAGTGTTGAACAAGTGGGTGTAACTGTTGAGTTTTACGGCGGTGAGCTGGACGGTGCTACCTTCAGTGATCCTGCTACGGTTAAGAAATATGCCAGACGTGCCCAACTGGGCGAGATTTTTGAGTTTGATCGGGCCACTCTTAAATCGGATGGTGTTTTTAGGAGTAGCCCGCGGGGGTGGTTCACTTTTGGTCATGCCACGTTCGCGCTGATTTTTTTCTTCGGGCACATTTGGCACGGTGCAAGAACTCTATTTAGAGACGTTTTCGCTGGTATTGATCCCGACCTAGATGCTCAAGTTGAGTTTGGAGCATTTCAAAAATTGGGGGATCCAACTACAAAGAGACAAATTGTTATGAAGGAATTCGGGCCTGGATGGCCGCTCAGGATCAGCCTCATGAAAATCTTGTATTCCCCGAGGAGGTGTTACCCCGTGGAAACGCTCTTTAACGGAACTCTGTCTTTGGGCGGTCGCGATCAGGAAACTACGGGTTTCGCCTGGTGGGCCGGTAACGCCCGACTCACCAACCTATCAGGTAAATTGCTAGGCGCGCACGTGGCTCACGCTGGTTTAATTGTTTTTTGGGCCGGTGCCATGAATCTCTTCGAGGTAGCCCATTTTGTTTCTGAAAAACCCATGTATGAACAGGGACTGATCCTACTTCCTCATCTAGCTACTTTAGGTTGGGGAGTAGGCCCCGGCGGAGAAGTCATAGATACTTTCCCCTATTTTGTTTCGGGGGTACTCCATTTGATTTCTTCCGCTGTTCTAGGATTTGGAGGTATCTACCACGCTCTTATCGGACCGGAGACTCTGGAAGAATCCTTCCCGTTTTTTGGTTACGTGTGGAAAGATAAGAACAAAATGACCACTATCCTCGGTATTCACTTGATCCTCCTAGGGGTGGGTGCTTTCCTCTTGGTGTTCAAGGCACTCTATTTTGGAGGCTTGTATGATACATGGGCACCTGGTGGCGGGGATGTGAGAAAGATTACAAATCTCACTCTAAGCCCAAGTGTTATCTTCGGTTACCTATTAAAATCCCCCTTTGGGGGAGAGGGGTGGATCGTAAGTGTAGACAACCTGGAAGATATCATCGGAGGGCATGTCTGGCTGGGATCCATTTGTATTTTCGGTGGAATCTGGCACATATTGACCAAGCCTTTCGCTTGGGCTCGCCGTGCCTTTGTATGGTCCGGAGAAGCTTATTTGTCTTACAGTTTAGGAGCTCTTTCCATCTTTGGTTTTACTGCTTGCTGTTTCGTCTGGTTTAACAATACGGCCTATCCTAGTGAATTTTATGGTCCCACTGGCCCTGAGGCTTCTCAGGCTCAAGCTTTCACCTTTCTGGTCAGGGACCAGCGCCTCGGTGCAAACATAGGCTCTGCCCAGGGACCTACCGGTTTGGGCAAGTACCTAATGCGCTCCCCCACAGGAGAAATTATTTTTGGCGGCGAAACCATGCGCTTCTGGGACCTGCGCGCACCTTGGTTAGAACCTCTCAGAGGTCCCAATGGTTTGGATCTGAGTAAGTTGAAAAGAGACATACAGCCCTGGCAGGAACGACGGTCAGCGGAATATATGACCCACGCACCTCTAGGTTCTTTAAACTCCGTAGGTGGGGTAGCTACCGAAATCAATGCCGTAAACTATGTTTCTCCCCGAAGTTGGTTAGCCACGTCTCATTTTGTTCTGGGATTCTTTTTTTTCGTGGGTCACTTGTGGCACGCAGGAAGGGCTCGAGCAGCCGCAGCTGGGTTTGAAAAGGGGATTGATCGCGATACCGAACCCGTTCTTTCCATGACACCCCTGAATATGACCATCGCCATTGGGAAATCCTCTAAGGAGCCAAAAGATTTATTTGATAGTATGGATGATTGGTTAAGAAGGGACCGTTTCGTCTTTGTCGGTTGGTCCGGTTTGTTACTATTTCCTACCGCTTATTTCGCCCTGGGCGGTTGGTTCACCGGTACGACATTTGTTACTTCGTGGTACACCCACGGATTGGCTAGTTCCTACTTGGAAGGCTGTAACTTTTTAACCGCTGCTGTTTCAACTCCTGCAAATAGTCTGGCGCATTCTCTGCTCCTACTATGGGGTCCCGAAGCGCAAGGTGATTTCACACGTTGGTGCCAATTAGGAGGTCTATGGACCTTCGTTGCTCTTCACGGCTCTTTCGCCTTAATCGGTTTTATGCTACGTCAATTTGAACTTGCAAGATCCGTACAATTGCGACCCTATAATGCAATTGCATTTTCCGCCCCTATTTCTGTATTTGTTTCCGTATTCTTGATATACCCCTTAGGACAATCCGGTTGGTTCTTTGCACCCAGTTTTGGCGTAGCGGCTATCTTTCGATTCATTCTATTCTTCCAGGGCTTTCATAATTGGACATTGAACCCATTTCACATGATGGGAGTCGCGGGAGTTCTTGGCGCCGCTCTTCTATGTGCAATTCACGGTGCTACGGTGGAAAACACTTTGTTTGAAGACGGTGATGGTGCAAACACATTTCGTGCTTTCAATCCAACCCAGTCCGAGGAAACGTATTCAATGGTTACCGCAAATCGTTTCTGGTCTCAAATATTCGGGGTCGCTTTCTCCAATAAGCGTTGGTTGCATTTCTTCATGTTATTCGTGCCAGTGACTGGATTATGGATGAGTGCAATTGGAGTAGTCGGTCTCGCCCTTAATTTACGCGCATACGATTTTGTCTCTCAAGAAATTCGTGCAGCAGAGGATCCCGAGTTTGAAACGTTTTATACGAAAAACATCCTGCTAAATGAAGGAATTCGGGCCTGGATGGCCGCTCAGGATCAGCCTCATGAAAATCTTGTATTCCCCGAGGAGGTGTTACCCCGTGGAAACGCTCTT---------------ATGGTTTCAATCTCCAAATTTTTGAGTGAT---AACCGTCAAATC---AATATTCGTGAGACTCAATTGATAAATTCTATAGAATCTTTCTTTCCT---------GAACAATACCCTTCTAATTCGATTTTTTTAGCTAATTCGAACGATTTTTCCAATTGGTCTAGACTCTCTAGTTTGTGGCCACTTCTCTATGGTACCAGCTGTTGCTTCATTGAATTTGCTTCACTAATTGGATCACGATTTGACTTTGACCGATACGGACTAGTGCCGAGATCCAGTCCTAGACAGGCGGATCTTTTAATAACGGCAGGTACGATAACCACGAAAATGGCCCCGTCTTTGGTTAGATTGTATGAGCAGATGCCAGAGCCAAAATATGTGATTGCAATGGGTGCCTGCACAATTACCGGGGGCATGTTCAGTACAGATTCCTACACAACCGTTCGCGGGGTGGACAAATTAATCCCTGTGGATATTTATTTGCCGGGTTGTCCACCGAAACCAGAGGCTATTATTGATGCTGTGACAAAACTTCGCAAAAAAATGGCTGGGGAAAACAATAAGGAT---CGGATTGATCGATACAATCGAAAAAAGTATTTTACGTTGACTCATAAATTTGTTGTA---CCCAATCTCGATATTAGTTCATACGATTATCAAATGGACAATTCATCCCCAAAGTTT------------TTAACAGAT---------ATATCTTTAGAAACGTTTTTAGAGGTTGTGAAAGACAAAAGTGAGGGATCCGTATCAGGAACCGACATA---------------------ATGTCACCACAAACGGAGACTAAAACAGGTATTGGATTCAAAGCTGGTGTTAGAGATTATCGATTGACCTACTACACTCCCGAATATGAAACAAAAGATACTGATATCTTAGCAGCTTTTCGAATGACCCCACAACCCGGAGTACCTCCCGAAGAAGCTGGAGCTGCAGTAGCTGCAGAATCTTCTACAGGTACGTGGACCACAGTCTGGACTGATGGGCTCACCAGTCTTGATCGTTACAAAGGTCGATGCTACGATATTGAACCCGTTGCTGGGGAGGAAAATCAATACATAGCCTATGTAGCTTATCCTTTGGATTTGTTTGAAGAAGGTTCCGTTACTAATATGTTCACCTCCATTGTAGGTAATGTATTCGGATTCAAAGCCTTACGGGCCTTACGCTTAGAAGATCTGAGAATCCCTCCTGCTTATTCAAAAACCTTCATGGGTCCTCCTCATGGTATCCAAGTCGAAAGGGACAAATTGAACAAATATGGTCGCCCCTTATTAGGATGTACGATTAAGCCCAAGTTGGGACTATCTGCCAAAAATTATGGTAGAGCTGTCTATGAATGCCTCCGTGGCGGACTGGATTTCACCAAGGATGATGAAAACGTTAATTCCCAACCGTTTATGCGTTGGAGGGATCGTTTCTTGTTCGTAGCAGAAGCTCTTTTCAAGTCTCAGGCTGAAACTGGCGAAATCAAGGGGCATTACTTAAACGCCACTGCGGGAACTTGCGAGGAAATGATGAAAAGAGCAGTCTTCGCTAGGGAACTAGGGGCGCCCATTGTCATGCACGACTATCTGACTGGAGGATTCACCGCAAATACTAGTTTGGCTTTTTACTGTAGAGATAATGGATTGCTTTTACATATTCACCGTGCAATGCATGCCGTTATCGACAGACAAAAAAACCACGGTATGCATTTCCGCGTATTGGCTAAAGGTCTACGCATGTCTGGTGGGGACCACATCCATGCAGGAACCGTAGTCGGAAAACTCGAAGGAGAACGAGAAGTCACTTTGGGGTTTGTCGATTTACTTCGTGACGATTATATCGAGAAAGACCGGAGTCGTGGTATCTACTTCACCCAGGATTGGGTATCCATGCCAGGCGTGATACCCGTAGCCTCCGGGGGTATACATGTTTGGCACATGCCCGCACTAACAGAAATCTTCGGGGACGATTCTGTCCTACAGTTTGGTGGAGGAACTTTGGGGCATCCTTGGGGAAACGCACCGGGCGCTGTTGCTAATCGAGTTGCTCTAGAAGCTTGTGTACAAGCCCGCAATGAAGGACGTGATCTTGCTCGTGAAGGTAATGAAATTATTCGTGAAGCTGCTAAATGGAGTCCCGAATTGGCTGCTGCTTGTGAAGTGTGGAAAGAAATCAAATTTGAATTTGAAACAATTGATACGTTA------ATGATTCAATCTCAAAGTTACTTAAACGTAGCCGACAACAGTGGTGCCCGAAAACTAATGTGTATCCGAATATTAGGAGCTAGTGACCGTAAATACGCAACTATTGGTGATACCATAGTGGCCGTGGTCAAGGAAGCTGTCCCCAATATGCCTCTCAAAAAATCGGAAGTTGTTAGGGCAGTGGTAGTTCGTACTCGTAGAGAGTTAAAACGCAGAAACGGAATGGTTATAAAATTTGATGATAATGCAGCGGTTGTTGTCAATCAGGAGGGTAATCCAAAAGGAACGAGGGTCTTTGGGCCAGTAGCTAGAGAATCAAAAGAATATGGTCTTACTAGAATAGTTTCACTAGCTCCCGAAGTGTTGATGACCAGGGTAAAACGCGGATCTGTGTCTCGAAAGCGTCACGAAAAGAGTCTCAAAACAGCATCTGGATTTGTCGGGGCTGGTTCCAAATTGTTCAGAACGGCAAACCAGCAAGGAATAAAAGCCCTATCCTATGCTTATTCAGATAGAAAGAATCGAAAAAGAGAATTTCGTCGTTTGTGGGTAACCAGAATAAATGCAGCGGCAAAAAAAAATGGGATC------AGTTACAGTACTATGATCCACTATTTGTACAAAAACCAAGTTTGTTTGAATCGCAAAACACTCGGACAGGTAGCTACTCTAGATGCTAAGTGTTTCTCCGCCCTCGCACAGGCGATT------------------------------------------------------------------------------------------------------------------------------------------------------------------------------------------------------------------------------------------------------------------------------------------------------------------------------------------------------------------------------------------------------------------------------------------------------------------------------------------------------------------------------------------------------------------------------------------ATCCCTTTAGGGACGATTGTTCATAATGTGGAAACAATACCTGGCAGAGGAGGACGATTAGTCAGGGCAGCTGGTGCTGTAGCAAAAATCATTGCAAAGGAAGGTTGGTTGGCTACATTAAAATTGCCCTCTGGAGAAGTTCGTTTAATATCTCAAAATTGTTTAGCAACTATTGGTCGAGTTGGAAACATTGATACTAATAACGAGGGCTTAGGAAAAGCTGGATCTAAGCGTTGGTTGGGTAAACGACCAACGGTGAGGGGCACGGCCATGAATCCCACAGATCATCCCCACGGGGGGGGGGAGGGTAGAACACCCATCGGCAGAAAGAAACCGTTAACACCCTGGGGCTGCGCTGCACTAGGGAAAAAAAGCAGAAAGGTTAAGAGATATAGTAATCCACTTATTCTTCGTCGACGTAAG---------------------------------------------------------------------------------------------------------------------------------------------------------------------------------------------------------------------------------------------------------------------------------------------------------------------------------------------------------------------------------------------------------------------------------------------------------------------------------------------------------------------------------------------------------------------------------------------------------------------------------------------------------------------------------------------------------------------------------------------------------------------------------------------------------------------------------------------------------------------------------------------------------------------------------------------------------------------------------------------------------------------------------------------------------------------------------------------------------------------------------------------------------------------------------------------------------------------------------------------------------------------------------------------------------------------------------------------------------------------------------------------------------------------------------------------------------------------------------------------------------------------------------------------------------------------------------------------------------------------------------------------------------------------------------------------------------------------------------------------------------------------------------------------------------------------------------------------------------------------------------------------------------------------------------------------------------------------------------------------------------------------------------------------------------------------------------------------------------------------------------------------------------------------------------------------------------------------------------------------------------------------------------------------------------------------------------------------------------------------------------------------------ATGGTTCATAAACGACGATTAAGCGCTCTAGGTCCTGGGGGATTAACACGACGAACGGCCAGTTTTCAGGCCCGAGATATTCATTTCAGTCACTATGGACGCATTTGCCCCATAGAAACATCCGAAGGTATGAATGCTGGACTTATTTCATCCTTGGCTATTTTTGCAGAAGTCAGCGATTCGGGGTCCCTGCAAAGCCCTTTGCTACAA---ATGTCTGAATCTCACGAGGAGGAA---------CAAATAGTTGAATTATTGGCTGGT------GAAGATGATTCTTAC------CAAATAGCAACTGGAAATTTATTAATGCCGGAA---TGGAGGACCCGAGAGGAAGAACTT---GTACCGGTTCGTTACCGACAAGAATTTCTAACCGTTACGTGGGAACAAGCCCGTTTTCGTAGCGTGCATCCCCTACAACATTTTTCAATCGGGGCTTCCCTTATTCCTTTTATTGAGCATAATGATGCAAACCGTGCATTGATGGGGTCCACCATGCAGAGACAAGCAGTTCCGCTTTCTAGGCCTGAAAGGTGCATTGTAGGTACTGGGTTAGAAGGTCAGGTAGCTTTAGATTCAGGAAGCGTAGCTGTATCCGAACAAGAAGGAAGAATCAAATACGTTGATGGCAATAGAGTTGTATTCTTTGCCAGCCACAAAAAAAAGGTTGCGGATATTCAATTGAAGGTCTATGAACGTTCTAACAATAATACTTGTATGCACCAGAAACCTATAGTTGCTCAAGGAGAACTTTTAAGGTGTGGAGAAATTTTAGCGGATGGAGCAACGACTGTTGGGGGCGAATCAGCATTGGGCAGAAACGTTCTGGTAGCCTATATGCCATGGGAAGGATACAATTTTGAAGATGCAGTACTAATCAGTGAACGTTTGGTCTATGAAGATATTTACACGTCTTTTCATATTGAGAGGCACGAAGTGGAGGTCCGCGCAACAAATCAGGGC---ATGGAAAAAGTAACCAGGGAAATTCCTCAACTGGATAGTCACGTGCTTCGTTATTTGGACGGGAATGGTCTTGTCGAACTGGGATCCCGGGTAGAAGCGGGAGATGTTTTGGTAGGTAAATCAACGCCTCAAGAAGTAGACGGTTCATTACGTGCCCCAGAGGGAAAATTATTACAAGCGATTTTTGGCATACAATCAGTGAACGCAAAAGAGAGTTGTTTAAGAGTTCCTATTGGTGGAAGAGGCCGAGTCATTGATATCAGATGGGTC---------------------------------------------------------------------------------------------------------TATCCTGATGATGACACTATGAATGATTCGGAAATTATTCACGTCTATATATTGCAGAAGCGCCAGATACAAGTAGGTGATAAGATAGCTGGCAGGCATGGCAACAAAGGCATTGTATCAAAAATATTATCCAGACGGGATATGCCTCACTTGCAAAATGGTACACCGGTTGATGTGGTATTAAGCCCCTTAGGCGTTCCTTCCCGTATGAATGTAGGACAGATTTTCGAATGCTTACTTGGGCTAGCAGGGGAATTTCTAGGGGTCCATTACAGAGTAACACCTTTCGATGAAAGGTATGAGCGGGAATCTTCTAGAAAATTAGTCTTTTCCGAACTTTGTAGGGCGAGTACGGACACGCAAAATCCGTGGCTATTCGAACCCGAGCATCCTGGAAAAAGTCGATTAATTGATGGCCGCACAGGGGAAGCTTTTGACCAACCTGTTACGATTGGAAAAGCTTACATAATGAAATTGATTCACCAGGTTGATGATAAGATTCATGCGCGATCCAGTGGACCCTATGCACCTGTTACACAACAACCTCTTAAAGGTAGATCTAGACGTGGAGGACAACGAGTCGGAGAGATGGAAGTCTGGGCTTTGGAAGGTTTCGGCGTATCTCACACACTACAAGAAATGCTTACTATTAAATCCGACCATATTCAAGCTCGTTACAAAGTACTTGGGGCAATTATGACTGGAAAACCTGTACCTAAGCCCGATACG---TCCCCAGAGTCTTTTCGATTGCTAGTTCGAGAATTGCGATCCATGGGTCTGAATTTGGAGCATAACTTGATACTCGAAGGAGGTTTGGTAAGAAAAAGTAGAAAGATCGACCTTTTTCTCGCTAGGCCTGTGGGAGAAAAACCCACTCTATTACGATTACGA---GGATCATTCAATTATGAGGATCGGCCT---------TGGAAGAATGTTCTTCCCATCTTTTTTTCCACT---------------------AGGAACTTCGAAACTCTTCGGGGAAGAGAAATAGCCACTGGGGGGGACGCTACTAAAAAACGGTTGACCAACCTTAATCTACAGAATTTGATGGATCGTGCATACTCAGAATGGCAAATATTA---------------------------GCAAAACAAGGGTCTAGTGAAAATGAATGGGAAGATCAAACAATTCGGAGAAGGAAAGATCTTTTGATTAGACGAATCAATTTGGCCAAAGATTTTTTACAGACACGTATACGACCGGAATGGATGGTGCTAGATTTCCTACCGGTCTTGCCACCTGAATTGAGACCCATTGTTGAACTATACGAAGGTGAATCAATTACG---TCTGATCCAAATGAGCTTTATAGAAAAATAATCTATCGAAATAATACACTTATTGATTTTTTATCCGGA------AGCGAATTTACTCCTGAAGGATTGATGGTGTGTCAAAAAAGACTTATTCAAGAAGCTGTGGATGCCCTCATTGATAATGGTATACGCGGGCAACCCATGAGAGATGTAAATAACAGGCCTTACAAATCATTTTCCGAATTAATCGAAGGTAAAGAGGGCCGGTTCCGCGAGAATTTGCTCGGAAAGCGGGTCGATTATTCGGGTCGTTCCGTTATTGTGGTGGGCCCATCCCTTTCGTTACACCAATGCGGATTACCTCGAGAATTGTCAATAGAGCTTTTTCAAGCATTTGTAATTCGTAATTTGATCGGATGGCGTATCGCTCGTAACCTAAGAGCCGCCAAGAATATGATTCGAAAGGGAGAACCCATTATATGGAAGGTTCCTCAAGAGGTTATGCGGGGTCACCCTATATTACTAAATCGAGCACCTACGTTACATAGGTTAGGT---ATACAAGCGTATCAGCCTATTCTGATAGAAGGACGTGCTATTCGTTTGCATCCATTAGTTTGCGGGGGGTTCAATGCAGATTTTGACGGGGATCAAATGGCCGTACATGTACCTCTATCTTTAGAGGCTCAGACCGAGGCTCGTTTCCTAATGTTTTCACATGCTAACCTATTGTCCCCTGCTACGGGAGATCCTGTCTCTGTACCAACTCAAGATATGCTTCTGGGACTGTATGCACTAACCATCGAAAATAGGCAAGGGATATATGGAAACAGATACTCCCTTATC------GAGGGGGATTGCCAA------------------------TCTTATTTC------AAAATACCCTATTTTACAAGTTATGACGACGTGCTTAGGGCTAAGCAGTCAAAACAAATAGATTCTCATAGTCTTTTGTGGCTCCGATGG------AAAATCGAGTTGTACCCAATTGGTTCGAGAAATTGTGAATTTCCCATTGAATCTCAATATGAATTCTCAGGAGCATCCTTTTATTTCTATCACAATTGCCAAATCAGAAAATGGAGAGGGGTTCGTTCACCTGGCACATATATTCTTACAACTGCTGGTCGTATTTCGTTCAACCAACAACTACGGGAGGCAACACAAGGAACGTCTGAATCT------------------------------------------------------------------------------------------------------------------------------------------------------------------------------------------------------------------------------------------------------------------------------------------------------------------------------------------------------------------------------------------------------------------------------------------------------------------------------------------------------------------------------------------------------------------------------------------------------------------------------------------------------------------------------------------------------------------------------------------------------------------------------------------------------------------------------------------------------------------------------------------------------------------------------------------------------------------------------------------------------------------------------------------------------------------------------------------------------------------------------------------------------------------------------------------------------------------------------------------------------------------------------------------------------------------------------------------------------------------------------------------------------------------------------------------------------------------------------------------------------------------------------------------------------------------------------------------------------------------------------------------------------------------------------------------------------------------------------------------------------------------------------------------------------------------------------------------------------------------------------------------------------------------------------------------------------------------------------------------------------------------------------------------------------------------------------------------------------------------------------------------------------------------------------------------------------------------------------------------------------------------------------------------------------------------------------------------------------------------------------------------------------------------------------------------------------------------------------------------------------------------------------------------------------------------------------------------------------------------------------------------------------------------------------------------------------------------------------------------------------------------------------------------------------------------------------------------------------------------------------------------------------------------------------------------------------------------------------------------------------------------------------------------------------------------------------------------------------------------------------------------------------------------------------------------------------------------------------------------------------------------------------------------------------------------------------------------------------------------------------------------------------------------------------------------------------------------------------------------------------------------------------------------------------------------------------------------------------------------------------------------------------------------------------------------------------------------------------------------------------------------------------------------------------------------------------------------------------------------------------------------------------------------------------------------------------------------------------------------------------------------------------------------------------------------------------------------------------------------------------------------------------------------------------------------------------------------------------------------------------------------------------------------------------------------------------------------------------------------------------------------------------------------------------------------------------------------------------------------------------------------------------------------------------------------------------------------------------------------------------------------------------------------------------------------------------------------------------------------------------------------------------------------------------------------------------------------------------------------------------------------------------------------------------------------------------------------------------------------------------------------------------------------------------------------------------------------------------------------------------------------------------------------------------------------------------------------------------------------------------------------------------------------------------------------------------------------------------------------------------------------------------------------------------------------------------------------------------------------------------------------------------------------------------------------------------------------------------------------------------------------------------------------------------------------------------------------------------------------------------------------------------------------------------------------------------------------------------------------------------------------------------------------------------------------------------------------------------------------------------------------------------------------------------------------------------------------------------------ATGACGAAATATCAAAAGAAGAATCGTTCA---CGGAAGGGGAAGCGC------------------------GGCCTACCCAAAGGAATTTTTCATATTCACGCAGGCTTTAATAATACCATCGTTACTGTTACGGATGTTCGAGGACAAGTCGCCCTTTGGTGCTCGGCGGGTGTTTCTGGATTCAAAGGCACACGAAAGGGTACACCATTTGCCGCTCAGACGGCAACCGAAAATGTCATCCAATCATCGATCGATCGG---GGTGTTAAACAAGCGGAAGTAATGATAAGTGGACCCGGTCCGGGAAGGGACACGGCTCTACGAGCTATTCGTCGAAGCGGTATAACCCTTAGTTTCGTCCGTGATGTGACCCCAATGCCCCATAACGGATGCAGACCTCCAAAAAAAAGACGTGTCATGGCAAAAAAGAGTCTTATTGAAAAAGAAAAAAGGAAAGAGAAATTGGTAAAGAAGTATGATTCTGTCCGTCAGTCCATGAAACGGGAGATGAAAAAGAGTTCATCGATACAAAAAAAGTTGGAGATTCTAGAAATGTTGCGATCCTTGCCGCGCAGCAGTACTCCCACTCGTTTACGCAATCGATGCTCCCTAACCGGACGACCTAGATCGAATTATCGATATTTTGGTTTATCCAGACACGTATTGCGTGAAATGGCACATGATTGTTTGTTACCTGGTTTAAAAAAATCAAGTTGG------------------------------------------------------------------------------------------------------------------------------------------------------------------------------------------------------------------------------------------------------------------------------------------------------------------------------------------------------------------------------------ATGCGACGAAAAAATTGGAATATTGATTTGGAAGGGATGATGGGAGCGGGAGTTCATTTTGGTCACCAGACTCATAGGTGGAATCCCAAAATGTCACCCTACATTTTTACAGAGCGCAAAGGGGTTCATATTATTGATCTTATTCAGACAGCTAGTCTCTTATCTGAAGCCTGTGACTTTGTTTGTGATGCAGCAATGGAGGAGAAAGAGTTTCTGATGGTAGGTACTAAATATCAAGTGGCTGATCTAGTCACGTCGGCTGCAAAGATATCTCGATGTCACTACGTAAGCGAAAAATGGCTGAGCGGTACACTAACAAATTGGTCCACTACAGAAATGCGTCTTCGTAGATTTCAAGATCTGCAAGACGGAGAAGATACAGGAGAGTTTGACCGACTCCCGAAGAAAGAAGCCTCAATCTTAAAGAGACAATTGGTTCGATTAGACAAGTATCTAAGCGGCATTCAGTATATGTCAGATTTACCCGATATCGTGATAATCACTGATCAACACGAACAATCGACTACTCTTCAGGAATGTATTATTCTAGGTATTCCCACAATTTGCGTCGTTGATACGGATTGTGATCCGTATCTCACGGACATACCGATCCCGGGTAATGATGACGCCCGATCCTCGATTCGATGGATATTAGACAAATTAGCATTAGCCATTTGTGAGGGTCGT------------------TCCAACTCGAAA---------------------------------------------------------------------------------------------------------------------------------------------------ATGGAA---AAGCATATAAAAAGTCCTTCGAATCATGGT------------------GGAGTTGGGCGCATAAAAATCCAAAGAAAAACGGATCTCATTCAGATTGAAATATCCACCGGATTTCCTGAT---CTATTCATTGAAGAA---CAAAGTTTAGGAGTTGATCAATTAAAACTTGATATAGGA------------AAACTTTTAAGTTCTGATAGTCAAAGAATTCGA---------------GTAACTCTGAAAAGTATTGATCAACCCTATGGGGAACCGAAAATCCTGGCAGAGTTCATTGCATCACAACCAAAAAATAGAGTAGCTTTTCGAAGGACTATGAAAAAAGCTATTGAACTGGTTGGTGGAACCAGTAACAAGGGTGTCAAAATACAAATTGCGGGACGTCTGAACGGTAGCGAAATGGCTCGTACGGAATGGACCAGAGAAGGCAGAGTCCCTCTACAAACCCTCAGGGCCTGCATTGATTATTGTTACTACCCGGCTCAAACGATTTACGGAGTTTTAGGAATAAAGGTACGGATATTTCGAGAT---------------------------------------GTACGTCGTCTGAAGGATTTACCTGGGCTTACGAGCAAGACGTCAAACCCAAAGAAAACGCGGATCGATGGCGACCCGTCTGCTTCGAGA------AAAACA---TCTCAATTTTGCATACGATTAGAAGCTAAGCAGAGATTACGTTTCAACTACGGATCAACAGAACGCCAATTACTTAGATATATTCGAATTGCTAGGAAAGCCGAGGGTTCAACGGGTCAGGTATCATTACAATTGCTTGAAATGCGCTTGGATAATATCGTTTTTCGATTGGGTATGGCCCCCACTATCCCTGCAGCCAGACAATTGGTTAATCATAGACACATTCCAGTGAATAATCGTATAGTGGATATACCGAGCTATCGTTGCAAACCCAAAGATATTATTGCTTCG------AAAGGTTTACTAATCCCTTCTGGGACACTCAAATCTATC------GGTACCGAATCCTTCAAGAGG------AATGAAATACCGGATCATTTGACTCTTTTTGCAGCAGAAGCTGATCAAACAAAAGGATCGGTGAATGGGATCGTGAATCGAGAATCTATCCATTTGAATATCAATGAATTGCTAGTTGTCGAGTATTATTCTCGCAAAGCT---------------------------------AGAACCGTGGAATCGGATCCGATTTATCGGAATCGATTGGTAAACATGCTGGTTGATCGAATTATGAAGGATGGAAAAAAATCATTGGCTTATCAGATTCTTTATCAGGCTATGAGGCAAATTAGGCGAGAGACAAATAGAAATCCACTGTCTGTTCTACGACAAGCCGTACGTGAGGTGACTCCCGATGTTGTAACGGAATCCAAACGTGTGGGTGGATCGACTTATCGGATTCCCGTTGAAGTCGTACCTGCAGAAGGAAAAGCTTTGGCTATTAGATGGTTATTGTTTGCGTGTCGAAAACGTTCAGGTCGAAGTATGGCTTTAAGATTGAGTGATGAATCAATGGATGCTGCCAGAAATTCTGGTAGTGCGGTACGAAAGAGGGAAGAAATTCATAAGATGGCAGAAGCTAATAAAGCTTTTGCTCATTTCCGT---------------------------------------------------------------------------------------------------------------------------------------------------------------------------------------------------------------------------------------------------------------------------------------------------------------------------------------------------------------------------------------------------------------------------------------TGGATTCAAATAGATTTTGTCAAAGGTTCTCGCACATCCAGCAATTTTTATTGGTCTTGCATCCCTGTTTGTGGCTCGCTGGGCTTCTCACTGGTCGGAATTTCCAGTTATATTGGAAAGGATTCGGTTTCCTTG------CTTTCGTCCGAACAAATTGTTTTTATTCCACAAGGTATTGTCATGTTCTTTTACGGTACCGCGGGTCTTTTTCTCGGGTTTTACTTGTGCTGCACCGTGTTATGGGATGTGGGTAGTGGATATAATTTGTTCGACAAACGAGAAGGACGTTTGTTAATTTTTCGATGGGGTTTCCCTGGAAGGAACCGCCGCATTTGCATCCGACTTTTACTAAAAGATATTCAAGCAGTTGGATTAGAAACTAGGGAAGGTCCTTAC---CCCCGTCGGATCCTGTACCCAAAAGTGAGGGGTCGACAAAAC------ATTCCCCTTACCCGTATCGGTGAAAATTCATCTTTCGATGAAATGGAAGAAAAAGCTGCTGAACCTGCCCGTTTCCTACGCGTATCAATCGAAAGCTTT
>Physcomitrella_patens
AAAGGATTATGGACTCGATGTGATAGTTGTGAAAATATGCTTTATGTTAGATTTTTAAAACAAAACAAGCGTATTTGTGAAGAATGTGGATATCATTTGCAAATGAGCAGTATAGAAAGAATTGAACTTTTAATTGATCATGGAACTTGGCAACCTATGTATGAAGATATGGTTGCTCGAGATGTTCTAAAATTTTCTGATGAAGATTCT---------------------------------------TATAAAAATCGTGTTATTTTTTATCAAAAAAGAACTGGTCTAACTGATGCTATTCAAACAGGTATAGGAAAATTAAATAAAAATTTAGTTGCTCTCGGAGTTATGGATTTTCAATTTATGGGTGGAAGTATGGGTTCTGTAGTAGGTGAAAAAATTACTCGTCTTATTGAATATGCATTCAAAGAATCTCTACCATTAATTATTGTATGTTCTTCCGGTGGAGCACGTATGCAGGAAGGAACACTAAGTTTAATGCAAATGGCTAAAATAACATCTCTTTTACAATTTTATCAAGTTAGAAAAAAATTATTTTACATTGCTATTCTTACATATCCTACAACTGGTGGAGTTACTGCTAGTTTCGGTATGTTAGGAGATATTATTATTGCTGAACCTAAAGCATATATTGCATTCGCAGGTAAACGAGTAATTGAACAAACCTTACGTCAAAAAATACCTGATGGTTTTCAAGTAGCTGAATCTTTGTTTTATTCTGGGTTATTGGATTTAATTGTTCCCCGGACTTTTTTAAAGGGAGTTTTAGGTGAAATATTTGAACTTTATAGTCTAGGT------------------GTTTATAAAGAGTCTAATAGTTATTTGTTT------ATGGTAAAAATTCGACCTGATGAAATTAGCAGTATTATCCGTAAACAGATAGAAGACTATAGTCAAGAAATTAAAGTTGTAAATGTTGGTACTGTACTTCAAGTAGGAGATGGTATTGCACGTATTTACGGTCTTGATAAAGTAATGGCTGGTGAATTAGTTGAATTTGAAGATAATAGTATCGGAATTGCCTTAAATTTAGAATCGGATAATGTTGGTGTTGTATTAATGGGTGATGGTTTAACTATTCAAGAAGGTAGTTCTGTAAAAGCAACAGGGAAAATTGCTCAAATACCTGTAAGTGATGGCTACTTAGGTCGTGTTGTAAATGCTTTAGCTCAACCTATTGATGGTAAAGGCCAAATACCTGCTTCAGAATTTAGATTAATTGAATCTTCTGCGCCTGGTATTATTTCAAGACGTTCTGTATATGAACCTATGCAGACAGGTCTTATTGCTATCGATTCTATGATTCCTATTGGACGTGGTCAACGTGAGTTAATTATTGGAGACCGACAAACTGGTAAAACAGCCGTAGCTACAGATACTATTTTGAATCAAAAAGGACAAAATGTAATATGTGTTTATGTAGCTATTGGACAAAAAGCTTCTTCAGTAGCTCAAGTAGTTAATACTTTTGAAGAGCGTGGTGCATTAGAATATACAATTGTAGTAGCTGAAGCAGCAAACTCTCCAGCTACGTTGCAATATTTAGCTCCTTATACAGGGGCTGCACTAGCAGAATATTTTATGTATCGTAAACAACATACTTTAATAATTTATGATGATCTTTCTAAACAAGCACAAGCTTATAGACAAATGTCTCTTTTATTAAGAAGACCACCTGGTAGAGAAGCATATCCAGGGGATGTTTTTTATTTACATTCTCGTCTTTTAGAACGAGCTGCTAAATTAAGTTCACAATTAGGTGAAGGAAGTATGACTGCTTTACCTATTGTTGAAACTCAAGCAGGAGATGTTTCTGCTTATATTCCTACTAATGTAATTTCTATTACTGATGGACAAATCTTCTTATCAGCAGATTTGTTTAATGCAGGGATTCGTCCTGCAATTAATGTAGGTATTTCTGTTTCTAGAGTAGGGTCTGCTGCTCAAATTAAAGCTATGAAACAAGTAGCTGGAAAATTAAAATTAGAATTAGCTCAATTTGCTGAATTAGAAGCATTTGCACAATTTGCATCTGATCTTGATAAGGCTACTCAAAATCAATTAGCAAGAGGTCAAAGATTACGCGAATTACTTAAACAATCTCAGTCCTCTCCTTTAGCTGTAGAAGAGCAAGTAGCTACTATTTACACTGGAGTAAATGGATATTTAGATGTATTAGAAGTTGATCAAGTTAAAAAATTTCTTGTTCAATTGCGTGAATATTTAACTACTAATAAACCACAATTTGCGGAAATAATACGTTCCACCAAAGTCTTTACAGAGCAAGCGGAAGGTATTTTGAAAGAAGCTATTAAAGAACATACTGAACTTTTTTTACTTCAAGAAGACAAG---ATGAAAAATGATTCCCGTACTTTT------------GGAGCTTCAACAGTTCTAACTAAAACTCAAAATATAGGACGTATTAGTCAAATTATTGGTCCTGTATTAGACGTTACTTTTCCTCCTGGTAAAATGCCTAATATCTATAATTCTTTAATAGTTAAAGGTCAAAATACAGCAGGTCAAGAAATTAACGTTACGTGTGAAGTACAACAATTATTAGGAAATAATAAAGTTCGAGCTGTAGCAATGAGTGCGACAGATGGCTTGATGAGAGGAATGGATGTTGTTGATACAGGAGCTGCTTTAAGTGTTCCAGTTGGTGAAGCTACTCTTGGACGTATTTTTAATGTTTTAGGAGAACCTGTTGATAACCTGGGTCCTGTAGATGCTAGTACAACTTTTCCTATTCATAGATCTGCTCCTGCTTTTACACAATTAGATACTAAATTATCCATTTTTGAAACAGGAATTAAAGTGGTAGATCTTTTAGCTCCATATCGACGTGGTGGAAAAATTGGATTATTTGGAGGAGCTGGAGTAGGGAAAACCGTACTTATCATGGAATTAATTAATAACATTGCTAAAGCGCACGGTGGTGTATCTGTATTTGGTGGAGTAGGAGAACGTACTCGTGAAGGGAATGACCTTTACATGGAAATGAAAGAATCCAAAGTTATTAATGAAGAAAATATTTCAGAATCAAAAGTAGCACTAGTTTATGGTCAAATGAATGAGCCGCCTGGAGCTCGTATGAGAGTAGGGTTAACTGCTTTAACAATGGCTGAATATTTTAGAGATGTTAATAAACAAGATGTACTTTTATTTATTGATAATATTTTCCGTTTTGTTCAAGCCGGTTCAGAAGTTTCTGCTTTATTAGGTAGAATGCCATCTGCTGTAGGTTATCAGCCAACGTTAAGTACAGAAATGGGTACTTTACAAGAAAGAATTACTTCAACAAAAGAAGGATCTATTACGTCAATTCAAGCTGTTTATGTACCTGCAGATGACTTAACTGACCCAGCTCCTGCTACAACCTTTGCACATTTAGATGCAACTACCGTATTATCCAGAGGGCTAGCAGCGAAAGGTATCTATCCAGCAGTAGATCCTTTAGATTCAACTTCTACTATGCTTCAACCTTGGATTGTAGGTGAAGAGCATTATGAAACAGCTCAAGGAGTAAAAGAAACATTACAACGCTATAAAGAATTACAAGATATTATTGCTATTCTTGGCCTTGATGAATTGTCAGAAGAAGATAGATTGGTTGTAGCAAGAGCAAGAAAAATCGAACGTTTCTTATCTCAACCATTTTTTGTAGCAGAAGTATCTACAGGTTCTCCAGGAAAATATGTTAGTCTAGCTGAAACCATCAAAGGTTTTCAAATGATTCTTTCTGGAGAATTAGACTCTTTCCCTGAGCAAGCTTTTTATTTAGTTGGTAATATTGACGAGGCTACAGCCAAAGCAGCAAATCTACAAATGGAGAAT---------------ACTTTTCGATTACGAGTTATCGCACCCGATCGCATTATTTTTGATAGT---AGAGCTGCAGAAGTTATTTTAGCTACAAATACTGGTCTAGTTGGGATATTACCTAATCACGCGCCACTTTTAACAGGTTTAGATATAGGTATTCTGAAAATAAGAACTAATGAATTATGGTCTGTTGTAGCAGTAATGGGTGGTTTTGCTATGGTACATGATAATGACATAACAATCTTAGTAAATGAAGCCGAAAATGCAAAAGAAATAAATTTGCAAGAAGCTCAAGAAATTTTTCAATTGACTCAAACTAAAGTATCGCAAGCG---GACGGTCGAAAAGAAAATATTGAAGCTAATTTAAATTTAAAAAGAGCAAAAGCTCGTTTGGACGCTATT---------------------------------------------------------------------------------------TTAAATAATTTATTAAGTAATCGTAAACAGACCATTTTAAGTACAATTAAGGATGCAGAAGAACGGTATAATGAAGCAACTGATAAACTTAACCAAGCTCGAGAGCGATTAGAACGAGCAAAAGTAAAAGCAGATGAAATTCGTGTAAACGGTCTTTCACAAATAGAGAGAGAAAAAAAAGAATTAATAAATGCTGCTGATGAAGATTCCAAACGATTAGAAGATTCAAAAAATGCTACTATTCGTTTTGAAGAACAGAGAGCTATTGAACAAGTTCGACAACAAGTTTCTCGTCTTGCATTAGAAAGAGCTTTAGAAGCTTTAAATAAGCGTTTAAATAGC---GAATTACATTCACGCGTAATTGATTATCATATTGGCCTACTT---AGAGCCATGGAAAGCACA------------CATACTGCAGCACAATTTTCCATTAGTACACTTAATAATTTATATGAAATATCTAGTGTAGAAGTAGGTCAACACTTCTATTGGCAAATAGGCAGTTTTGAAGTTCACGCACAAGTACTTATAACTTCCTGGATTGTTATTGCTATTTTATTAAGTTTAGCTGTTTTAGCAACACGTGATTTACAAACTATTCCAACAAGTGGTCAAAATTTTGTTGAATATGTTTTAGAATTTATTCGAGATTTAACTAGAACTCAAATTGGAGAAGAGGAATATAGACCTTGGGTTCCATTTATAGGAACTATGTTTTTATTTATTTTTGTTTCAAATTGGTCTGGTGCTCTTCTTCCTTGGAGAGTTCTTGAATTGCCTCATGGAGAATTAGCTGCGCCTACAAATGATATTAATACAACAGTTGCATTGGCACTGTTAACATCAGTAGCTTATTTTTATGCAGGTCTTCATAAAAGAGGCTTAAATTATTTTGGTAAATATATTCAACCAACTCCGGTACTTTTACCAATTAATATTTTAGAAGATTTTACAAAACCTTTATCACTTAGTTTTCGACTTTTTGGAAATATACTAGCTGATGAATTAGTAGTAGCTGTTCTTATTTCATTAGTACCTTTAGTTGTTCCTATTCCTATGATGTTTTTAGGCTTATTTACAAGTGCTATTCAAGCTTTAATCTTTGCAACTCTAGCTGCAGCTTATATTGGAGAATCCATGGAAGGTCATCAT---------------------------------------------------------------------------------------------------------------------------------------------------------------------------------------------------------------------------------------------------------------------------------------------------------------------------------------------------------------------------------------------------------------------------------------------------------------------------------------------------------------------------------------------------------------------------------------------------------------------------------------------------------------------------------------------------------------------------------------------------------------------------------------------------------------------------------------------------------------------------------------------------------------------------------------------------------------------------------------------------------------------------------------------------------------------------ATAGCGCGATATCAAGCATTGGCTTCTTTACAATACATGTTATTTTTACTTTTTATTCCTTGGGGATTTTCTAGTTTATTAAAAATTTGGTTTTTAGAACCTTGGCTTAAAAATTGGTGGAATACTTATCAATATCAAATTTTTCTTAATTCATTTCAAGAAGAATTAGCATTAAAACGACTTCAACAAATAGAAGAACTGGTTTGGTTAGATAAAATAATGGTAAATTCTTTAAAAGAACCACAATCACAAGATCTTAATATAGAAATTCATCAAAAAACAATTCAATTAGTAAAAATATATAATGAAAACAGTTTAAATACTCTTTTACATTTATTAACAGATATTGTGTATGTTATTACTTTAAGTGCAGTTTTTATTTTAGGTAAACAAAGATTAGCTATTTTAAATTCTTGGATTCAAGAACTATTTTATAGTTTAAGTGATACAATGAAAGCTTTTTCTATTCTTTTATTAACAGATTTATGTATTGGATTTCATTCACCTCATGGTTGGGAAATAGTTATAGGTTCTTTTTTAGAACATTTGGGATTTGCTCATAATAAACATATAATATCTTGTTTTGTTTCAACTTTTCCAGTTATTTTAGATACTGTTTTTAAATATTGGATTTTTCGTCATTTGAATCGTATATCTCCTTCTATTGTGGCAACGTATCATACAATGAATGAAATGAAATTAGCTTATTGGATGTATGCTGGACCTGCTCATATTGGAACCCTCCGTGTAGCGAGTTCTTTTAAAAATGTTCATGCTATTATGCATGCTCCTTTAGGAGACGATTATTTTAATGTAATGCGTTCTATGTTAGAAAGAGAAAGAGATTTTACACCTGTAACTGCTAGTATAGTAGATCGTCACGTATTAGCACGTGGATCTCAAGAAAAAGTAGTTGACAATATAAATCGAAAAGATAAAGAAGAGCGCCCAGATTTAATTGTATTAACACCTACTTGTACTTCTAGTATTTTACAAGAAGATTTACAAAACTTTGTTGATAGAGCTTCTACCACATCAAACTCAGATGTTATTTTAGCAGATGTTAATCATTACCGAGTTAATGAACTTCAAGCCGCAGATAGAACTTTAGAACAAGTAGTTCGCTATTATTTAGAAAAAGCTCGTAGACAAGGAACATTAGATCAATCTTTAACAAAAGAACCTTCAGCAAATATTATTGGAATTTTTACATTAGGTTTTCATAATCAGCATGATTGTCGTGAATTAAAACGTTTATTACAAGATTTAAATATTAAAGTTAATAAAGTAATTCCTGAAGGAGGCTCTGTAAAAGATCTTCAAAGTTTACCAAAAGCTTGGTTTAATTTAGTTCCGTATCGAGAAATAGGTTTAATGACAGCTATTTATTTAGAAAAAAATTTTGGAATGCCTTACGTATCTATTACACCTATGGGAATTGTAGATACAGCTGAATGTATCCGACAAATACAAAAACATGTAAAC---------AAC---TTGATTCCTAATAAAAAA------GTTGATTATGAACCTTATATTGATCAACAAACAAGATTTGTTTCTCAAGCAGCTTGGTTTTCACGATCTATTGACTGTCAAAATTTAACAGGAAAAAAAGCAGTTGTTTTTGGTGATGCAACTCACGCAGCTTCAATAACTCGAATTCTTGCTAGAGAAATGGGAATTCGTGTAGGTTGCACAGGTACTTATTGTAAACATGATACAGAATGGTTTAAAGAACAAGTTCAAGGTTTCTGTGATGAAATTTTAACTACAGATGATCATACTGAAGTAGGTGATATGATTGCTCGAATCGAGCCATCTGCAATATTTGGAACTCAAATGGAACGTCATATTGGTAAACGTCTTGATATTCCCTGTGGAGTTATTTCTTCACCAGTTCATATTCAAAATTTTCCGCTAGGATATCGTCCGTTTTTAGGTTATGAAGGGACTAATCAAATAGCTGACTTAATTTATAATTCTTTTACTTTAGGTATGGAAGATCATCTTTTAGAAATTTTTGGTGGTCATGATACAAAAGAAGTAATCACAAAATCATTATCAACAGATACA---GATTTAACTTGGAATTATGAAAGTCAATTGGAATTAAACAAAATACCTGGATTTGTTAGAGGTAAAATTAAAAGAAATACCGAAAAATTTGCAAGACAAAACAATATTACCACTATTACTGTTGAAATAATGTATGCAGCTAAAGAAGCATTAAGTGCTATGAAAATTGCAGTTTATGGAAAAGGTGGCATTGGTAAATCAACAACTAGTTGTAATATTTCTATTGCATTAGCAAGACGTGGAAAAAAAGTTTTACAAATTGGATGTGATCCTAAACATGATAGTACTTTTACTCTTACAGGTTTTTTAATCCCGACAATTATTGATACTTTACAATTAAAAGATTATCATTATGAAGATGTTTGGCCTGAAGATGTTATTTACAAAGGTTATGGAGGAGTTGATTGTGTAGAAGCGGGAGGACCACCTGCCGGAGCTGGTTGTGGAGGCTATGTTGTAGGTGAAACTGTAAAATTATTAAAAGAATTAAACGCATTTTATGAATATGATATTATTTTATTTGATGTTTTAGGCGATGTAGTTTGTGGTGGGTTTGCTGCTCCATTAAATTATGCTGATTATTGTATAATCATAACAGATAATGGATTTGATGCATTATTTGCAGCTAATCGTATTGCGGCTTCAGTTAGAGAAAAAGCT------CGTACACATCCACTTAGATTAGCTGGATTAGTAGGAAATCGAACATCAAAAAGAGATTTAATTGATAAGTATGTAGAAGCTTGTCCAATGCCTGTATTAGAAGTATTACCGCTTATTGAAGATATTCGAGTATCCAGAGTAAAAGGTAAAACATTATTTGAAATGGTAGAATCACAGCCTTCACTGAATTATGTTTGTGATTTTTATTTAAACATAGCTGATCAGATTTTATCACAACCAGAAGGAATTGTACCAAAAGAAGTTCCAGATAGAGAATTATTTAGTTTATTATCTGATTTTTATTTAAATCCTGTTGATAAA---ACTAAAGATAAAAAAGAAAATAAAAAAGAAGATAAAGAAAATTCAGCCGATTTT---------------ATGTCAAATAAAATATCTGAAACTCTCACTTTTGAATGCGAAACAGGTAATTATCACACTTTTTGTCCTATTAGTTGTGTAGCGTGGCTATATCAAAAAATTGAAGATAGCTTTTTTTTAGTAGTCGGTACAAAAACATGTGGTTATTTTTTACAAAATGCGTTAGGAGTTATGATTTTTGCAGAACCTCGCTATGCTATGGCAGAATTAGAAGAAGGAGATATTTCAGCTCAATTAAATGATTACAAAGAATTAAAAAGACTTTGTCTTCAGATAAAAAAAGATCGAAATCCAAGTGTTATTATCTGGATTGGTACTTGTACTACAGAAATAATAAAAATGGATTTAGAGGGCATGGCACCTAAATTAGAAAATGAACTGGGTATACCAATTGTTGTTGCAAGAGCAAACGGATTGGATTATGCATTTACTCAAGGAGAGGATACTGTTTTAGCTGCTATGGCACATCGTTGTCCAGAACAAAATACATTACTT---------GATAACAAAAAAGTTATACAACAAGATTCAACTATTCAA---------GACTTTTTTTCTTTCCTTTCTCTTGAAAAAAAAGAAGAAACAAGAAATAACTCTTCAATAAAATCAAAAAAG---------CACCCTCCATTAGTTCTTTTTGGTTCTTTACCTTCTACTGTAGCTTCTCAACTTAGTTCAGAATTAAAACGTCAATCTGTTCAAGTTTCTGGTTGGTTACCAGCCCAAAGATATACAGATCTTCCGTCATTAGGAGATCAAGTTTATGTATGTGGTGTTAATCCATTTTTAAGTCGTACAGCTACTACTTTAATGAGACGTCGTAAATGTAAACTAATAGGAGCACCTTTCCCTATTGGCCCTGATGGAACACGTGCTTGGATTGAAAAAATTTGTTCCGTTTTTAATATTAAAACAAAAGATTTGGAACAAAGAGAGCAACAAATATGGGAAAATTTAAAAGATTACTTAGATCTAGTACGAGGAAAATCTGTATTTTTTATGGGAGATAATCTTTTAGAAATATCTTTAGCTAGATTTTTAATTCGTTGTGGAATGATTGTTTATGAAATCGGTATTCCATATTTAGATAAACGATATCAAGCAGCTGAATTACTGTTTTTACAAAATACTTGTAAAAGTATGGGTATACCTATGCCACGCATTGTTGAAAAACCTGATAATTATAATCAAATACAACGTATGCGCGAATTACAACCTGATTTAGCAATTACTGGTATGGCTCATGCAAATCCTTTAGAAGCAAGAGGAATTAATACAAAATGGTCTGTTGAATTTACTTTTGCTCAAATTCACGGTTTCACAAATGCAAGAGATGTTCTTGAACTTGTTACTCGTCCTTTACGACGTAACAATAATTTAGAGAATTTAGGTTGGAACGATTTAACAAAAAAAGAA---------------------------------------------------------------------------------------------------------------------------------------------------------------------------------------------------------------------------------------------------------------------------------------------------------------------------------------------------------------------------------------------------------------------------------------------------------------------------------------------------------------------------------------------------------------------------------------------------------------------------------------------------------------------------------------------------------------------------------------------------------------------------------------------------------------------------------------------------------------------------------------------------------------------------------------------------------------------------------------------------------------------------------------------------------------------------------------------------------------------------------------------------------------------------------------------------------------------------------------------------------------------------------------------------------------------------------------------------------------------------------------------------------------------------------------------------------------------------------------------------------------------------------------------------------------------------------------------------------------------------------------------------------------------------------------------------------------------------------------------------------------------------------------------------------------------------------------------------------------------------------------------------------------------------------------------------------------------------------------------------------------------------------------------------------------------------------------------------------------------------------------------------------------------------------------------------------------------------------------------------------------------------------------------------------------------------------------------------------------------------------------------------------------------------------------------------------------------------------TCCCCTACCCCAGTCGTTGCTTTTCTTTCAGTTGCTTCAAAAATAGCGGGTTTAGCTTTGCTAGTTCGTCTTTTTAATATTGTTTTTCCTTTTCTTCCTAATCAATGGCATTCACTTTTAGAAATATCAGCTATTTGTAGCATGATATTGGGTAATTTGGTAGCTATTACTCAAACAAGTATGAAGCGTATGCTTGCATATTCCTCAATAAGTCAAATTGGATATTTAATGATTGGATTAGTTACAGGAAATTTTGAC---GGATATACAAGTATGATAGTTTATTTATTATTTTATATATTTATGAATTTAGGAACTTTTGCTTGTATTATCCTATTTGGATTACGTACAGGAACAGATAATATTCGTGATTATAGTGGATTAATTTTAAAAGATCCGTTATTAACTTTTTCTCTTGCTTTATGCTTATTGTCTTTAGGGGGTATTCCCCCTTTATCTGGTTTTTTTGGAAAACTTTATTTATTTTGGTGTGCTTGGAAAACTGGTTTATATTTTTTAGTTTTTATTGGTCTTTTTACAAGCGTTATTTCTATATATTATTATTTAAAAATAATTAAATTATTAATTACTACAGAAAATAAAGAAGTAACTTCTTATGTA---------CAATCTTACACCGTTTCTTCTTTTTCGCTTCTCTCAAAAAATTCAATTGAAGTTAGTATAATTATATGTGTAATTGCTTCTATATTTTTAGGAATATTTATGAATCCAATTATTAACATCCTTCAAATTAATTTACATTTAAACACTTTT---------------------ATGTTTTTATTACCAAAATACAATTCTTTTTTTATTTTTTTATTATTAGCTAGTGTTATTCCTATATTAGCTTTTTCTATTTCTAAGTTTTTAGCACCTAATAATACTCAAGGACCAGAAAAACTAACTAGTTATGAATCAGGAATAGAACCAATGGGTGATGCTTGGATTCAATTCCAAATTCGCTATTATATGTTCGCGTTAGTTTTTGTTATTTTTGATGTAGAAACAGTTTTTTTATATCCATGGGCCATGAGTTTTAATGATTTAGGCTTATCTGCATTTATTGAAGCTTTAGTTTTTGTATTTATTCTAATTATTGGTTTAGTTTATGCATGGCGAAAAGGAGCACTAGAATGGTCT---------ATGAGTAATTTTCCTTGGCTAACTACCATTGTTCTTTTACCTGTATTTGCAGGTTGTGTAATTCCATTCTTCCCTAAT------AAAGGAAATAATCTTATTCGATGGTACACCTTAGGTGTTTGTTTATTAGAATTTCTTTTAATAACTTATGTATTTTGTTATTATTTTAAGTTTGATGATCCAATTATTCAATTAAAAGAAGATTATAATTGGATTGATTTT---TTAGATTTTCATTGGAGATTAGGTATTGATGGACTTTCGATTGGACTTATTTTATTAACAGGTTTTATTACTACATTAGCTACTTTAGCAGCTTGGCCCGTTACTCGAAACCCACGATTATTTTATTTTTTAATGTTAGCAATGTATAGTGGTCAAGTAGGATTATTTGCATCTCAAGATATTTTACTTTTCTTTTTTATGTGGGAATTAGAATTAATTCCAGTTTATTTACTTTTATGTATCTGGGGAGGTAAAAGGAGATTATATGCTACTACAAAATTTATTTTATATACG---GCTGGTGGTTCCATTTTTATTTTAATGGGAGCATTAACTATGGGATTTTATGGT---TCTAATCAATTAACATTAGATTTCCAAAATTTATCTAATAAATCATATCCTTTAGAATTAGAAATTATATTATATTTAGGTTTTTTTATTGCCTATGCTGTAAAATTACCGATATTTCCTTTACATACTTGGTTACCAGATACTCATGGAGAAGCACATTATAGTACATGTATGCTTTTAGCTGGAATACTTTTAAAAATGGGAGGATATGGATTAATTCGAATTAATATGGAATTATTACCACATGCTCATTCTATTTTTGCACCATGGATAGTTGCAGTAGGAGCAATTCAAATTGTTTATGCAGCTCTTATATCTTTTAGTCAGCGTAATTTAAAACGAAGAATTGCTTATTCCTCAATATCACATATGGGTTTTGTACTTATTGGTATTGGTTCTATGACAGATGTAGGTCTTAATGGCGCTATCTTACAAATGGTTTCTCATGGATTAATTGGTGCTGCACTATTTTTCTTAGCTGGAATAACTTACGATCGAACACGTACTTTATTTTTAGATCAAATGGGAGGAACAGCTATTTATATGCCTAAAATATTCACTATGTTTAGTAGTTTTTCAATGGCATCATTAGCATTACCTGGCATGAGTGGATTTGTAGCAGAATTTTTAGTTTTTTTAGGAATAGTTGTTAGTAACAAATATTCGTTTAATTTTAAAATACTTGTTACAATAATAGAAGCAATTGGAATAATTTTAACCCCTATTTACTTGTTATCAATGCTACGCCAAATGTTTTATGGATAT------AAGTTTTCTAAGTTTACC------ACTTTTTCTAATTCTAATATGGACGCAGGTCCACGTGAAATTTTCATTTTAGTTTGTTTAATTTTTCCTATTGTAGGTATTGGTCTTTATCCTAATTCAGTTTTGTCTTTATGGAACAGTAAAGTAAGTTTTATTTTATCT------------------ATGCTTGAACATATACTTAGTTTAGGTGCTTATTTATTTTGCATTGGTATTTTTGGATTAATTACAAGTCGAAACATGGTCCGAGCACTTATGTGTTTAGAGTTAATTTTTAATGCTGTTAATATTAATCTTATAACTTTTTCTAATTCTTTTGATACTCAACAAGCAAAAGGTGAAATTTTTGCTATTTTTATTATAGCGATTGCGGCTGCTGAAGCAGCTATTGGACTAGCTATTGTTTTAGCGATTTATCGTAATAAAAATTCAACTCGTATTGATCAATTTAATTTGTTAAAATGGATGGAATTTATATATCAATTTGTTTGGATTGTGCCTTTTTTTCCATTTATAGCTTCTATTTTAATAGGAGTAAATTTGCTTTTTTTTCCAAAATCAACTAAAAGTCTTCGTGAGATATGGGCCATTTTTAGTATATTATTATTAAGTATAGCCATGATTTTTTCTTTTAATATTTTATGGCAACAAATTAATGATAATATTATTTATCGATATTTATGGTCTTGGATTTTTGATAATAAAATTGATTTTAAAATAGGGTTTTTAATTGATCCTCTTACTTCTATTATGTTAGTTTTAATTACTACTGTAGGAGTTCTTGTTATGATTTATAGCGATAGTTATATGTCTTATGATCAAGGATATGTCAGATTTTTTGCATATTTAAGTCTTTTTACTGCTTCAATGCTAGGTTTAGTGCTTAGTCCTAATTTGATCCAAATTTATATTTTTTGGGAATTAGTAGGAATGTGTTCTTATTTACTAATAGGTTTTTGGTTTACTAGACCGAGTGCAGCTAATGCGTGTCAAAAAGCGTTTGTAACAAATCGTATAGGAGATTTTGGATTATTACTAGGTATTTTGGGTTTTTATTGGATAACAGGTAGTTTTGAATTTGAAATTTTATTTAAACGATTTAACGAT---TTG------GTTATTAATCATGAAGTTAATCTATATTTTGCTAACTTTTGTGCTCTTCTTTTATTTTTAGGTCCAATAGCAAAATCTGCACAATTTCCATTGCATATATGGTTACCGGACGCTATGGAAGGACCGACTCCAATTTCCGCTTTAATACATGCTGCAACTATGGTCGCTGCAGGTATTTTTTTAGTAGCGCGATGGTTTCCTCTTTTTCAGCTATTGCCATTTGTGATGACTATCATTTCTTGGGTAGGAGCAATAACTGCATTTTTAGGTGCTACGATAGCTCTTGCACAAACTGATCTTAAAAAAGGTTTAGCTTATTCTACTATGTCTCAATTAGGCTATATGATGCTGGCTTTAGGTATAGGTTCATATCAAGCTGGATTATTTCATTTAATTACACATGCTTATTCAAAAGCTTTATTATTTCTTGGATCGGGATCTGTTATTCATTCTGTAGAATCAATAGTTGGATATTCTCCTAATAAATGTCAAAATATGGCTTTTATGGGTGGTTTAAGAAAATATATGCCAATTACAGGAATAACTTTTCTTTTAGGTACATTTTCTCTTTGTGGTATTCCTCCATTTGCTTGTTTTTGGTCGAAAGATGAAATTATTACAGATAGTTGGTTATATTCTTCTACTCTTGGCTCGATATCTTTAGTTACGGCAGGATTAACAGCTTTTTATATGTTTCGTATTTATTTTTTAACTTTTGAAGGTGATTTGAGAGTAAATTTA---------------AATAAAGTCGCTTTTACTTATCCT------GTATCAATATGGGGAGAATTAAATTTAAAT------AAAAAA---------------AAT------------------TCAAATAAAAATAAATTTGTTTTAAATAAATACGATATCTTTTTTGAAACAGAT---CAAAATGAAAATCAAACAGAT---------------------------------------AATTTATCTTTTTTTTCAGAT---------ATT------AAAAAATTAAAATATCCTAAAGAATCAGATAATAAAATGTTATTTCCTTTATTAGTTTTAACCTTACCTACTTTATTTATTGGTTTTTTAGGTGCG---CCTTTTCCGGAAGGACAA------ATTGGATCTGATTTATTATCTCAATGGCTTTATCCAGTCTTTAAG------------TCCGCTGAGGAAATAACTTCTGGAAATTGG---CTAGAATTTGGATTAAATGCTATTAATTCGTTAAGTGTTGTTTTTAGTGGTATTTTTATTGCTTTTATTTTATATGGACCT---TTTTCATTATTTCCACAAAACTTAGAAAAAAATATTGAATTTTCATTAGAAAAAAATTTAAAT---------------------------------------------------TCGTTTTTTTCTTTTATATATAACTGGTCTTATTTCCGAGGTTATATTGATGTTTATTATAATATTGTATTTGTGAAAGGTACACGATTATTAGCTCAATCTCTGTCATTTTTTGATGAATGGATAATTGATGGGTTTGTAAATGGATTTGGTATTTTAACTTTTTTTGAAGGAGAAAGTATAAAATATTTAGAAGGAGGAAGAATTTCTTTTTATTTATTTGGTTTAATTTTTGGTATGATAATTTTATTATTTATAGGT---------TTT------------------------------------------------------GAAATTATTTTTTTTATTTTAGAAATAGGCGTAATATTAGGAAGTTTAGGAGTAGTATTACTTAGTAATATTGTATATTCAGCTTTTTTTTTAGGGCTAGTTTTTTTTTGTATATCTCTTTTATATTTTGCATTAAATGCGGATTTTGTAGCTGCTGCACAAATTTTAATTTATGTAGGAGCTGTAAATGTTTTAATTGTATTTGCTGTTATGTTAATTAATAAACCAGAGTCT------TTAAAAATTTTTCCAGTTTGGACTGTAGGCGATAAAATTACGTTAGCTATCTGTTTAACTAGTTTTTTTTTATTAGTAAATATAATTTTAAATACGTCATGGTCTAATATTACTGTAATTACAGAATCAAAAGGTTTTTTA---GAATCAAATTTTACACAAAATGTTCAACGTATTGGCTCTCTTTTATTAACCCAATATTTGCTTCCATTTGAACTTCTTTCTATCGTCCTTTTAGTTGCATTAATAGGCGCTATTGTTATAGCTCGTCGAGAAAATTTGATTGAAACAAATAAA---------------------------------------------ATGCTTGCTACAAAAACAAAACCCATGATAGTAAGTATGGGTCCTCATCATCCATCAATGCATGGTGTTCTTCGACTTATAGTTACTTTAGATGGGGAAAATGTTATTGATTGTGAACCTATACTGGGTTATTTGCACCGAGGTATGGAAAAAATCGCTGAAAATAGAACAATTGTTCAATATCTTCCATATGTCACGCGATGGGATTACTTAGCTACAATGTTTACAGAAGCTATAACTGTAAATGCACCGGAAAAATTAACAAATATTCAAGTTCCAAAAAGAGCTAGTTATATCAGAATGATTATGTTGGAATTAAGTCGTGTAGCTTCTCATTTGTTATGGCTTGGACCTTTTATGGCTGATATTGGTGCACAAACTCCTTTCTTTTATATTTTAAGAGAAAGAGAAATGATATATGATTTATTTGAAGCGGCTACTGGTATGCGAATGATGCATAATTATTTTCGTATTGGAGGAGTTGCTGTAGATTTACCCTATGGTTGGATAGATAAATGTTTAGATTTTTGCGATTATTTTTTACCAAAAGTCAATGAATATGAAAGACTTATTACAAATAACCCTATTTTTTTAAAACGAGTAGAAGGAATAGGTATTATTGGAAAAGAAGAAGCAATAAATTGGGGTTTATCTGGACCTATGTTACGTGCTTCAGGAGTTCAATGGGATCTTCGAAAAGTGGATCATTACGAGTGTTACGATGAATTAGATTGGCAAATACAATGGCAAAAAGAAGGAGATTCATTAGCTCGTTATTTAGTCCGAATTGGAGAAATGAAAGAGTCAATAAAAATAATTCAACAGGCATTAAAATCCATTCCTGGAGGGCCTTATGAAAATTTAGAAGCTCGACGACTT---CAGCGAGGAAAAAAATCAGAATGGAATAATTTTGAATATCAGTTTATTAGTAAAAAACCTTCTCCTACTTTTAAATTACCTAAACAAGAACATTATATTAGAGTAGAAGCTCCTAAAGGAGAATTAGGTGTTTTTTTAATAGGAGATGATAGTGTTTTTCCTTGGAGATGGAAAATTCGTCCACCAGGTTTTATTAATTTGCAAATTCTTCCTCAATTAGTAAAAGGAATGAAATTAGCAGATATTATGACAATATTAGGTAGTATAGATATTATTATGGGAGAGGTTGATCGT---ATGTTTACTATGGTAAATGGATTTCGAAACTATAGTGAACAAGCAATACAAGCTGCACGGTATATTGGTCAAGGTTTTATGGTAACCTTAGATCATATGAACCGGTTACCAATGACTATTCAATACCCTTATGAAAAGTTAATTCCATCTGAGCGTTTTCGTGGACGTATTCATTTTGAATTTGACAAATGTATTGCCTGTGAAGTATGTGTTCGTGTATGTCCAATTAATTTACCCGTTGTTGATTGGGAATTAAAAAAAGATGTAAAAAAAAAACAATTGAAAAGTTATAGTATTGATTTTGGAGTTTGTATATTTTGCGGAAATTGTGTTGAATATTGTCCTACAAATTGTTTATCTATGACTGAAGAATATGAACTTTCAATTTATGATCGTCATGATTTAAATTATGATCAAATTGCTTTAGGACGATTACCTATTTCTGTAATTGAAGATTCTACAATTAAAACTATTTCAAATTTAAGTTATTTATCTAAAGGAAGTATAGAAGGACATTCTAATTCAAGAAATGTTACAAATTTTTGA---ATGTTAAATACT---------TATACAAACAGTAGTACTAAAATACAAGGGCGCTTATCCGTTTGGTTAGCAAACCATAAGCTGCCTCATAGACCGTTAGGTTTTGATTATCAAGGTGTAGAAATTTTACAAATTAGATCAGAAGATTGGCTTTCTATAGCGGTTGCTTTATATGTTTATGGTTTTAATTATCTTCGTTCTCAATGTGCATATGATGTAGCACCTGGAGGACTTTTAGCTAGTGTATATCATTTTACAAAAATAGAAGATAAT------GTAGATCAACCTGAAGAAATATGTATAAAAATTTTTGTATCAAGACAAAAACCTAAAATACCATCTGTTTTTTGGATTTGGAAAAGCGCTGATTTTCAAGAACGGGAATCTTATGATATGTTAGGGATTTCTTATGAAAATCATCCACGTCTTAAACGTATTTTAATGCCTGATACTTGGATTGGTTGGCCTTTACGTAAAGACTATATTGTACCTGATTTTTACGAGTTACAAGATGCTTAC---------------------------------------------------------------------------------------------ATGGCGAAAAGGAGCACTAGAATGGTCTTAAATTCTAATTATGACAATTAT------AAAAATAAAATT---ACTAATTCCATGAAGCCACTTATA---AATTCAGTAAATCCGGCCTTTTCTAATCAAGAAAATCCAAATTCAGTAATTTTAACTACGTTTAATGATTTTACAAATTGGGCTAGACTTTCTAGTTTATGGCCACTTCTTTATGGTACCAGTTGTTGCTTTATTGAATTTGCTTCATTAATTGGTTCCCGATTTGATTTTGATCGTTACGGTTTAGTTCCAAGATCTAGCCCAAGACAAGCAGACCTTATAATAACAGCTGGTACTGTAACAATGAAAATGGCACCTTCTTTAGTAAGACTATATGAACAAATGCCTGAACCTAAATATGTAATTGCTATGGGTGCCTGTACTATTACAGGAGGTATGTTTAGTACCGATTCTTATAGTACAGTTCGTGGAGTAGATAAATTAATTCCTGTAGATATTTATTTACCGGGTTGTCCGCCGAAACCAGAAGCTATTATAGACGCTATAATAAAACTTCGTAAAAAAATAGCTCAAGAAACTTATAAAGATAAATCAAAATTTCAGCAAGGAAATAGATATTTAACATTAAATCATAAATTTCATTTTGTATCTAACATTAATACTGGCCAATATAATAAACAATTA------------------------------------------------------------------------------------------------------------------------------------------------------------------------------------CAAGTTATTACTTTTTTTTCTGCTTTAAGTTTATCTAAAGATTTTTTTAATTTTATTTGGATTGCTTTTTCAATTCTTATTCTTTTATTAACAATTACAATAGGAGTATTAGTTTTGGTTTGGCTTGAAAGAAAGATATCGGCAGGAATACAACAACGTATTGGACCTGAATATGCTGGTCCTTTAGGAATAATTCAAGCTTTAGCAGATGGCTTTAAATTATTATTAAAAGAAGATATTATTCCCTCTAAAGGAGATAATTGGTTATTTAATATTGGACCAGCAATAGTTGTTATACCAGTATTTTTAAGTTATTTAGTAATTCCTTTTGGTCACAATATTATTTTAGCTGATCTTAATATAGGTGTTTTTTTTTGGATTGCTATTTCTAGTATTGTTCCTCTTGGTCTTCTTATGGCAGGATATGGATCTAATAATAAATATTCATTTTTAGGTGGTCTTCGAGCGGCAGCTCAATCTATTAGTTATGAAATTCCATTAGCTTTATGTGTATTATCTATATCTCTACGTGTGATTCGTATGCAAAACAGAAATATTAGTTATTGGATCAAAAAGTGTGTGATTCAATCGATTTCGATTGTAATCCTA------ATGAAAATAATAGCTTGGCCGTCTATTTCCGAAGCATATCCAATTTTTGCACAACAGGCATATGAAGATCCTCGAGAAGCAACCGGCCGTATTGTATGTGCTAATTGTCATTTAGCTAAAAAACCAGTGGATATTGAAGTTCCTCAATCTGTATTACCAGATACAGTATTTGAAGCT------GTTGTTAAAATTCCTTACGACATGCAAATAAAACAAGTTCTTGCTAATGGTAAAAAAGGAGCGTTAAATGTAGGAGCTGTTCTTATTTTACCAAAAGGATTTGAATTAGCACCTGCAGATCGTATTCCTCCTGAAATGAAAGAAAAAATAGGTAATCTTTATTTTCAACCTTATAGTTCGGATAAAAAAAATATTCTTGTAATAGGTCCTGTTCCTGGTAAAAAGTATAGTGAAATGGTTTTTCCTATTCTTTCGCCAGATCCTGCTGTTAATAAAGAAGCTAATTTTTTAAAATATCCAATATATTTAGGAGCTAATAGAGGTAGAGGACAAATTTATCCTGATGGAAGTAAGAGTAATAATACTGTTTATAATGCATCAGCTGCAGGTACAGTAAGCAAAATTTTCCGTAAAGAA---AAAGGTGGTTATGAAATAACTATTGATACT---CAAGATGGACGTCAAATTGTTGATATTGTACCGGCAGGACCAGAACTTATTATTTCAGAAGGTGAGTTAATTAAAGCGGATCAACCTTTAACAAATAACCCTAATGTGGGTGGCTTTGGTCAAGGAGATGCAGAAATAGTACTTCAAGATCCATTACGTGTTCAAAGTCTTTTAGTATTTTTTGTTTCTGTTACATTAGCACAAATTTTCTTAGTACTTAAAAAGAAACAATTTGAAAAAGTTCAATTAGCAGAAATGAATTTT---------CTCAATAGAGTATACGATTGGTTTGAAGAACGTCTTGAAATTCAAGCAATTGCAGATGATATTACTAGTAAATATGTTCCACCACATGTGAATATATTCTATTGTTTAGGAGGCATCACCTTAACTTGTTTTTTAGTTCAAGTAGCAACTGGGTTTGCTATGACTTTTTATTATCGTCCAACTGTTACTGAAGCTTTTGCATCTGTTCAATATATCATGACTGAAGTTAATTTTGGCTGGTTAATTAGATCAGTTCATAGATGGTCCGCGAGTATGATGGTTTTAATGATGATTTTACACATATTTCGTGTTTATCTTACAGGGGGTTTCAAAAAACCTCGTGAATTAACTTGGGTTACTGGTGTTATTTTAGCAGTATTAACAGTTTCATTCGGTGTAACTGGATATTCTTTACCTTGGGATCAAATTGGTTATTGGGCTGTTAAAATTGTAACAGGTGTACCTGAAGCTATTCCTGTTATAGGCTCACCTTTAGTAGAAATATTAAGAGGAAGTGTTAGTGTAGGTCAATCTACATTAACTCGATTTTACAGTTTACATACTTTTGTATTACCACTTCTTACTGCAGTGTTTATGTTAATGCACTTTTTAATGATTCGTAAACAAGGTATTTCAGGTCCTCTA------------------------------------------------ATAACAAAAAAACCTGATTTAAGTGACCCTGTTTTACGAGCTAAATTAGCTAAAGGTATGGGTCATAACTATTATGGAGAACCTGCTTGGCCTAATGATCTTTTATATATTTTTCCAGTTGTTATTTTAGGTACTATTGCATGTACTGTAGGCTTAGCTGTTTTAGAGCCTTCTATGATTGGTGAACCAGCAAATCCTTTTGCAACTCCTTTGGAAATTTTACCTGAATGGTACTTTTTTCCAGTTTTTCAAATACTTCGCACAGTTCCTAATAAATTATTAGGTGTTCTTTTAATGGCTGCAGTACCTGCAGGCTTATTAACAGTACCTTTTTTGGAAAATGTAAATAAGTTTCAAAATCCTTTCCGTCGTCCAGTAGCAACAACTGTTTTTTTAATTGGTACTGTAGTATCTATTTGGTTAGGTATTGGAGCAGCTTTACCTATTGATATATCATTAACTTTAGGGCTTTTT------------------------------------------------------------------------ATGACTATTCGTTCACCGGAACCAGAA---------GTCAAGATTATGGTAGAAAAAGATCCCGTAAAAACTTCTTTTGAAAAATGGGCTAAACCAGGACATTTTTCAAGAACTTTAGCTAAG---GGTCCTAATACTACAACTTGGATTTGGAACTTACATGCTGATGCTCATGATTTTGACAGTCATACAAATGATTTGGAAGAAATTTCTCGTAAAGTCTTTAGTGCTCATTTTGGTCAATTAGCTGTTATTTTTATTTGGCTAAGTGGTATGTATTTTCATGGAGCTCGCTTTTCAAATTATGAAGCGTGGCTGAGTGATCCTACTCATATTAAGCCTAGTGCTCAAGTTGTTTGGCCAATAGTAGGTCAAAAAATTTTGAATGGAGATGTAGGTGGAGGTTTTCAAGGAATACAAATCACCTCCGGCTTTTTTCAACTTTGGCGAGCATCTGGAATAACTAGCGAATTACAGCTTTATACTACTGCAATAGGTGGGTTAATTTTTGCAGCTTTAATGCTTTTTGCTGGATGGTTTCATTACCATAAGGCAGCCCCTAAATTAGCTTGGTTTCAAAATGTGGAATCTATGCTAAACCATCACTTAGCTGGGCTATTAGGTTTAGGATCTTTAGCTTGGGCAGGACACCAAGTGCATGTCTCTTTACCTATTAATCGACTTTTAGATGCCGGGGTGGATCCTAAAGAAATACCACTTCCTCATGAATTTATTCTAAATCGTGATCTTTTAGCTCAGCTTTATCCAAGTTTTTCTAAAGGATTAACTCCATTTTTTACTTTAAATTGGTCAGAATATTCAGACTTTTTAACTTTTCGTGGAGGATTAAATCCAGTTACCGGAGGTTTATGGCTAACTGATACAGCACATCATCATTTAGCTATTGCAGTTCTTTTTCTGGTTGCTGGACATATGTATAGAACTAATTTTGGCATTGGCCATAGCATGAAAGAAATTCTAGAAGCTCATAAAGGTCCTTTTACAGGCGAAGGTCATAAAGGATTATATGAGATTTTAACTACTTCATGGCATGCTCAATTAGCTATTAATTTAGCTATGCTAGGTTCTTTAACTATTATCGTAGCTCATCATATGTATGCTATGCCTCCTTATCCATACTTAGCTACTGACTATGCTACTCAACTTTCTTTATTCACACATCATATGTGGATTGGTGGTTTTCTTGTAGTTGGAGCTGCTGCACATGCAGCTATTTTTATGGTAAGAGATTATGATCCAACAACTCAATACAATAACTTATTAGATCGTGTTTTACGACATCGTGATGCAATAATATCACACCTTAATTGGGTTTGTATTTTCTTAGGTTTTCATAGTTTTGGATTATATATTCATAATGACACAATGAGCGCTTTAGGCCGTCCTCAAGATATGTTTTCAGATACAGCTATACAATTACAACCTGTATTTGCTCAATGGATCCAAAATACTCATGCTTTAGCACCTAGTTTAACAGCTCCTAATGCAACAGCGAGTACTAGTTTAACTTGGGGTGGTGGTGACTTAGTTGCAGTAGGTGGTAAAGTAGCTTTATTACCAATTCCATTAGGAACTGCAGACTTTTTAGTACATCATATTCATGCTTTTACTATTCATGTAACAGTATTAATTTTATTAAAAGGTGTTTTATTTGCACGTAGTTCTCGTTTAATTCCTGATAAAGCTAATCTTGGTTTTAGATTTCCGTGTGATGGACCTGGAAGAGGCGGAACATGCCAAGTATCTGCTTGGGACCATGTTTTCTTAGGTTTATTCTGGATGTACAATGCCATTTCAGTAGTTATTTTCCATTTTAGTTGGAAAATGCAATCTGATGTATGGGGTTCTATCAGCGATCAAGGCGTTGTTACTCATATTACAGGAGGAAACTTCGCACAAAGTTCAATTACAATTAATGGATGGCTTCGTGATTTCTTATGGGCACAAGCGTCTCAAGTAATTCAATCTTATGGTTCGTCATTATCTGCCTATGGTCTTCTATTTTTAGGCGCACACTTCGTTTGGGCATTTAGTTTAATGTTCTTATTTAGTGGTCGAGGATATTGGCAAGAACTTATTGAGTCTATTGTTTGGGCTCACAACAAATTAAAAGTTGCCCCTGCTATTCAGCCTAGAGCCTTAAGTATTGTACAAGGTCGTGCTGTAGGAGTAGCTCATTACCTTCTGGGCGGGATTGCCACAACATGGGCATTCTTCCTAGCGAGAATTATTTCAGTAGGAATGGCATCAAGATTTCCAAAATTCAGCCGGGGCCTATCTCAAGACCCAACTACTCGTCGTATTTGGTTCGGTATTGCTACCGCACATGACTTTGAAAGCCATGATGATATGACTGAAGAACGTCTTTATCAAAAAATTTTCGCTTCTCACTTTGGTCAGTTAGCAATAATTTTTTTATGGACCTCTGGTAATTTATTTCATGTAGCTTGGCAAGGTAATTTCGAAGCATGGGGACAAGATCCTTTACATGTACGACCAATTGCTCATGCAATTTGGGACCCACATTTTGGTCAACCAGCAGTAGAAGCATTTACTCGAGGCGGAGCTTCAGGTCCTGTTAATATAGCTTATTCTGGAGTATATCAATGGTGGTATACAATTGGTTTACGTACGAATCAAGATCTTTATGGCGGATCTATTTTTCTATTATTTGTTTCGGCTCTTTTTTTAATCGCAGGTTGGTTACATTTACAACCAAAATGGAAACCAAGTGTTTCATGGTTTAAAAATGCCGAATCTCGTCTTAATCATCATTTATCTGGTCTTTTTGGAGTTAGTTCTTTAGCATGGACAGGACATTTAGTTCATGTGGCTATTCCTGAATCTAGAGGTGAGCATGTAAGATGGAATAATTTATTAACAGCATTACCACATCCTCAAGGTTTAGGACCTTTTTTTGCAGGACAATGGAATGTTTATGCTCAAAATCCTGATTCAAATAGTCATTTATTTGGTACTTCTGAAGGAGCAGGTACTGCAATTTTAACTTTTCTTGGCGGATTTCACCCACAAACACAAAGTTTATGGCTGACTGATATGGCTCATCACCATTTAGCTATCGCAGTTATTTTTATTATAGCTGGTCATATGTATAGAACTAATTTTGGTATTGGTCATAGTATGAAAGAAATTTTAGAAGCACACACCCCTCCAGGAGGTCGTTTAGGCCGTGGGCATAAAGGTCTTTATGATACAATTAATAATTCGCTTCATTTTCAATTAGGTCTTGCTTTAGCTTCTTTAGGCGTTATTACTTCTTTAGTAGCTCAGCATATGTATTCTTTACCTCCATATGCATTTTTAGCACAAGATTTTACTACTCAAGCCGCATTATATACTCATCATCAATACATCGCTGGATTTATTATGACAGGTGCATTTGCTCATGGAGCTATTTTCTTTATAAGAGATTATAATCCAGAACAAAATAAAGATAATGTGTTAGCTAGAATGTTAGAGCATAAAGAAGCGATCATTTCACATTTAAGTTGGGCTAGTTTATTTTTAGGCTTCCATACTTTAGGACTTTATGTTCATAATGATGTTATGCTTGCTTTTGGTACTCCAGAAAAACAAATTTTAATTGAACCTGTATTTGCCCAATGGATCCAATCTGCTCATGGTAAGGCTTTATATGGTTTTGATGTTCTTTTATCATCTGCAGATAGTCCAGCTTTTAATGCTGGTCAAACTCTATGGTTACCAGGTTGGTTAGATGCTATTAATAATAATAGCAATTCCTTATTCTTAACTATTGGCCCTGGAGATTTCTTAGTTCATCACGCTATTGCTTTAGGTTTACATACAACTACTTTAATTTTAGTTAAAGGTGCTTTAGATGCTCGTGGTTCTAAATTAATGCCAGACAAAAAAGAATTTGGTTATAGTTTCCCTTGTGACGGCCCAGGACGAGGTGGTACTTGTGATATTTCAGCTTGGGATGCTTTTTATTTAGCTGTTTTTTGGATGCTAAATACTATTGGATGGGTTACTTTTTATTGGCATTGGAAACATATTACTTTATGGCAAGGAAATGTAGCTCAATTTAATGAGTCTTCTACATATTTAATGGGATGGTTAAGAGATTATTTATGGTTAAACTCTTCACAACTTATTAATGGATATAATCCTTTTGGTATGAATAGTTTATCTGTATGGGCTTGGATGTTCTTATTTGGACATCTTGTTTGGGCTACTGGGTTTATGTTTCTAATTTCTTGGCGTGGATATTGGCAAGAGCTTATTGAAACTTTAGCTTGGGCTCATGAACGTACACCTTTAGCTAATTTAGTTCGTTGGAAAGACAAACCAGTAGCTCTTTCTATTGTTCAAGCACGATTAGTTGGTTTAGCTCATTTCTCAGTTGGTTATATATTT------------------ACTTATGCAGCTTTCTTAATTGCTTCTACATCAGGTAAATTTGGCATGACTGCTACTTTAGAAAGACGCGAAAGCGCAAGCCTATGGGGTCGCTTCTGCGACTGGGTTACCAGCACTGAAAACCGCCTTTACATCGGATGGTTCGGTGTTTTAATGATTCCTACTCTATTAACTGCAACTTCTGTATTTATTATTGCTTTCATTGCAGCTCCTCCTGTAGATATTGATGGTATCCGTGAGCCTGTTTCTGGTTCTCTTCTTTACGGAAACAACATCATCTCTGCTGCTATCATCCCTACTTCTGCAGCTATCGGTTTGCACTTCTACCCAATTTGGGAAGCTGCTTCCGTTGATGAATGGCTTTACAACGGTGGTCCTTACGAGTTAATCGTTCTTCACTTCTTACTTGGTGTAGCTTGCTACATGGGTCGTGAGTGGGAACTTAGCTACCGTTTAGGTATGCGTCCTTGGATCGCTGTTGCATATTCAGCTCCTGTTGCGGCTGCTACTGCTGTTTTCTTGATCTACCCAATTGGTCAAGGAAGCTTCTCTGACGGTATGCCTTTAGGAATCTCTGGTACTTTCAACTTCATGATTGTGTTCCAAGCTGAACACAACATCCTTATGCACCCATTCCACATGCTTGGTGTAGCTGGTGTATTCGGTGGCTCTCTATTCAGTGCTATGCATGGTTCCTTAGTAACTTCAAGTTTAATCCGTGAAACTACTGAGAATGAGTCTGCTAACGCAGGTTACAAGTTTGGTCAAGAGGAAGAAACTTACAACATCGTAGCTGCTCACGGTTACTTTGGTAGATTAATTTTCCAATACGCTAGCTTTAACAACTCTCGTTCTTTACACTTCTTCTTAGCTGCTTGGCCTGTAGTAGGTATCTGGTTCACTGCATTAGGTATCAGCACTATGGCTTTCAACTTAAACGGTTTCAACTTCAACCAATCTGTTGTTGACAGTCAAGGTCGTGTTATTAACACTTGGGCTGACATCATCAACCGTGCTAACCTTGGTATGGAAGTTATGCATGAACGTAACGCTCACAACTTCCCTCTAGACTTA---GCTTCTGTTGAAGCTCCTTCTGTAAACGGTATGGGTTTACCTTGGTATCGTGTTCATACTGTTGTACTAAATGATCCCGGTCGTTTAATTGCTGTACATTTAATGCATACCGCTTTAGTTTCTGGCTGGGCAGGTTCTATGGCTTTATACGAATTAGCTGTTTTTGATCCTTCTGATCCTATTCTTGATCCAATGTGGAGACAAGGTATGTTTGTTATACCGTTTATGACTCGTTTAGGAATAACAAAATCTTGGGGCGGTTGGAGCATTACGGGTGAAACTGTAAATAATGCAGGTATTTGGAGTTATGAAGGTGTAGCTGCAGTACATATTGTATTATCAGGTTTACTATTTTTAGCAGCAATTTGGCACTGGGTGTATTGGGATTTAGAGTTATTTCGTGATGAACGTACAGGAAAACCTTCATTAGATTTACCTAAAATTTTTGGTATTCATTTATTTTTATCTGGAGTTCTTTGTTTTGCATTTGGAGCTTTCCATGTAACAGGCTTATTTGGCCCTGGTATTTGGGTATCCGATCCTTATGGATTAACTGGAAAAGTACAACCTGTTGTTCCAGCTTGGGGAGCTGAAGGTTTTGACCCTTTTGTTCCAGGAGGGATAGCTTCTCACCATATTGCAGCAGGTATTTTAGGTATACTAGCTGGTTTATTCCATCTTAGTGTTCGTCCTCCTCAACGATTATATAAAGGATTACGTATGGGGAATGTTGAAACTGTTTTATCTAGTAGTATTGCTGCTGTATTTTTTGCTGCTTTTGTTGTTGCTGGAACTATGTGGTACGGTTCTGCTGCAACTCCAGTAGAATTATTTGGCCCTACTCGTTATCAATGGGATCAAGGTTTTTTTCAACAAGAAATCGATCGTCGAATTCGTGCTAGTAAAAGCGAAAATTTAAGTTTGTCAGAAGCTTGGTCTAAAATTCCAGAAAAATTAGCTTTTTATGATTACATTGGTAATAATCCAGCTAAAGGTGGATTATTTAGAGCGGGTGCTATGGATAATGGAGATGGAATAGCTGTTGGATGGTTAGGTCATGCTGTTTTTAAAGATAGAGAAGGACATGAACTTTTTGTTCGTCGTATGCCTACTTTCTTTGAAACTTTTCCAGTGGTTTTAGTAGATGAAGAAGGAATTGTTAGAGCTGACGTTCCATTTAGAAGAGCGGAATCTAAATATAGTGTTGAACAAGTTGGTGTAACTGTTGAATTTTACGGTGGTGAACTTAACGGAGTAAGTTTTAGTGATCCAGCTACAGTAAAAAAATATGCTAGACGTGCTCAACTAGGTGAAATTTTTGAATTTGATCGCGCTACTTTAAAATCAGATGGTGTTTTCCGTAGTAGTCCAAGAGGTTGGTTTACTTTCGGTCATGCCACGTTTGCTCTTCTTTTCTTCTTTGGTCATATTTGGCACGGTGCTAGAACTCTATTTAGAGACGTTTTTGCTGGTATTGATCCAGATCTAGACGCACAAGTAGAATTTGGAGCATTCCAGAAATTAGGAGACCCTACTACTAAGAGACAAATAATCATGAAGGTATTCGTGCTTGGATGGCAGCTCAAGATCAGCCTCATGAAAATCTTGTATTCCCAGAGGAGGTTCTACCACGTGGAAACGCTCTTTAATGGAACCTTGGCTTTAAGTGGTCGTGATCAAGAAACCACTGGTTTTGCTTGGTGGGCTGGTAATGCTAGACTTATTAATTTATCTGGTAAGTTATTAGGTGCTCACGTAGCTCATGCTGGATTAATTGTATTCTGGGCTGGAGCAATGAATCTTTTTGAAGTAGCTCACTTTGTACCAGAGAAGCCTATGTACGAACAAGGATTAATTCTACTTCCTCACCTAGCTACTTTAGGTTGGGGAGTAGGTCCTGGTGGAGAAGTTATAGATACTTTTCCATATTTTGTATCTGGAGTACTTCACCTAATTTCTTCTGCGGTTTTAGGTTTTGGTGGTATTTATCACGCATTAATTGGGCCAGAAACTTTAGAAGAATCTTTCCCATTTTTTGGTTATGTATGGAAAGATAAAAATAAAATGACTACTATTTTAGGTATTCATTTAATTTTATTAGGTGCTGGCGCTTTCCTTTTAGTATTTAAAGCCTTATATTTTGGCGGAATATATGATACTTGGGCTCCTGGAGGAGGTGACGTAAGAAAAATTACAAATCTTACTCTTAGTCCTGGTGTTATATTTGGTTATTTACTTAAATCACCTTTTGGTGGCGAAGGATGGATTGTTAGTGTAGATAATTTAGAAGATATTATTGGAGGCCATGTTTGGTTAGGTTCTATCTGTATTTTTGGTGGAATCTGGCATATTTTAACAAAACCATTTGCTTGGGCTCGTCGAGCTCTTGTTTGGTCTGGCGAAGCTTATTTATCTTATAGTTTAGGAGCTATTGCCGTTTTTGGTTTTATTGCTTGTTGTTTTGTTTGGTTTAATAACACAGCTTATCCAAGTGAATTTTATGGTCCTACTGGACCAGAAGCTTCTCAAGCACAAGCTTTTACTTTCCTAGTTAGAGACCAACGACTTGGTGCTAACGTAGGTTCTGCTCAAGGACCTACTGGTTTAGGTAAATATCTAATGCGTTCTCCTACTGGAGAAATCATTTTTGGTGGAGAAACTATGCGTTTTTGGGACCTTCGTGCTCCATGGTTAGAACCTTTACGAGGACCTAATGGTTTGGACTTAAGTAAGTTGAAAAAAGATATTCAACCTTGGCAAGAAAGACGTTCTGCAGAATATATGACTCATGCTCCGTTAGGTTCTTTAAATTCTGTAGGTGGTGTAGCTACTGAAATTAATGCAGTAAATTATGTGTCTCCACGTAGTTGGTTAGCTACTTCTCACTTTGTATTAGGATTTTTCTTCTTTGTAGGTCATTTATGGCATGCAGGAAGAGCACGTGCAGCTGCAGCTGGATTTGAAAAAGGAATTGATCGTGATTTTGAGCCTGTTCTTTCTATGACACCTCTTAATATGACTATAGCCATTGGAAAGTCTTCCAAAGAACCAAAAGGTTTATTTGATAGTATGGATGACTGGCTAAGAAGAGACCGTTTTGTATTTGTAGGTTGGTCTGGTCTATTACTTTTTCCGTGCGCTTATTTTTCTTTAGGTGGATGGTTTACAGGTACAACTTTTGTAACTTCATGGTATACTCATGGATTGGCTAGCTCTTATTTAGAAGGTTGTAATTTTCTAACTGCTGCTGTTTCTACTCCTGCTAATAGTTTAGCACATTCGTTATTACTATTATGGGGTCCAGAAGCACAAGGAGATTTCACTCGTTGGTGTCAATTAGGAGGTCTATGGACTTTCGTTGCTCTTCATGGAGCTTTTGCTTTAATAGGCTTTATGTTGCGCCAATTTGAGCTTGCTAGATCCGTACAATTACGTCCTTATAACGCAATTGCTTTTTCTGGCCCAATTGCTGTTTTTGTTTCTGTATTTTTAATTTACCCACTTGGTCAATCAGGTTGGTTTTTTGCACCTAGTTTTGGTGTTGCAGCAATTTTCCGATTCATTTTATTCTTCCAAGGTTTCCATAACTGGACTTTAAACCCATTTCATATGATGGGAGTTGCTGGAGTCTTGGGAGCTGCTCTTTTATGTGCTATTCATGGTGCAACTGTAGAAAATACTTTATTTGAAGATGGTGATGGTGCAAATACATTCCGTGCGTTTAACCCAACTCAATCTGAAGAAACTTATTCTATGGTTACAGCTAACCGTTTCTGGTCTCAAATCTTCGGTGTTGCATTTTCTAACAAACGTTGGTTGCATTTCTTTATGCTATTTGTACCAGTAACTGGTTTATGGATGAGTGCTATTGGAGTAGTTGGTTTAGCTTTAAATTTACGAGCTTATGATTTTGTTTCTCAGGAAATTCGTGCAGCTGAAGACCCTGAATTTGAAACTTTTTACACTAAAAATATTCTTCTAAATGAAGGTATTCGTGCTTGGATGGCAGCTCAAGATCAGCCTCATGAAAATCTTGTATTCCCAGAGGAGGTTCTACCACGTGGAAACGCTCTT---------------ATGGTCTTAAATTCTAATTATGACAATTAT---AAAAATAAAATT---ACTAATTCCATGAAGCCACTTATAAATTCAGTAAATCCGGCCTTTTCT---------AATCAAGAAAATCCAAATTCAGTAATTTTAACTACGTTTAATGATTTTACAAATTGGGCTAGACTTTCTAGTTTATGGCCACTTCTTTATGGTACCAGTTGTTGCTTTATTGAATTTGCTTCATTAATTGGTTCCCGATTTGATTTTGATCGTTACGGTTTAGTTCCAAGATCTAGCCCAAGACAAGCAGACCTTATAATAACAGCTGGTACTGTAACAATGAAAATGGCACCTTCTTTAGTAAGACTATATGAACAAATGCCTGAACCTAAATATGTAATTGCTATGGGTGCCTGTACTATTACAGGAGGTATGTTTAGTACCGATTCTTATAGTACAGTTCGTGGAGTAGATAAATTAATTCCTGTAGATATTTATTTACCGGGTTGTCCGCCGAAACCAGAAGCTATTATAGACGCTATAATAAAACTTCGTAAAAAAATAGCTCAAGAAACTTATAAAGAT---AAATCAAAATTTCAGCAAGGAAATAGATATTTAACATTAAATCATAAATTTCATTTTGTATCTAACATTAATACTGGCCAATATAATAAACAATTA---------------------------------------------------------------------------------------------------------------------------------------------ATGTCACCACGCCCGGAGATTAAAGCAGGTGTTGGATTTAAAGCTGGTGTTAAAGATTACCGATTAACTTATTACACTCCAGATTATCAAACTAAAGATACTGATATTTTAGCAGCATTTCGTATGACTCCTCAACCAGGAGTACCAGCTGAAGAATGTGGAGCTGCTGTAGCTGCGGAATCTTCTACTGGTACATGGACTACTGTTTGGACTGATGGACTTACTAGTCTTGATCGTTACAAAGGTAGATGCTATGCAATTGAACCAGTTGCTGGAGAAGAAAATCAATATATTGCTTATGTTGCTTACCCATTAGATTTATTTGAAGAAGGTTCTGTTACTAACTTATTTACTTCTATTGTTGGTAACGTTTTTGGATTTAAAGCTTTAAGAGCTTTACGTCTAGAAGATTTACGTATTCCTCCAGCTTATTCTAAAACTTTCCAAGGCCCACCTCACGGTATTCAAGTTGAAAGAGATAAATTAAACAAATATGGTCGTCCATTATTAGGATGTACTATTAAACCAAAATTAGGTTTATCTGCTAAAAACTATGGTAGAGCTGTATACGAATGTCTTCGTGGTGGACTTGATTTCACTAAAGATGATGAAAACGTAAACTCTCAACCTTTCATGCGTTGGAGAGACCGTTTCTTATTCTGTGCAGAAGCTATTTACAAATCTCAAGGTGAAACAGGTGAAATTAAAGGGCATTATCTAAATGCTACTGCAGGTACTTGTGAAGAAATGATCAAAAGAGCTCAATTTGCTAGAGAATTAGGTATGCCTATTGTTATGCATGACTACTTAACTGGTGGTTTTACTGCAAATACTAGTTTAGCTCACTATTGTCGTGACAATGGTTTACTTCTTCACATTCACCGTGCAATGCACGCAGTTCTTGACCGTCAAAAAAATCACGGTATGCACTTCCGTGTATTAGCTAAAGCATTACGTTTATCTGGTGGTGACCACATTCACTCCGGTACTGTAGTAGGTAAACTTGAAGGGGAACGTCAAGTAACTCTAGGGTTTGTTGACTTACTTCGTGATGACTATATTGAAAAAGATAGAAGTCGTGGTATTTACTTTACTCAAGATTGGGTTTCTCTGCCAGGTGTTTTACCAGTAGCTTCCGGTGGTATTCACGTTTGGCACATGCCAGCGTTAACTGAAATCTTCGGAGATGACTCTGTATTACAATTTGGTGGTGGAACTTTAGGTCACCCTTGGGGTAACGCACCTGGTGCAGTTGCTAACAGGGTTGCTTTAGAAGCTTGTGTACAAGCTCGTAATGAAGGACGTGACCTTGCTCGCGAAGGAAATGAGATTATTCGTGAAGCTGCTAAATGGAGTCCTGAATTAGCTGCTGCTTGTGAAGTTTGGAAAGAAATTAAATTTGAGTTTGACACAGTTGATACTTTA------ATGATTCAACCTCAAACTTATTTAAATGTAGCTGATAATAGTGGAGCGCGCAAATTAATGTGTATACAAATTTTAGGCGCAAGTAATCGTAAATATGCACATATTGGTGATATTATTATTGCCGTAGTTAAAGAAGCAATACCAAATATGCCATTAAAAAAATCAGAAGTAGTTCGAGCAGTTGTTGTACGAACTTGTAAAGAACTTAAACGTAAAAACGGAACTATTATACAATTTGATGATAATGCTGCAGTTATTATTAATCAAGAAGGAAATCCTAAAGGAACTCGAGTTTTTGGCCCTGTTGCACGAGAATTACGTGAATCTAATTTTACTAAAATAGTTTCGTTAGCACCTGAAGTATTAATGACTAGAGTTAAACGTGGGTATGTAGCTCGAAAACGACGAAAAAATATTTTTACGCTTACATCAGGATTTCAAGGAGCTCATTCAAAATTATTTCGAACAGCTAATCAGCAAGGAATGCGAGCGTTAGCTTCTTCTTATCGAGATAGAAATAGACGAAAAAGAGATCTTCGTCGTTTATGGATCACTCGAATTAATGCAGCAGCACGCAATAATGGAATT------TCATATAATAAATTAATTCAAAACTTATATCAAAATCAAATACTTTTAAATCGAAAAATGCTTGCACAAATAGCGTTATTAGACACTAATTGTTTTTCTACAATAATGAAAAAAATT------------------------------------------------------------------------------ATGAAATCTGACAAATCAAATTTAGAAGTACGAGCTTTGGCTAAACATATACGTATGTCTGCTCATAAAGCGCGCAGAGTAGTTAATCAAATTCGCGGTCGTTCGTATGAACAAGCACTTATGATATTAGAATTTATGCCATATCGAGCATGTTATCCTATATTACAATTAGTTTCTTCAGCAGCAGCAAATGCAAATCACAATTTAAATCTAAATAGAGCGAATTTAATTATAAGTGAAGCAAAAGTAGATGAAGGCCCTGTTTTAAAAAGATTTCAACCTAGAGCTCAAGGACGGGGATATCCTATACATAAACCTACTTGTCATATAACAATTACCGTA------------------------------------------------------------------------------------------------------------------------------------------------ACCAATATGCCTTTAGGCACTGCAATACATAATATAGAAATAACACCAGGGAAAGGCGGACAGCTAGTAAAAAGTGCAGGAGCTGTAGCTAAACTTATTGCAAAAGAAGGCCAATTAGCTACATTACGGTTACCTTCGGGTGAAGTTCGTTTAGTATCCCAAAATTCTTTAGCTACAATTGGACAAATTGGAAATGTTGATGCTAATAATAAAACAATAGGTAAAGCCGGAGCAAAGCGATGGTTAGGAAAACGTCCTAGAGTAAGAGGTGTAGTTATGAACCCTATTGATCACCCTCATGGAGGTGGTGAAGGTCGAGCCCCTATTGGAAGAGAAAAACCATTAACTCCTTGGGGTCGTACTGCACTTGGAAAACGAACCCGCAAAATAAAAAAATATAGTAATCCTTTAATTTTACGTCGACGTAAAAAT------------------------------------------------------------------------------------------------------------------------------------------------------------------------------------------------------------------------------------------------------------------------------------------------------------------------------------------------------------------------------------------------------------------------------------------------------------------------------------------------------------------------------------------------------------------------------------------------------------------------------------------------------------------------------------------------------------------------------------------------------------------------------------------------------------------------------------------------------------------------------------------------------------------------------------------------------------------------------------------------------------------------------------------------------------------------------------------------------------------------------------------------------------TTTTCACTTCCTGAATTAAGACAAATTCAATTTAAAAGTTATTATTATTTTATTTATAAAAATTTAATTTCTGAACTAAATATTTTTCCTGAAATTTTTGATTTAAATCAAGAATTTCAATTTGAATTATTAAATAAAGAATATAAATTAATAAAACCA---------GAAAAAACTACTATTAAATTTCACTAT---AATACATATTCTTCTGATTTATATGTTACATGTCGATTGCTTCGTCGAAAAAAAAAAATAGAAATTCAAAAACAAACTATATTCATTGGAAGTATTCCTTTAATAGATTATCAAAGTACTTTTAGAATTAATAGTGTTACAAGAGTAATAATTAATCAAATTTTACGAAGTCCAGGTATTTATTATAATTCTGAATTAGATCATAATGGA------ATTTCT---ATATATACAGGTACAATTATTTCTGATTGGGGAGGGAGATTAAAGTTAGAAATTGATAGCAAAACAAGAATTTGGGCCCGTATAAGTAAAAAACGAAAAGTTTCTATTTTAGTTTTATTATTAGCTATGGGCTTAACTATAAAACAGATTTTAGATAGTGTTTGTTCTTCAAAAATTTTTTTAGATTTTTTA------AAAGAAAAAAAAAAAAAA---AAGGAGCATCTTCAATCTACTGAGGATGCTATGGTAGAACTTTATAAACAATTATATTATATCGGA---------GGAGACCTTTTATTTTCTGAATCTATACGTAAAGAATTGCAAAAAAAATTTTTTCAGCAAAGATGTGAGTTAGGAAAAATTGGCCGATTAAATGTAAATAAAAAACTTAGTTTAGATATACCTGAAAATGAATTTTTTTTATTACCGCAAGATATCTTAGCTGCTATAGATTATTTAATAAAAATAAAATTTGGTATTGGTACACTTGACGATATAGATCATTTAAAAAATCGTCGTATCCGCTCTGTAGCCGATTTATTGCAAGATCAATTAAAATTAGCATTAATACGTTTAGAAAATTCAGTACGACAAGTT---------------ATGCGTAGAACAACTAAAAGAAAACGCTTACTTAGTCCTAAAAATTTAATTACTCAAACACCATTAATTGCTACTTTTAAAGAGTTTTTTGGCTCACATCCTTTATCCCAATTTCTCGATCAAACCAATTCATTGGCGGAAATTGTTCATAAAAGAAGATTAAGCTCGCTAGGTCCTGGCGGAGTAACAAGACGAACAGCCGGTTTTCAAGTACGTGATATTCACTTTAGTCATTATACTCGAATTTGCCCTATTGAGACATCTGAAGGTATGAATGCTGGACTTATTGCGTCATTAGCAATTCATGCTAACGTAAATAATTGGGGATTTTTGGAAAGTCCTTTTTATAAA---ATCTCTAAAAATGTTAAAGAAGAA---------AAAATTATTAATTTATCTGCAGGA------GAAGACGAATATTAT------CGAATAGCTACAGGAAATTGTTTGGCTTTAGAC---CAAGGGACTCAAAAAATACAAATA---ACTCCAGCTCGCTATCGACAAGAATTTTTGGCTATTGCTTGGGAACAAATACATCTTCGAAGTATTTATCCTTTACAATATTTTTCTGTTGGGGTTTCACTTATTCCATTTTTAGAGCATAATGATGCAAACCGTGCGTTAATGGGTTCTAATATGCAACGTCAAGCTGTTCCACTTATAAAACTTGAAAAATGTATTGTAGGAACAGGATTAGAAAGTCAAGTTGCTTTAGATTCCGGAAACGTAATGATTACAAAACAAAGTGAAAAAATAATGTATACTGATGGTAAAAAAATAAGTTTACTTAATAATACTAATGAAACTGTT---AATACACATTTAATTATATATCAACGTTCTAACAACAGTACGTGTATACATCAAAAACCGCAAGTTATTTCAAAAAAATTTTTAAAAAAAGGGCAAGTTTTAACGGATGGTGCAGCTATTTTAAAAGGAGAATTAACTTTAGGAAAAAATATTTTAGTAGCATATATGCCATGGGAAGGCTATAATTTTGAAGACGCAATACTTATTAGCGAACGCTTAATCTATGAAGATATTTACACATCCATTCATATTGAAAGATATGAAATAGAATCTCGAAATACAAATCAAGGC---CCTGAAAAAATTACTAAAGAAATACCGCATTTAGAAAATAGTGTACTCCGTCATTTAGATAAAAACGGACTTGTAATACCAGGATCATGGGTAGAAACAGGGGATGTTTTAGTAGGAAAATTAACACCTCAAGAAACAGAAGAATCTTTACGTGCTCCAGAAGGAAAATTATTACAAGCTATATTTGGTATTCAAGTAACTAACGCAAAAGAGACTTGCCTGAAAGTTCCTTTAAATGGAAAAGGCCGAGTTATTGATGTAATATGGATT---------------------------------------------------------------------------------------------------------TCTAAAAAAGAAAATTCGAGTAATTATGAAAAAATAATCCATGTTTATATAGCACAAAAACGAAAAATACAAGTCGGAGATAAAGTAGCTGGAAGACATGGAAATAAAGGTATTATTTCAAAGATTTTACCTAGACAAGATATGCCTTATTTACAAGATGGAACGCCTATTGATATGGTATTAAGTCCTTTAGGAGTACCATCACGTATGAATGTAGGACAAATTTTTGAATGTTTACTTGGCTTAGCTGGTTATTTTTTAGGAAAACATTATAGAATAACTCCTTTTGATGAAAAATATGAACGAGAAGCTTCAAGAAAATTAGTTTTTTCTGAACTTTATAAAGCTAGTAAAAAAACAGGAAACCTTTGGTTATTTGAACCTGAAAACCCTGGGAAAAGTCGTTTACTAAACGGAAGAACTGGCGAAATCTTTGAGCAAGCTGTTACAGTAGGAAAAGCTTATATGCTAAAATTAATTCATCAAGTTGATGATAAAATTCATGCACGTTCTAGTGGGCCTTATGCGCTTGTTACTCAGCAACCTCTTAGAGGTAGATCCAGACGAGGAGGACAAAGAGTCGGGGAAATGGAAGTCTGGGCTTTAGAAGGATTTGGTGTTGCTTATATTTTGCAAGAAATGCTTACTATTAAGTCTGACCATATTCATGCACGCTATGAAGTACTTGGTGCCATTATAACAGGAGAACCAATACCTAAACCTAAAACT---GCTCCAGAATCTTTTTTATTACTTGTTCGCGAATTACGCTCTTTATCTTTAGAATTAGATCATGCCGTTATCTTTGAAAAAAACTTAAATATAAAATTCAAGGATGTTAATCTTTTTCTTGCTAGACCTATTTCAAAAAAACCAATTTTATTAAAATTACGA---GGTTTATTTAAATATGAAGATCAATCT---------TGGAGAGAAATTTTTCCTCGTTATTTTTCTTCG---------------------CGTGGATTTGAAGCATTTCAAAATAAAGAAATTGCGACGGGTGGAGATGCTATTAAAAAACAATTAAGTAATTTAGATCTTCAAGGAGTGCTAGATTATGCATATATAGAATGGAAAGAACTA---------------------------GTAGAACAAAAATCTACAGGAAATGAATGGGAAGATCGAAAAATTCAAAGAAGAAAAGATCTTTTAGTTAGACGTATAAAATTAGCTAAGCAATTTCTTCAAACAAATATAAAGCCAGAATGGATGGTTTTATCATTACTGCCAGTTCTTCCTCCTGAATTACGACCTATGATTGAATTAGGTGAAGGGGAATTAATTACT---TCTGATTTAAATGAATTATATAGAAGAGTTATTTATCGAAATAATACTCTTATTGATTTTTTAGCTAGA------AGTGGTTCTACACCAGGTGGTTTAGTTGTTTGTCAAATTAGGCTAGTACAAGAGGCTGTAGACGGTCTTATTGATAATGGTATTCGAGGTCAACCTATGAAAGATAGTCATAATAGACCTTATAAATCTTTTTCTGATGTTATAGAAGGAAAAGAAGGGCGTTTTCGTGAAAATTTGTTAGGAAAACGAGTTGATTATTCAGGCCGTTCTGTTATTGTAGTTGGCCCTTTTCTTTCATTACATCAATGTGGATTACCACGTGAAATGGCAATAGAACTATTTCAAGCTTTTGTTATTCGCGGTTTAATTGGACGCCATCTTGCTCCTAATCTTAGAGCTGCTAAAAGTATGATCCAAAATAAAGAGCCCATTATATGGAAAATTTTGCAGGAAATTATGCAAGGACACCCCGTCTTGTTAAATCGAGCACCCACTTTACATAGGTTAGGT---ATACAAGCTTTTCAACCAATTTTAATAAAAGGTCGCGCTATTCGATTACATCCTTTAGTTTGTGGAGGGTTTAATGCAGATTTTGATGGAGATCAAATGGCTGTTCATATACCATTATCTTTAGAAGCGCAAGCCGAAGCACGCTTACTTATGTTTTCTCATACAAATCTTTTGTCCCCTGCTACAGGAGATCCTGTTTCTGTACCAAGTCAAGATATGCTTCTTGGACTATACATACTAACAATTAAAAATCATCAAGGTATCTATGGTAATAAAAACCATCCTTATAAGCAAAATAATAATAAAATA------------------------TTTTTAAAT------AAAACTCCTTATTTTTCTAGTTATGATGACGTAATAAAAGCTTACAACCAAAAAAAAGTGAGATTACATAGTGCTTTATGGCTTTGGTGG------GGAAGTAAATTACGAACAATTACTTCAATAAATCGTGAAAAACCTATTGAAGTTCAATATAATTCTTCAGGTATTTCTTTCAAAATTTATGAGCATTATCAATTAAAAAAAAACAAAAACGAAAAAAATTTTAGTGTTTACATTTGCACAACCGTTGGCCGTATTATCTTTAATCAACAAATAGAAGAAGCTATTCAAGGTACTTTAAAAGCTTCGCTA---------------------------------------------------------------------------------------------------------------------------------ATGCTCTTCTATAATAAAGTGATGGATAGAACTGCCATAAAACAGCTTATAAGCAGATTAATAACTCATTTTGGTATTACATATACAACATATATTTTAGATCAACTTAAAACTGTAGGCTTTAAACAAGCTACTCAAGCTGCTATTTCATTAGGAATTGATGATCTTTTAACAGCACCTTCAAAAAGTTGGTTAATTCAAGATGCCGAACAACAAGGTTACATTTCTGAAAAGCATTATCGTTATGGAAACGTTCATGCAGTAGAAAAATTACGCCAATTAATTGAAACTTGGTATGCTACAAGTGAATATTTAAAACAAGAAATGAACCCTAATTTTCGGATGACCGATCCGTTAAATCCAGTACATATGATGTCTTTTTCTGGAGCGAGAGGGAGTACATCACAAGTTCATCAATTAGTAGGTATGAGAGGTTTAATGTCAGATCCTCAAGGTCAAATTATTGATTTACCTATTCAAAGTAACTTTCGAGAAGGCCTCTCTTTAACTGAATATATTATTTCTTGTTATGGTGCTCGTAAAGGAGTTGTTGATACAGCAGTACGAACATCAGATGCTGGATATCTTACACGTAGATTAGTTGAAGTAGTTCAGCATATTGTCGTTCGAAAAGTGGATTGTGGAACGTCAGAAAATATTTTTGTAACTCCTTTACAGAATAATTATAAAAAAAATAAT------------------------------------------------------------AAA------TTAATTGGTCGTATTTTAGCAGATAATATTTATATAAATGGAAGATGTATTGCTATTCGTAATCAAGATATTACAACAAATCTTGTTATTTCTTTAATAAATTTTCAAAGAAAAGGTATTTTTATTCGCTCACCTTTAATTTGTAAAAGTATGTTATGGATTTGTCAATTATGTTACGGTTGGAGTCTTACTCATGGTAATTTAATAGAATTAGGTGAAGCTGTTGGTATTATTGCGGGGCAATCTATTGGAGAGCCAGGTACCCAGTTAACATTAAGAACTTTTCATACTGGTGGAGTTTTTACCGGTGATATTGCAGAACATATACGAACACCTTTTAATGGGATTATTCAATTTGATACAAATTCAGTTTATCCTACACGTACTCGCCATGGACACCCTGCATGGATATGTAATAATAATTTATCTGTTGTTATTAAAAGTAAAAAAAAACTTCATAATTTAGTTATTCCAACACAAAGTCTACTTTTAGTGCAAAGTAATCAATATGTAGAATCAAAACAAGTTATTGCGGAAGTTCGTGCAAAAACATCTCCT------TTTAAAGAAAAAGTTCAAAAATACATTTATTCAAATTTATCTGGAGAAATGCATTGGAGTAGTAAAGTT---------------CAGCATTCGTCTGAATAT------------ATCCATAGTAATGTCCATCTTTTACGTAAAACAGGTCATATATGGATACTAGCTGGAAATTTT---GATAAAGATAATAAGTTTTCATTTATATTTTATCAAAATCAAGATAAATTAGATAATAAACTTCCTATTGCAAAACAA---------------------------------------------------------------------------------------------------------------------------------------------------------------------------------------ACTTTAAATTATTTT------------------------------------------------------------------------------CAATTAAAAGAG---------CATTTTTTAAATAATTTTTGGAATTCTATTTATTCTAGTATTATTTTGTATAATTATCGT---------------------------------------TTTTTAGAAAAAAAAAAT---------------AATAAATATGAAAAAAAACTTTTATTTCAA------TTT---------ATGCTTAAACTTCCAAAAAACGGCATTTTGAAACAAAATGATATTTTTGCTATATTCAATGATCCAAAATATAGAATAAAAAATTCAGGAATTATTAAATATGGCAATATA---AAAGTTGATTTAATTAATAAAAAAAATGATATTTTTGAAGATCAAAAAACAAAAACTGTTAGACCAAGA------TATAAA---ATACTAAAAGAAGGTAACTTTTTTTTACTTCCTGAAGAAGTTTATATTTTAGATCAATCTTCTTTTTCATCTATTTTAGTAAAAAATAATAGTTTTATTAAAGCAGGTACAAAAATAACTTTTAATATT------AGTAGTAAAATAACGGGTTTTGTTAAAATAAAAAAAAAA---TTTAATAATTTTAAAATAAAAATACTACCAGGAAGTATATATTACCCTAAAGAAAAACAAAAAAATTTTAAACAAAATGGTATTTTAATACCACCAGGGGAAAAAATTTTTGAACAATTTCGAGCTAAA---------------------AATTGGATTTATCTTGAATGGATTGTACTTTCTAAAGACAATTCT---------------------------------------------------------------------------------------------------------------------------------------------------------------------------------------------------------------------------------------------------------------------------------------------------------------------TTTTTTTTAATTAGACCTGCAATAGAGTATAAAATAATATTTAATGATAATCCATTAACTTTACCAATACCTTTTTATCTAGATTTATTAAAAGAACAAAAAAAAATTAAAATTCAAACTGTTAAATATATTCTTTATGAAGATAGTGAAGAAGTTGAAATAAATCCTGATACTGATATTCAATTAATTCAAACTTGCTTAATACTAAATTGGGAAACCAAAGTA---------TTTATAAAA---GAAGCTCATATT------TCTTTTATAAAAATACGTATTAATAAAATTATTAAAAATTTTTTTCAAATTAATTTAATCGAAAATATTAATTTAATGAATAAAAAAAAAAACAATAATATTATTTTAAACTATCTATTTAAA------AAAAAA---------AGATATATT------------------ATTAATCAAAAAGATTGTGAA------AAAATTTTATTGCTTAGCAAAACATGGGGCATTATTCGCACTCCGTCAAACAAA---AATCAAGAAAAAAGC------TTTTTTCTTATTTTATCTCCATTT------------AATTTATTTCAAACTATTTTGTTTGACAAAACAAAACAAAAT---------------------------------------------------------------------------------------TTAAAAATAGAAAATAATGTAGAA------------AAACTTTTT------------------------------------------------------------------ACTTACGAACCAAAG---AAAATAATT---------AAGACTTTTAATATAGAAAAAAGA---------------AAAAATTTTGTAGAATTT---------------------------------------------------------------------TTAGGTCTTTTAGGTTAT---TTGCAAAATATT---ACAAAATCTTTTCAGCTATTTTCTTGTAAAAAATTTAGCGAT------------------------------AAATCAATACCTATTAATTTTTCAATTATTGATAATTTA------AAA---------AAAAAAATTAAAATAAGTAAA---------TGGTTTTTTTTAAACGAAAATAAAAAAGTCCAGAAGTTCTTTTTAACTCAAAATACTATTCTTAGTTTATTA------AATTGGTCT------TTTCCTATCTTTGATTTAGCAAAAAAAAAAACT------CAATTATTTAATCTTGGACATTTCTTTTGTGACGGTTTATCTATAGCTGAATATCCTACTTTTTCC---GAATCTGGTCAAATTATAGCAATTTATGACGATTTATCTTTAGTTATTAGATTAGCTAAACCATATTTGGCTACTGGGGGAGCTATAATTCACAATAATTATGGTGAAATTGTTAAAGAAGGAGATATTTTAATAACTTTAATATATGAAAGATTAAAATCTGGAGATATTATTCAAGGACTCCCTAAAGTTGAACAATTATTAGAAGCTCGTTTAACAAATCCAGTTTCTATTAATTTAGAAAAAGGTTTTGGAGAGTGGAATAAAGATATGACAAATTTTTTTGGAAGTCTTTGGGGTTACTTTTTAAGTGCGCAAATTAGTATGGAACAGAGTCAAGTTAATTTAGTAAATCAAATTCAAAAAGTATATCGATCACAAGGTGTAAATATATCAGATAAACATATAGAAATTATTGTACGTCAAATGACTTCAAAAGTTTTTACTTTAGAAGATGGAATGACTAATGGCTTTTTACCGGGAGAATTAATTGAGTTTGCAAGAGCCAAAAGAATGAATCGTGCGTTAGAAGAAGTAATTCCTTATAAACCAGTACTATTAGGCATAACAAAAGCATCTCTTAATACTCAAAGTTTTATATCCGAAGCTAGTTTTCAAGAAACTACTCGAGTTTTAGCAAAAGCAGCATTACGAGGTCGAATTGATTGGCTGAAAGGTTTAAAAGAAAATGTTATTCTTGGAGGAATAATTCCTACAGGCACTGGATGTGAAGAAGTTCTTTGGCAAATAACTTTGGAAAAACAAAAAAAT------------ATTTTATTAAAAAAAAATAAAAGTAAATTATTTCAT------AATAAAGTAAAAGATATTTTTTTATAT---AAAAAA---CTTTCAATTTCTTTTACT------------------------------------------------------------------------------------------------------------------------------------------------------------------------------------------------------------------------------------------------------------------------------------------------------------------------------------------------------------------------------------------------------------------------TCAGAAAAA---------ATT---------------CATAAAAATTATTAA------------------------------------------------------------------------ATGGCAAAATTAATAAAAAAAATTAGTTTA---CGTAAAGGTAAACGT------------------------AGAATACCTAAAGGAGTTATTCATATTCAAGCAAGTTTTAATAATACTATTGTTACTGTAACAGATATACGTGGACAAGTCGTTTTTTGGTCTTCTGCGGGTGCTTGTGGTTTTAAAGGTGCAAAAAAAAGTACCCCTTTTGCAGCTCAAACTGCCGCAGAAAATGCTATTCGTGTTTTAATTGATCAA---GGTATGAAACAAGCTGAAGTTATGATAAGTGGTCCTGGTCCAGGGCGAGATACAGCATTACGTGCTATTCGCCGAAGTGGTGTTATTTTAAATTTTGTTCGTGATGTAACTCCTATGCCACATAATGGATGTAGACCTCCGAAAAAACGACGTGTT---GCAAAAAAAAGTCTTATTGAAAGAGAAAAAAAAAGACAAAAATTAGAAAAAAAATATCAAGATTTTCGTCACTCTATAAAAAAAAAAATTAAGGAAACTTCATCCTTAGATGAAAAATGGGAATTTCAAAAACAATTACAAGCTTTACCACGTAATAGCGCACCTACAAGACTTCATCGTCGTTGTTTTTTAACCGGAAGACCTAGAGCAAATTATCGTGATTTTGGCTTATCTAGGCATGTATTACGAGAAATGGCTCATGCATGTTTTTTACCTGGAGTAACTAAATCTAGTTGG------------------------------------------------------------------------------------------------------------------------------------------------------------------------------------------------------------------------------------------------------------------------------------------------------------------------------------------------------------------------------------ATGAAACAAAAATCTTGGAATATTAATCTAGAAGAAATGATGCAAGCAGGAGTCCATTTTGGTCATCAAGCTAGAAAATGGAATCCTAAAATGGCCTCTTATATTTTTACAGAACGTAAAGGTATTCATATTTTAAATCTTACTCAAACAGCTCGTTTTTTATCAGAAGCTTGTGATTTATTAGCTAATGCATCAAGTAAAGGAAAACAAGTTTTAATTGTAGGTACTAAATATCAAGCCGCTGATTTAGTAGCATCAGCTTCAATAAAAGCTCGATGTCATTACATAAATCAAAAATGGCTGGGTGGTATGCTAACTAATTGGTCAACTATAGAAAAGCGTCTTCAAAGATTTAAAGATTTGGAAAATAAAGAAAAAACAGGAGTACTTAATCAACTTCCTAAAAAAGAAGCAGCAACTTTAAAAAGACAATTAGTTCAACTTCGAAAATATTTAGGTGGAATTAAATATATGACAAGTTTACCAGATATTGTAATCATAATAGATCAACAAAAAGAAATTACAGCTATTAATGAATGTATAACTTTAGGTATTCCAACAATTTGCTTAGTTGATACAGATTGTGATCCTGATCTTACAGACATACCAATTCCAGCAAATGATGATGCTAGAGCTTCTATTCGTTGGATTTTAAATAAATTAACCTTAGCTATTAGCGAAGGTCGT------------------TATAATTCTATAAAA------ATGGGACAAAAAATTAACCCACTTGGTTTTCGACTTGGTGTCACTCAGAATCATCATTCTTATTGGTTTGCGCAACCAAAAAATTATTCTAAACTTCTTCAAGAAGATCAAAAAATGCGTAATTGTATTGAGAATTATGTATAT---AAAAATATAAGAAATTCTTCAAATTATGGA------------------GGAATTGCCCGTATTGAAATCAAAAGAAAAACAGATTTAATTCAAGTTGAAATACATACAGGCTTTCCTGCT---TTACTAGTAGAAAAT---CGTAAACGCGGTATTGAACAATTAAAAACAGACGTACAA------------AGTATTTTAACTTCTGGAGACCGTAAACTTCGT---------------ATGACTTTAACCGAAGTAACAAAACCATATGGAGAACCAAATATTCTTGCAGAATATATTGCTTTGCAATTAGAAAGTCGAGTTGCTTTTAGAAGAACTATGAAAAAAGCTATTGAATTAGCAAAAAAAACAAATATTAAAGGTATTAAAATCCAAATTGCAGGTCGTCTTAACGGAGCTGAAATTGCTCGGGTAGAATGGGCTAGAGAAGGAAGAGTGCCTTTACAAACTCTTCGAGCTAAAATTGATTATTGTTATTACCCAGCTCAAACAATTTATGGAGTATTGGGAATAAAAATTTGGATATTTCAAGATGAAAAGATGTCCCGTTATCGAGGACCTCGTGTAAGAATAATACGTCGTTTAGGAGTTTTACCAGGACTAACTAATAAAACA------CCACAGTTAAAATCTAGTTCTGCTAATCAATCGACAGCT---------AAAAAAATTTCTCAGTATCGCATTCGTTTAGAAGAAAAACAAAAATTACGTTTTCATTATGGAATAACAGAACGACAATTACTTAACTATGTACGTATTGCTAGAAAAGCAAAAGGGTCAACAGGTCAAATTTTATTACAATTACTGGAAATGCGTTTAGATAATATTGTTTTTCGATTAGGTATGGCCCCTACAATTCCTGGAGCAAGACAATTAGTAAATCATAGACATGTTTTAGTCAATGATTGCATAGTAGATATACCAAGTTATCGCTGTAAACCTGAGGATTCTATTACTGTA------AAAAACCGACAAAAATCTCAAGCTATAATTACTAAAAAT---------ATAGATTTTTCTCAAAAA------TCCAAAGTACCAAATCATTTAACTTTTGAT---------TCTACACAAAAAAAAGGATTAGTTAATCAAATACTAGATCGTGAATCAATTGGTTTAAAAATAAATGAATTATTAGTTGTAGAATATTATTCTCGTCAG---ATGTCACGCCGTAGTATTATAGAA------AAAAAAACCATAAAATCGGATCCAATTTATCGTAATCGATTAGTAAATATGATGGTTAATCGAATTTTAAAAAATGGAAAAAAATCATTAGCTTATCGCATTTTTTATAAAGCAATGAAAAATATTAAACAAAAAACAAAAAAAAATCCATTATCTATTTTACGTCAAGCTATACATAGAGTAACACCTAATGTGACAATAAAAGCACGACGTGTAGGTGGATCCACCTATCAAGTACCAGTTGAAATAAAATCTGCTCAAGGTAAAGCTCTTGCTATTTGTTGGCTTTTAAGAGCTTCTAAAAAACGTTTAGGTCGAAATATGGCTTTTAAATTGAGTTATGAATTAATTGACGCTGCTCGAGATAGTGGAGAAGCAATACGAAAAAAAGAAGAAACTCATAGAATGGCTGAAGCTAATAGAGCTTTTGCTCATTTTCGTATGGGTAACGATACCATTGCTAATATGATTACATCTATAAGAAATGCCAACTTAGAAAAAACAAAAACAGTTCAAGTACCAGCAACTAATATTACTAAAAATATTGGAAAAATTTTATTACAAGAAGGATTTATAGAAAATTTTAGAGAACACGAAGAAAGTAAAAATTGT---TTTTTAATTTTTACTTTGAAATATCAAGGAAAAAAAAAAAAGCCTTATATAACAACT------TTACGACGTATTAGTAAACCAGGTTTAAGAATTTATTCTAATCATAAAGAAATTCCAAAAGTTTTAGGTGGGATGGGAATTGTTATTCTTTCAACGTCTGAAGGAATTATGACCGATCGAGAAGCAAGAGAAAAAAAAATTGGAGGAGAAATTTTATGTTATGTATGGATGAATCGTGAATCTGACTGGCTTTGGGTAGAGCCTATAATGGGATCTCGAAGAGTCAGTAATTTTTGTTGGGCAGCTATTCTTTTATTTGGCGCACTTGGTTTTTTTTTCGTAGGAATTTCAAGTTATTTTGGTAAAGATTTAATCCCTTTT------TTATCATCCCAACAAATTCTTTTTGTGCCCCAAGGAGTTGTAATGTGTTTTTATGGGATTGCTGGTTTATTTCTTAGTTTTTATTTGTGGTGTACTATTTTTTGGAATGTAGGTAGCGGTTATAATAAATTTGATAAAAAAAAAAAAATAGTATCTTTGTTTCGTTGGGGATTTCCTGGAGAAAATCGTCGTATTTGTATTAATTTTTTTATGAAAGATATACAAGGAATACGGATGGAAGTTCAAGAAGGTATTTAT---CCTCGACGTACTCTTTATATGAAAATAAAAGGTCAACAAGAT------ATTCCTTTAACACGCATTAGAGAAAATTTAACTTTAGGAGAAATAGAAGAAAAAGCAGCAGAGTTAGCTCGATTTTTACGTGTATCTATAGAAGGA---
>Nymphaea_alba
AGACATTTATGGGTTCAATGTGAAAATTGTTATGGATTAAATTATAAGAAATTTTTTAGTTCAAAAATGAATATTTGTGAACAATGTGGATACCACTTGAAAATGAGTAGTTCAGATAGAATCGAACTTTTGATTGATCCAGGCACTTGGGACCCTATGGATGAAAACATGGTCTCTATGGACCCTATTGAATTTCATTCTGAGGAGGACCCT------------------------------------TATAGGGATCGTATCAATTCTTATCAAATAGAGACGGGTTTAGCTGAGGCTGTTCAAACAGGCATAGGCAAACTAAATGGTATTCCTATAGCAATTGGTGTTATGGATTTTAAGTTCATGGGGGGTAGTATGGGATCCGTAGTAGGCGAGAAAATCACACGTTTGATCGAGTATGCTACTGATAGATCTCTCCCAGTTATTATGGTGTGTGCTTCTGGAGGAGCGCGCATGCAAGAAGGAAGTTTGAGCTTGATGCAAATGGCTAAAATATCTTCCGCTTTATACAATTATCAATCAAATAAAAAGTTATTCTATGTATCAATCCTTACATCCCCTACAACTGGTGGAGTGACAGCCAGTTTTGGTATGTTGGGAGATATCATTATTGCCGAACCCAATGCTTACATTGCATTCGCGGGTAAAAGAGTAATTGAACAAACATTGAAGAAGACAGTACCTGAGGGTTCGCAAGTAGCGGAGTATTTATTCAATAAGGGTTTATTTGATCCAATCGTACCGCGTAATCTTTTAAAAGGTGTTCCGAGTGAGTTATTTCAGTTCCATGGTTTCTTT---------------CCC------------------------------------ATGGTAACCATTCGAGCCGAAGAAATTAGTAATATTATCCGCGAACGGATTGAGCAATATAATAGAGAAGTAAAGATTGTGAACACTGGTACCGTACTTCAAGTGGGCGACGGCATTGCTCGTATTCATGGTCTTGATGAAGTAATGGCAGGTGAATTAGTAGAGTTTGCAGAGGGTACGATAGGTATTGCTCTTAATTTGGAATCAAATAATGTTGGCGTTGTATTAATGGGTGACGGTTTGATGATACAAGAGGGTAGTTCCGTGAAAGCAACAGGACGAATTGCTCAGATACCGGTGAGTGAGGCTTATTTGGGTCGTGTTATAAATGCCCTAGCTAAACCTATTGATGGGAGGGGTGAAATTTTAGCTTCCGAATATCGGTTAATTGAGTCTCCCGCTCCAGGTATTATTTCGAGACGTTCCGTATATGAGCCTCTTCAAACGGGGCTTATTGCTATTGATTCGATGATCCCTATAGGACGCGGTCAGCGAGAATTAATTATCGGGGACAGACAGACCGGTAAAACAGCAGTAGCTACAGATACTATTCTCAATCAAAAAGGTCAAAATGTAATATGCGTTTATGTAGCTATTGGTCAAAAAGCATCTTCCGTGGCCCAGGTAGTGACTACTTTCCAGGAACGGGGAGCAATGGAATACACCATTGTGGTAGCGGAAACAGCGGATTCGCCTGCTACATTACAATACCTCGCTCCTTATACAGGAGCCGCTCTGGCTGAATATTTTATGTACCGTCAACGACATACCTTAATAATTTATGATGATCTCTCCAAACAAGCACAAGCTTATCGCCAAATGTCCCTTCTATTAAGAAGACCACCCGGTCGCGAAGCTTATCCAGGAGACGTTTTTTATTTGCATTCCCGCCTTTTGGAAAGAGCCGCTAAACCAAGTTCTCGTTTAGGCGAAGGAAGTATGACTGCTTTACCAATAGTTGAGACTCAATCTGGGGACGTTTCGGCTTATATTCCCACTAATGTAATTTCCATTACAGATGGGCAAATCTTCTTATCCGCGGATTTATTCAATGCTGGAATCCGTCCAGCTATTAATGTGGGTATTTCCGTCTCCAGAGTAGGATCCGCAGCTCAAATTAAAGCCATGAAACAAGTAGCCGGCAAATTAAAATTAGAATTGGCTCAATTTGCAGAGTTAGAAGCCTTTGCACAATTCGCTTCCGATCTAGATAAAGCTACTCAGAATCAATTGGCAAGAGGTCAACGATTACGGGAGTTGCTCAAACAATCCCAATCATCCCCTCTCGCGGTGGATGAACAGATAGTTACTATTTATACCGGAACGAATGGATATCTTGATCAATTAGAAATTGGACAGGTAAAGAAATTTATTGTTCAGTTACGTACCCATTTAAGAACGAATAAGCCTCAGTTCCAAGAAATCATATCTTCTACCAAGGTATTCACCGAGCAAGCGGAAGCCCTTTTGAAAGAGGCTATTCAGGAGCAGATGGAACTATTTCTACTTCAGGAACAAACA---ATGAGAATAAATCCTACTACT------TCTGGTCTCGGAGTTTCAACACTTGTGGAAAAA------AATCAGGGACGTATCGCTCAAATCATCGGTCCAGTACTGGATGTAGCTTTTCCCCCGGGGAAGATGCCTAATATTTACAACTCTTTGGTAGTTAAGGGTCGAGATACCGCAGGTCAGGAAATTAATGTGACTTGTGAGGTACAGCAATTATTAGGAAATAATCGAGTTAGAGCTGTAGCTATGAGTGCTACAGATGGGCTGACGAGAGGAATGGAAGTGATTGACACGGGAGCTCCTCTAAGTGTTCCAGTCGGTGGAGCCACTCTAGGACGAATTTTCAATGTTCTTGGAGAACCTGTTGATAATTTAGGTCCTGTAGATACTCGCACAACATCTCCTATTCATAGAGCCGCACCCGCTTTTACACAATTAGATACCAAATTATCAATCTTTGAAACGGGCATTAAAGTGGTGGATCTTTTAGCGCCTTATCGGCGTGGGGGAAAAATCGGACTATTCGGGGGAGCCGGAGTGGGGAAAACAGTACTCATCATGGAATTAATCAACAACATTGCCAAAGCTCATGGGGGTGTATCCGTATTCGGCGGAGTAGGAGAACGCACTCGTGAAGGAAATGATCTTTACATGGAAATGAAAGAATCCGGGGTGATTAATGAAGAAAATATTGCAGAATCTAAAGTAGCTCTAGTATATGGACAGATGAATGAACCGCCGGGAGCTCGTATGAGAGTCGGTTTGACTGCCCTAACCATGGCGGAATATTTCCGTGATGTTAATGAACAAGACGTACTTCTATTTATTGACAATATCTTTCGCTTCGTTCAAGCGGGGTCAGAAGTATCTGCCTTATTAGGTAGAATGCCTTCCGCCGTGGGTTATCAGCCTACCCTTAGTACAGAAATGGGTTCTTTGCAAGAAAGAATCACTTCTACTAAAGAGGGATCTATAACTTCCATTCAAGCAGTTTATGTACCTGCGGACGATTTGACTGATCCTGCTCCTGCCACGACATTTGCACATTTAGATGCTACTACCGTACTATCAAGAGGATTAGCTGCCAAAGGTATCTATCCAGCAGTAGATCCTTTAGATTCAACGTCAACTATGCTCCAACCTCGGATTGTTGGCGAAGAACATTACGAAACTGCGCAAAGAGTTAAGCAAACTTTACAACGTTACAAAGAACTTCAGGACATTATAGCTATTCTTGGACTGGACGAATTATCCGAAGAGGATCGTTTAACCGTAGCAAGAGCGCGAAAAATTGAACGTTTCTTATCACAACCCTTCTTCGTAGCAGAAGTATTTACTGGTTCTCCAGGGAAATATGTTGGTCTCGCAGAAACAATTAGGGGGTTTCAACTGATCCTTTCCGGAGAATTAGATAGTTTTCCCGAGCAGGCCTTTTATTTGGTAGGTAATATCGATGAAGCTACCGCGAAGGCTATGAACTTAGAAGTAGAGAGCAAATTGAAGAAAATGACCCTAAATCTTTGTGTACTGACTCCTAATAGAATTATTTGGGATTCA---GAAGTGAAAGAAATCATTTTATCTACTAATAGTGGCCAAATCGGCGTATTACCAAACCACGCCCCTATTGCCACGGCCATAGATATTGGTATTTTAAGAATACGCCTCGACGACCAATGGTTAACGATGGCTCTGATGGGGGGGTTTGCCAGAATAGGCAATAATGAAATCACCATATTAGTAAATGATGCGGAGAAGGGTAGTGACATTGATCCGCAAGAAGCTCAGCGAACTCTTGAAATAGCTGAGGCTAACTTGAGTAAAGCA---GAAGGCAAGAGACAAGTAATTGAGGCGAATTTAGCTCTCAGACGAGCTAGGGCACGAGTAGAGGCTATCAATGCTATT------------------------------------------------------------------------------TTAAGTGATTTATTAGATAATCGAAAGCAGAGGATTTTGAGTACTATTCGCAATTCAGAAGAACTATGCGGAGGAGCCGTTGAGCAGCTTGAAAAAGCACGGGCTCGCTTACGGAAAGTGGAAAGGGAAGCGGAAGAGTTTCGAGTGAATGGATACTCTGAGATAGAACAAGAAAAGATGAATTTGATTAATGCCGCTTATCAGAATTTGGAACAATTAGAAAATTACAAAAACGAAACCATTCATTTCGAACAACAAAGAGCGATTAATCAGGTCCAACAACGAGTTTTCCAACAAGCCTTACAAGGGGCTCTAGGAACTCTGAATAATTGTTTGAACGGC---GAGTTACATTTACGCACCATCGGTGCTAATATTGGCATACTT---GGGGCCATGAAAGAAATAACCGAT------ATGAATGTTCTACCATGTTCCATCAACACACTAAAGGGGTTATACGAGATATCCGGCGTGGAAGTAGGCCAACATTTCTATTGGCAAATAGGGGGTTTCCAAGTGCATGCCCAAGTACTTATAACTTCCTGGGTCGTAATTGCTATCTTATTAGGTTCAGCCGCTATAGCCGTTCGGAATCCACAAACTATCCCGACCGACGGTCAGAATTTTTTTGAATATGTTCTTGAATTCATTCGAGACGTGAGCAAAACTCAAATTGGAGAAGAAGAATATGGTCCTTGGGTTCCTTTTATTGGAACTCTGTTCCTATTTATTTTTGTTTCTAACTGGTCAGGTGCTCTTTTACCTTGGAGAATCATACAGTTACCTCATGGGGAGTTAGCTGCACCCACGAATGATATAAATACTACTGTTGCTTTAGCTTTACCCACGTCAGTGGCATATTTCTATGCAGGCCTTACTAAAAAGGGATTGGGTTATTTCGGTAAATATATTCAACCAACTCCAATACTTTTACCAATTAATGTCTTAGAAGATTTCACAAAACCTTTATCACTTAGTTTTCGACTTTTCGGGAATATATTGGCCGATGAATTAGTAGTTGTTGTTCTTGTTTCTTTAGTACCTTTAGTGATTCCTATACCTGTGATGTTCCTCGGATTATTCACAAGCGGTATTCAAGCTCTCATTTTTGCAACCTTAGCCGCGGCTTATATAGGTGAATCCATGGAAGGTCATCAT---ATGATATTTGCAACTTTAGAACATATATTAACTCACATATCTTTTTCGATCATTTCAATTGTGATTCCTACTCATCTGATGACCTTGGTC---TATGAAATTGTAGGACTATGTGATTCGTCAGAAAAAGGCATGATAACTACTTTTTTCTGTATAACAGGATTATTAGTTACTCGTTGGATTTATTCGGGACATGTACCATTAAGTGACCTATATGAATCATTAATGTTCCTTTCATGGAGTTTCTCTCTTATTCATATAGTTCCATAT------------------TTTAGAAACTATAAGAAT---TTTTTCAGTAAAATAACCGCCCCAAGCGCTATTTTAACCCAAGGCTTTGCCACTTCGGGTCTTTTAACTAAAATGCATCAATCCGCAATATTAGTACCTGCTCTCCAATCCCGTTGGTTAATGATGCACGTAAGTATGATGTTGTTGAGTTATGCAGCTCTTTTATGTGGATCATTATTATCCATAACTCTCCTGGTCATTACGTTTAGAAGAAAGATAGATATT---------TTCGGT------------AAGACCAATCAT------------TTATTAATTAGTTCA------TTTTCTTTTGATGAGACCCAATACGTGAAT------------------------------TTT---TCG------TTTAGAAATTATCACAGATATCAATTGACTCAGCGATTGGATTATTGGAGTTATCGTGTCATTGGCTTGGGTTTTACCCTTTTAACTATAGGTATTCTTTCAGGAGCAGTATGGGCTAATGAGGCATGGGGATCTTATTGGAATTGGGACCCCAAAGAAACTTGGGCATTTATTACTTGGACCGTATTCGCGATTTATTTACATACTAGAACAAATAAAAGTTTGCAAGGTGCAAATTCAGCAATTGTGGCTTCTATGGGATTTCTTATAATTTGGATCTGCTATTTTGGGGTCAATCTATTAGGAAGAGGGCTACATAGTTATGGTTCATTCACATTA------------------AAAAAGAAAGCATTGAATCCCCTACCATATCTTGCATCTATCGTATTTCTGCCTTGGGGAATTTCTCTCTCATTTAATAAAAGT---ATGGAACCTTGGGTGACTAATTGGTGGAATACCAGCCAATCCGAAACTTTTTTGAATGATATTCAAGAAAAGAACATTCTAGAAGGATTCATAAAATTAGAAGAACTGTTCTTGTTGGACGAA---ATGATAAAGGAGTATCCGGAGACACATATACAAAAGCTTCGTATAGGAATCCACAAAGAAACGATACAATTGGTAAGAATGCACAATCAAGATCATATACATATTATTTTGCATTTCTCGACAAATATAACCTGTTTCGCTATTCTAAGTGCTTATTCTATTCTGGGTAATGAAGAACTTATCACTCTTAATTCTTGGGTTCAGGAATTCCTCTATAACTTAAGCGACACAATAAAAGCTTTTTCCATTCTCTTATTAACCGATTTATGTATTGGATTCCATTCGCCCCACGCTTGGGAACTAATGATTGGTTCGTTCTACAAAGATTTTGGATTTGTTCAGAATGAGAAAATTATATCCGGTCTCGTTTCTACCTTTCCGGTCATTCTAGATACAATTTTGAAATATTGGATCTTTCATTATTTAAACCGTGTATCTCCTTCACTTGTAGTGATTTATCATTCACTGAATGAG------------------------------------------------------------------------------------------------------------------------------------------------------------------------------------------------------------------------------------------------------------------------------------------------------------------------------------------------------------------------------------------------------------------------------------------------------------------------------------------------------------------------------------------------------------------------------------------------------------------------------------------------------------------------------------------------------------------------------------------------------------------------------------------------------------------------------------------------------------------------------------------------------------------------------------------------------------------------------------------------------------------------------------------------------------------------------------------------------------------------------------------------------------------------------------------------------------------------------------------------------------------------------------------------------------------------------------------------------------------------------------------------------------------------------------------------------------------------------------------------------------------------------------------------------------------------------------------------------------------------------------------------------------------------------------------------------------------------------------------------------------------------------------------------------------------------------------------------------------------------------------------------------------------------------------------------------------------------------------------------------------------------------------------------------------------------------------------------------------------------------------------------------------------------------------------------------------------------------------------------------------------------------------------------------------------------------------------------------------------------------------------------------------------------------------------------------------------------------------------------------------------------------------------------------------------------------------------------------------------------------------------------------------------------------------------------------------------------------------------------------------------------------------------------------------------------------------------------------------------------------------------------------------------------------------------------------------------------------------------------------------------------------------------------------------------------------------------------------------------------------------------------------------------------------------------------------------------------------------------------------------------------------------------------------------------------------------------------------------------------------------------------------------------------------------------------------------------------------------------------------------------------------------------------------------------------------------------------------------------------------------------------------------------------------------------------------------------------------------------------------------------------------------------------------------------------------------------------------------------------------------------------------------------------------------------------------------------------------------------------------------------------------------------------------------------------------GAATTGCAAGGCTATTTAGAAATAGATAGATACCGGAAACAGCGCTTCTTATATCCACTTCTTTTTCGGGAGTATATCTATGCACTTGCTCATGATCATGGTTTA------AATAGTTCGATTTTTTATGAACCC------------------ACGGAAAATTTAGGTTATGACAATGACAATAAATCTAGTTCACTAATTGTGAAACGCTTAATTACTCGACTGCATCAACAG------------------------------AATCATTTGACCATTTCGGTTAATGATTCT---------AGGTTCGTTGGGCCCAACAGGAGTTTTTAT------------TCTCAAACGATACCAGAGGGTTTTGCAGGAATTATGGAAATTCCATTCTCGGTGCGATTAGTATCTTCCTTAGAAAGA------GAAAGAATAGCAAAATATCATAATTTACGATCTATTCATTCAATATTTCCCTTTTTAGAGGACAAATTATCACATTTATATTATGTTTCAGATATACTAATACCCTACCCAATCCATCTGGAAATCTTGCTTCAAACTCTTCGCACTCGGATACGAGATGCTCCTTCTTTGCATTTATTGAGATGTTTTCTACACGAGCATCATAATTGGAATAGCCTTATTACTTCAAAT---------AAATCCATTTCCATTTTTTCAAAGGAAAATCAAAGATTATTCTTGTTCTTGTATAATTCTCATGTATATGAATGCGAATCCGTATTAGTTTTCCTTCGTAAACAA---TCCTCTCATTTACGGTCAATATCTTCTCTAGCCTTTCTTGAGAGAACACATTTTTATGGAAAAATAAAACATCTT------GTAGTGACGCCTCGTAATGATTCTCAAAGGACCCTG---------------------------CCCCTC------TGGTTCTTCAAGGAACCT---TTGATGCATTATGTTAGGTATCAAGGAAAATCAATTATGGCTTCAAGGTGTACTAATTTACTGATG---AAGAAATGGAAATATTACCTTGTCAATTTCTGGCAATGTCATTTTCACTTATGGTCTCAACCGGGTAGGATCCATATAAATGAATTATCCAATCATTCTTTCTATTTTCTGGGCTATCTTTCAGGTGTACGACTAACGCCTTGGGTGATAAGGAGTCAAATGCTAGAGAATTCATTTATGATCGATACTGCTATTAAGAGATTCGATACAATAGTCCCAATTTTTCCTCTGATTGGATCGTTGGTTAAAGCTAAATTCTGTAACGTATCAGGGTATCCTATTAGTAAGTCAGTCTGGGCCGATTCGTCGGATTCTGATATTATTGCTCGATTCGGGTGGATATGCAGAAATCTCTCTCATTATCACAGCGGATCCTCAAAAAAACACAGTTTGTGTCGAATAAAGTATATACTTCGACTTTCGTGTGCTAGAACTCTAGCTCGTAAACATAAAAGTACGGTACGCGCAATCTGTAAGAGATTAGGTTCAAAACTATTG------------GAAGAGTTCCTTACAGAGGAACACGAAATTGTTTCTTTCATCTTCCGAAGA---ACCCGTTTA---------------CGTAGTGAACGGATTTGGTATTTGGATATTATCCGTATCCATGGTCTGGTCCCCCAT---------------------------------------------------------------------------------------------------TTGATCGTTGAAATGATAATTGAA---------GAAGCACAAGCTATCAATTCTTTTTTCAGATCGGAATCCTCAAAAGAGGTCTATGGGCTCATATGGTTACTTGTACCTATTTTGACTCTTGTATTGGGAATCACAATAGGGGTATTAGTAATTGTGTGGCTAGAAAGAAAAATATCCGCAGGGATACAACGACGAATTGGTCCTGAGTATGCCGGGCCCTTGGGCATTCTTCAAGCTCTAGCGGATGGGGTCAAACTACTTTTCAAAGAAGATCTTCTTCCATCTAGAGGAGATATTCGTTTATTTAGTGTCGGCCCATCCGTAGCGGTCGTATCAATTCTACTGAGTTATTCAGTAATTCCCTTTGGCTATCACCTTGTACTAACCGATCTCAGTATAGGTGTTTTTCTATGGATCGCTATTTCAAGTATTGCCCCTATCGGACTTCTTATGTCCGGATATGGATCAAATAATAAATATTCCTTTTCAGGTGGTTTACGAGCTGCTGCTCAATCTATAAGTTATGAAATACCGTTAACTCCATGTGTGTTATCAATATCTCTA------------------------------------------------------------------------------------------------------------------------------------------------------------------------------------------------------------------------------------------------------------------------------------------------------------------------------------------------------------------------------------------------------------------------------------------------------------------------------------------------------------------------------------------------------------------------------------------------------------------------------------------------------------------------------------------------------------------------------------------------------------------------------------------------------------------------------------------------ATGTTTCTGCTTTACGAATATGATATTTTCTGGGCATTTCTAATGATATCAAGTGTTATTCCTATTTTGGCATTTCTAATTTCCGGGGTTTTAGCCCCAATT---AGTGAAGGACCAGAGAAGCTCTCCAGTTATGAATCGGGTATAGAACCAATAGGGGATGCTTGGATACAATTTCGAATCCGCTATTACATGTTTGCTCTCGTTTTTGTTGTTTTTGATGTCGAAACGGTCTTTCTTTATCCATGGGCCGTGAGTTTTGATATATTGGGCGTATACGTATTTATAGAAGCTTTGATTTTCGTGCTTATCCCAGTTGTTGGTTCAGTTTATGCATGGCGAAAAGGAGCATTGGAATGGTCT------------AGTGATTTTTATTGGTTAACAATCATTGTTGTTTTGCCCATATCCGCGGGTTCCTTAATTGCTCTTCTCCCTCAT------AGAGGAAATAAGGTAGTTCGATGGTATACTATCTGTATCTGCTTATTTGAACTCCTTCTAACGACCTACGTATTCTGTTATCATTTTAAATTGGACGATCCATTAATCCAATTGGAAGAAGACTTTAACTGGATAAATCTT---TTTGATTTTCACTGGAGACTCGGAATCGACGGACTTTCTATAGGACCCATTTTATTGACAGGATTTATCACTACTTTAGCTACTTCAGCGGCTTGGCCAGTTACTCGAAATTCGCGATTGTTCCATTTCCTGATGTTAGCAATGTACAGTGGTCAAATAGGATCATTTTCTTCTCGAGACCTCTTACTTTTTTTCATCATGTGGGAATTAGAATTAATTCCTGTTTACCTACTTTTATCCATGTGGGGAGGAAAGAAACGTCTGTACTCAGCTACAAAGTTCATTTTGTACACT---GCAGGAGGTTCCATTTTTCTCTTAATGGGAGTTCTAGGTATGGGTTTATATGGT---TCCAATGAACCAACATTAAATTTTGAAACATTAGCTAATCAATCGTATCCCGTGGCATTGGAAATAATATTTTATTTTGGTTTCCTTATTGCTTATGCTGTCAAATCACCGATCATACCTTTACATACATGGTTGCCAGATACCCATGGAGAGGCGCATTACAGTACATGTATGCTTCTAGCTGGAATCTTATTAAAAATGGGAGCATACGGGTTGGTTCGGGTCAATATGGAATTATTACCCCACGCCCATTCCATATTTTCTCCTTGGTTGATGATAGTAGGGACTATTCAAATAATCTATGCAGCTTTAACTTCTCCTGGTCAACGCAATTTAAAAAAGAGAATAGCCTATTCTTCCGTATCTCATATGGGTTTCATAATAATAGGAATTAGTTCTATAACCGATGCGGGACTCAATGGAGCTATTTTACAAATAATCTCTCATGGATTTATTGGTGCTGCACTTTTTTTCCTGGCAGGAACAAGTTATGATAGAATACGTCTTCGTTATCTTAACGAAATGGGGGGAATAGCTATACTAATGCCAAGAATCTTTACGATGTTCAGTAGCTTCTCGATGGCTTCTCTCGCATTACCAGGAATGAGTGGTTTTGTTGCAGAATTTGTGATATTTTTGGGAATAATTACTAGCCCAAAATACCTTGTAATGTCAAAAATACTAATTACTTTTGTAATGGCAATTGGAATGATATTAACTCCTATTTATTCATTATCTATGTCACGCCAGATGTTCTATGGATAC------AGGTTATTCAATGTTCCA------AAGTCT------CACTTTGTGGATTCTGGACCACGAGAAATCTTTATTTTTATGTGTATCCTTTTACCAATAATAGGTATTGGTATTTATCCAGATTTCGTTCTTTCACTATCAGTTGACAAGGTAGAAACTATTCTATCTAATTACTTTCAT---ATGATGCTCGAGCATGTACTTGTTTTAAGTGCCTATTTATTTTCTATTGGTATCTATGGATTGATCACAAGTCGAAACATGGTTAGAGCACTTATGTGTCTTGAACTTATACTGAATGCTGTTAATATGAATCTCGTAACATTTTCTGATTTATTTGATAGTCGCCAATTAAAGGGAGACATTTTCTCGATCTTTGTTATCGCTATTGCAGCCGCCGAAGCAGCTATTGGACCAGCTATTGTTTCTTCAATCTATCGTAACAGAAAATCAACTCGTATCAATCAATCAAATTTATTGAATAAAATGGAACGCACATATCAATATGCATGGATTATACCTTTCGTTCCGCTTCTAGTTACTATGTTAATAGGATTGGAACTCCTGCTTAATCCGACAGCAACAAAAAATATTCGTCGTATATGGGCTTTTCCCGCTGTTTTATTGTTAAGTATAGTTATGGTCTTTTCCACCAAGCTGGCGATCCAGCAAATAAATGGTAGCTCAATTTATGAATATCTATGGTCTTGGAGCATCACTAGTGATTTTTCCTTAGAGTTCGGCTACTTGATTGATCCACTTACTTCTATTATGTCGATATTAATCACTACTGTTGGAATCATGGTTCTTATCTATAGTGATAATTATATGTCTCATGACCGAGGATATTTGAGATTTTTTGCTTATATGAGTTTTTTCAATACAGCGATGCTGGGATTAGTTACTAGTCCCAATTTGATACAAATCCATATTTTTTGGGAACTAGTGGGAATGTGTTCCTATCTGTTAATAGGTTTTTGGTTTACCCGACCAATTGCAGCAAATGCCTGCCAAAAAGCGTTTGTGACCAATCGTGTGGGGGATTTTGGTTTATTATTAGGAATCCTAGGTTTTTATTTAATAACAGGTAGTTTCGAATTTCAGGATTTATTCGAAATATTCAATGATTCGATC------ATTAATAACAATGAGATTAATTCCTCATTTGCTACGCTTTGTGCCTTCTTATTATTCCTTGGTGCAGTTGCTAAATCTGCGCAATTCCCACTTCATGTATGGTTACCTGATGCTATGGAGGGACCCACTCCTATTTCGGCTCTTATACATGCGGCTACTATGGTAGCCGCAGGAATTTTTCTTGTAGCTCGGCTTCTTCCTCTTTTCATAGCCATACCTTACATAATGAATATCATATCTTTGATAGGTGTAATAACGGTACTATTAGGAGCTACCTTAGCTCTTGCTCAAAGAGATATTAAGAGAAGTTTAGCTTATTCCACGATGTCTCAATTGGGCTACATGATGTTAGCTTTGGGTATAGGTTCTTATCGAGCCGCTTTATTCCATTTGATCACTCATGCTTATTCTAAAGCATTATTGTTTTTAGGGTCTGGATCCATCATTCATTCCATGGAACCCATTGTTGGGTATTCTCCGGCTAAGAGTCAGAACATGGTTCTTATGGGCGGTTTAACCAAATATATGCCAATTACAAAAACAACTTTTTTTTTAGGTACACTTTCTCTTTGTGGTATTCCACCCCTCGCTTGTTTTTGGTCCAAAGACGAAATTCTTAATGATAGTTGGTTGTATTCACCGATTTTTGCAATAATAGCTTTCTACACAGCAGGATTAACTGCATTTTATATGTTTCGTATGTATTTACTTACTTTCGAAGGGCATTTACGTAGTCATTTTCAAAATTACAGCGGACACACAAATAGTTCCTTCTATTCA------ATATCCATATGGGGGCAAGAAGGTTCCAAACCTGTTAGCAGT---------------AATTTGCTTTTAACAACAAGGAATAATAATGACAAG------------------TCCTCCTTTTCCAATTGCTCGTTTTCTAATACATATAAAATTGCCGGTTATGTAAGAACCATGCGATCATCTTTTAGT------------ACTCACTTTTTAAAT---------AAAGACTCTCATACTTTACTATACCCGCATGAATCGGACAATACCATGTTATTTCCCCTGCTTATATTGGCCATATTTACTTTGTTCGTTGGATGCATAGGAATT---CATTTCGGGCACGAAGTA------ATGGAGGTTGACATATTATCGAAATGGTTAACCCCATCGATG------AAACTTTTCCATCAGAATTCAACTGAT---GAAGATTGG---TATAAATTTTTGACGAATGCATTTTATTCAGTTAGTATAGCCTACTTCGGAATATTTCTAGCATCTGTTCTATATGGGTCTGTCTATTCAGATCGA---------------------------------------CAAAATTTGTACTTAATCAATTCATTTGCTAAAATAGATTCTAAAATGAGAATTCGCTTAGAACAAATAATAAATGTCATATACAACTGGTCATACAATCGCGGATACATAGACGTTTATTACGAAAAAGTATTCATTAAGGGTGTACGAGAATTAGCTCAACTAGCTCATTCTTTTGATCGACGAGTAATTGATGGAGTTACTAATGGGATTGGCGTTGCAAGTTTCTTTCTAGGAGAAGGTATTAAATATATAGGGGGAGGGCGAATTTCTTCTTATCTATTCTTATATTTAGCTTGTGTATCAATAGTCCTACTAATTTAC---------TATTACTATAATTTT------------------ATGGATTTACCTGCGCCAATACATGATATTCTTTTAGTATCTCTGGGATCAGGTCTTATAGTAGGAGGTCTAGGAGTGGTATTACTTACCAATCCAATTTATTCTGCCTTTTCGTTGGGATTGGTTCTTGTTTGTATATCTTTATTTTATATTCCATCGAACTCTTATTTTGTAGCTGCTGCGCAGCTACTTATTTACGTGGGAGCCATAAATGTCTTAATCTTATTTGCTGTGATGTTTATGAATGGTTCAGAATAT------TACAATTATTTTCATTTTTGGACTGTCGGAGATGGATTCACTTCGCTAGTTTGTACAAGTATTTTTTTTTCACTAATTGCTACTATCCCAAACACGTCATGGTACGGGATTATTTGGACTACAAGATCAAACCAGATCATA---GAACAGGACCTGACAAGTAATGTTCAACAGATTGGGATTCATTTATCAACAGATTTTTATCTTCCATTTGAACTCATTTCTATAATCCTTTTAGTTTCCTTAGTGGGCGCAATTGCTATGGCTCGCCGG---------------------------------------------------------------ATGACTGTACCAGACGCAAGAAAAGACCTCCTCGTGGTCAATATGGGTCCTCACCACCCGTCAATGCATGGTGTTCTTCGACTCATTGTTACTCTAGATGGCGAAGATGTTATCGACTGTGAACCCATATTGGGTTATTTACACAGAGGAATGGAAAAAATTGCGGAAAACCGAACAATTATACAATATCTACCTTATGTGACACGTTGGGATTATTTAGCTACTATGTTCACGGAGGCAATAACCGTTAATGCACCTGAGGAATTGGGAAATATTCAAGTACCTAAAAGAGCCAGCTATATTAGGGTAATTATGCTGGAGTTGAGTCGTATAGCTTCGCATTTGTTATGGCTTGGACCTTTTATGGCCGATATCGGTGCACAGACTCCTTTCTTCTATATTTTCAGAGAGAGGGAATTGTTATATGATCTATTCGAAGCTGCCACAGGTATGCGAATGATGCATAATTATTTCCGTATCGGGGGGGTAGCTGCTGATTTACCTCATGGCTGGATAGATAAATGTTTAGATTTTTGCGATTATTTTTTAACGGGAGTTGTTGAATATCAAAAGCTTATTACGCGCAATCCCATCTTTTTGGAACGAGTTGAAGGGGTGGGTTTTATTGGGGGAGAAGAAGCCATAAATTGGGGTTTATCAGGACCAATGCTACGAGCTTCCGGAATCCAATGGGACCTTCGTAAAGTCGATCGGTATGAGTGTTATGATGAATTCGATTGGGAAGTCCAATGGCAAAAAGAAGGAGACTCATTAGCTCGTTATTTAGTAAGAATTGGCGAAATGACGGAATCCATAAAAATTATTCAACAGGCTCTAGAAGGAATTCCGGGGGGACCTTATGAAAATTTAGAATTCCGACGCTTT---GCTGGAACAAAAGACTCAGAATTGAACGACTTTGAATATCGATTCATTAGTAAAAAGCCTTCTCCCAGTTTTGAATTGTCAAAACAAGAACTTTATGTAAGAGTGGAAGCCCCAAAGGGAGAATTAGGTATTTTTCTGATAGGAGATAATAGTGTTTTTCCTTGGAGATGGAAAATCCGTCCACCCGGTTTCATCAATTTGCAAATTCTTCCTCAGCTAGTTAAAAGAATGAAATTGGCTGATATTATGACAATACTAGGTAGTATAGATATCATTATGGGAGAAGTTGATCGT---ATGTTTCCTATGGTGACTGGGTTCATGAATTATGGTCAACAGACAGTACGAGCTGCAAGATACATTGGTCAAAGTTTCATGATTACCTTATCTCACGCAAATCGTTTACCTGTAACTATTCAATATCCTTATGAAAAATCGATCACATCAGAGCGTTTCCGTGGGCGAATCCACTTTGAATTTGATAAATGCATTGCTTGTGAAGTATGTGTTCGCGTATGTCCGATAGATCTACCTGTTGTTGATTGGCGATTAGAAACAGATATTAGAAAGAAACGATTGCTTAATTATAGTATTGATTTTGGAATCTGTATATTTTGTGGTAATTGCGTGGAGTATTGCCCCACAAACTGTTTATCAATGACTGAAGAATATGAACTTTCCACCTACGATCGTCACGAATTAAATTATAATCAAATTGCTTTGGGTCGGTTACCAATGTCTGTAATTGGAGATTACACAGTTCGAACAATT---ATGAACTCAACTCAAATCAAAATATCTATGGATAAACCCCTTGATTCAAGAACGATTACCAAT---------------------------------------------------ATGCAGGGTCGTTCATCCGCTTGGCTAGTTAAACACGAGCTGGTTCATAGATCCTTGGGCTTTGATTACCAAGGAGTAGAGACTTTACAAATAAAGCCCGAGGATTGGTACTCCATTGCTGTCATTTCATACGTATATGGTTACAATTATCTACGTTCCCAATGTGCCTACGATGTAGCACCGGGTGGATTGCTAGCTAGTGTGTATCATCTGACGAGAATACAGTATGGT------GTGGACCAACCAGAAGAGGTATGCATAAAAGTATTTGTCCCAAGGAGTAATCCTAGAATCCCGTCTGTTTTCTGGATTTGGAAAAGCGCCGATTTTCAAGAACGGGAGTCTTATGATATGTTGGGAATCTCTTATGATAATCATCCACGCATGAAACGGATTTTGATGCCCGAAAGTTGGATTGGTTGGCCCCTACGCAAGGATTATATTGCCCCTAATTTCTATGAACTACAGGATGCTTAT---------------------------------------------------------------------------------------------ATGGCGAAAAGGAGCATTGGAATGGTCTTAGCTCCTGAATATTCAGACAAT------AAAAAAGAAGGA---AAGGGTTCCATTGAGACAGTTATG---AATTCTATGGAGTTTCCGCTCTTTGACCGAACAACCCCCAATTCAGTTATTTCAACTACATTGAATGATCTTTCGAATTGGTCAAGACTTTCCAGTTTATGGCCGCTTCTCTACGGTACCAGTTGTTGCTTCATTGAATTTGCCTCATTAATAGGCTCCCGATTCGATTTTGATCGTTATGGACTGGTGCCAAGATCCAGTCCTAGGCAAGCCGACCTTATTTTAACAGCCGGTACAGTAACAATGAAAATGGCTCCTTCTTTAGTAAGACTATATGAACAAATGCCTGAACCAAAATATGTAATTGCTATGGGAGCCTGTACTATTACAGGAGGAATGTTCAGTACCGATTCTTATAGTACCGTTCGGGGAGTCGATAAGTTAATCCCCGTCGATGTCTATTTGCCAGGATGCCCACCTAAACCAGAGGCAATTATAGACGCTATAACGAAACTTCGTAAGAAGGTATCTCGAGAAATCTATGAAGATAGAACGGGGTCCCAACAGGAAAATCGATGTTTTACTACTAATCACAAGTTTCATCTTGGACGCAGTACTCGTGCCGTAAATTACGATCAAGGATTACTC------TATCAATCGACA---------------TCGACTTCAGAG---------ATACCT------TCTGAAGCATTTTTCAAATACAAG---AGTTCAGTATCTTCTCACGAATTAGTGAAT------------------------------ATGATAATTGAAGAAGCA------CAAGCTATCAATTCTTTTTTCAGATCGGAATCCTCAAAAGAGGTCTATGGGCTCATATGGTTACTTGTACCTATTTTGACTCTTGTATTGGGAATCACAATAGGGGTATTAGTAATTGTGTGGCTAGAAAGAAAAATATCCGCAGGGATACAACGACGAATTGGTCCTGAGTATGCCGGGCCCTTGGGCATTCTTCAAGCTCTAGCGGATGGGGTCAAACTACTTTTCAAAGAAGATCTTCTTCCATCTAGAGGAGATATTCGTTTATTTAGTGTCGGCCCATCCGTAGCGGTCGTATCAATTCTACTGAGTTATTCAGTAATTCCCTTTGGCTATCACCTTGTACTAACCGATCTCAGTATAGGTGTTTTTCTATGGATCGCTATTTCAAGTATTGCCCCTATCGGACTTCTTATGTCCGGATATGGATCAAATAATAAATATTCCTTTTCAGGTGGTTTACGAGCTGCTGCTCAATCTATAAGTTATGAAATACCGTTAACTCCATGTGTGTTATCAATATCTCTACGTGTGATTCGT---AAAAATAGAAATACTTTTTCTTGGGTAAAGGAACAGATGACTCGATGCATTTCCGTATCGATGATG------ATATATGTAATAACTCGGGCATCTATTTCAAATGCATATCCCATTTTTGCGCAGCAGAGTTATGAAAATCCGCGAGAAGCAACTGGGCGTATTGTATGCGCTAATTGCCACCTGGCTAACAAGCCCGTGGATATTGAGGTTCCACAAGCTGTGCTTCCTGATACTGTATTTGAGGCA------GTTGTTAGAATCCCCTACGATATGCAACTGAAACAGGTTCTTGCTAATGGTAAAAAGGGAGGTTTGAATGTGGGGGCTGTTCTCATTTTACCCGAAGGATTTGAATTAGCTCCCCCCGATCGTATTTCTCCCGAGATGAAAGAAAAGATGGGTAATCTGTCTTTTCAGAGTTATCGTCCTAATAAAAAAAACATTCTTGTGGTGGGCCCTGTTCCTGGTCAGAAATATAGTGAAATCGTCTTTCCCATCCTTTCTCCAGATCCCGCTACTAAGAAAGAGGTTCACTTCTTAAAATATCCTATATATGTAGGTGGGAACAGGGGAAGGGGTCAGATTTATCCTGATGGGAGCAAGAGTAACAATACAGTCTATAATGCTTCAGCAGCAGGGATAGTAAGTAAAATAGTACGTAAAGAAAAGAAAGGTGGATATGAAATAACCATATCTGATGCATCGAATGGACACGAAACGGTTGATATTATACCTCCAGGACCAGAACTTCTTGTTTCTGAAGGTGAATACATCAAGCTTGATCAGCCATTAACAAGTAATCCCAATGTAGGTGGTTTTGGTCAAGGCGATGCAGAAATAGTACTTCAAGATCCATTGCGTATCCAAGGCCTTTTGTTCTTCTTAGCATCTGTTATTCTGGCGCAAATCTTTTTGGTTCTTAAAAAGAAACAGTTTGAGAAGGTTCAATTAGCCGAAATGAATTTC---------CTCAATAAAGTATATGATTGGTTCGAGGAGCGTCTCGAGATTCAAGCGATTGCAGATGATATAACTAGTAAATATGTTCCTCCTCATGTCAATATATTTCATTGTCTAGGAGGGATCACACTTACTTGCTTTTTAGTACAAGTAGCTACGGGTTTTGCTATGACTTTTTACTATCGCCCGACCGTCACAGAAGCTTTTGCCTCTGTTCAATACATAATGACTGAAGCCAACTTCGGTTGGTTAATCCGATCAGTTCATCGATGGTCAGCAAGTATGATGGTTCTAATGATGATCCTGCACGTATTTCGTGTTTATCTCACAGGTGGTTTTAAGAAACCACGTGAATTGACTTGGGTTACGGGCGTAGTTCTGGCTGTGTTGACTGCATCCTTTGGGGTAACTGGTTATTCTTTACCTTGGGACCAAATTGGGTATTGGGCAGTCAAAATTGTAACAGGTGTACCTGAGGCTATCCCTATAGTGGGATCGCCCTTGGTAGAGTTATTACGCGGAAGTGCTAGTGTCGGTCAATCCACTTTGACCCGCTTTTATAGTTTACACACTTTTGTATTACCTCTTCTTACTGCCGTATTTATGTTAATGCACTTTTCAATGATACGTAAGCAAGGTATTTCAGGTCCTTTAATGTCCGGTTCTTTCGGGGGATGGATCCATAAGAATTCACCTATCCCAATAACAAAGAAACCCGACTTGAATGATCCTGTATTAAGAGCAAAATTGGCTAAGGGGATGGGACATAATTATTATGGGGAACCGGCATGGCCTAATGATCTTTTATATATTTTTCCCGTAGTAATTCTAGGTACTATTGCATGTAACGTAGGTCTAGCGGTTCTAGAGCCATCAATGATTGGTGAACCGGCAGATCCATTTGCAACTCCTTTGGAAATATTACCCGAATGGTACTTCTTTCCCGTATTTCAAATACTCCGTACAGTACCCAATAAGTTATTGGGTGTTCTTTTAATGGTTTCGGTACCAGCGGGATTATTGACAGTACCCTTTTTGGAAAATGTTAATAAATTCCAAAATCCATTCCGTCGCCCAGTAGCTACAACAGTCTTTTTGATTGGTACGGCAGTAGCCCTTTGGTTAGGTATTGGAGCAACATTACCTATTGATAAGTCTCTAACTTTAGGTCTTTTTCAAATT------------------------------------------------------------------ATGATTATTCGTTCGCCGGAACCAGAA---------GTGAAGATTTTGGTGGATAGGGATCCCGTAAAAACTTCATTTGAGGAATGGGCCAGACCCGGCCATTTCTCAAGGACAATAGCTAAG---GGCCCTGATACTACCACTTGGATCTGGAACCTACATGCTGATGCTCATGATTTCGATAGCCATACCAATGATTTGGAGGAGATCTCCCGAAAAGTATTTAGTGCTCATTTCGGTCAACTATCCATCATCTTTCTTTGGTTGAGTGGCATGTATTTCCATGGAGCCCGTTTTTCCAATTATGAAGCGTGGCTGAGCGACCCTACTCACATCGGACCCAGTGCCCAGGTGGTTTGGCCGATAGTGGGTCAAGAAATATTGAATGGCGATGTAGGCGGAGGTTTCCGAGGAATACAAATAACCTCTGGATTTTTTCAGATTTGGCGAGCGTCGGGAATAACTAGTGAATTACAACTTTATTGTACTGCAATTGGAGCATTGGTCTTTGCAGCGTTAATGCTTTTTGCCGGTTGGTTCCATTATCACAAAGCTGCTCCAAAATTGGCTTGGTTCCAAGATGTAGAATCCATGTTGAACCACCACTTAGCAGGATTACTAGGACTTGGGTCTCTTTCTTGGGCAGGGCATCAAGTACATGTATCTTTACCTATTAACCAATTTCTGAACGCTGGGGTGGATCCTAAGGAAATACCACTTCCTCATGAATTTATCTTAAATCGGGATCTTTTGGCTCAACTTTATCCCAGTTTTGCAGAGGGAGCAACCCCGTTTTTCACCCTGAATTGGTCAAAATACGCGGAATTTCTTACTTTTCGTGGAGGATTAGATCCAGTAACAGGAGGTCTATGGCTAACCGATATTGCACACCATCATTTGGCTATTGCAATTCTTTTCCTGATAGCTGGTCACATGTATAAGACCAACTGGGGCATTGGTCATGACCTGAAAGATATTTTGGAGGCTCATAAGGGTCCGTTTACAGGTGAGGGTCATAAGGGCCTCTATGAGATCCTAACAACGTCATGGCATGCTCAATTAGCTCTGAATCTAGCTATGTTGGGTTCTTTAACCATTGTAGTAGCCCACCATATGTACTCTATGCCCCCTTATCCATACCTAGCTACTGATTATGGTACACAACTTTCGTTGTTCACACATCACATGTGGATCGGTGGATTTCTCATAGTTGGTGCTGCTGCACATGCAGCAATTTTTATGGTAAGAGACTATGATCCAACTACTCGATACAACGATCTATTAGATCGTGTCCTTAGGCACCGAGATGCAATCATATCACATCTTAACTGGGTGTGTATATTTCTAGGCTTTCACAGTTTTGGCTTGTATATTCATAATGATACCATGAGCGCTTTGGGGCGTCCCCAAGATATGTTTTCAGATACCGCTATACAATTACAACCTATCTTTGCTCAATGGATACAAAACACTCATGCTTTAGCACCTAGCGCAACAGCTCCTGGTGCAACAGCGGGCACCAGCTTGACTTGGGGGGGTGGTGATTTAGTAGCAGTAGGCGGCAAAGTAGCTTTGTTACCTATTCCACTGGGAACCGCAGATTTTTTGGTACATCACATTCATGCATTTACGATCCATGTAACTGTATTGATACTACTGAAAGGTGTTCTATTTGCCCGCAGTTCTCGTTTGATACCTGATAAAGCAAATCTGGGTTTTCGTTTCCCTTGTGACGGACCCGGAAGAGGGGGAACATGCCAAGTATCCGCCTGGGATCATGTCTTCCTAGGTCTATTCTGGATGTACAATGCGATTTCGGTAGTAATTTTCCATTTCAGCTGGAAAATGCAGTCAGATGTTTGGGGTAGTATAAGTGATCAAGGGGTGGTAACTCATATCACGGGGGGAAACTTTGCACAGAGTTCCATTACAATTAATGGGTGGCTACGAGATTTTTTATGGGCACAGTCCTCCCAAGTAATCCAGTCTTATGGCTCTTCATTATCCGCCTATGGTCTTTTCTTCTTAGGTGCTCATTTTGTCTGGGCCTTCAGTTTAATGTTTCTATTTAGCGGTCGTGGTTATTGGCAAGAACTCATTGAATCCATCGTCTGGGCTCATAACAAATTAAAAGTTGCTCCTGCTACTCAGCCTAGAGCCTTGAGCATTATACAAGGACGTGCTGTAGGAGTAACCCATTACCTTCTGGGTGGAATTGCCACAACATGGGCATTCTTCTTAGCAAGAATTATTTCAGTAGGAATGGCATTAAGATTTCCAAGGTTTAGCCAAGGCTTAGCTCAGGACCCCACTACTCGTCGTATTTGGTTTGGTATTGCTACCGCACATGACTTCGAGAGTCATGATGATATCACCGAGGAACGTCTTTATCAGAATATTTTTGCTTCTCACTTCGGGCAGTTAGCAATAATCTTTCTGTGGACTTCCGGCAATCTGTTTCATGTGGCTTGGCAAGGAAATTTTGAGTCATGGGTACAGGACCCCTTACATGTAAGACCCATTGCTCATACTATTTGGGATCCTCATTTTGGTCAACCGGCTGTAGAAGCTTTTACTCGAGGGGGTGCTCTTGGCCCAGTGAATATTGCTTATTCCGGTGTTTATCAATGGTGGTATACAATCGGCTTGCGCACCAATGAAGATCTTTATACTGGAGCTCTTTTTCTATTATTTATTTCTGCCATATCTTTAGTAGGGGGTTGGTTACATCTACAACCCAAATGGAAGCCAAGCGTTTCGTGGTTCAAAAATGCCGAATCTCGTCTCAATCATCATTTGTCAGGGCTCTTCGGAGTAAGCTCCTTGGCTTGGGCAGGACATTTAGTTCATGTTGCTATTCCCGGATCAAGGGGTGAATATGTCAGATGGAATAATTTCTTAGATGTATTACCATATCCCCAAGGATTGGGGCCACTTTTTACAGGTCAGTGGAATCTTTATGCCCAAAACCCCGATTCCAGTAGTCATTTATTCGGTACCTCCCAAGGAGCGGGAACTGCCATTCTAACCCTTCTCGGGGGATTCCATCCGCAAACTCAAAGTTTATGGCTGACCGATATTGCCCATCATCATTTAGCTATTGCATTTATTTTTCTCGTTGCTGGTCATATGTATAGAACTAACTTCGGGATTGGGCACAGTATAAAAGATCTTCTAGAGGCGCATATTCCTCCGGGGGGTCGATTGGGGCGCGGGCATAAAGGCCTTTATGACACAATCAATAATTCGATTCATTTTCAATTAGGTCTTGCTCTAGCCTCTTTGGGGGTTATTACTTCCTTGGTAGCTCAACACATGTACTCTTTACCTGCTTATGCATTCATAGCACAAGACTTTACTACTCAAGCTGCGTTATATACTCATCACCAATACATCGCAGGGTTCATCATGACAGGAGCCTTTGCTCATGGAGCTATATTCTTCATTAGGGATTACAACCCGCAGCAGAATGAGGATAATGTATTGGCAAGAATGTTAGACCATAAGGAAGCTATCATATCTCATTTAAGTTGGGCTAGCTTGTTCCTGGGGTTCCATACCTTGGGACTCTATGTTCATAATGACGTCATGCTTGCTTTTGGTACTCCAGAAAAACAAATCTTGATCGAACCCATATTTGCCCAATGGATACAGTCCGCTCATGGTAAGACTTCATATGGGTTTGATGTACTCTTATCTTCAACGAATGGCCCAGCATTTAATGCAGGTCAAAGCTTATGGTTACCTGGCTGGTTGAATGCTATTAATGAAAATCGTAATTCACTATTCTTAACAATAGGGCCGGGGGACTTCTTGGTACATCATGCTATTGCTCTAGGGTTGCATACAACTACATTGATCTTAGTAAAAGGTGCTTTAGATGCACGTGGTTCCAAGTTAATGCCAGATAAAAAAGATTTCGGGTATAGTTTCCCCTGCGACGGTCCAGGACGAGGTGGTACTTGTGATATTTCGGCTTGGGATGCATTTTATTTGGCAGTTTTCTGGATGTTAAATACCATTGGATGGGTTACCTTCTATTGGCATTGGAAGCATATCACATTATGGCAGGGTAATGTTTCGCAATTTAATGAATCTTCCACTTATTTGATGGGATGGTTAAGAGATTATCTATGGTTAAACTCTTCACAACTTATCAACGGATATAATCCTTTTGGTATGAATAGTTTATCCGTCTGGGCGTGGATGTTCTTATTTGGGCATCTTGTTTGGGCTACTGGATTCATGTTCTTAATTTCCTGGCGTGGATATTGGCAGGAATTGATTGAAACTTTAGCATGGGCTCATGAACGCACACCTTTGGCTAATTTGATTCGCTGGAGGGATAAACCGGTGGCTCTTTCCATTGTACAAGCAAGACTGGTTGGCTTAGCTCACTTTTCTGTAGGTTATATATTT------------------ACCTACGCAGCTTTCTTGATTGCTTCTACATCAGGCAAATTTGGTATGACTGCAATTTTAGAGAGACGCGAAAGCACAAGCCTATGGGGTCGCTTCTGCAACTGGGTAACCAGCACTGAAAATCGTCTTTACATTGGATGGTTCGGTGTTTTGATGATCCCTACCCTATTGACCGCTACTTCTGTATTTATTATCGCCTTCATTGCGGCTCCTCCAGTAGATATTGATGGTATTCGTGAACCTGTTTCTGGTTCTCTACTTTATGGAAATAATATTATTTCTGGTGCCATTGTTCCTACTTCTGCGGCTATCGGGTTGCATTTTTACCCGATATGGGAAGCATCATCCGTTGATGAATGGTTATACAATGGCGGTCCTTATGAACTAATTGTTCTACACTTCTTACTTGGTGTAGCTTGTTACATGGGTCGTGAGTGGGAGCTTAGCTTCCGTCTGGGTATGCGCCCTTGGATTGCTGTTGCGTATTCAGCTCCTGTTGCAGCTGCTACTGCTGTTTTCTTGATCTACCCTATTGGTCAAGGAAGCTTCTCTGATGGTATGCCTCTAGGAATATCTGGTACTTTCAACTTCATGATTGTATTCCAGGCTGAACACAACATCCTTATGCATCCATTCCACATGTTAGGTGTGGCTGGTGTATTCGGCGGCTCTCTATTCAGTGCTATGCATGGTTCCTTGGTAACCTCTAGTTTGATCAGGGAAACTACTGAAAATGAGTCTGCTAATGAAGGTTACAGATTCGGTCAAGAGGAAGAAACCTATAATATCGTAGCTGCTCATGGTTATTTTGGCCGATTGATCTTCCAATATGCTAGTTTCAACAACTCTCGTTCCTTACACTTCTTCCTAGCTGCTTGGCCTGTTGTAGGTATCTGGTTCACCGCTTTAGGTATCAGCACTATGGCATTCAACCTAAATGGATTCAATTTCAATCAATCCGTAGTTGACAGTCAAGGTCGTGTTATTAACACTTGGGCTGATATCATTAATCGTGCTAACCTTGGTATGGAAGTTATGCATGAACGTAATGCTCACAACTTCCCTCTAGATCTA---GCTGCTGTCGAAGCTCCATCCACAAATGGAATGGGTTTGCCTTGGTATCGTGTTCATACTGTCGTATTGAATGATCCTGGTCGCTTGCTTTCTGTCCATATAATGCATACAGCTCTAGTTTCTGGTTGGGCCGGTTCTATGGCTCTATACGAATTAGCTGTTTTTGATCCCTCTGATCCCGTTCTTGATCCAATGTGGCGACAAGGTATGTTCGTTATACCCTTCATGACTCGTTTAGGAATAACCAATTCATGGGGCGGTTGGAGTATTACAGGAGGAACTGTAACCAATCCGGGTATTTGGAGTTACGAAGGTGTTGCCGGGGCACACATTGTGTTTTCTGGCTTGTGCTTCTTGGCAGCTATCTGGCATTGGGTGTATTGGGATCTAGAAATATTCTGTGATGAACGTACGGGAAAACCCTCTTTGGATTTGCCCAAGATCTTTGGAATTCATTTATTTTTATCTGGGGTGGCTTGCTTTGGGTTTGGTGCATTTCATGTAACAGGTTTGTATGGCCCTGGAATATGGGTGTCTGATCCTTATGGGCTAACCGGAAAAGTGCAACCTGTAAATCCTTCATGGGGCGCGGAGGGTTTTGATCCTTTTGTTCCGGGGGGGATAGCTTCTCATCATATTGCAGCGGGCACCTTGGGAATATTAGCGGGTCTATTCCATCTTAGTGTCCGCCCGCCCCAACGTCTATACAAAGCATTACGTATGGGCAATATTGAAACTGTGCTTTCCAGTAGTATCGCTGCTGTGTTTTTTGCAGCTTTCGTTGTTGCTGGAACTATGTGGTATGGTTCAGCGACTACTCCGATCGAATTATTTGGTCCTACTCGTTATCAGTGGGATCAGGGATATTTCCAGCAAGAAATATATCGAAGAGTTAACGCCGGGCTAGCTGAAAATCTGAGTTTATCGGAATCTTGGTCTAAAATTCCCGATAAACTAGCTTTTTATGATTATATCGGTAATAATCCGGCGAAAGGAGGATTGTTCAGAGCCGGCTCAATGGACAACGGGGATGGAATAGCTGTTGGGTGGTTAGGACACCCTGTCTTTAGAGATAAAGAGGGGCATGAACTTTTTGTACGTCGTATGCCTACCTTCTTTGAAACATTTCCGGTAGTTTTGGTAGATGGAGACGGAATTGTGAGAGCCGATGTTCCTTTTAGAAGGGCGGAATCAAAGTATAGTGTCGAACAAGTGGGTGTAACTGTTGAGTTCTATGGTGGTGAACTCGATGGAGTCAGTTATAATGATCCTGCTACTGTGAAAAAATATGCTAGACGTGCCCAATTGGGTGAAATTTTTGAATTGGATCGCGCTACTTTGAAATCCGATGGTGTTTTTCGTAGTAGTCCAAGGGGTTGGTTCACTTTTGGACATGCTTCGTTTGCTTTGCTTTTCTTTTTCGGCCACATCTGGCATGGTGCTAGAACCTTGTTCAGAGATGTTTTTGCTGGTATCGACCCAGATTTAGATGCTCAAGTGGAATTTGGAGCCTTCCAAAAACTGGGGGATCCAACTACAAGGAGACAAGTAGTC---AAGGTATTCGTGCTTGGATGGCGGCTCAGGATCAGCCTCATGAAAACCTTATATTCCCTGAGGAGGTTCTACCCCGTGGAAACGCTCTTTAATGGAACTTTAGCTTTAGCTGGTCGTGACCAAGAAACCACCGGTTTCGCTTGGTGGGCGGGGAATGCCCGACTTATCAATCTGTCCGGTAAATTACTCGGAGCTCACGTGGCCCATGCCGGATTAATCGTATTCTGGGCTGGAGCAATGAACCTATTTGAAGTGGCTCATTTCGTACCAGAGAAGCCTATGTATGAACAAGGATTGATTTTACTTCCCCATCTAGCTACTCTAGGTTGGGGGGTAGGTCCTGGTGGGGAAGTTGTAGACACCTTTCCATACTTTGTATCTGGAGTACTTCACTTAATTTCCTCCGCAGTCCTAGGCTTTGGCGGTATTTATCATGCGCTTCTTGGACCCGAGACTCTTGAGGAATCCTTTCCATTCTTCGGTTATGTATGGAAAGATAGAAATAAAATGACCACAATTTTGGGTATTCACTTAATCTTGTTAGGTCTAGGCGCTTTTCTTCTAGTGTTCAAGGCTCTTTATTTTGGGGGCGTATATGATACCTGGGCCCCTGGCGGTGGAGATGTAAGAAGAATTACCAACTTGACCCTTAGCCCAAGTATTATATTTGGTTATTTACTAAAGTCTCCCTTTGGGGGAGAAGGCTGGATTGTTAGTGTGGACGATTTAGAAGATATAATTGGAGGACATGTATGGTTAGGTTCCATTTGTATACTTGGTGGAATCTGGCATATCTTAACCAAACCCTTTGCGTGGGCTCGCCGTGCATTTGTATGGTCTGGAGAAGCTTACTTGTCTTATAGTTTAGGGGCTTTATCCGTCTTTGGTTTCACTGCTTGTTGTTTCGTCTGGTTCAATAATACCGCTTATCCTAGTGAGTTTTACGGGCCTACTGGGCCGGAAGCTTCTCAAGCTCAAGCATTTACTTTTCTAGTTAGAGACCAACGTCTTGGGGCTAACGTGGGATCCGCTCAAGGACCTACTGGTTTAGGTAAATATCTAATGCGTTCCCCGACCGGAGAGATTATTTTTGGGGGGGAAACTATGCGTTTTTGGGATCTCCGTGCTCCCTGGTTGGAACCCCTAAGGGGACCTAACGGTTTGGACTTGAGTAGGTTGAAAAAAGACATACAACCTTGGCAAGAACGACGTTCGGCGGAATATATGACTCATGCTCCTTTAGGTTCTTTAAATTCCGTGGGTGGTGTAGCTACAGAGATCAATGCAGTCAATTATGTCTCTCCTAGAAGTTGGTTAGCTACCTCTCATTTTGTTCTAGGATTCTTCTTTTTTGTGGGTCATTTGTGGCATGCGGGAAGGGCCCGTGCAGCTGCAGCAGGTTTTGAAAAAGGGATCGATCGCGATTTTGAACCTGTTCTTTTCATGACTCCTCTTAATATGACTATAGCCCTTGGTAGATTTACCAAAGAAGAAAATGATTTATTTGATATTATGGATGACTGGCTACGGAGAGACCGTTTCGTTTTTGTAGGTTGGTCCGGTCTATTGCTCTTCCCTTGTGCCTATTTCGCTTTAGGAGGGTGGTTCACAGGTACAACCTTTGTAACTTCATGGTATACCCATGGATTGGCTAGTTCCTATTTGGAAGGCTGCAATTTCCTAACCGCTGCAGTTTCTACCCCTGCTAATAGTTTAGCACATTCTTTATTGCTACTATGGGGCCCGGAAGCACAAGGAGATTTTACTCGTTGGTGCCAATTAGGCGGTCTGTGGACTTTTGTCGCTCTCCACGGCGCTTTCGGACTAATAGGCTTCATGTTACGTCAATTCGAACTTGCTCGATCTGTTCAATTGAGACCTTATAACGCAATCGCATTCTCTGGTCCAATTGCTGTTTTTGTTTCCGTATTCCTGATTTATCCACTAGGTCAGTCTGGCTGGTTCTTTGCGCCTAGTTTTGGTGTAGCAGCTATATTTCGGTTCATCCTTTTCTTCCAAGGGTTTCATAATTGGACATTGAACCCATTTCATATGATGGGAGTTGCCGGAGTATTGGGTGCTGCTCTGCTATGCGCTATTCATGGTGCTACCGTAGAAAATACTTTATTCGAGGATGGTGACGGTGCAAATACATTCCGTGCCTTTAACCCAACTCAAGCTGAAGAGACCTATTCTATGGTCACTGCTAACCGCTTTTGGTCACAAATCTTTGGGGTTGCTTTTTCCAATAAACGTTGGTTACATTTCTTTATGTTATTTGTACCAGTCACCGGTTTATGGATGAGTGCTCTTGGGGTGGTCGGTCTGGCTTTGAACCTACGTGCCTATGACTTCGTTTCCCAGGAAATCCGTGCAGCAGAAGATCCTGAATTTGAGACTTTCTACACCAAAAATATTCTTTTAAACGAAGGTATTCGTGCTTGGATGGCGGCTCAGGATCAGCCTCATGAAAACCTTATATTCCCTGAGGAGGTTCTACCCCGTGGAAACGCTCTT------------------------------------------------------------------------------------------------------------------------------------------------------------------------------------------------------------------------------------------------------------------------------------------------------------------------------------------------------------------------------------------------------------------------------------------------------------------------------------------------------------------------------------------------------------------------------------------------------------------------------------------------------------------------------------------------------------------------------------------------------------------------------------------------------------------------------------ATGAGTTGTGGGGAGGAACTTATGTCACCAAAAACAGAAACTAAAGCAAGTGTTGGATTCAAAGCTGGTGTTAAAGATTACAGATTGACTTATTACACTCCTGAGTATGAAACCCTTGCTACTGATATCTTGGCAGCATTCCGAGTAACTCCTCAACCTGGAGTTCCGCCTGAGGAAGCAGGAGCTGCGGTGGCTGCCGAATCTTCCACTGGTACATGGACAACTGTGTGGACCGATGGACTTACCAGCCTTGATCGTTACAAAGGACGATGCTACCACATCGAGCCTGTTGCTGGGGAGGAAAATCAATATATTGCTTATGTAGCTTACCCTTTGGACCTTTTTGAAGAAGGTTCTGTTACTAACATGTTTACTTCCATTGTGGGTAATGTATTTGGGTTCAAAGCCCTACGAGCTCTACGTCTGGAGGATCTGAGAATTCCTCCTGCTTATTCTAAAACTTTTCAGGGCCCACCTCATGGAATCCAAGTTGAGAGAGATAAATTGAACAAGTATGGTCGTCCCCTATTGGGATGTACTATTAAACCAAAATTGGGGTTATCTGCAAAGAACTATGGGAGAGCGGTTTATGAGTGTCTCCGTGGTGGACTTGATTTTACCAAGGATGATGAAAACGTGAACTCCCAACCGTTTATGCGTTGGAGAGACCGTTTCTTATTTTGCGCCGAAGCTATTTATAAAGCGCAGGCCGAAACAGGTGAAATTAAAGGACATTACTTGAATGCTACTGCGGGTACATCCGAAGAAATGATGAAAAGGGCGGTCTGTGCCCGAGAGTTGGGAGTTCCTATCGTAATGCATGACTACTTAACAGGGGGATTCACCGCAAATACTAGCTTGGCTCATTATTGCCGAGACAATGGCCTACTTCTTCACATCCACCGCGCAATGCATGCAGTTATTGATAGACAGAGGAATCATGGTATTCACTTCCGTGTACTAGCTAAAGCGTTGCGTATGTCTGGGGGGGATCATATTCACGCTGGTACCGTAGTAGGTAAACTGGAAGGGGAACGAGATGTCACTTTGGGCTTTGTTGATTTACTACGTGATGATTTTATTGAAAAAGACCGGAGTCGCGGTATTTATTTCACTCAAGATTGGGTATCTATGCCAGGTGTTCTGCCCGTGGCTTCAGGGGGTATTCACGTTTGGCATATGCCTGCCCTGACCGAGATATTTGGGGATGATTCCGTGCTACAGTTCGGTGGAGGAACTTTGGGACACCCTTGGGGGAATGCACCTGGTGCAGTAGCTAATAGGGTAGCTTTAGAAGCGTGTGTACAAGCTCGTAATGAGGGACGTGATCTTGCTCGTGAAGGTAATGAAGTTATTCGTGAAGCTAGCAAATGGAGTCCTGAACTGGCTGCTGCTTGTGAGGTATGGAAAGAGATCAAATTCGAATTCGAAGCAATGGATGTCTTG------ATGATTCAACCTCAGACCCTTTTGAATGTAGCGGACAACAGCGGAGCCCGAAAACTTATGTGTATTCGAATCATAGGAGCTAGTAATTACCGATATGCTCATATCGGTGACGTTATTGTTGCTGTAATCAAAGAAGCAGTGCCAAATATGCCCCTGGAAAGATCAGAAGTAATCAGAGCTGTAATTGTACGTACATGTAAAGAACTCAAGCGCGACAACGGTATGATAATCCGGTATGATGACAATGCAGCAGTTGTCATTGATCAAGAAGGAAATCCAAAAGGCACCCGAGTTTTTGGTTCGATTGCTCGTGAATTGAGACAGTTAAATTTCACTAAGATAGTCTCATTAGCTCCCGAAGTATTAATGACAAGAGTTAGACGTGGATATATTGCGCGGAGGCGTCGAAGAAAAATTCGTTTATTTGCATCAAGCTTTCGAGGAGCTCATTCAAGACTTACTCGAACTGCTACTCAACAGAAAATAAGGGCTTTGGTTTCCAGCCATAGGGGTAGAGGAAGGCAAAAGCGAGATTTTCGTCGTTTGTGGATCACTCGGATAAATGCAGTAACCCGGGAGAATGGGGTA------CCCTATAGTCGATTAATACACGATCTGCGCAAGAAGCAGCTCCTTCTGAATCGTAAAATACTTGCACAAATAGCTATATCAAATAGGAATTGCCTTTACATGATTTCCAATGATATAATCAAA---------------------------------------------------------------------------ATAAAGAAGACCTCGGGTACAGAAATACGAGCTTTAGCTCGACATATAGGTATGTCTGCTCAAAAAGCACGAAGGGTAATTGATCAAATTCGCGGTTGCTCCTATGAGCAAACACTTATGATACTGGAACTCATGCCTTATCGAGCATGTTACCCCATTTTCAAATTAGTTTATTCCGCAGCAGCAAATGCTAGTCACAATAGGGGTTTGAAAGAAGCTGATTTATTTATTAGTAAAGCCGAAGTCAACGAAGGTGTTATCGTCAAAAGGTTAAAACCGCGAGCTCGGGGACGTAGTTACCCAATAAAAAGACCCACCTGTCATATAACTATTGTATTGAGCGAAAGA---------------------------------------------------------------------------------------------------------------------------------------ACCGATATGCCCTTAGGCACGGCCATACATAACATAGAAATAACACTTGGAAAGGGTGGACAATTAGCTAGAGCAGCAGGTGCTGTAGCGAAACTGATTGCAAAAGAGGGTAAATCGGCCACATTAAGATTACCATCTGGAGAGGTTCGTTTGATATCCAAAAACTGCTCAGCAACAGTCGGACAAGTGGGTAATGTCGGGGCGAACCAGAAAAGTTTGGGTAGAGCCGGATCTAAATGTTGGCTAGGTAAGCGTCCTGTAGTAAGAGGAGTAGTTATGAACCCTGTAGACCATCCCCATGGAGGTGGTGAAGGGAGGGCCCCGATTGGTAGAAAAAAACCCACAACTCCTTGGGGTTATCCCGCGCTTGGAAGAAGGAGTAGGAAAAGGAATAAATATAGTGATATTTTTATTCTTCGTCGCCGTAAG---------------ATGGTTCGAGAGGAAGTACCAGTATCCACTCGGACG---CTACAGTGGAAGTGTGTTGAATCAAGAGCAGACAGCAAACGCCTTTATTATGGTCGTTTCGTTTTATCCCCACTTATGAAGGGTCAAGCCGATACAATCGGTATCGCGATGCGAAGGGCTTTACTTGGAGAACTAGAAGGAACATGTATTACGCGCGCAAAATCTGATAAGGTACCACATGAATATTCTACGGTAGTAGGTATTGAAGAATCAGTCCATGAAATTTTAATGAATTTGAAAAAAATGGTATTTAGAAGTGATCTGTACGGAACTCTCGACGCATCTATCTGTGTCAGGGGCCCTAGACACGTAACTGCTCAAGACATCATCTCACCACCTTCTGTAGAAATAGTTGATACTACACAGCATATAGCTGTCCTAACAGAACCGGTTGATTTGTGCATTGAATTAAAAATCGAGAGGGGTCGTGGATATTGTACGAGAACCCAAAATAACTATCAAGACGGAAGCTATCCTATAGATGCTGTATCCATGCCTGTTCGAAATGCGAATCATAGTATTCATTCTTATGGGAATGGGAATGAG------AAACAAGAGATACTTTTTCTTGAAATATGGACGAATGGAAGTTTAACTCCTAAGGAAGCGCTTTATGAAGCTTCTCGTAATTTGATCGATTTATTTATTCCTTTTCTACATGCGGAGGAACAGGACATAAATAGAAATATGGAGGACAATCTAAAAAGG---GCTAGTGTGCCCTTTTTTGCCTTT---GATGATGGATTGGATAATATA---------------AAAAGAGAAATCATATTGAAACGTATTTTTATTGATCAATTAGAATTGCCTCCTAGGACTTATAACTGTCTCAAAAGGTCTAATATACATACATTACTGGACCTTTTGAGTAAAAGTCAAGAAGATCTTATGAGAATTGAGCATTTTCGCGTAGAAGACGTAAAACAAATATTCGACATTCTACAGAAGGGTTTC---ACAATCGACTTGCTGAAAAAT------------ATTTTTTCGAAAAACGGGAAACTAAAGATGCTCCGGGATGGTGGAGATGAGGGAATGTTTACAATACCTGGATTTAGTCAGATCCAATTTGAGGGATTTTGTAGGTTCATTGATCAGGGCTTGATGGAAGAACTTCATCAATTTCCAAAAATTGAAGATACAGATCAAGAAATTGAATTTCAATTATTTGGGGAATCTTATCAATTGGTGGAACCTTTGATAAAAGAAAGAGATGCTGTG---TATGAATCA---ATTACATATTCCTCTGAGTTATATGTACCCGCGGGGTTAATTTGGAGAACCGGTAGA---AATATGCAAGAACAAACCGTATTGCTTGGAAACATTCCTCTAATGAATTCCTTGGGAACCTCTATAGTAAATGGAATTTACAGAATTGTCATCAATCAAATATTGCAAAGTCCTGGTATTTATTACAGTACAGGATTGGATCATAACGGA------ATTTCT---GTCTATACTGGCACCATAATATCAGATTGGGGAGGAAGATCAGAATTAGAGATTGATAGAAAAGAAAGGATATGGGCCCGTGTAAGCAGGAAACAAAAAATTTCTATTCTAGTTCTATCATCAGCTATGGGTTCAAGTCTAAGAGAAATTCTAGACAATGTTTGCTACCCTGAAATTTTCTTGTCTTTCCCA------AACGAGAAGGAGAAAAAA---AAG------ATTGGTTCAAAGGAAAATGCCATTTTAGAGTTTTATCAAAAATTTGCTTGTGTAGGC---------GGTGATCCGGTGTTTTCTGAGTCCTTATGTAAAGAATTACAAAAGAAATTTTTTCAACAAAGATGTGAATTAGGAAGGATTGGCCGACGAAATATGAACCAGAGACTGAATCTTGATATACCCCCGAACAATACGTTTTTGTTACCACGAGATGTATTGGCTGCTGCCGATCATTTGATCGGAATGAAATTTGGAATGGGTACACTCGACGATATGAATCACTTGAAAAATAAACGTATTCGTTCTGTAGCGGATCTGTTACAGGATCAATTCGGATTGGCTTTGGTTCGCTTGGAAAATGTGGTTCGGGGAACT---------------ATATGTGGAGCAATTCGGCATAAATTGATACCGACTCCTCGTAATTTGGTAACTTCAACTCCATTAACAACAACTTATGAATCATTTTTCGGCCTACACCCTTTATCTCAAGTCTTGGATCGAACTAATCCATTGACACAAATAGTTCATGGGCGAAAATCGAGTTATTTGGGTCCTGGGGGATTGACAGGACGAACTGCTAGTTTTCGTATACGAGATATCCATCCTAGTCACTATGGGCGTATTTGCCCAATTGATACGTCCGAAGGAATCAATGTTGGACTTATTGGGTCCTTAGCTATTCATGCAAGGGTTGGTGATTGGGGGTCTATAGAGACCCCATTTTATGAA---ATATCTGAGAGATCAAAAGAAGAA---------CAGATGGTTTATTTATCGCCGAGT------AGAGATGAATACTAT------ATGGTGGCGGCGGGAAATTCTTTGGCGTTGACT---CGGGGTATTCAGGAAGAAGAAGTT---GGTCCAGCTCGATACCGTCAAGAATTTTTGACTATTGCATGGGAACAGATTCATCTTCGAAACATTTATCCCTTCCAATATTTTTCTATTGGAGCTTCTCTCATTCCTTTTATCGAGCATAATGATGCGAATCGGGCTTTAATGAGTTCTAATATGCAGCGTCAAGCAGTTCCGCTTTCTCAGTCCGAAAAGTGTATTGTTGGAACCGGCTTGGAACGCCAAGCGGCTCTCGATTCAGGGGGTTCGGCTATAGCCGAACGCGAGGGAAAGATCATTTATACCGATGCTGAAAAGATC---GTTTTATCAGGTAATGGGGACACTATA---AGCATTCCGTTGGTTATGTATCAGCGTTCCAACAAAAATACTTGGATGCATCAAAAACCTCAGGTTCATCGGGGTAAATACCTTAAAAAGGGGCAAATTTTGGCGGATGGTGCGGCTACGGTTGGTGGCGAACTCGCTTTGGGGAAAAATGTATCAGTAGCTTATATGCCATGGGAAGGTTACAATTCTGAAGATGCCGTACTCATTAGCGAACGTCTAGTCTATGACGATATTTATACTTCTTTTCATATCCGGAAATATGAAATTCAGACTCATGTGACAAGCCAAGGA---CCTGAAAGAATCACTAATGAAATACCTCATTTAGAGCCTTATTTACTCCGCAATTTAGACAGAAATGGAATTGTGATGCTGGGATCTTGGGTAGAAACTGGTGATGTTTTAGTAGGTAAATTAACGCCTCAGACAGCGAAAGAATCATCCTATGCTCCAGAAGATAGATTATTACGAGCCATACTTGGCATTCAGGTATCCACTGCAAAAGAAACTTGTCTAAAGTTGCCTATAGGCGGAAGAGGTCGAGTTATTGATGTGAGGTGGGGC---------------------------------------------------------------------------------------------------------CAGAAAAAGGGGGGTTCCATTTATAATCCAGAAATGATTCGTGTATATATCTCACAGAAACGTAAAATCAAAGTGGGCGATAAAGTAGCTGGAAGACATGGGAATAAAGGTATCATTTCAAAAATTTTGCCTAGACAGGATATGCCTTATTTGCAAGATGGAACACCTGTTGATATGGTATTCAATCCATTAGGAGTACCTTCGCGAATGAATGTGGGACAGATGTTTGAATGCTCGCTCGGGTTAGCGGGAGACCTTCTGGGCAGACATTATAGAATAACACCCTTTGATGAGAGATACGAGCAAGAGGCTTCGAGAAAACTAGTGTTTTCTGAATTATATGAAGCCAGTAAGCAAACAGCAAATCCATGGGTATTTGAACCCGAGTATCCTGGAAAGAGCAGAATATTTGATGGAAGAACAGGAGATCCTTTTGAACAACCTGTTATAATAGGAAAGTCCTATATGTTAAAATTAATTCATCAAGTTGATGATAAAATCCACGGACGTTCCAGTGGTCATTATGCACTTGTTACACAACAACCCCTTAGGGGAAGGGCTAAGCAAGGTGGACAACGAGTAGGAGAAATGGAAGTTTGGGCTCTAGAGGGATTTGGTGTTGCTCATATTTTACAAGAGATGCTCACTTATAAATCCGATCATATTAGAGCTCGTCAGGAAGTACTTGGTACCACGATCGTTGGGGGAACAATACCTAATCCTGAGGGT---GCGCCAGAATCCTTTCGATTGCTCGTTCGCGAACTACGATCTTTATCTCTGGAACTGAATCATTTCCTTGTATCTGAGAAAAACTTCCAGATTAATAGGAAGGAA---AATTTTTCTTTTGCTAGGCCCATAGCTAAAAAACCTACTTTCTTACGATTACGA---GGTTCATTCGAATATGAAATCCAATCC---------CGGAAATACAGCATCCCACTTTTTTTTACTACC---------------------CAAGGCTTCGATACATTTAGAAATCGAGAAATATCTACCGGAGCTACTGCTATCAGAGAACAATTAGCCGATCTGGATTTGCGAATTATTATAGATCGTTCATTGGTGGAATGGAAGGAATTG---------------------------GGAGAAGAAGGATCAACCGGGAATGACTGGGAAGATAGAAAAATTGGGAGGAGAAAAGATTTTTTGGTTAGACGCATGGAATTGGCTAAGCATTTTCTTCGAACAAATGTAGAACCAGAATGGATGGTTTTGTCCCTATTACCAGTTCTTCCTCCCGAGTTGAGGCCAATCATTCAGATTGATGGGGGTAAATCAATGAGT---TCAGATATTAATGAACTTTATAGAAGAGTTATCTATCGCAACAATACTCTTACCGATCTATTAACAACA------AGTAGATCTACGCCGGGGGAATTAGTAATGTGTCAGGAAAAATTGGTACAAGAAGCTGTAGATACACTTCTTGATAATGGGATCCGCGGACAACCAATGAGGGACGGTCACAATAAAGTTTACAAGTCGTTTTCAGATGTAATTGAAGGCAAAGAGGGAAGATTTCGCGAGACTCTACTTGGTAAACGGGTCGATTATTCGGGTCGTTCCGTCATTGTGGTAGGCCCTTCGCTTTCACTGCATCAATGTGGATTACCTCGAGAAATAGCAATAGAGCTTTTTCAGACATTTGTAATTCGTGGTCTAATCAGACAACATCTTGCTTCCAACATAGGACTTGCTAAAAGTAAAATTCGGGAAAAAGAACCCATTGTATGGGAAATACTTCAAGAAGTTATGCAGGGGCATCCTGTATTGCTAAATAGAGCACCCACTTTGCATAGATTAGGC---ATACAGGCGTTCCAACCTATTTTAGTGGAGGGACGAGCTATTTGTTTACATCCATTGGTTTGTAAGGGATTCAATGCGGACTTCGATGGAGATCAAATGGCTGTTCATGTACCTTTATCTTTGGAAGCTCAAGCAGAAGCTCGCTTACTTATGTTTTCTCATACGAATCTCTTGTCTCCAGCCATTGGGGATCCCATTTCCGTACCCACTCAAGATATGCTTATGGGGCTCTATGTATTAACGATGGGGAATCGTAGAGGTATTTGTGCAAATAGGTATAATCCATGTAACCCCAGAAACCACCAGAATGAAAGAATGGATCATAGTAATTATGAGTATAGGAAAGGGAAAGAACCCTATTTTTGTAGTTCCTACGATGCACTTGGGGCTTATCGGCAGAAAGGGATCGATTTATATAGTACTTTATGGCTACGGTGG------CGACTAGATCAACGTGTCATTGCCTCAATAAATAGAGAAGTTCCCATCGAAGTTCAATATGAATCTTTGGGCACTTATCATGAGATTTATGATCACTATCGAGTAGTAAGAAGTGTAAAAAAAGGAATGCTTTGTATATATATTCGAACTACTGTTGGTCATATTTCCTTTTATCGAGAAATAGAAGAAGCCATACAGGGGTTTTGTCGGTCCTATTCATAT---------------------------------GGTACC------------------------------ATGGAGGTA------------CTTATGGCAGAACGGGCCGAT---------------CTGGTCTTTCACAATAAAGTGATAGATGGAACTGCCATGAAACGGCTTATTAGCAGATTAATAGATCATTTCGGAATAGCCTATACATCACACATTCTGGATCAAGTAAAAACTCTGGGTTTTCAGCAAGCCACCGCTACATCAATTTCATTAGGAATTGATGATCTTTTAACAACACCTTCTAAGAGATGGTTAGTCCAAGATGCTGAACAACAAAGTTTGATTTTGGAAAAGCACCATCATTATGGGAATGTACACGCGGTAGAAAAATTACGTCAATCAATCGAGATATGGTATGCTACAAGTGAATATTTGAGACAAGAAATGAATCTTAATTTTAAGATGACTGATCCTTCAAATCCAGTCCATATAATGTCTTATTCTGGAGCTAGAGGAAATGCATCTCAGGTCCACCAATTAGTAGGTATGAGAGGATTAATGTCAGATCCCCAAGGACAAATGATTGATTTACCCATTCAAAGCAATTTACGCGAAGGACTTTCTTTAACGGAATATACAATTTCCTGCTACGGAGCCCGCAAAGGAGTTGTGGATACTGCTGTACGAACGTCAGACGCTGGATACCTCACGCGTAGACTTGTTGAAGTAGTTCAGCATATTGTTGTACGTAGAACAGATTGTGGAAGTACCCGAGGTATTTCCGTGAGTTTTCGAAAG------GGGATG---ACGGAA------------------------------------------AGAATTTTTATCCAAACG---------CTAATAGGTCGCGTATTAGCGAACGATGTATATCTAGGTCTACGATGCATTGCTACCAGAAATCAAGATATTGGGATTGGGCTTGTCAATCGATTCATGACCTCTCGGGCGCAGCCAATATATATTCGAACTCCCTTCACTTGCCGAAGTGCATCTTGGATCTGTCGATTATGTTATGGTCGGAGTCCCACTCATGGTGACCTGGTTGAATTGGGAGAAGCAGTAGGTATTATTGCGGGTCAATCCATTGGAGAACCTGGGACTCAACTAACATTAAGAACTTTTCATACCGGTGGAGTATTCACAGGTGGTACTGCAGAACATGTACGAGCTCCTTCTAATGGAAAAATAAAATTCAATGAGGATTTGGTTCATCCCACACGGACACGCCATGGACATCCTGCCTTTCTCTGCTATGTAGACCTATATGTGACTATTGAGAGTCAGGATATTATACATAGTGTGAATATTCCACCAAAAAGTTTTCTTTTGGTTCAAAATGATCAATATGTGGAATCAGAACAAGTGATTGCTGAGATTCGTGCTGGAACATCCACTTTCCATTTTAAAGAGAGGGTTCGAAAACATATTTATTCTGACTCAGAGGGAGAAATGCATTGGAGTACCGGTGTG---------------TACCATGCACCTGAATAT------------ACACACGGTAATGTTCATTTCTTACCCAAAACAAGTCATTTATGGATCTTATCGGGGGGTCCG---TGCAAATCCAGTCTAGTGCCTTTTTCACTCCACAAGGATCAAGATCAAATGAATGTTCAATCTCTTTCTGTCCAAGAGAGATCCATT---------------------------------------------------------------------------------------------TCTGAC------------------------------------TTCTCGGTGAATAATAATCGAGTGAAACACAAATTGTTTGGCTCGGATCCCCTG------------------------------------GCGAGAAAAGGGAGAAGGATTTCTGATTATGCAGCA------GGATCTGAGCGA---------GTCATATCCAATGGTGATGGGGATTTCATATACCCCGCCATTCTCCGAGAAAATTCTTAT---------TTATTGGCGAAGAGGCGAAGAAATAGATTCATCATACCATTCCAATAT---------------GATCCGGAATGGGAGAAGGAATTAACGCCTCATTCTAGTACTAGTATCACGGTTGAAATACCCGCAAATGGTATTTTACGTAGAAATAGTATTCTTGCTTATTTCGACGATCCACGATACAGAAGAAGCAGTTCGGGAATTACCAAATATGGCATCATA---GAGGTCGATTCAATCGTCAAAAAAGAGGGTCTGGTTGAGTATCGAAGACCAAAAGAATCTAGACCGAAA------TAC------CAAATGAAAGTAGATCGATTTTTTGTCATTCCCGAAGAAGTCCATATCTTGCCCGGGTCT------TCATCCATAATGGTACGGAACAATAGTATCATTGGAGTAGATACACGAATTACGTTTAATACA------AGAAGCCAAATAGGTGGATTGGTGCGAATAGAA---AAA---AAAAAAAAGATTGAACTGAAAATCTTTTCTGGAGGTATCCATTTTCCTGGAGAAACGGATAAGATATCCCGACACATTGGCATCTTGATACCACCAGGAGCAAGAAAAAAAATGGATAAGGGATCAAAGGGGAAAAATTGGGAAGGGAATAATTGGGTCTATGTCCAACGGATCACACCTATCAAGAAAAAATAT---------------------------------------------------------------------------------------------------------------------------------------------------------------------------------------------------------------------------------------------------------------------------------------------------------------------TTTGTTTCAGTACGACCCGTAGTGACATATGAAATAGCTGATGGGATAAATCTAGTAACGCTT---------TTCCCTGGGGATATGTTACAGGAAAAGGATAATTTGCGACTCCAAGTTGTCAATTATATCCTTTATGGGGATGGCAAACCAATTCGAGGAATTTCCCATACAAGTATTCAATTGGTTCGTACTTGTTTAGTATTGAATTGGGACCAAGACAAAAAAGGT---TCTATAGAA---AAGGTTCAGGCT------TCTTCTGCTGAAGTAAGGGCAAATGATCTGATTCGATATTTCATAAGAATTGATTTGGTGAAGTCTCCTATTTTGTATACCGGAAAGAGGAATGATAGGTCAGGTTCA---GTGATTCCTGAT------ACTGGGTCATATTGCGCCAATACCAATCTTTTT---------TCTTCCAAGGTG------------AAAATT---AAATCACTTAGTCAACATCAAGGAACCGTTCGTACATTTCTTAATAGA---AATAAAGAAGGCCAA------TCTCTTATAGTTTTTTCATCATCT------------AATTGTTCTCGCATC---------AATGTTTCGAAATATCAC---------------------------------------------------------------------------------------AATGTGACCAAAGAATCAATTAAAGAAAAAGAG------------------------------------------------------------------------------------GATACCCCGATTCCAATTCTTAATTTG---------------------------------------------------------------------------------------------------------------------------------TTGGGTCCCTTAGGTACT---GTACCTAAAATT---CATAATTTTTCCCCATCTTATCATTCAATAACCCATAAT---------------------------------GAGATCTTGTTAAATAAATATTTAATACTGGATAATAAAAATCCAAAA---------CAGACTTTCCAACTACTTAAA---------TATTATTTAGTGGATGAAAACGGGAGAATCTCTAATGCAAATCCATGCAGTGACATCATTTTTAATCTATTC------GGTTCGTGC------TTTCTCCCTCACGATTATTGTGAGGGGACATCCACAACCAGAATAATTAGCCTCGGACAGTTTATTTGTGAAAATGTATGTCTATCCAAACACGGAACACGCATA---AAATCTGGTCAAGTTATAATGGTTTATCTTGACTCT---TTCATAATAAGATCAGCTAAACCCTATTTGGCGACCCGAGGAGCAACCGTTCATGGTGATTATGGAGAAATCTTTTACGAAGGAGATACATTAGTTACATTTATATATGAAAAATCGAGATCTGGTGATATAACTCACGGCCTTCCAAAGGTTGAACAAGTGTTAGAAGTTCGTTCGATTGATTCAATATCGATGAACCTAGAAAAAAGGGTTGAAGGTTGGAACGAACATATAACAGGCATTCTTGGAATTCCTTGGGGATTCCTGATTGGTGCTGAACTCACCATAGCGCAAAGTCGTGTTTCTTTGGTTAATAAGATCCAAAAGGTTTATCGATCCCAGGGGGTACAGATTCATAATAAGCATATAGAGATTATTGTACGACAAATAACATCAAAAGTGTTGGTTTCAGAAGATGGAATGTCTAATGTTTTTTCACCCGGGGAACTAATCGGATTGTTGCGAGCAGAACGAGCAGGTCGTGCTTTGGAAGAGGCTATTTGTTACCGAGCCGTCTTATTGGGAATAACGAGAGCATCTCTGAATACTCAAAGTTTCATATCAGAAGCTAGTTTTCAGGAAACCGCTCGAGTTTTAGCAAAAGCCGCTCTCCGGGGTCGTATTGATTGGTTGAAAGGTCTGAAAGAGAATGTTGTTCTGGGGGGGATGATACCCGTTGGTACCGGATTCAAACGATTCGTTCACCGT------TCAAGGGAATACAACAAC------------ATTCCTTTGGAAATACAAAAGAAGAATTTTTTCGGG------GGGGAAATGAGAGATATTCTGTTCCAC---CACAGAGAATTATTTTGTTCTTGCATCCCA------------------------------------------------------------------------------------------------------------------------------------------------------------------------------------------------------------------------------------------------------------------------------------------------------------------------------------------------------------------------------------------------------------------AAGCCAAAGAGT---------TTC---------------CATAATACATCAGAA------------------------------------------------------------------------ATGACAAAACCTATACCAAAAATTGGTTCA---CGTAGAAATAGCCGTATTAGTTCACGTAAGAGTGGGTGTAGAACACCAATAGGAGTTATTCATGTTCAAGCGAGTTTCAACAATACTATTGTTACTGTTACAGACCCACAAGGTCGGGTCGTTTCTTGGTCTTCCGCAGGTACCTGTGGGTTCAAGGGCACAAGAAGGGGTACCCCATTTGCTGCTCAAACCGCAGCAGGAAATGCTATTCGTGCGGTAGTGGACCAG---GGTATGCAACGAGCAGAAGTCATGATAAAGGGGCCCGGTCTCGGGAGAGATGCAGCATTACGAGCGATTCGTAGAAGTGGTATACTATTAAATTTTGTACGTGACGTAACCCCTATGCCGCATAATGGATGTAGACCGCCAAAAAAAAGGCGCGTTATGGCAAGGAAAAGTTTGATTCAGAGGGAGAAGAAGAGGCAGAAATTAGAAGAGAAATATCATTTGATTCGTCGATCCTCAAAAAAAGAAATAAGCAAAGTTTCATCGTTGGACGAGAAATGGGAAATTCATGTAAAATTGCAATCCCCACCACGTAATAGTGCACCTATACGTCTTCATCGACGCTGTTTTTTGACCGGAAGACCTAGAGCTAACTATCGAGACTTTGGGCTATCCGGACACGTACTCCGCGAAATGGTTCATGCATGTTTGTTGCCGGGGGCAACAAGATCAAGTTGG------------ATGGAGAAATTCAAGCGACCCTTTCGTAAATCCAAGCGATCTTTTCGTAGGCGT------------------------------------------TTGCCCCCAATTGGGTTGGGGGATCGAATTGATTATAGAAACATGAGTTTAATTAGTCGATTTATTAGTGAACAAGGAAAAATATTACCTAGGCGAGTGAATAGATTGACCTTGAAACAACAACGATTAATTACTATTGCTATAAAACAAGCTCGTATTTTATCTTTGTTACCTTTTCTTAATAATGAG------------AAACAATTTGAGAGAGCCGAGTCGATTTCTAGAACTACC---GGCACTAGAACCAGAAAA---ATGACAAGAAGATATTGGAACATCAATTTGGAAGAGATGATGGAAGCGGGGGTTCATTTTGGTCATGGTACTAGGAAATGGGATCCTAGAATGGCACCTTACATCTCTGCAAAGCGTAAAGGTATTCATATTACAAATCTTACGAGAACTGCTCGTTTTTTATCAGAAGCCTGTGATTTAGTTTTTGACGCAGCAAGTAGAGGAAAACACTTCTTAATAGTTGGTACGAAAGATAAGGCAGCTGATTCGGTAGCATCAGCTGCAATAAGGGCTCGGTGTCATTATGTCAATAAAAAATGGCTCGGTGGTATGTCAACGAATTGGTCCACTACGGAAACGAGGCTTCAGAAGTTCAGGGACTTGAGAGTGAGAGCCGAGATGGGGCAATTCAGTCGTCTCCCGAAACGGGATGCAGCAATATTGAAGAGACAATTATCTCACTTTCAAACATATCTGGGCGGTATCAAATATATGACGGGGTTACCCGATATTGTAATCATCATTGATCAGCAAGAAGAATATACGGCCCTTCGAGAATGCGTCACTTTGGGTATTCCAACTATTTGTTTAATCGATACAAATTGTGATCCAGATCTCGCAGATATTCCGATTCCAGCCAACGATGACGCTATAGCTTCCATCCGATTGATTCTTAACAAATTAGTATCCGCAATTTGTCAGGGACGT------------------TCTAGCTATATAAGAAGT---ATGGGACAGAAAATAAATCCACTTGGTTTCAGACTTGGTACAACCCAAAGTCATCGTTCCTTTTGGTTCGCACAACCAAAAAATTATTCCAAAGGTCTCCAGGAAGATGAAAAAATACGGGATTGTATCAAGAATTATGTACAA---AAACATATGAGAATATCCTCAGGTTTTGAA------------------GGAATTGCACGTATAGATATTAAAAAAAGAATCGATTTGATCCAAGTCATAATTCATATTGGATTCGCCAAT---ATGTTAATGGAGGGT---AGAGCCCGAGGAATCGAAGAATTACAGACTAATGTACAA------------AAAAGCTTTCATTCTGTGAACCGAAGACTCAAC---------------ATTGCTATTGCAAGAGTTGCAAGACCTTACGGGCAACCTAATATTCTTGCAGAATATATCGCTCTGCAATTAAAGAATAGAGTTTCCTTTCGAAAGGCAATGAAAAAAGCTATTGAATTAGCTGAACAAGCGGATGCAAAGGGAATTCAGGTACAAATTGCAGGACGTCTCAATGGAAACGAAATTGCCCGCGTTGAATGGATTAGAGAAGGTAGGGTTCCCCTGCAGACCATTCGAGTTAAAATTGATCATTGTTCCTATCCAGTTCGAACTATCTATGGAGTATTAGGGATAAAAATTTGGATATTTTTGGATGAA---ATGTCTCGTTACCGAGGACCTCGTTTTAAAAAAATACGCCGTCTGGGGGCTTTGCCGGGACTAACTAGTAAAAAA------CCTAGGTCCGCAAGTGATCTTAGAAACCAATCCCGCTCTGGG------AAAAGA---TCTCAATATCGTATTCGTTTAGAAGAAAAACAGAAATTGCGTTTTCATTATGGTCTGACAGAGCGACAACTACTTCGATATGTTCGTATCGCTGGAAAAGCAAACGGTTCGACGGGTCAAGTTTTACTGCAACTACTTGAGATGCGTTTGGATAACATTCTTTTTCGATTGGGTATGGCTTCAACTATTCCTGGAGCCAGGCAATTAGTTAACCATGGACATATTTTAGTTAATGGTCGTCTAGTAGATATACCAAGTTATCGCTGCAAACCCCGAGATATTATTACTACG------AAGGATAAACAAGGATCCAGAGCTTTGATTCAAAATCAT---------ATGGATTCATCCTCCAAC------GCGGAATTGCCAAAACATTTGACTCTGCAC---------TCATTCCAATATAAAGGGGTAGTCAATCAAATAATAGATAGTAAATGGGTCGGTTTGAAAGTCAATGAATTGCTAATCGTAGAATATTATTCCCGACAAACTATGTCACGCCGAGGTACTGCAGAA------GAAAAAACTGCAAAATCTGATCCAATTTATCGTAATCGATTAGTTAACATGTTGGTTAACCGTATTCTGAAACACGGAAAAAAATCATTGGCTTATCAAATTATCTATCGAGCCGTGAAAAAGATTCAACAAAAGACAGAAACAAATCCACTATCTGTTTTACGTCAAGCAATACGTGGAGTAACTCCCAATATAGCAGTAAAAGCAAGACGTGTAGGCGGATCGACTCATCAAGTTCCCATTGAAATAGGATCTACACAAGGAAAAGCACTTGCCATTCGTTGGTTATTAGGGGCATCCCGAAAACGTCCGGGTCGAAATATGGCTTTCAAATTAAGTTCCGAATTAGTCGATGCTGCCAGGGGGAGTGGCGATGCCATACGCAAAAAGGAAGAGACTCATAGAATGGCAGAGGCCAATAGAGCTTTTGCACATTTTCGTATGGGTAGAGACACTATTGCCGATATAATAACTTATATAAGAAATGCTGACATGGATAAAAAAGGAACAGTTCGAATACCATCCACTAATATTACCGAAAACATTGTTAAAATACTTCTGCGAGAGGGTTTTATCGAAAATGTTAGGAAGCACCGGGAAAACAACAAGGAT---TTCTTGGTTTTAACCCTACGACATAGAAGAAATAGGAAAAGAGCATATAGAAATATT------TTAAAGCGTATCAGCAGACCAGGTCTGCGAATCTATTCCAACTCTCAACGAATTCCTAGGATTTCAGGCGGGATAGGGGTTGTAATTCTTTCTACTTCTAGAGGTATAATGACAGATCGAGAAGCTCGACTAGAAAGAATTGGAGGAGAAATTTTGTTTTATATATGGATGAATTGGCGATCAGAACATATATGGATAGAACTTATAACGGGTTCTAGAAAAATAAGTAACTTCTGCTGGGCCTGTATCCTTTTTTTAGGTTCACTAGGATTTTTATTGGTTGGAACTTCCAGTTATTTTGGTAGGAATCTGATATCCTTA------TTCCCATCTCAGCAAATAGTTTTTTTTCCACAAGGGATCGTAATGTGTTTCTACGGTATCGCGGGTCTATTCATTAGCTCCTATTTGTGGTGCACAATTTCGTGGAGTGTAGGTAGCGGTTATGACAAATTCGATAGAAAAGAAGGAATAGTGTGTATTTTTCGTTGGGGATTTCCTGGAAGAAATCGTCGCATCTTCTTTCGATTCCGTATAAGAGATATCCGTTCGATCAGAATAGAAGTTAAAGAGGGTCTTTTT---CCTCGCCGTGTCCTTTATATGGAAATTGGGGGCCGGGGAGAC------ATTCCATTGACGCGTACCGATGAGAATTTAACTCCACGAGAAATTGAACAAAAAGCTGCCGAATCGGCCTATTTTTTGCGCGTACCAATTGAAGTATTT
>Isoetes_andicola
[truncated: 1,449,842 more chars]
