# Supplementary material for: Phylogenomics indicates the “living fossil” Isoetes diversified in the Cenozoic
Source: PLoS One. 2020 Jun 18;15(6):e0227525. doi: 10.1371/journal.pone.0227525 (PMC7302493; doi:10.1371/journal.pone.0227525)
Supplement: S4 File — Folder containing nexus file for chloroplast phylogram. (GZ) [file pone.0227525.s014.gz]

Archive with 2 entries (1 files):
- 4_Chloroplast_Phylogram
- 4_Chloroplast_Phylogram/Chloroplast_phylogram.nexus
