# Supplementary material for: Phylogenomics indicates the “living fossil” Isoetes diversified in the Cenozoic
Source: PLoS One. 2020 Jun 18;15(6):e0227525. doi: 10.1371/journal.pone.0227525 (PMC7302493; doi:10.1371/journal.pone.0227525)
Supplement: S4 File — Folder containing nexus file for chloroplast phylogram. (GZ) [file pone.0227525.s014.gz › 4_Chloroplast_Phylogram/Chloroplast_phylogram.nexus]

#NEXUS
begin trees;
	tree tree_1 = [&bootstrap=R] (((Physcomitrella_patens:0.078603,Syntrichia_ruralis:0.065024)[&bootstrap=100]:0.07428,(Anthoceros_formosae:0.183596,((Huperzia_lucidula:0.138338,((Selagenilla_uncinata:0.085209,Selaginella_moellendorffii:0.041807)[&bootstrap=100]:0.290823,(Isoetes_coromandelina:0.010896,((Isoetes_andicola:0.001006,((Isoetes_spp:4.62E-4,Isoetes_flaccida:2.36E-4)[&bootstrap=100]:7.22E-4,Isoetes_lacustris:5.72E-4)[&bootstrap=100]:6.66E-4)[&bootstrap=100]:0.002209,(Isoetes_elatior:0.001226,Isoetes_humilior:0.00161)[&bootstrap=99]:7.28E-4)[&bootstrap=100]:0.006849)[&bootstrap=100]:0.066789)[&bootstrap=100]:0.034846)[&bootstrap=100]:0.059778,(((Diploterygium_glaucum:0.118809,(Pteridium_aquilinum:0.206456,Lygodium_japonicum:0.20472)[&bootstrap=100]:0.051757)[&bootstrap=100]:0.083356,Osmondoastrum_cinnamomeum:0.086139)[&bootstrap=100]:0.135261,((Ginkgo_bilboa:0.0594,(Welwitschia_mirabilis:0.275385,Pinus_thunbergii:0.075032)[&bootstrap=100]:0.029898)[&bootstrap=100]:0.025234,(Amborella_trichopoda:0.050188,((Nymphaea_alba:0.013795,Nuphar_advena:0.007066)[&bootstrap=100]:0.047213,(Ananas_comosus:0.061362,(Ceratophyllum_demersum:0.065679,(Ranunculus_macranthus:0.075342,(Sesamum_indicum:0.014496,(Veronica_nakaiana:0.023238,(Plantago_maritma:0.019689,(Plantago_media:0.004877,Littorella_uniflora:0.00794)[&bootstrap=100]:0.009061)[&bootstrap=100]:0.034052)[&bootstrap=100]:0.016866)[&bootstrap=100]:0.066069)[&bootstrap=100]:0.018003)[&bootstrap=76]:0.003683)[&bootstrap=100]:0.019551)[&bootstrap=97]:0.008491)[&bootstrap=100]:0.149947)[&bootstrap=100]:0.097833)[&bootstrap=100]:0.01881)[&bootstrap=100]:0.031806)[&bootstrap=100]:0.048301)[&bootstrap=100]:0.037976,(Aneura_mirabilis:0.306004,Marchantia_polymorpha:0.105999)[&bootstrap=100]:0.037976);
end;
