# Supplementary material for: Phylogenomics indicates the “living fossil” Isoetes diversified in the Cenozoic
Source: PLoS One. 2020 Jun 18;15(6):e0227525. doi: 10.1371/journal.pone.0227525 (PMC7302493; doi:10.1371/journal.pone.0227525)
Supplement: S5 File — Folder containing nexus file for concatenated nuclear phylogram. (GZ) [file pone.0227525.s015.gz]

Archive with 3 entries (2 files):
- 5_Nuclear_Concatenated_Phylogram
- 5_Nuclear_Concatenated_Phylogram/.nuclear_namefile.swp
- 5_Nuclear_Concatenated_Phylogram/Nuclear_Concatenated_Phylogram.nexus
