# Supplementary material for: Phylogenomics indicates the “living fossil” Isoetes diversified in the Cenozoic
Source: PLoS One. 2020 Jun 18;15(6):e0227525. doi: 10.1371/journal.pone.0227525 (PMC7302493; doi:10.1371/journal.pone.0227525)
Supplement: S5 File — Folder containing nexus file for concatenated nuclear phylogram. (GZ) [file pone.0227525.s015.gz › 5_Nuclear_Concatenated_Phylogram/Nuclear_Concatenated_Phylogram.nexus]

#NEXUS
begin trees;
	tree tree_1 = [&R] ((Ceratodon_purpureus:0.140544,Physcomitrella_patens:0.158349)[&bootstrap=100]:0.239144,(((Lygodium_japonicum:0.273197,Pteridium_aquilinium:0.338222)[&bootstrap=100]:0.218965,(Pinus_maritima:0.294412,(((Oryza_sativa:0.331941,Ananas_comosus:0.189642)[&bootstrap=100]:0.179297,((Arabidopsis_thaliana:0.353024,Theobroma_cacao:0.198124)[&bootstrap=100]:0.059396,Littorella_uniflora:0.357492)[&bootstrap=100]:0.098485)[&bootstrap=100]:0.081139,ambore:0.302118)[&bootstrap=100]:0.200012)[&bootstrap=100]:0.190857)[&bootstrap=100]:0.082002,((Huperzia_squarrosa:0.069776,Huperzia_lucidula:0.050868)[&bootstrap=100]:0.370442,(Selaginella_moellendorffii:0.547811,(Isoetes_coromandelina:0.064854,((Isoetes_sinensis:0.013256,(Isoetes_humilior:0.022013,Isoetes_elatior:0.008977)[&bootstrap=100]:0.002533)[&bootstrap=100]:0.013055,(Isoetes_lacustris:0.008026,(Isoetes_andicola:0.01571,Isoetes_spp:0.017489)[&bootstrap=100]:0.003527)[&bootstrap=100]:0.013639)[&bootstrap=100]:0.050718)[&bootstrap=100]:0.359946)[&bootstrap=100]:0.08344)[&bootstrap=100]:0.069396)[&bootstrap=100]:0.239144);
end;
