# Supplementary material for: Phylogenomics indicates the “living fossil” Isoetes diversified in the Cenozoic
Source: PLoS One. 2020 Jun 18;15(6):e0227525. doi: 10.1371/journal.pone.0227525 (PMC7302493; doi:10.1371/journal.pone.0227525)
Supplement: S6 File — Folder containing BEAST files used to reanalyse the Larsén and Rydin (2015) dataset. (GZ) [file pone.0227525.s016.gz]

Archive with 5 entries (4 files):
- FileS6_LarsenRydin_Reanalysis_BEAST
- FileS6_LarsenRydin_Reanalysis_BEAST/complete_withinitial_rbcLatpBrbcLITS.xml
- FileS6_LarsenRydin_Reanalysis_BEAST/complete_withinitial_rbcLonly.xml
- FileS6_LarsenRydin_Reanalysis_BEAST/complete_withinitial_rbcLnrITS.xml
- FileS6_LarsenRydin_Reanalysis_BEAST/complete_withinitial_all.xml
