# Supplementary material for: Phylogenomics indicates the “living fossil” Isoetes diversified in the Cenozoic
Source: PLoS One. 2020 Jun 18;15(6):e0227525. doi: 10.1371/journal.pone.0227525 (PMC7302493; doi:10.1371/journal.pone.0227525)
Supplement: S6 File — Folder containing BEAST files used to reanalyse the Larsén and Rydin (2015) dataset. (GZ) [file pone.0227525.s016.gz › FileS6_LarsenRydin_Reanalysis_BEAST/complete_withinitial_all.xml]

<?xml version="1.0" standalone="yes"?>

<!-- Generated by BEAUTi v1.8.0                                              -->
<!--       by Alexei J. Drummond, Andrew Rambaut and Marc A. Suchard         -->
<!--       Department of Computer Science, University of Auckland and        -->
<!--       Institute of Evolutionary Biology, University of Edinburgh        -->
<!--       David Geffen School of Medicine, University of California, Los Angeles-->
<!--       http://beast.bio.ed.ac.uk/                                        -->
<beast>

	<!-- The list of taxa to be analysed (can also include dates/ages).          -->
	<!-- ntax=91                                                                 -->
	<taxa id="taxa">
		<taxon id="Marchantia"/>
		<taxon id="Plagiochila"/>
		<taxon id="Pellia"/>
		<taxon id="Haplomitrium_mnioides"/>
		<taxon id="Marsupella_emarginata"/>
		<taxon id="Frullania_dilatata"/>
		<taxon id="Leucobryum_albidum"/>
		<taxon id="Diphyscium_foliosum"/>
		<taxon id="Brachythecium_rutabulum"/>
		<taxon id="Tetraphis"/>
		<taxon id="Mnium"/>
		<taxon id="Rhytidiadelphus"/>
		<taxon id="Takakia"/>
		<taxon id="Sphagnum"/>
		<taxon id="Polytrichum"/>
		<taxon id="Physcomitrella"/>
		<taxon id="Phaeoceros"/>
		<taxon id="Anthoceros"/>
		<taxon id="Lycopodium_clavatum"/>
		<taxon id="Lycopodium_volubile"/>
		<taxon id="Lycopodiella_inundata"/>
		<taxon id="Lycopodiella_glaucescens"/>
		<taxon id="Phylloglossum_drummondii"/>
		<taxon id="Huperzia_selago"/>
		<taxon id="Huperzia_billiardieri"/>
		<taxon id="Huperzia_linifolia"/>
		<taxon id="Selaginella_deflexa"/>
		<taxon id="Selaginella_selaginoides"/>
		<taxon id="Selaginella_articulata"/>
		<taxon id="Selaginella_caffrorum"/>
		<taxon id="Selaginella_diffusa"/>
		<taxon id="Selaginella_echinata"/>
		<taxon id="Selaginella_fragilis"/>
		<taxon id="Selaginella_gracillima"/>
		<taxon id="Selaginella_haematodes"/>
		<taxon id="Selaginella_helvetica"/>
		<taxon id="Selaginella_indica"/>
		<taxon id="Selaginella_kraussiana"/>
		<taxon id="Selaginella_lepidophylla"/>
		<taxon id="Selaginella_leucobryoides"/>
		<taxon id="Selaginella_lyallii"/>
		<taxon id="Selaginella_oregana"/>
		<taxon id="Selaginella_peruviana"/>
		<taxon id="Selaginella_polymorpha"/>
		<taxon id="Selaginella_pygmaea"/>
		<taxon id="Selaginella_remotifolia"/>
		<taxon id="Selaginella_rupestris"/>
		<taxon id="Selaginella_rupincola"/>
		<taxon id="Selaginella_sibirica"/>
		<taxon id="Selaginella_sulcata"/>
		<taxon id="Selaginella_tamariscina"/>
		<taxon id="Selaginella_uliginosa"/>
		<taxon id="Selaginella_utahensis"/>
		<taxon id="Isoetes_abyssinica"/>
		<taxon id="Isoetes_asiatica"/>
		<taxon id="Isoetes_australis"/>
		<taxon id="Isoetes_capensis"/>
		<taxon id="Isoetes_coreana"/>
		<taxon id="Isoetes_coromandelina"/>
		<taxon id="Isoetes_drummondii"/>
		<taxon id="Isoetes_echinospora"/>
		<taxon id="Isoetes_engelmannii"/>
		<taxon id="Isoetes_hallasanensis"/>
		<taxon id="Isoetes_histrix"/>
		<taxon id="Isoetes_japonica"/>
		<taxon id="Isoetes_jejuensis"/>
		<taxon id="Isoetes_kirkii"/>
		<taxon id="Isoetes_malinverniana"/>
		<taxon id="Isoetes_melanopoda"/>
		<taxon id="Isoetes_muelleri"/>
		<taxon id="Isoetes_nuttallii"/>
		<taxon id="Isoetes_orcuttii"/>
		<taxon id="Isoetes_panamensis"/>
		<taxon id="Isoetes_setacea"/>
		<taxon id="Isoetes_sinensis"/>
		<taxon id="Isoetes_stevensii"/>
		<taxon id="Isoetes_storkii"/>
		<taxon id="Isoetes_taiwanensis"/>
		<taxon id="Isoetes_velata"/>
		<taxon id="Ophioglossum"/>
		<taxon id="Botrychium"/>
		<taxon id="Angiopteris"/>
		<taxon id="Osmunda"/>
		<taxon id="Psilotum"/>
		<taxon id="Ginkgo"/>
		<taxon id="Cycas_revoluta"/>
		<taxon id="Welwitschia_mirabilis"/>
		<taxon id="Pinus_wallichiana"/>
		<taxon id="Juniperus"/>
		<taxon id="Amborella"/>
		<taxon id="Illicium"/>
	</taxa>
	<taxa id="All_but_marchantia">
		<taxon idref="Amborella"/>
		<taxon idref="Angiopteris"/>
		<taxon idref="Anthoceros"/>
		<taxon idref="Botrychium"/>
		<taxon idref="Brachythecium_rutabulum"/>
		<taxon idref="Cycas_revoluta"/>
		<taxon idref="Diphyscium_foliosum"/>
		<taxon idref="Ginkgo"/>
		<taxon idref="Huperzia_billiardieri"/>
		<taxon idref="Huperzia_linifolia"/>
		<taxon idref="Huperzia_selago"/>
		<taxon idref="Illicium"/>
		<taxon idref="Isoetes_abyssinica"/>
		<taxon idref="Isoetes_asiatica"/>
		<taxon idref="Isoetes_australis"/>
		<taxon idref="Isoetes_capensis"/>
		<taxon idref="Isoetes_coreana"/>
		<taxon idref="Isoetes_coromandelina"/>
		<taxon idref="Isoetes_drummondii"/>
		<taxon idref="Isoetes_echinospora"/>
		<taxon idref="Isoetes_engelmannii"/>
		<taxon idref="Isoetes_hallasanensis"/>
		<taxon idref="Isoetes_histrix"/>
		<taxon idref="Isoetes_japonica"/>
		<taxon idref="Isoetes_jejuensis"/>
		<taxon idref="Isoetes_kirkii"/>
		<taxon idref="Isoetes_malinverniana"/>
		<taxon idref="Isoetes_melanopoda"/>
		<taxon idref="Isoetes_muelleri"/>
		<taxon idref="Isoetes_nuttallii"/>
		<taxon idref="Isoetes_orcuttii"/>
		<taxon idref="Isoetes_panamensis"/>
		<taxon idref="Isoetes_setacea"/>
		<taxon idref="Isoetes_sinensis"/>
		<taxon idref="Isoetes_stevensii"/>
		<taxon idref="Isoetes_storkii"/>
		<taxon idref="Isoetes_taiwanensis"/>
		<taxon idref="Isoetes_velata"/>
		<taxon idref="Juniperus"/>
		<taxon idref="Leucobryum_albidum"/>
		<taxon idref="Lycopodiella_glaucescens"/>
		<taxon idref="Lycopodiella_inundata"/>
		<taxon idref="Lycopodium_clavatum"/>
		<taxon idref="Lycopodium_volubile"/>
		<taxon idref="Mnium"/>
		<taxon idref="Ophioglossum"/>
		<taxon idref="Osmunda"/>
		<taxon idref="Phaeoceros"/>
		<taxon idref="Phylloglossum_drummondii"/>
		<taxon idref="Physcomitrella"/>
		<taxon idref="Pinus_wallichiana"/>
		<taxon idref="Polytrichum"/>
		<taxon idref="Psilotum"/>
		<taxon idref="Rhytidiadelphus"/>
		<taxon idref="Selaginella_articulata"/>
		<taxon idref="Selaginella_caffrorum"/>
		<taxon idref="Selaginella_deflexa"/>
		<taxon idref="Selaginella_diffusa"/>
		<taxon idref="Selaginella_echinata"/>
		<taxon idref="Selaginella_fragilis"/>
		<taxon idref="Selaginella_gracillima"/>
		<taxon idref="Selaginella_haematodes"/>
		<taxon idref="Selaginella_helvetica"/>
		<taxon idref="Selaginella_indica"/>
		<taxon idref="Selaginella_kraussiana"/>
		<taxon idref="Selaginella_lepidophylla"/>
		<taxon idref="Selaginella_leucobryoides"/>
		<taxon idref="Selaginella_lyallii"/>
		<taxon idref="Selaginella_oregana"/>
		<taxon idref="Selaginella_peruviana"/>
		<taxon idref="Selaginella_polymorpha"/>
		<taxon idref="Selaginella_pygmaea"/>
		<taxon idref="Selaginella_remotifolia"/>
		<taxon idref="Selaginella_rupestris"/>
		<taxon idref="Selaginella_rupincola"/>
		<taxon idref="Selaginella_selaginoides"/>
		<taxon idref="Selaginella_sibirica"/>
		<taxon idref="Selaginella_sulcata"/>
		<taxon idref="Selaginella_tamariscina"/>
		<taxon idref="Selaginella_uliginosa"/>
		<taxon idref="Selaginella_utahensis"/>
		<taxon idref="Sphagnum"/>
		<taxon idref="Takakia"/>
		<taxon idref="Tetraphis"/>
		<taxon idref="Welwitschia_mirabilis"/>
	</taxa>
	<taxa id="Anthocerophyta">
		<taxon idref="Anthoceros"/>
		<taxon idref="Phaeoceros"/>
	</taxa>
	<taxa id="Bryophyta">
		<taxon idref="Brachythecium_rutabulum"/>
		<taxon idref="Diphyscium_foliosum"/>
		<taxon idref="Leucobryum_albidum"/>
		<taxon idref="Mnium"/>
		<taxon idref="Physcomitrella"/>
		<taxon idref="Polytrichum"/>
		<taxon idref="Rhytidiadelphus"/>
		<taxon idref="Sphagnum"/>
		<taxon idref="Takakia"/>
		<taxon idref="Tetraphis"/>
	</taxa>
	<taxa id="Embryophyta">
		<taxon idref="Amborella"/>
		<taxon idref="Angiopteris"/>
		<taxon idref="Anthoceros"/>
		<taxon idref="Botrychium"/>
		<taxon idref="Brachythecium_rutabulum"/>
		<taxon idref="Cycas_revoluta"/>
		<taxon idref="Diphyscium_foliosum"/>
		<taxon idref="Frullania_dilatata"/>
		<taxon idref="Ginkgo"/>
		<taxon idref="Haplomitrium_mnioides"/>
		<taxon idref="Huperzia_billiardieri"/>
		<taxon idref="Huperzia_linifolia"/>
		<taxon idref="Huperzia_selago"/>
		<taxon idref="Illicium"/>
		<taxon idref="Isoetes_abyssinica"/>
		<taxon idref="Isoetes_asiatica"/>
		<taxon idref="Isoetes_australis"/>
		<taxon idref="Isoetes_capensis"/>
		<taxon idref="Isoetes_coreana"/>
		<taxon idref="Isoetes_coromandelina"/>
		<taxon idref="Isoetes_drummondii"/>
		<taxon idref="Isoetes_echinospora"/>
		<taxon idref="Isoetes_engelmannii"/>
		<taxon idref="Isoetes_hallasanensis"/>
		<taxon idref="Isoetes_histrix"/>
		<taxon idref="Isoetes_japonica"/>
		<taxon idref="Isoetes_jejuensis"/>
		<taxon idref="Isoetes_kirkii"/>
		<taxon idref="Isoetes_malinverniana"/>
		<taxon idref="Isoetes_melanopoda"/>
		<taxon idref="Isoetes_muelleri"/>
		<taxon idref="Isoetes_nuttallii"/>
		<taxon idref="Isoetes_orcuttii"/>
		<taxon idref="Isoetes_panamensis"/>
		<taxon idref="Isoetes_setacea"/>
		<taxon idref="Isoetes_sinensis"/>
		<taxon idref="Isoetes_stevensii"/>
		<taxon idref="Isoetes_storkii"/>
		<taxon idref="Isoetes_taiwanensis"/>
		<taxon idref="Isoetes_velata"/>
		<taxon idref="Juniperus"/>
		<taxon idref="Leucobryum_albidum"/>
		<taxon idref="Lycopodiella_glaucescens"/>
		<taxon idref="Lycopodiella_inundata"/>
		<taxon idref="Lycopodium_clavatum"/>
		<taxon idref="Lycopodium_volubile"/>
		<taxon idref="Marchantia"/>
		<taxon idref="Marsupella_emarginata"/>
		<taxon idref="Mnium"/>
		<taxon idref="Ophioglossum"/>
		<taxon idref="Osmunda"/>
		<taxon idref="Pellia"/>
		<taxon idref="Phaeoceros"/>
		<taxon idref="Phylloglossum_drummondii"/>
		<taxon idref="Physcomitrella"/>
		<taxon idref="Pinus_wallichiana"/>
		<taxon idref="Plagiochila"/>
		<taxon idref="Polytrichum"/>
		<taxon idref="Psilotum"/>
		<taxon idref="Rhytidiadelphus"/>
		<taxon idref="Selaginella_articulata"/>
		<taxon idref="Selaginella_caffrorum"/>
		<taxon idref="Selaginella_deflexa"/>
		<taxon idref="Selaginella_diffusa"/>
		<taxon idref="Selaginella_echinata"/>
		<taxon idref="Selaginella_fragilis"/>
		<taxon idref="Selaginella_gracillima"/>
		<taxon idref="Selaginella_haematodes"/>
		<taxon idref="Selaginella_helvetica"/>
		<taxon idref="Selaginella_indica"/>
		<taxon idref="Selaginella_kraussiana"/>
		<taxon idref="Selaginella_lepidophylla"/>
		<taxon idref="Selaginella_leucobryoides"/>
		<taxon idref="Selaginella_lyallii"/>
		<taxon idref="Selaginella_oregana"/>
		<taxon idref="Selaginella_peruviana"/>
		<taxon idref="Selaginella_polymorpha"/>
		<taxon idref="Selaginella_pygmaea"/>
		<taxon idref="Selaginella_remotifolia"/>
		<taxon idref="Selaginella_rupestris"/>
		<taxon idref="Selaginella_rupincola"/>
		<taxon idref="Selaginella_selaginoides"/>
		<taxon idref="Selaginella_sibirica"/>
		<taxon idref="Selaginella_sulcata"/>
		<taxon idref="Selaginella_tamariscina"/>
		<taxon idref="Selaginella_uliginosa"/>
		<taxon idref="Selaginella_utahensis"/>
		<taxon idref="Sphagnum"/>
		<taxon idref="Takakia"/>
		<taxon idref="Tetraphis"/>
		<taxon idref="Welwitschia_mirabilis"/>
	</taxa>
	<taxa id="Euhyllophyta">
		<taxon idref="Amborella"/>
		<taxon idref="Angiopteris"/>
		<taxon idref="Botrychium"/>
		<taxon idref="Cycas_revoluta"/>
		<taxon idref="Ginkgo"/>
		<taxon idref="Illicium"/>
		<taxon idref="Juniperus"/>
		<taxon idref="Ophioglossum"/>
		<taxon idref="Osmunda"/>
		<taxon idref="Pinus_wallichiana"/>
		<taxon idref="Psilotum"/>
		<taxon idref="Welwitschia_mirabilis"/>
	</taxa>
	<taxa id="Isoetaceae">
		<taxon idref="Isoetes_abyssinica"/>
		<taxon idref="Isoetes_asiatica"/>
		<taxon idref="Isoetes_australis"/>
		<taxon idref="Isoetes_capensis"/>
		<taxon idref="Isoetes_coreana"/>
		<taxon idref="Isoetes_coromandelina"/>
		<taxon idref="Isoetes_drummondii"/>
		<taxon idref="Isoetes_echinospora"/>
		<taxon idref="Isoetes_engelmannii"/>
		<taxon idref="Isoetes_hallasanensis"/>
		<taxon idref="Isoetes_histrix"/>
		<taxon idref="Isoetes_japonica"/>
		<taxon idref="Isoetes_jejuensis"/>
		<taxon idref="Isoetes_kirkii"/>
		<taxon idref="Isoetes_malinverniana"/>
		<taxon idref="Isoetes_melanopoda"/>
		<taxon idref="Isoetes_muelleri"/>
		<taxon idref="Isoetes_nuttallii"/>
		<taxon idref="Isoetes_orcuttii"/>
		<taxon idref="Isoetes_panamensis"/>
		<taxon idref="Isoetes_setacea"/>
		<taxon idref="Isoetes_sinensis"/>
		<taxon idref="Isoetes_stevensii"/>
		<taxon idref="Isoetes_storkii"/>
		<taxon idref="Isoetes_taiwanensis"/>
		<taxon idref="Isoetes_velata"/>
	</taxa>
	<taxa id="Isoetopsida">
		<taxon idref="Isoetes_abyssinica"/>
		<taxon idref="Isoetes_asiatica"/>
		<taxon idref="Isoetes_australis"/>
		<taxon idref="Isoetes_capensis"/>
		<taxon idref="Isoetes_coreana"/>
		<taxon idref="Isoetes_coromandelina"/>
		<taxon idref="Isoetes_drummondii"/>
		<taxon idref="Isoetes_echinospora"/>
		<taxon idref="Isoetes_engelmannii"/>
		<taxon idref="Isoetes_hallasanensis"/>
		<taxon idref="Isoetes_histrix"/>
		<taxon idref="Isoetes_japonica"/>
		<taxon idref="Isoetes_jejuensis"/>
		<taxon idref="Isoetes_kirkii"/>
		<taxon idref="Isoetes_malinverniana"/>
		<taxon idref="Isoetes_melanopoda"/>
		<taxon idref="Isoetes_muelleri"/>
		<taxon idref="Isoetes_nuttallii"/>
		<taxon idref="Isoetes_orcuttii"/>
		<taxon idref="Isoetes_panamensis"/>
		<taxon idref="Isoetes_setacea"/>
		<taxon idref="Isoetes_sinensis"/>
		<taxon idref="Isoetes_stevensii"/>
		<taxon idref="Isoetes_storkii"/>
		<taxon idref="Isoetes_taiwanensis"/>
		<taxon idref="Isoetes_velata"/>
		<taxon idref="Selaginella_articulata"/>
		<taxon idref="Selaginella_caffrorum"/>
		<taxon idref="Selaginella_deflexa"/>
		<taxon idref="Selaginella_diffusa"/>
		<taxon idref="Selaginella_echinata"/>
		<taxon idref="Selaginella_fragilis"/>
		<taxon idref="Selaginella_gracillima"/>
		<taxon idref="Selaginella_haematodes"/>
		<taxon idref="Selaginella_helvetica"/>
		<taxon idref="Selaginella_indica"/>
		<taxon idref="Selaginella_kraussiana"/>
		<taxon idref="Selaginella_lepidophylla"/>
		<taxon idref="Selaginella_leucobryoides"/>
		<taxon idref="Selaginella_lyallii"/>
		<taxon idref="Selaginella_oregana"/>
		<taxon idref="Selaginella_peruviana"/>
		<taxon idref="Selaginella_polymorpha"/>
		<taxon idref="Selaginella_pygmaea"/>
		<taxon idref="Selaginella_remotifolia"/>
		<taxon idref="Selaginella_rupestris"/>
		<taxon idref="Selaginella_rupincola"/>
		<taxon idref="Selaginella_selaginoides"/>
		<taxon idref="Selaginella_sibirica"/>
		<taxon idref="Selaginella_sulcata"/>
		<taxon idref="Selaginella_tamariscina"/>
		<taxon idref="Selaginella_uliginosa"/>
		<taxon idref="Selaginella_utahensis"/>
	</taxa>
	<taxa id="Lycopodiophyta">
		<taxon idref="Huperzia_billiardieri"/>
		<taxon idref="Huperzia_linifolia"/>
		<taxon idref="Huperzia_selago"/>
		<taxon idref="Isoetes_abyssinica"/>
		<taxon idref="Isoetes_asiatica"/>
		<taxon idref="Isoetes_australis"/>
		<taxon idref="Isoetes_capensis"/>
		<taxon idref="Isoetes_coreana"/>
		<taxon idref="Isoetes_coromandelina"/>
		<taxon idref="Isoetes_drummondii"/>
		<taxon idref="Isoetes_echinospora"/>
		<taxon idref="Isoetes_engelmannii"/>
		<taxon idref="Isoetes_hallasanensis"/>
		<taxon idref="Isoetes_histrix"/>
		<taxon idref="Isoetes_japonica"/>
		<taxon idref="Isoetes_jejuensis"/>
		<taxon idref="Isoetes_kirkii"/>
		<taxon idref="Isoetes_malinverniana"/>
		<taxon idref="Isoetes_melanopoda"/>
		<taxon idref="Isoetes_muelleri"/>
		<taxon idref="Isoetes_nuttallii"/>
		<taxon idref="Isoetes_orcuttii"/>
		<taxon idref="Isoetes_panamensis"/>
		<taxon idref="Isoetes_setacea"/>
		<taxon idref="Isoetes_sinensis"/>
		<taxon idref="Isoetes_stevensii"/>
		<taxon idref="Isoetes_storkii"/>
		<taxon idref="Isoetes_taiwanensis"/>
		<taxon idref="Isoetes_velata"/>
		<taxon idref="Lycopodiella_glaucescens"/>
		<taxon idref="Lycopodiella_inundata"/>
		<taxon idref="Lycopodium_clavatum"/>
		<taxon idref="Lycopodium_volubile"/>
		<taxon idref="Phylloglossum_drummondii"/>
		<taxon idref="Selaginella_articulata"/>
		<taxon idref="Selaginella_caffrorum"/>
		<taxon idref="Selaginella_deflexa"/>
		<taxon idref="Selaginella_diffusa"/>
		<taxon idref="Selaginella_echinata"/>
		<taxon idref="Selaginella_fragilis"/>
		<taxon idref="Selaginella_gracillima"/>
		<taxon idref="Selaginella_haematodes"/>
		<taxon idref="Selaginella_helvetica"/>
		<taxon idref="Selaginella_indica"/>
		<taxon idref="Selaginella_kraussiana"/>
		<taxon idref="Selaginella_lepidophylla"/>
		<taxon idref="Selaginella_leucobryoides"/>
		<taxon idref="Selaginella_lyallii"/>
		<taxon idref="Selaginella_oregana"/>
		<taxon idref="Selaginella_peruviana"/>
		<taxon idref="Selaginella_polymorpha"/>
		<taxon idref="Selaginella_pygmaea"/>
		<taxon idref="Selaginella_remotifolia"/>
		<taxon idref="Selaginella_rupestris"/>
		<taxon idref="Selaginella_rupincola"/>
		<taxon idref="Selaginella_selaginoides"/>
		<taxon idref="Selaginella_sibirica"/>
		<taxon idref="Selaginella_sulcata"/>
		<taxon idref="Selaginella_tamariscina"/>
		<taxon idref="Selaginella_uliginosa"/>
		<taxon idref="Selaginella_utahensis"/>
	</taxa>
	<taxa id="Marchantiophyta">
		<taxon idref="Frullania_dilatata"/>
		<taxon idref="Haplomitrium_mnioides"/>
		<taxon idref="Marchantia"/>
		<taxon idref="Marsupella_emarginata"/>
		<taxon idref="Pellia"/>
		<taxon idref="Plagiochila"/>
	</taxa>
	<taxa id="Selaginellaceae">
		<taxon idref="Selaginella_articulata"/>
		<taxon idref="Selaginella_caffrorum"/>
		<taxon idref="Selaginella_deflexa"/>
		<taxon idref="Selaginella_diffusa"/>
		<taxon idref="Selaginella_echinata"/>
		<taxon idref="Selaginella_fragilis"/>
		<taxon idref="Selaginella_gracillima"/>
		<taxon idref="Selaginella_haematodes"/>
		<taxon idref="Selaginella_helvetica"/>
		<taxon idref="Selaginella_indica"/>
		<taxon idref="Selaginella_kraussiana"/>
		<taxon idref="Selaginella_lepidophylla"/>
		<taxon idref="Selaginella_leucobryoides"/>
		<taxon idref="Selaginella_lyallii"/>
		<taxon idref="Selaginella_oregana"/>
		<taxon idref="Selaginella_peruviana"/>
		<taxon idref="Selaginella_polymorpha"/>
		<taxon idref="Selaginella_pygmaea"/>
		<taxon idref="Selaginella_remotifolia"/>
		<taxon idref="Selaginella_rupestris"/>
		<taxon idref="Selaginella_rupincola"/>
		<taxon idref="Selaginella_selaginoides"/>
		<taxon idref="Selaginella_sibirica"/>
		<taxon idref="Selaginella_sulcata"/>
		<taxon idref="Selaginella_tamariscina"/>
		<taxon idref="Selaginella_uliginosa"/>
		<taxon idref="Selaginella_utahensis"/>
	</taxa>
	<taxa id="Spermatophyta">
		<taxon idref="Amborella"/>
		<taxon idref="Cycas_revoluta"/>
		<taxon idref="Ginkgo"/>
		<taxon idref="Illicium"/>
		<taxon idref="Juniperus"/>
		<taxon idref="Pinus_wallichiana"/>
		<taxon idref="Welwitschia_mirabilis"/>
	</taxa>
	<taxa id="Tracheophyta">
		<taxon idref="Amborella"/>
		<taxon idref="Angiopteris"/>
		<taxon idref="Botrychium"/>
		<taxon idref="Cycas_revoluta"/>
		<taxon idref="Ginkgo"/>
		<taxon idref="Huperzia_billiardieri"/>
		<taxon idref="Huperzia_linifolia"/>
		<taxon idref="Huperzia_selago"/>
		<taxon idref="Illicium"/>
		<taxon idref="Isoetes_abyssinica"/>
		<taxon idref="Isoetes_asiatica"/>
		<taxon idref="Isoetes_australis"/>
		<taxon idref="Isoetes_capensis"/>
		<taxon idref="Isoetes_coreana"/>
		<taxon idref="Isoetes_coromandelina"/>
		<taxon idref="Isoetes_drummondii"/>
		<taxon idref="Isoetes_echinospora"/>
		<taxon idref="Isoetes_engelmannii"/>
		<taxon idref="Isoetes_hallasanensis"/>
		<taxon idref="Isoetes_histrix"/>
		<taxon idref="Isoetes_japonica"/>
		<taxon idref="Isoetes_jejuensis"/>
		<taxon idref="Isoetes_kirkii"/>
		<taxon idref="Isoetes_malinverniana"/>
		<taxon idref="Isoetes_melanopoda"/>
		<taxon idref="Isoetes_muelleri"/>
		<taxon idref="Isoetes_nuttallii"/>
		<taxon idref="Isoetes_orcuttii"/>
		<taxon idref="Isoetes_panamensis"/>
		<taxon idref="Isoetes_setacea"/>
		<taxon idref="Isoetes_sinensis"/>
		<taxon idref="Isoetes_stevensii"/>
		<taxon idref="Isoetes_storkii"/>
		<taxon idref="Isoetes_taiwanensis"/>
		<taxon idref="Isoetes_velata"/>
		<taxon idref="Juniperus"/>
		<taxon idref="Lycopodiella_glaucescens"/>
		<taxon idref="Lycopodiella_inundata"/>
		<taxon idref="Lycopodium_clavatum"/>
		<taxon idref="Lycopodium_volubile"/>
		<taxon idref="Ophioglossum"/>
		<taxon idref="Osmunda"/>
		<taxon idref="Phylloglossum_drummondii"/>
		<taxon idref="Pinus_wallichiana"/>
		<taxon idref="Psilotum"/>
		<taxon idref="Selaginella_articulata"/>
		<taxon idref="Selaginella_caffrorum"/>
		<taxon idref="Selaginella_deflexa"/>
		<taxon idref="Selaginella_diffusa"/>
		<taxon idref="Selaginella_echinata"/>
		<taxon idref="Selaginella_fragilis"/>
		<taxon idref="Selaginella_gracillima"/>
		<taxon idref="Selaginella_haematodes"/>
		<taxon idref="Selaginella_helvetica"/>
		<taxon idref="Selaginella_indica"/>
		<taxon idref="Selaginella_kraussiana"/>
		<taxon idref="Selaginella_lepidophylla"/>
		<taxon idref="Selaginella_leucobryoides"/>
		<taxon idref="Selaginella_lyallii"/>
		<taxon idref="Selaginella_oregana"/>
		<taxon idref="Selaginella_peruviana"/>
		<taxon idref="Selaginella_polymorpha"/>
		<taxon idref="Selaginella_pygmaea"/>
		<taxon idref="Selaginella_remotifolia"/>
		<taxon idref="Selaginella_rupestris"/>
		<taxon idref="Selaginella_rupincola"/>
		<taxon idref="Selaginella_selaginoides"/>
		<taxon idref="Selaginella_sibirica"/>
		<taxon idref="Selaginella_sulcata"/>
		<taxon idref="Selaginella_tamariscina"/>
		<taxon idref="Selaginella_uliginosa"/>
		<taxon idref="Selaginella_utahensis"/>
		<taxon idref="Welwitschia_mirabilis"/>
	</taxa>
	<taxa id="pygmaea">
		<taxon idref="Selaginella_gracillima"/>
		<taxon idref="Selaginella_lyallii"/>
		<taxon idref="Selaginella_polymorpha"/>
		<taxon idref="Selaginella_pygmaea"/>
		<taxon idref="Selaginella_uliginosa"/>
	</taxa>
	<taxa id="remotifola">
		<taxon idref="Selaginella_articulata"/>
		<taxon idref="Selaginella_diffusa"/>
		<taxon idref="Selaginella_fragilis"/>
		<taxon idref="Selaginella_kraussiana"/>
		<taxon idref="Selaginella_remotifolia"/>
		<taxon idref="Selaginella_sulcata"/>
	</taxa>

	<!-- The sequence alignment (each sequence refers to a taxon above).         -->
	<!-- ntax=91 nchar=2986                                                      -->
	<alignment id="alignment" dataType="nucleotide">
		<sequence>
			<taxon idref="Marchantia"/>
			--------------------------------------------------------------------------------------------------------------------------------------------------------------------------------------------------------------------------------------------------------------------------------------------------------------------------------------------------------------------------------------------------------------------------------------------------------------------------------------------------------------------------------------------------------------------------------------------------------------------------------------------------------------------------------------------------------------------------------------------------------------------------------------------------------------------------AAAGATTATCGATTAACTTATTACACTCCGGATTATGAGACCAAGGATACGGATATTTTAGCAGCATTTAGAATGACTCCTCAGCCTGGAGTTCCAGCGGAAGAAGCAGGCAACGCAGTTGCTGCTGAATCTTCAACTGGTACATGGACTACAGTTTGGACTGATGGTCTTACTAACCTTGATCGTTATAAAGGTCGATGCTATGATATTGACCCTGTTCCTGGAGAAGAAAATCAATATATTGCTTATGTAGCTTATCCTTTAGATTTATTTGAAGAAGGGTCTGTTACAAATATGTTTACTTCAATTGTAGGTAATGTATTTGGGTTTAAAGCTTTAAGAGCGTTACGTCTTGAAGATTTAAGAATTCCTCCAGCTTACACAAAAACTTTCCAAGGTCCTCCTCATGGTATTCAAGTTGAGAGAGATAAATTAAACAAATATGGTCGTCCTTTATTAGGATGTACTATTAAACCAAAATTAGGTTTATCTGCTAAAAACTATGGTAGAGCTGTATATGAATGTCTTCGTGGTGGACTTGATTTTACTAAAGATGATGAAAACGTAAATTCTCAACCATTTATGCGTTGGAGAGATCGTTTCTTATTTGTAGCAGAAGCTATTTTTAAATCTCAAGCAGAAACTGGAGAAATCAAAGGACATTATTTAAATGCTACTGCAGGTACATGTGAAGAAATGCTGAAAAGAGCAGCATGTGCTAGAGAGTTAGGTGTACCAATTGTTATGCACGACTACTTAACTGGTGGTTTCACTGCAAATACTACTCTAGCTTTTTATTGCCGTGACAATGGTTTACTTCTTCATATTCACCGTGCAATGCATGCAGTTATTGATAGACAAAAAAATCATGGTATCCACTTCCGTGTATTAGCAAAAGCTTTACGTATGTCTGGTGGAGATCATATTCACGCTGGTACTGTTGTAGGTAAACTTGAAGGAGACCGTAACGTAACTTTAGGTTTCGTAGATTTACTTCGTGATGACTATATTGAAAAAGATAGAAGTCGTGGTATTTATTTCACACAAGATTGGGTTTCTTTACCTGGTGTTTTCCCTGTAGCATCTGGTGGGATCCATGTTTGGCATATGCCTGCTTTAACTGAAATTTTTGGCGATGACTCTGTTTTACAATTTGGTGGTGGAACTTTAGGTCATCCTTGGGGTAACGCACCTGGTGCAGTTGCT
			AACCGAGTTTCGTTAGAAGCTTGTGTACAAGCACGTAATGAAGGTCGTGACCTTGCTCGTGAAGGAAATAATAATAATCGTGAAGCTGCAAAATGGAGTCCTG-------------------------------------------------------------------------------------------------------------------------------------------------------------------------------------------------------------------------------------------------------------------------------------------------------------------------------------------------------------------------------------------------------------------------------------------------------------------------------------------------------------------------------------------------------------------------------------------------------------------------------------------------------------------------------------------------------------------------------------------------------------------------------------------------------------------------------------------------------------------------------------------------------------------
		</sequence>
		<sequence>
			<taxon idref="Plagiochila"/>
			--------------------------------------------------------------------------------------------------------------------------------------------------------------------------------------------------------------------------------------------------------------------------------------------------------------------------------------------------------------------------------------------------------------------------------------------------------------------------------------------------------------------------------------------------------------------------------------------------------------------------------------------------------------------------------------------------------------------------------------------------------------------------------------------------------------------------AAAGATTATAGATTAACTTATTATACGCCTGATTATGAGACGAAAGAGACGGATATTTTAGCAGCATTTCGTATGACTCCTCAACCAGGAGTACCACCTGAAGAAGCAGGAGCAGCAGTAGCTGCTGAATCCTCAACTGGTACGTGGACTACGGTTCGGACCGATGGGCTTACAAGTCTTGACCGTTATAAAGGTCGATGCTATGATATCGAACCTGTTGCTGGTGACGAAAATCAATATATTGCTTATGTAGCTTATCCGTCAGATTTATTCGAAGAAGGTTCTGTTACAAATCTTTTCACTTCTATCGTAGGTAATGTGTTTGGATTCAAAGCTTTACGAGCTTTACGTCTCGAAGATTTACGTATTCCTCCAGCTTATGTAAAAACTTTCCAAGGTCCACCTCATGGTATCCAAGTTGAGAGAGATAAATTAAATAAATATGGCCGTCCTTTATTGGGCTGTACTATTAAACCAAAATTAGGTTTATCTGCTAAAAATTATGGTAGAGCTGTCTACGAATGTCTTCGTGGTGGACTTGATTTTACAAAAGATGATGAAAATGTAAACTCCCAACCATTTATGCGTTGGAGAGATCGTTTCTTGTTCGTAGCAGAAGCTATTTTCAAATCTCAGGCCGAAACTGGTGAAATTAAGGGACATTATTTGAATGCTACTGCAGGTACATCTGAAGAAATGATGAAAAGAGCTGCAGCTGCAAGAGAAATGGGTGTACCAATTGTTATGCATGATTACCTTACAGGTGGATTTACTGCCAATACTAGTTTAGCTCATTATTGTCGTGATAACGGTTTACTCCTTCATATTCATCGTGCAATGCATGCTGTTATTGATAGACAAAAAATTCATGGTATGCATTTCCGCGTATTAGCTAAAGCATTGCGTTTATCTGGTGGAGATCATATTCATGCTGGTACTGTTGTAGGTAAATTAGAGGGAGAACGTGATGTAACTCTAGGCTTTGTGGATTTATTACGTGATGATTATATAGAAAAAGATAGAAGTCGTGGTATTTATTTCACCCAAGATTGGGTTTCTCTACCCGGTGTATTACCGGTAGCATCTGGTGGTATTCATGTTTGGCATATGCCAGCTTTAACTGAAATTTTTGGGGATGATTCCGTATTACAGTTTGGTGGTGGAACTTTGGGACACCCTTGGGGAAATGCACCTGGTGCAGTTGCT
			AACCGAGTTGCTTTAGAAGCCTGTGTACAGGCACGTAATGAAGGACGCGACCCTGCTCGTGAAGGTAATGAAGTTATTCGTGAAGCTACTAAATGGAGTCCCG-------------------------------------------------------------------------------------------------------------------------------------------------------------------------------------------------------------------------------------------------------------------------------------------------------------------------------------------------------------------------------------------------------------------------------------------------------------------------------------------------------------------------------------------------------------------------------------------------------------------------------------------------------------------------------------------------------------------------------------------------------------------------------------------------------------------------------------------------------------------------------------------------------------------
		</sequence>
		<sequence>
			<taxon idref="Pellia"/>
			--------------------------------------------------------------------------------------------------------------------------------------------------------------------------------------------------------------------------------------------------------------------------------------------------------------------------------------------------------------------------------------------------------------------------------------------------------------------------------------------------------------------------------------------------------------------------------------------------------------------------------------------------------------------------------------------------------------------------------------------------------------------------------------------------------------------------AAAGATTACAGACTAAATTATTACACTCCTCGGTATGAGACCAAGGAGACAGATATTCTGGCAGCATTTCGTATGACTCCTCAACCCGGGGTACCACCGGAGGAAGCGGGAGCAGCAGTAGCTGCTGAATCTTCGACCGGTACCTGGACCACAGTCTGGACCGATGGACTTACTAGTCTCGATCGTTACAAGGGTCGATGCTATGATATTGAACCTGTCGCTGGGGAAGAAAATCAATATATTGCTTATGTTGCCTATCCCCTAGATTTATTTGAAGAAGGTTCCGTAACGAACCTATTCACTTCTATTGTAGGTAATGTATTCGGATCTAAAGCTTTACGAGCCTTGCGTCTTGAAGATTTACGAATTCCACCGGCTTATGTGAAGACTTTCCAAGGTCCACCCCATGGTATCCAAGTCGAGAGAGATAAATTGAATAAGTACGGTCGTCCCCTATTGGGATGCACTATAAAACCAAAATTGGGTTTATCTGCTAAAAATTATGGTAGAGCTGTATATGAATGTCTCCGCGGTGGACTTGATTTCACGAAAGATGATGAGAATGTTAATTCCCAGCCATTCATGCGTTGGAGGGATCGCTTCCTATTCGTAGCAGAAGCTCTTTTTAAATCTCAATCAGAAACTGGTGAAATTAARGGACATTATTTAAACGCTACTGCAGGTACGTCTGAAGAAATGATGAAAAGAGCTGCATGTGCTAGGGAGTTGGGTGTACCAATCGTTATGCATGACTATCTTACGGGTGGCTTTACCGCAAATACTAGTTTAGCCCATTATTGTCGAGATAATGGCTTACTCCTTCACATTCACCGTGCAATGCATGCAGTTCTTGATAGACAAAAAAATCATGGTATTCACTTCCGTGTATTAGCTAAAGCATTGCGCCTATCCGGTGGAGATCATATTCATTCCGGTACCGTTGTGGGTAAACTCGAAGGGGAGCGTGAAGTAACTCTAGGGTTTGTGGATCTACTCCGTGATGATTATATAGAAAAAGATAGAAGCCGTGGGATTTATTTCACACAAGATTGGGTATCTTTACCAGGTGTTTTACCAGTAGCATCTGGAGGTATTCACGTTTGGCATATGCCGGCTCTAACCGAAATTTTCGGAGATGATTCCGTATTACAATTCGGTGGTGGAACTTTGGGACACCCCTGGGGAAATGCGCCTGGTGCAGTGGCT
			AATCGAGTAGCTTTGGAAGCCTGCGTACAAGCACGTAACGAAGGGCGTGATCTTGCTCGCGAAGGTAATGAGATTATTCGTGAAGCAGCCAAATGGAGTCCCG-------------------------------------------------------------------------------------------------------------------------------------------------------------------------------------------------------------------------------------------------------------------------------------------------------------------------------------------------------------------------------------------------------------------------------------------------------------------------------------------------------------------------------------------------------------------------------------------------------------------------------------------------------------------------------------------------------------------------------------------------------------------------------------------------------------------------------------------------------------------------------------------------------------------
		</sequence>
		<sequence>
			<taxon idref="Haplomitrium_mnioides"/>
			--------------------------------------------------------------------------------------------------------------------------------------------------------------------------------------------------------------------------------------------------------------------------------------------------------------------------------------------------------------------------------------------------------------------------------------------------------------------------------------------------------------------------------------------------------------------------------------------------------------------------------------------------------------------------------------------------------------------------------------------------------------------------------------------------------------------------AAGGATTACAGATTGACTTACTACACCCCCAAATACGAGACCAAAGATACCGACATTTTGGCAGCGTTCCGAATGACTCCCCAGCCTGGAGTGCCACCAGAAGAAGCTGGAGCAGCAGTAGCTGCCGAATCTTCCACGGGTACATGGACCACCGTTTGGACCGACGGGCTTACTAGCCTAGATCGTTACAAAGGTCGATGCTATGGCATCGAACCTGTCGCGGGGGAGGAAAATCAATATATTGCTTATGTAGCTTATCCCCTGGATCTGTTCGAGGAAGGTTCCGTCACCAACTTATTCACTTCTATAGTAGGTAATGTATTCGGCTTCAAAGCGTCGCGAGCTTTACGTCTCGAAGATTTGAGAATTCCCCCAGCTTATTCAAAAACTTTTCAGGGTCCACCCCATGGTATTCAAGTCGAAAGGGATAAATTAAACAAATATGGTCGTCCATTACTGGGATGTACCATCAAACCCAAACTAGGTTTATCGGCTAAAAATTATGGTAGAGCCGTATACGAATGCCTTCGCGGCGGACTCGATTTCACAAAAGATGATGAGAATGTAAACCCCCAACCATTTATGCGTTGGAGAGATCGTTTCGTATTCGTAGCAGAAGCTCTTTTCAAATCCCAAGCAGAGACCTTTGAGATTAAAGGCCATTACTTAAATGCTACTGCCGGTACATGTGAAGAAATGATGAAAAGGGCAGAATTTGCTAGGGAATTAGGCGTACCTATTGTCATGCATGATTATTTGACGGGAGGTTTTACCGCGAACACAACTTTGGCTCATTATTGCCGGGATAATGGTCTACTTCCCCATATTCATCGTGCAATGCATGCAGTTCTTGACAGACAGAAAAATCACGGGATACATTTTCGTGTATTAGCCAAAGCTTTGCGTCTATCTGGTGGGGATCATATCCATGCCGGTACTGTCGTGGGTAAGCTCGAGGGGGAACGCCAAGTCACTCTAGGATTTGTAGATTTGCTCCGTGACGATTACATCGAAAAAGATCGAAGTCGTGGAATTTATTTCACTCAAGATTGGGTTTCCCTACCCGGTGTTTTACCCGTAGCTTCGGGAGGTATTCATGTTTGGCATATGCCAGCTTTGACCGAAATTTTTGGAGATGATTCCGTACTACAGTTCGGTGGTGGAACTTTAGGTCACCCTTGGGGAAATGCACCTGGTGCAGTTGCT
			AACCGAGTTGCTTTAGAAGCTTGTGTACAGGCCCGTAACGAGGGACGTGATCTCGCTCGTGAAGGTAACGAAGTGATTCGCGAAGCTTGTAAATGGAGTCCCG-------------------------------------------------------------------------------------------------------------------------------------------------------------------------------------------------------------------------------------------------------------------------------------------------------------------------------------------------------------------------------------------------------------------------------------------------------------------------------------------------------------------------------------------------------------------------------------------------------------------------------------------------------------------------------------------------------------------------------------------------------------------------------------------------------------------------------------------------------------------------------------------------------------------
		</sequence>
		<sequence>
			<taxon idref="Marsupella_emarginata"/>
			--------------------------------------------------------------------------------------------------------------------------------------------------------------------------------------------------------------------------------------------------------------------------------------------------------------------------------------------------------------------------------------------------------------------------------------------------------------------------------------------------------------------------------------------------------------------------------------------------------------------------------------------------------------------------------------------------------------------------------------------------------------------------------------------------------------------------AAAGATTATAGATTAACTTACTATACGCCTGATTATGAGACGAAAGAAACAGATATTTTAGCAGCATTTCGTATGACTCCACAACCCGGAGTACCACCCGAAGAAGCAGGAGCAGCAGTAGCTGCTGAATCTTCAACCGGTACGTGGACTACGGTTTGGACTGATGGGCTTACAAGTCTTGATCGTTACAAAGGTCGCTGCTATGATATTGAACCGGTCGCTGGCGAAGAAAATCAATATATTGCTTATGTAGCTTATCCATCGGATCTATTCGAAGAAGGTTCCGTTACAAATCTTTTCACTTCTATTGTAGGTAATGTATTCGGATTTAAAGCTTTACGAGCTTTACGTCTGGAAGATTTACGAATTCCTCCAGCTTATGTAAAAACTTTCCAAGGTCCACCTCATGGTATCCAAGTTGAAAGAGATAAATTGAATAAATACGGTCGTCCGTTACTAGGCTGTACCATTAAACCAAAACTAGGTTTATCTGCTAAAAATTATGGTAGAGCTGTTTACGAATGTCTTCGTGGTGGACTTGATTTTACAAAAGATGACGAGAATGTAAACTCTCAACCATTTATGCGTTGGCGAGATCGTTTCTTGTTCGTAGCAGAAGCTCTTTTCAAATCTCAAGCTGAAACTGGCGAAATTAAAGGACATTATTTAAATGCTACTGCAGGTACATGCGAAGAAATGATGAAAAGAGCTGCATGTGCTAGAGAGTTGGGTGTACCAATCGTTATGCATGATTACCTTACAGGTGGTTTCACTGCAAACACTAGTTTAGCTCATTACTGTCGAGATAATGGTTTACTTCTTCATATTCATCGTGCGATGCATGCTGTTATTGATAGACAGAAGAATCACGGTATGCATTTCCGTGTACTAGCCAAAGCATTGCGTTTATCTGGTGGAGATCATATCCATGCTGGTACCGTTGTGGGCAAACTAGAAGGAGAACGTGACGTAACTCTAGGTTTTGTAGATCTATTACGTGATGACTATATAGAAAAAGATAGAAGTCGTGGTATTTATTTCACACAAGATTGGGTTTCTCTACCTGGTGTATTACCCGTAGCATCTGGTGGTATTCATGTTTGGCATATGCCAGCTCTAACCGAAATTTTTGGGGATGATTCTGTATTACAATTTGGTGGTGGAACCTTGGGACACCCTTGGGGAAATGCACCTGGTGCAGTTGCT
			AACCGAGTTGCTTTAGAAGCTTGTGTACAAGCACGTAATGAAGGACGCGACCTTGCTCGTGTAGGTAATGAAGTTATTCGTGAGGCTGCTAAATGGAGTCCYG-------------------------------------------------------------------------------------------------------------------------------------------------------------------------------------------------------------------------------------------------------------------------------------------------------------------------------------------------------------------------------------------------------------------------------------------------------------------------------------------------------------------------------------------------------------------------------------------------------------------------------------------------------------------------------------------------------------------------------------------------------------------------------------------------------------------------------------------------------------------------------------------------------------------
		</sequence>
		<sequence>
			<taxon idref="Frullania_dilatata"/>
			--------------------------------------------------------------------------------------------------------------------------------------------------------------------------------------------------------------------------------------------------------------------------------------------------------------------------------------------------------------------------------------------------------------------------------------------------------------------------------------------------------------------------------------------------------------------------------------------------------------------------------------------------------------------------------------------------------------------------------------------------------------------------------------------------------------------------AAAGATTATAGATTAACTTATTATACTCCAGATTATAAGGTATTAGAAACCGATATTTTGGCAGCATTTCGTATGACCCCTCAACCTGGAGTACCACCAGAAGAGGCAGGAGCAGCTGTAGCTGCTGAATCTTCCACTGGTACTTGGACTACGGTTTGGACTGATGGACTTACAAGTCTTGATCGTTACAAAGGTCGCTGCTATGATATTGAACCTGTTTCTGGAGAAGATAATCAATTTATTGCTTATGTAGCTTATCCATTAGATTTATTTGAAGAAGGTTCTGTTACTAACCTTTTCACTTCTATTGTAGGTAATGTATTTGGATTCAAAGCTTTACGAGCTTTGCGTCTTGAAGATTTGAGAATTCCTCCGGCTTATGTAAAAACTTTTCAAGGTCCACCTCATGGTATCCAAGTTGAAAGAGATAAATTGAACAAATATGGTCGTCCTTTGTTGGGATGTACTATCAAACCAAAATTAGGTTTATCTGCCAAAAATTATGGCCGAGCTGTATATGAGTGTCTTCGTGGTGGACTTGATTTTACAAAAGATGATGAAAATGTAAACTCTCAACCATTTATGCGTTGGAGAGACCGTTTCCTTTTTGTCGCAGAAGCTATTTTCAAATCTCAAGCTGAGACAGGTGAAATCAAAGGACATTACTTAAATGCTACTGCTGGAACATCTGAAGAAATGTTAAAAAGAGCGCAATGTGCTAGAGAATTGGGTGTACCGATTGTAATGCACGATTATCTAACAGGTGGCTTTACTGCAAATACTAGTTTAGCTCATTATTGTCGAGATAATGGTTTACTTCTTCATATTCATCGTGCTATGCATGCAGTTCTTGATAGACAGAAAATCCATGGTATGCATTTCCGTGTATTAGCAAAAGCACTGCGTTTATCCGGAGGAGACCATGTCCATGCCGGCACTGTTGTAGGTAAACTGGAAGGGGAACGAGAAGTCACACTAGGCTTCGTAGATTTATTGCGTGATAATTATATATCAAAAGATAGAAGTCGTGGTGTTTACTTCACTCAAGATTGGGTTTCTTTGCCAGGTGTTTTACCTGTAGCATCAGGAGGAATTCATGTTTGGCATATGCCTGCTCTAACTGAAATTTTTGGAGATGATTCTGTATTACAATTTGGTGGTGGAACTTTAGGACATCCTTGGGGAAATGCACCTGGTGCCGTTGCT
			AATCGAGTTGCTTTAGAAGCTTGTGTACAAGCACGTAATGAAGGACGTGATCTTGCTCGTGAAGGTAATGATATTATTCGTGAAGCTACTAAATGGAGTCC---------------------------------------------------------------------------------------------------------------------------------------------------------------------------------------------------------------------------------------------------------------------------------------------------------------------------------------------------------------------------------------------------------------------------------------------------------------------------------------------------------------------------------------------------------------------------------------------------------------------------------------------------------------------------------------------------------------------------------------------------------------------------------------------------------------------------------------------------------------------------------------------------------------------
		</sequence>
		<sequence>
			<taxon idref="Leucobryum_albidum"/>
			--------------------------------------------------------------------------------------------------------------------------------------------------------------------------------------------------------------------------------------------------------------------------------------------------------------------------------------------------------------------------------------------------------------------------------------------------------------------------------------------------------------------------------------------------------------------------------------------------------------------------------------------------------------------------------------------------------------------------------------------------------------------------------------------------------------------------AAAGATTACAGATTAAATTATTACACTCCAGATTATCAGACTTTAGAAACTGATATTTTAGCAGCATTTCGAATGACTCCTCAACCGGGCGTACCACCTGAAGAAGCAGGAGCTGCAGTAGCTGCGGAATCTTCCACAGGTACATGGACCACTGTTTGGACTGATGGACTTACTAGTCTTGATCGTTATAAAGGTCGATGCTATGACATTGAAGCAGTTCCTGGAGAAGAAAATCAATATATCGCTTATGTTGCTTACCCATTGGATTCATTCGAAGAAGGTTCTGTTACTAATTTATTTACTTCTATTGTCGGTAATGTTTTTGGATTTAAAGCTTTACGAGCTTTGCGTCTAGAAGACTTGCGTATTCCTCCATCTTATACCAAAACTTTCCAAGGCCCACCTCATGGTATTCAAGTCGAAAGAGATAAATTAAACAAATATGGTCGTCCATTATTAGGATGTACTATCAAACCAAAATTGGGTTTATCTGCTAAAAATTATGGTAGAGCTGTGTATGAATGTCTTCGTGGTGGACTTGATTTCACAAAAGATGATGAAAACGTAAATTCTCAACCGTTTATGCGATGGAGAGATCGTTTTGTATTTGTAGCAGAAGCTATTTACAAATCTCAGGCTGAAACAGGTGAAATTAAAGGGCATTATCTAAATGCTACTGCAGGTACCTGTGAAGAAATGTTAAAAAGAGCTCACTTTGCTAGAGAATTAGGTGTTCCTATTGTTATGCATGACTATTTAACCGGTGGTTTTACTGCAAATACTACTTTGGCTCATTATTGCCGTGATAACGGGTTACTTCTTCATATTCACCGTGCAATGCATGCAGTCATTGATCGACAAAAAAACCATGGTATGCATTCCCGTGTATTAGCTAAAGCATTACGTTTATCAGGTGGAGATCATGTTCACTCTGGTACTGTAGTTGGTAAACTTGAAGGAGAACGTCAAGTAACTTTAGGATTTGTAGATTTACTTCGTGATGACTATATCGAAAAAGATAGAAGTCGTGGTATTTATTTTACCCAAGACTGGGTTTCTTTACCAGGTGTTTTACCTGTTGCTTCTGGGGGTATTCATGTTTGGCATATGCCAGCATTAACTGAAATYTTTGGAGATGATTCCGTATTACAGTTTGGTGGAGGAACTTTAGGTCACCCTTGGGGTAATGCACCTGGTGCAGTCGCT
			AATAGAGTTGCTTTAGAAGCTTGTGTACAAGCTCGTAATGAAGGACGTGATCTTGCTCGCGAAGGTAATGAGATTATTCGTGAAGCGGCTAAGTGGAGTCCTG-------------------------------------------------------------------------------------------------------------------------------------------------------------------------------------------------------------------------------------------------------------------------------------------------------------------------------------------------------------------------------------------------------------------------------------------------------------------------------------------------------------------------------------------------------------------------------------------------------------------------------------------------------------------------------------------------------------------------------------------------------------------------------------------------------------------------------------------------------------------------------------------------------------------
		</sequence>
		<sequence>
			<taxon idref="Diphyscium_foliosum"/>
			--------------------------------------------------------------------------------------------------------------------------------------------------------------------------------------------------------------------------------------------------------------------------------------------------------------------------------------------------------------------------------------------------------------------------------------------------------------------------------------------------------------------------------------------------------------------------------------------------------------------------------------------------------------------------------------------------------------------------------------------------------------------------------------------------------------------------AAAGATTACAGATTAACTTATTACACTCCAGATTATCAGACCAAAGAAACTGATATTTTAGCAGCATTTCGAATGACTCCTCAACCAGGAGTACCAGCTGAGGAGGCAGGAGCAGCAGTAGCTGCAGAATCTTCCACTGGTACATGGACCACTGTTTGGACTGATGGACTTACTAATCTTGATCGTTATAAAGGTCGATGCTATGATATTGAAGCTGTTCGTGGGGAAGAAAATCAATTTATTGCTTATGTTGCTTATCCACTAGATTTATTCGAAGAAGGTTCTGTTACTAATTTATTCACGTCTATTGTTGGTAATGTTCTTGGGTTTAAAGCTCTACGAGCTCTACGTCTAGAAGATTTACGTATTCCTCCAGCTTATTCCAAAACTTTCCAAGGCCCACCTCACGGTATCCAAGTTGAAAGAGATAAATTAAACAAATATGGTCGTCCATTATTAGGATGTACTATTAAACCAAAATTAGGTTTATCTGCTAAAAATTATGGTAGAGCAGTATATGAATGTCTTCGTGG?GGACTTGATTTCACAAAAGATGATGAGAACGTAAATTCTCAACCTTTTATGCGTTGGAGAGATCGATTTTTATTTGTAGCAGAAGCTCTTTTTAAATCTCAAGCAGAAACTGGTGAAATTAAAGGGCATTATTTAAATGCTACTGCAGGTACATGTGAAGAAATGCTAAAAAGAGCTGTATTTGCTAGAGAATTAGGCGTTCCTATTATTATGCATGATTATTCAACAGGTGGTTTTACTGCAAATACTACTTTGGCTTTGTATTGCCGAGATAATGGGTTACTTCTTCACATTCACCGTGCAATGCATGCAGTTATTGACCGACAAAAAAATCATGGTATGCATTTCCGTGTATTAGCTAAAGCATTACGTTTATCCGGTGGAGATCATATTCACGCTGGTACTGTAGTAGGTAAACTTGAAGGAGAACGTGAAGTAACTTTAGGTTTCGTTGATTTACTTCGTGATGATTATATTGAAAAAGATAGAAGTCGCGGTATTTACTTCACTCAAGACTGGGTTTCTTTACCAGGTGTTTTACCTGTAGCTTCCGGAGGTATTCATGTTTGGCATATGCCAGCGTTAACTGAAATTTTCGGAGACGATTCTGTATTACAATTTGGGGGAGGGACTTTGGGCCATCCTTGGGGGAATGCACCTGGTGCAGTTGCT
			AATAGAGTTGCGTTGGAAGCTTGTGTACAAGCTCGTAATGAAGGACGTGATCTTGCCCGTGAGGGTAACGAAGTTATTCGTGAAGCTGCTAAGTGGAGTCCYG-------------------------------------------------------------------------------------------------------------------------------------------------------------------------------------------------------------------------------------------------------------------------------------------------------------------------------------------------------------------------------------------------------------------------------------------------------------------------------------------------------------------------------------------------------------------------------------------------------------------------------------------------------------------------------------------------------------------------------------------------------------------------------------------------------------------------------------------------------------------------------------------------------------------
		</sequence>
		<sequence>
			<taxon idref="Brachythecium_rutabulum"/>
			--------------------------------------------------------------------------------------------------------------------------------------------------------------------------------------------------------------------------------------------------------------------------------------------------------------------------------------------------------------------------------------------------------------------------------------------------------------------------------------------------------------------------------------------------------------------------------------------------------------------------------------------------------------------------------------------------------------------------------------------------------------------------------------------------------------------------AAAGATTACAGATTAACTTATTACACTCCAGATTATCAGACTAAAGAAACTGATATTTTAGCAGCATTTCGAATGACTCCTCAACCAGGAGTACCCGCTGAAGAGGCAGGAGCTGCAGTAGCTGCGGAATCYTCCACTGGTACATGGACCACCGTTTGGACCGATGGACTTACCAGTCTCGATCGTTATAAAGGACGATGCTATGATCTTGAAGCAGTTCCTGGAGAAGAGAATCAATATATTGCTTATGTTGCTTACCCATTAGATCTATTKGAAGAAGGTTCTGTTACCAATTTATTTACCTCTATTGTTGGTAATGTTTTTGGATTTAAAGCTTTACGAGCTTTACGTCTAGAAGATTTACGTATTCCTCCAGCTTATTCCAAAACTTTCCAAGGTCCACCTCATGGTATTCAAGTTGAAAGAGATAAATTAAACAAATATGGTCGTCCATTATTAGGATGTACCATTAAGCCAAAATTGGGTTTATCTGCTAAAAACTATGGTAGAGCTGTATATGAATGTCTTCGTGGTGGACTTGATTYCACAAAAGATGATGAAAACGTAAATTCTCAACCTTTTATGCGTTGGAGAGATCGTCTCTTATTTGTAGCTGAAGCTATTTACAAATCTCAAGCTGAAACAGGTGAAATTAAAGGACATTATTTAAATGCTACCGCAGGTACATGTGAAGAAATGATGAAAAGAGCTCAATTTGCTAGAGAACTAGGCATGCCTATTGTCATGCACGACTATTTAACAGGTGGTTTCACTGCAAACACCAGTTTGGCCCATTACTGTCGTGATAATGGCTTGCTTCTTCATATTCACCGTGCAATGCATGCAGTTATTGACCGACAACAAAATCATGGTATGCATTTCCGTGTATTAGCTAAAGCATTACGTTTATCCGGTGGGGACCATATTCACGCTGGTACCGTAGTAGGTAAACTTGAAGGAGAACGTCAAGTAACTTTAGGGTTCGTTGATCCACTTCGCGATGATTATATTGAGAAAGATAGAAGCCGTGGTATTTATTTCACCCAAGACTGGGTTTCTTTACCAGGTGTTTTACCTGTAGCTTCCGGTGGTATTCATGTTTGGCATATGCCAGCATTAACTGAAATCTTTGGAGATGATTCTGTATCACAATTTGGTGGAGGAACTTTGGGTCACCCTTGGGGCAATGCACCTGGAGCAGTCGCT
			AATAGAGTTGCCTTAGAAGCTTGTGTACARGCTCGTAATGAAGGACGTGATCTTGCTCGCGAAGGTAATGAAGTTATTCGTGAAGCTACCAAATGGAGTCCYG-------------------------------------------------------------------------------------------------------------------------------------------------------------------------------------------------------------------------------------------------------------------------------------------------------------------------------------------------------------------------------------------------------------------------------------------------------------------------------------------------------------------------------------------------------------------------------------------------------------------------------------------------------------------------------------------------------------------------------------------------------------------------------------------------------------------------------------------------------------------------------------------------------------------
		</sequence>
		<sequence>
			<taxon idref="Tetraphis"/>
			--------------------------------------------------------------------------------------------------------------------------------------------------------------------------------------------------------------------------------------------------------------------------------------------------------------------------------------------------------------------------------------------------------------------------------------------------------------------------------------------------------------------------------------------------------------------------------------------------------------------------------------------------------------------------------------------------------------------------------------------------------------------------------------------------------------------------?????????AGATTAACTTATTACACTCCAGATTATGAGACCAAAGAGACCGATATTTTAGCAGCATTTCGAATGACTCCTCAACCCGGAGTACCACCTGAAGAAGCAGGAGCTGCTGTAGCTGCGGAATCTTCTACCGGTACATGGACAACCGTTTGGACTGATGGCCTTACTAATCTTGATCGTTATAAAGGTCGATGTTATGATATCGAACCTGTCGCTGGAGAAGACAATCAATTTATTGCTTATGTTGCTTATCCATTAGATTTATTTGAAGAAGGTTCTGTTACTAACTTATTCACTTCTATTGTAGGTAATGTTTTTGGATTTAAAGCTTTACGAGCTTTACGTCTGGAAGATTTACGAATCCCTCCAGCTTATTCCAAAACTTTCCAAGGTCCACCTCACGGTATCCAAGTCGAAAGAGATAAATTGAACAAGTATGGTCGTCCTTTATTAGGATGTACTATTAAACCAAAATTAGGTTTATCTGCTAAAAATTATGGTAGAGC?GTATATGAATGTCTTCGTGGTGGACTTGATTTTACTAAAGATGATGAAAACGTAAATTCTCAACCT?????GCGTTGGAGAGATCGTTTCTTATTCGTGGC??AGGCTCTTTCTAAATCTCAAGCCGAAACCGGTGAAA????????????????AAATGCTACCGCAGGTACATCTGAAGAAATGTTAAAAAGAGCTCAATTTGCTAGAGAATTAGGTTCTCCTATTGTTATGCATGATTATTCAACAGGTGGGTTTACTGCAAATACTAGTTTGGCTCATTATTGTAGAGATAATGGTTTACTTCTTCACATTCACCGTGCAATGCATGCAGTTATTGACCGACAAAAAAATCATGGTATGCATTTCCGTGTATTAGCTAAAGCATTAAGATTATCTGGTGGAGATCATATTCACGCTGGTACGGTAGTAGGAAAACTTGAAGGGGAACGTCAAGTAACTTTAGGATTTGTTGATTTACTTCGTGATGATTATATTGAAAAAGATAGAAGTCGTGGTATTTATTTCACTCAAGACTGGGTTTCTTTACCAGGTGTTTCACCTGTAGCTTCTGGTGGTATTCATGTTTGGCATATGCCTGCTTTAACTGAAATTTTTGGAGACGATTCCGTATCACAATTTGGTGGAGGAACTTTAGGGCATCCTTGGGGGAATGCACCTGGTGCAGTTGCT
			AATAGAGTTGCTTTAGAAGCTTGTGTACAAGCTCGTAATGAAGGACGTGACCTTGCTCGTGAAGGTAATGAAGTTATTCGTGAAGCAGCTAAGTGGAGTCCTG-------------------------------------------------------------------------------------------------------------------------------------------------------------------------------------------------------------------------------------------------------------------------------------------------------------------------------------------------------------------------------------------------------------------------------------------------------------------------------------------------------------------------------------------------------------------------------------------------------------------------------------------------------------------------------------------------------------------------------------------------------------------------------------------------------------------------------------------------------------------------------------------------------------------
		</sequence>
		<sequence>
			<taxon idref="Mnium"/>
			--------------------------------------------------------------------------------------------------------------------------------------------------------------------------------------------------------------------------------------------------------------------------------------------------------------------------------------------------------------------------------------------------------------------------------------------------------------------------------------------------------------------------------------------------------------------------------------------------------------------------------------------------------------------------------------------------------------------------------------------------------------------------------------------------------------------------???GATTACAGATTAACTTATTACACTCCAGATTATCAGACTACAGAAACTGATATTTTAGCAGCATTCCGAATGACTCCTCAACCGGGAGTACCAGCTGAAGAGGCAGGAGCGGCAGTAGCTGCGGAATCTTCCACCGGTACATGGACCACTGTTTGGACTGATGGACTTACTAGTCTTGATCGTTACAAAGGACGATGCTATGGTATTGAAGCAGTTCCTGGAGAAGATAATCAATATATTGCTTATGTTGCTTACCCATTAGATTTATTTGAAGAAGGTTCTGTTACCAATCTATTCACTTCTATTGTTGGTAATGTTTTCGGATTTAAAGCTTTACGAGCTTTACGTCTAGAAGATTTACGTATTCCTCCAGCTTATTCCAAAACTTTCCAAGGCCCACCTCATGGTATTCAAGTTGAAAGAGATAAATTAAACAAATATGGTCGTCCATTATTAGGATGCACTATTAAGCCAAAATTGGGTTTATCTGCTAAAAACTATGGTAGAGCTGTATATGAATGTCTTCGTGGTGGACTCGATTTCACAAAAGATGATGAAAACGTAAATTCTCAGCCTTTTATGCGTTGGAGAGATCGCTTCTTATTTGTAGCTGAAGCTCTTTACAAATCTCAAGCTGAAACAGGTGAAATTAAAGGACATTATTTAAATGCTACCGCAGGTACATGTGAAGAAATGATGAAAAGAGCTTACTTTGCTAGAGAACTAGGCGCTCCTATTGTTATGCATGACTATTTAACAGGTGGTTTTACTGCAAATACTACTTTGGCTCATTACTGCCGTGATAATGGCTTACTCCTTCATATTCACCGTGCAATGCATGCAGTTATTGACCGACAAAAAAACCATGGTATGCATTTCCGTGTACTAGCTAAAGCGTTACGTTTATCCGGTGGAGATCATATTCACGCTGGTACTGTAGTAGGTAAACTTGAAGGAGAACGTCAAGTAACTTTAGGATTTGTTGA???????CGTGATGACTATATCGAAAAAGATAGAAGCCGTGGTATTTATTT?ACCCAAGACTGGGTTTCTTTACCAGGTGTTTTACCCGTAGCTTCTGGTGGTATCCATGTTTGGCATATGCCAGCATTAACCGAAATCTTTGGAGATGATTCTGTATTACAATTTGGTGGAGGAACTTTAGGTCACCCTTGGGGTAACGCACCTGGTGCAGTTGCC
			AATAGAGTCGCATTAGAAGCTTGTGTACAAGCTCGTAATGAAGGACGTGATCTTGCTCGCGAAGGTAATGAAATTATTCGTGAAGCTGCTAAATGGAGTCCTG-------------------------------------------------------------------------------------------------------------------------------------------------------------------------------------------------------------------------------------------------------------------------------------------------------------------------------------------------------------------------------------------------------------------------------------------------------------------------------------------------------------------------------------------------------------------------------------------------------------------------------------------------------------------------------------------------------------------------------------------------------------------------------------------------------------------------------------------------------------------------------------------------------------------
		</sequence>
		<sequence>
			<taxon idref="Rhytidiadelphus"/>
			--------------------------------------------------------------------------------------------------------------------------------------------------------------------------------------------------------------------------------------------------------------------------------------------------------------------------------------------------------------------------------------------------------------------------------------------------------------------------------------------------------------------------------------------------------------------------------------------------------------------------------------------------------------------------------------------------------------------------------------------------------------------------------------------------------------------------AAAGATTACAGATTAACTTATTACACTCCAGATTATCAGACTAAAGAAACTGATATTTTAGCGGCATTTCGAATGACTCCTCAACCAGGAGTACCCGCTGAAGAGGCAGGAGCTGCAGTAGCTGCGGAATCTTCCACTGGTACATGGACCACTGTTTGGACCGATGGACTTACCAGTCTTGATCGTTATAAAGGACGATGCTATGATCTTGAAGCAGTTCCTGGAGAAGAAAATCAATATATTGCTTATGTCGCTTACCCATTAGATCTATTTGAAGAAGGTTCTGTTACCAATTTATTTACTTCTATTGTTGGTAATGTTTTTGGATTCAAAGCTTTACGAGCTTTACGTCTAGAAGATTTACGTATTCCTCCAGCTTATTCCAAAACTTTCCAAGGCCCACCTCATGGTATTCAAGTTGAAAGAGATAAATTAAATAAATATGGTCGTCCATTATTAGGATGTACTATTAAGCCAAAATTGGGTTTATCTGCTAAAAACTATGGTAGAGCTGTATATGAATGTCTTCGTGGTGGGCTTGATTTCACAAAAGATGATGAAAACGTAAATTCTCAACCTTTTATGCGTTGGAGAGATCGTTTCTTATTTGTAGCTGAAGCTATTTACAAATCTCAAGCTGAAACAGGTGAAATTAAAGGACATTATTTAAATGCTACCGCAGGTACATGTGAAGAAATGATGAAAAGAGCTCAGTTTGCTAGAGAACTAGGTATGCCTATTGTTATGCACGACTATTTAACAGGTGGTTTTACTGCAAATACTACTTTAGCTCATTACTGTCGTGATAATGGCTTGCTTCTTCATATTCACCGTGCAATGCATGCAGTTATTGACCGACAAAAAAATCATGGTATGCATTTCCGTGTATTAGCTAAAGCATTACGTTTATCCGGTGGAGACCATATTCACGCTGGTACTGTAGTAGGTAAACTTGAAGGAGAACGTCAAGTAACTTTAGGGTTTGTTGATCTACTTCGTGATGATTATATCGAGAAAGATAGAAGCCGTGGTATTTATTTCACTCAAGACTGGGTTTCTTTACCAGGTGTTTTACCTGTAGCTTCTGGTGGTATTCATGTTTGGCATATGCCAGCATTAACTGAAATCTTTGGAGATGATTCTGTATTACAGTTTGGTGGAGGAACTTTAGGTCATCCCTGGGGTAATGCACCTGGAGCAGTTGCT
			AATAGAGTTGCCTTAGAAGCTTGTGTACAAGCTCGTAATGAAGGACGT--------------------------------------------------------------------------------------------------------------------------------------------------------------------------------------------------------------------------------------------------------------------------------------------------------------------------------------------------------------------------------------------------------------------------------------------------------------------------------------------------------------------------------------------------------------------------------------------------------------------------------------------------------------------------------------------------------------------------------------------------------------------------------------------------------------------------------------------------------------------------------------------------------------------------------------------------------------------------
		</sequence>
		<sequence>
			<taxon idref="Takakia"/>
			--------------------------------------------------------------------------------------------------------------------------------------------------------------------------------------------------------------------------------------------------------------------------------------------------------------------------------------------------------------------------------------------------------------------------------------------------------------------------------------------------------------------------------------------------------------------------------------------------------------------------------------------------------------------------------------------------------------------------------------------------------------------------------------------------------------------------AAAGATTACAGGTTAACTTATTACACTCCGAATTATGAGACCAAGGATACCGATATTTTGGCAGCATTTCGAATGACTCCTCAACCTGGAGTGCCACCCGAGGAAGCGGGAGCTGCAGTAGCTGCAGAATCTTCCACTGGTACATGGACTACTGTTTGGACTGATGGACTTACCAGTCTCGATCGTTACAAGGGTCGATGCTATGACATAGAGTCTGTTGCTGGAGAAGAGAATCAATATATTGCCTATGTCGCTTATCCCTTAGATCTATTCGAAGAAGGTTCTGTTACCAACTTATTCACTTCTATTGTAGGTAATGTATTTGGATTCAAAGCTTTACGAGCCCTACGTCTAGAAGATTTGCGAATTCCTCCTGCTTATGTCAAAACTTTTCAGGGTCCACCTCACGGTATTCAAGTTGAAAGAGATAAATTGAACAAATATGGTCGTCCTTTATTGGGATGTACTATTAAACCAAAACTAGGTTTATCTGCCAAAAACTATGGTAGAGCAGTATATGAATGTCTTCGTGGTGGACTTGATTTTACTAAAGATGATGAAAACGTAAATTCCCAACCTTTCATGCGATGGAGAGATCGTTTCTTATTCATAGCAGAAGCTATTTATAAATCTCAAGCCGAAACAGGCGAGATCAAGGGGCATTACTTGAATGCTACTGCAGGTACATGTGAAGACATGATGAAAAGGGCGGAATTTGCTAGAGAATTGGGAGTGCCTATCGTCATGCATGACTATTTGACAGGAGGTTTTACTGCAAATACTAGTTTAGCTCATTATTGCCGAGACAATGGTCTACTCCTTCACATTCACCGCGCAATGCACGCAGTTATCGACCGACAAAAAAATCATGGTATGCACTTCCGTGTATTAGCCAAAGCATTACGTCTGTCCGGTGGAGATCATATCCACTCTGGTACCGTGGTAGGTAAACTTGAAGGGGAACGTCAAGTAACTCTAGGGTTCGTTGATCTACTTCGTGATGATTACATCGAAAAAGATCGAAGTCGTGGTATTTATTTCACTCAGGACTGGGTCTCTTTGCCAGGTGTTTTACCTGTAGCTTCGGGAGGTATTCATGTTTGGCATATGCCCGCTTTGACCGAAATTTTTGGAGATGATTCTGTATTACAGTTCGGTGGAGGAACTTTGGGACACCCTTGGGGGAATGCACCTGGTGCAGTAGCT
			AATCGAGTTGCTTTAGAAGCTTGTGTACAAGCTCGTAACGAAGGGCGTGACCTTGCTCGTGAAGGTAATGAAGTTATTCGTGAAGCTTGTAAG-----------------------------------------------------------------------------------------------------------------------------------------------------------------------------------------------------------------------------------------------------------------------------------------------------------------------------------------------------------------------------------------------------------------------------------------------------------------------------------------------------------------------------------------------------------------------------------------------------------------------------------------------------------------------------------------------------------------------------------------------------------------------------------------------------------------------------------------------------------------------------------------------------------------------------
		</sequence>
		<sequence>
			<taxon idref="Sphagnum"/>
			--------------------------------------------------------------------------------------------------------------------------------------------------------------------------------------------------------------------------------------------------------------------------------------------------------------------------------------------------------------------------------------------------------------------------------------------------------------------------------------------------------------------------------------------------------------------------------------------------------------------------------------------------------------------------------------------------------------------------------------------------------------------------------------------------------------------------AAAGATTACAGGTTGACTTATTACACCCCGGAGTATGCTGTCAAAGATACCGACATTTTGGCAGCATTTCGAATGACTCCTCAACCTGGAGTACCACCCGAGGAAGCAGGAGCTGCAGTAGCTGCGGAATCTTCCACCGGTACATGGACTACCGTTTGGACCGATGGACTTACCAGTCTTGATCGTTATAAGGGTCGATGCTACGATATCGAGCCTGTAGCTGGAGAAGAAAATCAATATATTGCTTATGTTGCTTATCCTTCAGATTTATTCGAAGAAGGTTCTGTTACCAACTTATTTACTTCTATTGTAGGTAATGTTTTTGGATTCAAAGCTCTACGAGCTCTACGTCTAGAGGATTTACGGATTCCCCCATCTTATACTAAAACTTTCCAAGGTCCACCTCATGGTATCCAAGTTGAGAGAGATAAATTAAACAAATATGGTCGTCCCCTATTGGGATGTACTATTAAACCAAAATTAGGTCTATCTGCTAAAAACTATGGCAGAGCAGTATATGAGTGTCTTCGTGGTGGACTTGATTTTACGAAAGATGATGAAAACGTCAATTCTCAACCTTTCATGCGTTGGAGAGATCGCTTCCTATTTGTGGCAGAAGCTATTTATAAATCCCAGGCTGAAACGGGTGAAATCAAGGGTCATTACTTGAATGCTACTGCAGGTACATGCGAAGAAATGATGAAGAGAGCGGCATTTGCTAGAGAGTTAGGAGCACCTATCATCATGCATGACTATTTGACAGGTGGTTTCACTGCAAATACTACTTTGGCTTATTATTGCCGAGATAATGGTCTACTTCTTCATATTCATCGCGCAATGCATGCAGTTATTGACCGACAAAAAATTCATGGTATGCACTTCCGTGTATTAGCTAAAGCATTACGTTTATCTGGTGGGGATCATATCCACGCCGGTACTGTAGTGGGTAAACTTGAAGGGGAACGTCAAGTAACTCTGGGATTTGTTGATCTACTTCGTGATGACTATATCGAAAAAGACCGAAGCCGTGGTATTTATTTCACCCAAGACTGGGTTTCTTTACCAGGTGTTTTACCTGTAGCTTCGGGAGGTATTCATGTTTGGCATATGCCTGCTCTAACTGAAATTTTTGGGGATGATTCCGTATTACAGTTTGGTGGAGGAACTCTGGGACATCCTTGGGGGAACGCACCTGGTGCAGTTGCT
			AATCGAGTTGCTCTGGAAGCCTGTGTACAAGCCCGTAATGAGGGACGTGATCTTGCTCGTCAAGGTAATGATATTATTCGCGAAGCTGCCAAGTGGAGTCCCG-------------------------------------------------------------------------------------------------------------------------------------------------------------------------------------------------------------------------------------------------------------------------------------------------------------------------------------------------------------------------------------------------------------------------------------------------------------------------------------------------------------------------------------------------------------------------------------------------------------------------------------------------------------------------------------------------------------------------------------------------------------------------------------------------------------------------------------------------------------------------------------------------------------------
		</sequence>
		<sequence>
			<taxon idref="Polytrichum"/>
			--------------------------------------------------------------------------------------------------------------------------------------------------------------------------------------------------------------------------------------------------------------------------------------------------------------------------------------------------------------------------------------------------------------------------------------------------------------------------------------------------------------------------------------------------------------------------------------------------------------------------------------------------------------------------------------------------------------------------------------------------------------------------------------------------------------------------?????TTACAGACTAACTTATTATACTCCAGATTATGAAACCAAAGAGACTGACATTCTAGCAGCATTTCGAATGACTCCTCAACCCGGAGTACCACCTGAAGAAGCAGGAGCTGCAGTAGCTGCAGAATCTTCTACGGGTACATGGACAACTGTTTGGACTGATGGACTTACCAATCTTGATCGTTATAAAGGCCGATGCTATGATATTGAGCCTGTTGCTGGAGAAGAAAATCAATATATTGCTTATGTTGCTTATCCATTAGATTTATTTGAAGAAGGTTCTGTTACCAACTTATTTACTTCAATTGTAGGTAACGTTTTTGGTTTTAAAGCTTTAAGAGCTTTACGTCTGGAAGATTTACGAATCCCTCCATCTTATTCCAAAACTTTCCAAGGTCCACCTCACGGTATCCAAGTTGAAAGAGATAAATTAAACAAATATGGTCGTCCTTTATTGGGATGTACTATTAAACCAAAATTAGGTTTATCTGCTAAAAACTACGGTAGAGCAGTATACGAATGTCTTCGTGGTGGACTTGATTTTACAAAAGATGATGAAAACGTAAATTCTCAACCATTTATGCGTTGGAGAGA????????????????????????????????????TCAAGGTGAAACAGGTGAAATTAAAGGGCATTATTTAAATGCTACTGCAGGTACATGTGAAGAAATGCTAAAAAGAGCTGCATTTGCTAGAGAATTAGGTGCTCCTATTGTTATGCATGACTATTTAACAGGTGGTTTTACTGCAAATACTAGTTTAGCTCATTATTGTCGAGATAATGGCTTGCTTCTTCACATTCACCGTGCAATGCAGCCAGTTCTCGATAGACAAAAAAATCATGGTATGCATTTCCGTGTATTAGCTAAAGCTTTACGTTTATCTGGTGGAGATCATATTCACGCTGGTACTGTAGTAGGTAAACTTGAAGGAGAACGTCAAGTAACTTTAGGGTTTGTGGATCTACTTCGTGATGATTACATGGAAAAAGACCGAAGTCGCGGTATTTATTTTACTCAAGACTGGGTTTCTTTACCTGGTGTATTACCTGTAGCTTCCGGTGGTATTCATGTTTGGCATATGCCTGCTTTAACTGAAATTTTTGGAGACGACTCTGTACTGCAATTTGGTGGAGGAACTTTAGGACATCCTTGGGGGAATGCACCTGGTGCAGTTGCT
			AATAGAGTCGCTTTAGAAGCTTGTGTACAAGCTCGTAATGAAGGACGTCATCTTGCTCGTGAAGGTAATGAAATTATCCGTGAAGCAGCTAAATGGAGTCCTG-------------------------------------------------------------------------------------------------------------------------------------------------------------------------------------------------------------------------------------------------------------------------------------------------------------------------------------------------------------------------------------------------------------------------------------------------------------------------------------------------------------------------------------------------------------------------------------------------------------------------------------------------------------------------------------------------------------------------------------------------------------------------------------------------------------------------------------------------------------------------------------------------------------------
		</sequence>
		<sequence>
			<taxon idref="Physcomitrella"/>
			--------------------------------------------------------------------------------------------------------------------------------------------------------------------------------------------------------------------------------------------------------------------------------------------------------------------------------------------------------------------------------------------------------------------------------------------------------------------------------------------------------------------------------------------------------------------------------------------------------------------------------------------------------------------------------------------------------------------------------------------------------------------------------------------------------------------------AAAGATTACCGATTAACTTATTACACTCCAGATTATCACACTAAAGATACTGATATTTTAGCAGCATTTCGTATGACTCCTCAACCAGGAGTACCACTGGAAGAATGTGGAGCTGCTGTAGCTGCGGAATCTTCTACTGGTACATGGACTACTGTTTGGACTGATGGACTTACTAGTCTTGATCGTTACAAAGGTAGATGCTATGCAATTGAACCAGTTGCTGGAGAAGAAAATCAATATATTGCTTATGTTGCTTACCCATTAGATTTATTTGAAGAAGGTTCTGTTACTAACTTATTTACTTCTATTGTTGGTAACGTTTTTGGATTTAAAGCTTTAAGAGCGTTACGTCTAGAAGATTTACGTATTCCTCCAGCTTATTCTAAAACTTTCCAAGGCCCACCTCACGGTATTCAAGTTGAAAGAGATAAATTAAACAAATATGGTCGTCCATTATTAGGATGTACTATTAAACCAAAATTAGGTTTATCTGCTAAAAACTATGGTAGAGCTGTTAACGAATGTCTTCGTGGTGGACTTGATTTCACTAAAGATGATGAAAACGTAAACTCTCAACCTTTCATGCGTTGGAGAGACCGTTTCTTATTCTGTGCAGAAGCTATTTACAAATCTCAAGGTGAAACAGGTGAAATTAAAGGGCATTATCTAAATGCTACTGCAGGTACTTGTGAAGAAATGCTAAAAAGAGCTCCATGTGCTAGAGAATTAGGTATGCCTATTGTTATGCATGACTACTTAACTGGTGGTTTTACTGCAAATACTAGTTTAGCTCACTATTGTCGTGACAATGGTTTACTTCTTCACATTCACCGTGCAATGCACGCAGTTGTTGACCGTCAAAAAAATCACGGTATGCATTTCCGTGTATTAGCTAAAGCATTACGTTTATCTGGTGGTGACCACATTCACTCCGGTACTGTAGTAGGTAAACTTGAAGGGGAACTGCAAGTAACTCTAGGGTTTGTTGACTTACTTCGTGATGACTATATTGAAAAAGATAGAAGTCGTGGTATTTACTTTACTCAAGATTGGGTTTCTCTGCAGGTGTTTTTACCAGTAGCTTCCGGTGGTATTCACGTTGGGCACATGCCAGCGTTAACTGAAATCTTCGGAGATGACTCTGTATTACAATTTGGTGGTGGAACTTTAGGTCACCCTTGGGGTAACACGCCTGGTGCAGTTGCT
			AACAGGGTTGCTTTAGAAGCTTGCGTACAAGCACGTAATGAAGGACGTGACCTTGCTCGCGAAGGAAATGAGATTATTCGTGAAGCTGCTAAATGGAGTCCTG-------------------------------------------------------------------------------------------------------------------------------------------------------------------------------------------------------------------------------------------------------------------------------------------------------------------------------------------------------------------------------------------------------------------------------------------------------------------------------------------------------------------------------------------------------------------------------------------------------------------------------------------------------------------------------------------------------------------------------------------------------------------------------------------------------------------------------------------------------------------------------------------------------------------
		</sequence>
		<sequence>
			<taxon idref="Phaeoceros"/>
			--------------------------------------------------------------------------------------------------------------------------------------------------------------------------------------------------------------------------------------------------------------------------------------------------------------------------------------------------------------------------------------------------------------------------------------------------------------------------------------------------------------------------------------------------------------------------------------------------------------------------------------------------------------------------------------------------------------------------------------------------------------------------------------------------------------------------AAGGATCATAGATTAACCTACCATACTCTTGATTATGAAACCAAGGATACTGATACTTTGGCAGCGTCTTGAATGACTCCTCAACCAGGGGTGCCAGCTGAAGAAGCAGGAGCCGCAGTAGCTGCTGAATCTTCAACAGGTACATGGACCACTGTTTGGACTGATGGACTTACTAGTCTTGATC?TTATAAAGGTTGATGCTATGACATCGAACCTGTTGCTGGAGAAGAGAATCAATACGTTGCTTATGTTGCTTATCCTTTAGATTTCTCTGAGGAAGGTTCTGTTACCAACATGTCCACATCCATCGCAGGTAATGTTTTTGGATTTAAAGCTTCACGAGCCTCGCGTCTGGAAGATTCACGAATCCTACCTGCTTATTTAAAAACTTTCCAAGGTCCACCTCATGGTATTCAGGTTGAAAGGGATAAATTGAATAAATATGGTCGTCCTTTATTAGGATGTACCATTAAACCAAAATTAGGTTTATCTGCTAAAAACTATGGTAGAGCTGTATATGAATGTCTTCGTGGCGGACCTGATTTCACTAAGGATGATGAGAATGTTAATTCTCAACCTTTCATGCGTTGGAGAGATCGTTTCTTGTTCGTAGCAGAAGCTATTTTTAAACCTCAAGCTGAAACAGGCGAGATTAAGGGGCATTACTTGAATGCGACTGCAGGTACGTCTGAGGAAATGATGAAAAGGGCACATTTTGCTAGAGAATTAGGGGTGCCTATTGTAATGCACGACTATTTGACAGGAGGTTCTACTGCAAATACGAGTTTGGCTCACTACTGTCGAGATAATGGTTTACTTTCCTACATTCATCGTGCTATGCATGCAGTTATCGACAGACAAAGAAATCATGGTATTCACTTTCGTGTATCAGCTAAAGCATCACGTATGTCTGGTGGAGATCATATTCATCCAGGTACTGTCGTAGGTAAATTAGAGGGAGAACGTGAAGTAACTTTAGGCTTTGTTGATTCACTTCGCGACGATTACATCGAAAAAGATCGAAGTCGTGGTATCTATTCCACTTAAGACTGGGTATCTATGCCTGGTGTTTTGCCTGTCGCTTCAGGAGGTATTCATGTCTGGCATATGCCTGCTTTAACTGAGATTTCCGGAGATGATTCTGTATCACAATTTGGTGGGGGAACTCTAGGGCACCCTTGGGGAAATGCACCTGGTGCAGTAGCT
			AATAGAGTCGCCTTAGAAGCCTGTGTGCAAGCTCGTAATGAGGGACGTGATCTTGCTCGCCAAGGTAATGAAATTATTCGCGAAGCTTGTAAGTGGAGTCCAG-------------------------------------------------------------------------------------------------------------------------------------------------------------------------------------------------------------------------------------------------------------------------------------------------------------------------------------------------------------------------------------------------------------------------------------------------------------------------------------------------------------------------------------------------------------------------------------------------------------------------------------------------------------------------------------------------------------------------------------------------------------------------------------------------------------------------------------------------------------------------------------------------------------------
		</sequence>
		<sequence>
			<taxon idref="Anthoceros"/>
			--------------------------------------------------------------------------------------------------------------------------------------------------------------------------------------------------------------------------------------------------------------------------------------------------------------------------------------------------------------------------------------------------------------------------------------------------------------------------------------------------------------------------------------------------------------------------------------------------------------------------------------------------------------------------------------------------------------------------------------------------------------------------------------------------------------------------AAAGATTATAGATTAACCCATTATACCCCTGATTACGAGACCAAGGATACTGATATTTTGGCAGCGTCTTGAATGACTCCTTAACCAGGGGTGCCACCTGAAGAAGCAGGAGCCGCAGTAGCTGCTGAATCTTCAACTGGTACATGGACTACTGTTTGGACCGATGGACTTACCAGCCTTGACCGTTACAAAGGTCGATGCTACGACATTGAACCTGTTGCTGGAGAGGAAAATCAATATATTGCTTATGCTGTTTATTTTTTAGATTTGTTTGAGGAGGGTTCTGTTACCAACATGTTCACTTCCATTGTAGGTAATGTTTTTGGATTTAAAGCTTTACGAGCTTCACGTCTAGAAGATTCACGAATTCCACTTGCTTATTCCAAAATCTTTCAAGGTCCACCTCATGGTATTCAAGTTGAAAGGGATAAATCGAATAAATATGGTCGTCCTTTATTAGGATGTACCATTAAACCAAAGTTAGGTTTATCTGCCAAAAACTATGGTAGAGCTGTATATGAATGTCTTCGTGGTGGACTTGATTTCACCAAAGATGACGAAAATGTTAATTCTCAACCATTTATGCGTTGGAGAGATCGTTTTCTATTCGTAGCAGAAGCTATTTCTAAATCTCAAGCTGAAACAGGAGAGATTAAGGGGCATTACTTAAATGCCACTGCAGGTACATGTGAGGAAATGATGAAAAGGGCACAATTTGCTAGAGAATTAGGAATGCCATCTGGTATGCATGATTATTTGACAGGAGGTTTTATTGTAAATATGATTCTGGCTCATTATTGAAGAGACAATGGTTTACTTCTTCATATTCATCGTGCTATGTATGTAGTTACTGACAGACAAAGAAATCATGGTATTCACTTTCGGGTATCAGCTAAAGCATCATGTATGTCCGGGGGGGATCATATTCATGC?GGTACTGTAGTAGGTAAATTAGAGGGAGAATGTGAAGTAACTTTAGGTTTTGTGGATTTACCTTGTGACGATTATATTGAAAAAGATAGAAGTTGTGGGATTTATTTTACTCAGGACTGGGTCTCTATGCCTGGTGTTTTACCTGTAGCTTCGGGAGGTATTCATGTTTGGCATATGTCAGCTTTAACTGAGATTTTCGGAGATGATTCCGTACTACAGTTTGGCGGGGGAACTCTAGGACACCCTTGGGGAAATGCACCTGGTG??GTAGCT
			AATTGAGTTGCTTTAGAAGCTTGTGTGCAAGCTCGTAATGAAGGACGTGATCTTGCTTGCGAGGGTAATGATATTATCCGTGAAGCTAGTAAATGGAGTCCTG-------------------------------------------------------------------------------------------------------------------------------------------------------------------------------------------------------------------------------------------------------------------------------------------------------------------------------------------------------------------------------------------------------------------------------------------------------------------------------------------------------------------------------------------------------------------------------------------------------------------------------------------------------------------------------------------------------------------------------------------------------------------------------------------------------------------------------------------------------------------------------------------------------------------
		</sequence>
		<sequence>
			<taxon idref="Lycopodium_clavatum"/>
			--------------------------------------------------------------------------------------------------------------------------------------------------------------------------------------------------------------------------------------------------------------------------------------------------------------------------------------------------------------------------------------------------------------------------------------------------------------------------------------------------------------------------------------------------------------------------------------------------------------------------------------------------------------------------------------------------------------------------------------------------------------------------------------------------------------------------AGGGATTACAGATTAACTTATTACACTCCTAATTATAAGACCAAAGACACCGATATTCTGGCAGCATTTCGAATGACTCCTCAACCTGGAGTACCACCTGAGGAAGCGGGAGCCGCAGTAGCTGCTGAATCTTCCACTGGTACATGGACTACTGTTTGGACTGATGGACTTACCAGTCTTGATCGTTATAAAGGTCGATGCTATGATATTGAACCTGTTGTTGGAGAAAAAAATCAATATATTGCTTATGTAGCTTATCCTCTGGATCTGTTTGAGGAAGGTTCTGTTACTAACTTGTTCACTTCTATTGTAGGTAATGTATTTGGATTCAAAGCCTTACGAGCTTTACGTTTAGAAGATTTGCGAATTCCTCCTGCTTATTCCAAAACTTTCATAGGTCCGCCTCATGGTATCCAAGTCGAAAGAGACAAATTGAACAAATATGGCCGTCCTTTATTAGGATGTACTATTAAACCAAAGTTAGGTTTATCCGCTAAAAACTATGGTAGAGCTGTTTATGAATGTCTTCGTGGTGGACTTGATTTCACTAAGGATGATGAAAACGTGAATTCTCAACCGTTTATGCGTTGGAGAGACCGTTTCTTATTTGTAGCAGAAGCTCTTAATAAAGCTCAAGTCGAAACAGGCGAAATTAAGGGTCATTACTTGAATGCTACCGCGGGTACATATGAAGAAATGCTTAAAAGGGCACAATGTGCTAAAGAATTAGGAGTGCCTATCATCATGCATGACTATTTGACGGGAGGTTTCACCGCAAATACTAGTTTAGCCCATTATTGTCGAGACAATGGTCTACTGCTTCACATTCACCGCGCGATGCATGCAGTTATTGACAGACAAAAAAATCATGGTATTCACTTCCGTGTATTAGCTAAAGCATTACGTATGTCTGGTGGAGATCACATACACGCTGGTACTGTAGTAGGTAAACTTGAAGGAGAACGTGATGTAACTTTAGGTTTTGTTGATCTACTTCGTGATGATTATATAGAGAAGGACCGAAGCCGTGGTATTTATTTTACTCAAGATTGGGTATCTATGCCTGGTGTGTTGCCTGTAGCTTCAGGAGGTATTCATGTTTGGCATATGCCTGCTCTGACTGAAATCTTTGGAGATGATTCTGTATTACAATTTGGTGGGGGAACTTTGGGACACCCTTGGGGAAATGCACCCGGTGCAGTAGCA
			AATCGAGTTGCTTTAGAAGCTTGTGTACAAGCTCGTAATGAAGGACGCGATCTTGCTCGTGAAGGTAATGAGATTATTCGTGAAGCTTGTAAGTGGAGT?CTG-------------------------------------------------------------------------------------------------------------------------------------------------------------------------------------------------------------------------------------------------------------------------------------------------------------------------------------------------------------------------------------------------------------------------------------------------------------------------------------------------------------------------------------------------------------------------------------------------------------------------------------------------------------------------------------------------------------------------------------------------------------------------------------------------------------------------------------------------------------------------------------------------------------------
		</sequence>
		<sequence>
			<taxon idref="Lycopodium_volubile"/>
			--------------------------------------------------------------------------------------------------------------------------------------------------------------------------------------------------------------------------------------------------------------------------------------------------------------------------------------------------------------------------------------------------------------------------------------------------------------------------------------------------------------------------------------------------------------------------------------------------------------------------------------------------------------------------------------------------------------------------------------------------------------------------------------------------------------------------AGGGATTACAGATTAACTTATTACACTCCTGATTATAAGACCAAAGACACCGATATTCTGGCAGCATTTCGAATGACTCCTCAACCTGGAGTACCACCTGAGGAAGCGGGAGCCGCAGTAGCTGCTGAATCTTCCACTGGTACATGGACTACCGTTTGGACTGATGGACTTACCAGTCTTGATCGTTATAAAGGTCGATGCTATGAAATTGAACCTGTTGCTGGAGAAAAAAATCAATATATTGCTTATGTAGCTTATCCTCTGGATCTGTTTGAGGAAGGTTCTGTTACTAACTTGTTTACTTCCATTGTAGGTAATGTATTTGGTTTCAAAGCCTTACTAGCTTTACGTTTAGAAGATTTGCGAATTCCTCCTGCTTATTCCAAAACTTTCATAGGTCCACCCCATGGTATCCAAGTCGAAAGAGACAAATTGAACAAATATGGCCGTCCTTTATTAGGATGTACTATTAAACCAAAATTAGGTTTATCCGCTAAAAACTATGGTAGAGCTGTTTATGAATGTCTTCGTGGTGGACTTGATTTCACTAAGGATGATGAAAACGTGAATTCTCAACCGTTTATGCGTTGGAGAGACCGTTTCTTATTTGTAGCAGAAGCTCTTTATAAAGCTCAAGCCGAAACAGGCGAAATTAAGGGTCATTACTTGAATGCTACCGCAGGTACATATGAAGAAATGCTTAAAAGGGCACAATGCGCTAAAGAATTAGGAGTGCCTATCGTCATGCATGACTATTTGACGGGAGGTTTCACCGCAAATACTAGTTTAGCCCATTTTTGTCGAGACAATGGTCTACTGCTTCACATTCACCGCGCGATGCATGCAGTTATTGACAGACAAAAAAATCATGGTATTCACTTCCGTGTATTAGCTAAAGCATTACGTATGTCTGGTGGAGATCACATACACTCTGGTACTGTAGTAGGTAAACTTGAAGGAGAACGCGATATAACTTTAGGTTTTGTTGATCTACTTCGTGATGACTATATCGAAAAGGACCGAAGCCGTGGTATTTATTTTACTCAAGATTGGGTATCTATGCCTGGTGTTTTGCCTGTAGCTTCAGGAGGTATTCATGTTTGGCATATGCCTGCTCTGACTGAAATCTTTGGAGATGATTCTGTATCACAATTTGGTGGGGGAACTTTGGGACACCCTTGGGGGAATGCACCTGGTGCAGTAGCA
			AACCGAGTTGCTTTAGAAGCTTGTGTACAAGCTCGTAATGAAGGACGCGATCTTGCTCGTGAAGGTAATGAGATTATTCGTGAAGCTTCTAAGTGGAGTGCTG-------------------------------------------------------------------------------------------------------------------------------------------------------------------------------------------------------------------------------------------------------------------------------------------------------------------------------------------------------------------------------------------------------------------------------------------------------------------------------------------------------------------------------------------------------------------------------------------------------------------------------------------------------------------------------------------------------------------------------------------------------------------------------------------------------------------------------------------------------------------------------------------------------------------
		</sequence>
		<sequence>
			<taxon idref="Lycopodiella_inundata"/>
			--------------------------------------------------------------------------------------------------------------------------------------------------------------------------------------------------------------------------------------------------------------------------------------------------------------------------------------------------------------------------------------------------------------------------------------------------------------------------------------------------------------------------------------------------------------------------------------------------------------------------------------------------------------------------------------------------------------------------------------------------------------------------------------------------------------------------AGGGATTACAGAATAACCTATCACACTCCTGATTATGAGACCAAGGACACTGATATTCTGGCAGCATTTCGAATGACTCCTCAACCTGGAGTCCCACCCGAGGAAGCGGGAGCCGCAGTAGCTGCTGAATCTTCCACTGGGACATGGACCACTGTTTGGACTGACGGACTTACCAGTCTCGACCGTTACAAAGGTCGATGTTATGATATTGAACCTGTTGCTGGAGAAAAAGATCAATATATTGCTTATGTAGCTTATCCTCTAGATCTATTTGAGGAAGGTTCTGTTACTAATTTGTTCACCTCCATTGTAGGTAATGTTTTTGGATTTAAAGCCTTGCGGGCTTTACGTTTGGAAGATCTGCGAATTCCTCCTGCTTATTCCAAAACTTTCATAGGTCCACCCCATGGTATCCAAGTCGAAAGAGACAAATTGAACAAATATGGCCGTCCTTTATTAGGATGTACTATTAAACCAAAATTAGGTTTATCCGCTAAAAACTATGGTAGAGCTGTTTATGAATGTCTTCGCGGTGGACTTGATTTCACTAAGGATGATGAAAACGTGAATTCTCAACCATTTATGCGTTGGAGAGACCGTTTCTTATTCGTAGCAGAAGCTCTTTATAAAGCTCAAGCCGAAACAGGCGAGATTAAGGGTCATTACCTGAATGTTACCGCAGGTACATATGAAGAAATACTTAAAAGGGCACAGTGTGCTAAAGAATTAGGAGCCCCTATCGTCATGCATGACTATTTGACGGGGGGTTTTACTGCAAATACTAGTTTAGCTCATTATTGTCGAGACAACGGTCTACTGCTTCACATTCACCGCGCGATGCATGCAGTTATTGACAGACAAAAAAATCATGGTATTCACTTCCGTGTATTAGCTAAAGCATTACGTATGTCTGGTGGAGATCACATACACTCTGGTACTGTAGTAGGTAAACTTGAAGGAGAACGCCAAATAACTCTGGGCTTTGTTGATTTACTCCGCGATGACTACATTGAAAAGGACCGAAGCCGTGGTATTTACTTCACTCAGGATTGGGTGTCCATGCCTGGTGTTCTACCCGTAGCTTCGGGAGGTATTCATGTCTGGCATATGCCCGCTTTGACCGAAATTTTCGGAGATGATTCTGTATTACAATTCGGCGGTGGAACTTTAGGACACCCCTGGGGTAATGCACCTGGTGCAGTAGCA
			AATCGAGTTGCTTTAGAAGCTTGTGTACAAGCTCGTAACGAAGGACGCGATCTTGCTCGTGAAGGTAATGAAATTATTCGTGAAGCTAGTAAATGGAGTGCTG-------------------------------------------------------------------------------------------------------------------------------------------------------------------------------------------------------------------------------------------------------------------------------------------------------------------------------------------------------------------------------------------------------------------------------------------------------------------------------------------------------------------------------------------------------------------------------------------------------------------------------------------------------------------------------------------------------------------------------------------------------------------------------------------------------------------------------------------------------------------------------------------------------------------
		</sequence>
		<sequence>
			<taxon idref="Lycopodiella_glaucescens"/>
			--------------------------------------------------------------------------------------------------------------------------------------------------------------------------------------------------------------------------------------------------------------------------------------------------------------------------------------------------------------------------------------------------------------------------------------------------------------------------------------------------------------------------------------------------------------------------------------------------------------------------------------------------------------------------------------------------------------------------------------------------------------------------------------------------------------------------AGGGATTACAGAATAACCTATCACACTCCTGATTATGAGACCAAGGACACTGATATTCTGGCAGCATTTCGAATGACTCCTCAACCTGGAGTACCACCTGAGGAGGCGGGAGCCGCAGTAGCTGCTGAATCCTCCACTGGTACATGGACCACTGTTTGGACCGATGGACTTACAAGTCTCGACCGTTACAAAGGTCGATGTTATGATATTGAACCTGTTGCTGGAGAAAAAGATCAATATATTGCTTATGTAGCTTATCCTCTGGATTTATTTGAGGAAGGTTCTGTTACTAATTTGTTTACCTCCATTGTAGGTAATGTATTTGGATTCAAAGCCTTGCGAGCCTTACGTTTGGAAGATTTGCGAATTCCTCCTGCTTATTCCAAAACTTTCATAGGTCCACCCCATGGTATCCAAGTCGAAAGAGACAAATTGAACAAATATGGTCGTCCTTTATTAGGATGTACTATTAAACCAAAATTAGGTTTATCTGCTAAAAATTATGGTAGAGCTGTCTATGAATGTCTTCGTGGTGGACTTGATTTCACTAAGGATGATGAAAACGTGAATTCTCAACCATTTATGCGTTGGAGAGACCGTTTCTTATTCGTAGCAGAAGCCATTTATAAAGCTCAAGCCGAAACAGGCGAGATTAAAGGTCATTACCTGAACCTTACCGCAGGTACATATGAGGAAATACTTAAAAGGGCACATTGTGCTAGGGAATTGGGAGTGCCTATCGTCATGCATGACTATTTGACGGGGGGTTTTACCGCAAATACCAGTTTAGCTCATTATTGTCGAGACAATGGTCTACTGCTTCACATTCACCGTGCGATGCATGCAGTTATTGACAGACAGAAAAATCATGGTATTCATTTCCGTGTATTAGCTAAAGCATTACGTATGTCTGGTGGAGATCACATACACGCTGGTACTGTAGTAGGTAAACTTGAAGGAGAACGCCAAATAACTTTAGGCTTTGTTGATTTACTTCGCGATGACTATATCGAGAAAGACCGAAGCCGTGGTATTTATTTCACTCAGGATTGGGTGTCTATGCCTGGTGTTCTACCTGTAGCTTCGGGAGGTATTCATGTCTGGCACATGCCTGCTTTGACTGAGATTTTCGGAGATGATTCTGTATTACAATTTGGCGGGGGAACTTTGGGACATCCCTGGGGTAACGCACCTGGTGGAGTAGCA
			AATCGAGTTGCTTTAGAAGCTTGTGTACAAGCTCGTAATGAAGGACGCGATCTTGATCGTGAAGGTAATGAAATTATTCGTGAAGCTAGTAAATGGA-------------------------------------------------------------------------------------------------------------------------------------------------------------------------------------------------------------------------------------------------------------------------------------------------------------------------------------------------------------------------------------------------------------------------------------------------------------------------------------------------------------------------------------------------------------------------------------------------------------------------------------------------------------------------------------------------------------------------------------------------------------------------------------------------------------------------------------------------------------------------------------------------------------------------
		</sequence>
		<sequence>
			<taxon idref="Phylloglossum_drummondii"/>
			--------------------------------------------------------------------------------------------------------------------------------------------------------------------------------------------------------------------------------------------------------------------------------------------------------------------------------------------------------------------------------------------------------------------------------------------------------------------------------------------------------------------------------------------------------------------------------------------------------------------------------------------------------------------------------------------------------------------------------------------------------------------------------------------------------------------------AGGGATTACAGA?TAAC?TATTACACTCCTACTTATATAACCAAAGATA?CGATATTTTGGCAGCATTTCGGATGACCCCCCAACCTGGAGTACCACCCGAGGAAGCGGGAGCCGCAGTAGCTGCTGAATCCTCCACTGGTACATGGACT?CCGTTTGGACCG?TGGACTTACCAGCCTTGATCGTTATAAGGGTCGATGCTATGAAATCGAAGCCGTGACTGGGGAGAAAAATCAATTTATTGCTTATGTAGCTTATCCTTTGGATCTTTTTGAGGAGGGTTCTGTCACTAATTTATTTACCTCCATCGTGGGTAATGTATTCGGATTCAAAGCTTTACGAGCTTTACGTTTAGAGGATTTGCGAATTCCCCCCGCTTATTCCAAAACGTTCGTAGGTCCACCCCATGGTATCCAAGTTGAGAGAGACAAATCAAACAAATATGGCCGTCCTTTATTAGGATGTACTATTAAACCAAAACTAGGTTTATCTGCTAAAAACTATGGTAGAGCTGTTTATGAATGTCTCCGTGGTGGACTTGATTTTACTAAGGATGATGAGAACGTGAATTCCCAACCGTTTATGCGTTGGAGAGACCGTTTCTTATTCGTAGCAGAAGCTCTTTATAAAGCCCAAGCCGAAACAGGTGAAATTAAGGGTCATTACCTGAATGTTACCGCAGGTACGTATGAAGAACTTCTTAAAAGAGCACAATGTGCTAAAGAATTGGGAGTGCCTATTGTTATGCATGACTATTTGACGGGAGGTTTTACCGCAAATACTAGTTTAGCTCATTATTGTCGGGACAATGGTCTACTCCTTCACATTCACCGCGCAATGCATGCAGTTATTGACAGACAAAAAAATCATGGTATTCATTTCCGTGTATTAGCCAAAGCATTACGTATGTCTGGTGGAGATCATATACACTCTGGTACTGTAGTGGGTAAACTCGAAGGAGAACGTGAAATAACTTTAGGTTTTGTTGATCTACTTCGCGATGACTATATCGAGAAAGATCGAAGCCGTGGTATTTATTTCACTCAAGATTGGGTGTCTATGCCCGGTGTTCTGCCCGTTGCTTCAGGAGGTATTCACGTTTGGCATATGCCCGCTCTGACTGAAATCTTTGGAGATGATTCTGTATCACAATCTGGTGGGGGAACCCTGGGACATCCCTGGGGGAATGCGCCCGGTGCAGTAGCG
			AACCGAGTTGCTTTAGAAGCTTGTGTAAAAGCTCGTAATGAAGGACGTGATCTTGCTCGTGAAGGTAATGAAATTATTCGTGAAGCTAGTCAGTGGAGTCCTG-------------------------------------------------------------------------------------------------------------------------------------------------------------------------------------------------------------------------------------------------------------------------------------------------------------------------------------------------------------------------------------------------------------------------------------------------------------------------------------------------------------------------------------------------------------------------------------------------------------------------------------------------------------------------------------------------------------------------------------------------------------------------------------------------------------------------------------------------------------------------------------------------------------------
		</sequence>
		<sequence>
			<taxon idref="Huperzia_selago"/>
			--------------------------------------------------------------------------------------------------------------------------------------------------------------------------------------------------------------------------------------------------------------------------------------------------------------------------------------------------------------------------------------------------------------------------------------------------------------------------------------------------------------------------------------------------------------------------------------------------------------------------------------------------------------------------------------------------------------------------------------------------------------------------------------------------------------------------AGGGATTACAGATTAACTTATTACACTCCTAATTATAAGACCAAAGACACCGATATTTTGGCAGCATTTCGGATGACCCCCCAACCTGGAGTACCACCCGAGGAGGCGGGAGCCGCAGTAGCTGCTGAATCTTCCACTGGTACATGGACTACCGTTTGGACCGATGGACTTACCAGCCTTGATCGTTATAAGGGTCGATGCTATGAAATTGAAGCTGTGACCGGGGAGAAAAATCAATTTATTGCTTATGTAGCTTATCCTTTGGATCTCTTTGAGGAAGGTTCTGTCACTAACTTATTCACCTCCATCGTGGGTAATGTATTCGGATTCAAAGCTTTACGAGCTTTACGTTTAGAAGATTTGCGAATTCCCCCCGCTTATTCCAAAACTTTCATAGGTCCACCCCATGGTATCCAAGTTGAAAGAGACAAATCAAACAAATATGGCCGTCCTTTATTAGGATGTACTATTAAACCAAAATTAGGTTTATCTGCTAAAAACTATGGTAGAGCTGTTTATGAATGTCTCCGTGGTGGACTTGATTTTACTAAGGATGATGAAAACGTGAATTCTCAACCGTTTATGCGTTGGAGAGACCGTTTCTTATTCGTAGCAGAAGCTCTTTATAAAGCCCAAGCCGAAACAGGTGAAATTAAGGGTCATTATTTGAATGTTACCGCAGGTACATATGAGGAACTTCTTAAAAGGGCACAATGTGCTAAAGAATTGGGAGTGCCTATTGTTATGCATGACTATTTGACGGGAGGTTTTACCGCAAATACTAGTTTAGCTCATTATTGTCGAGACAATGGTCTACTTCTTCACATTCACCGCGCGATGCATGCAGTTATTGACAGACAAAAAAATCATGGTATTCACTTCCGTGTATTAGCCAAAGCATTACGTATGTCTGGTGGAGATCACATACACGCTGGTACTGTAGTAGGTAAACTCGAGGGAGAACGCGATGTAACTTTAGGTTTTGTTGATCTACTTCGCGATGACTATATCGAGAAAGACCGAAGCCGTGGTATTTATTTCACTCAAGATTGGGTGTCTATGCCCGGTGTTCTGCCCGTCGCTTCGGGAGGTATTCATGTTTGGCATATGCCCGCTCTGACTGAAATCTTTGGAGATGATTCTGTATTACAATTTGGTGGGGGAACCCTGGGACATCCTTGGGGGAATGCACCTGGTGCAGTAGCA
			AACCGAGTTGCTTTAGAAGCTTGTGTAAAAGCTCGTAATGAAGGACGTGATCTTGCTCGTGAAGGTAATGAAATTATTCGTGAAGCTAGTCAGTGGAGTCCTG-------------------------------------------------------------------------------------------------------------------------------------------------------------------------------------------------------------------------------------------------------------------------------------------------------------------------------------------------------------------------------------------------------------------------------------------------------------------------------------------------------------------------------------------------------------------------------------------------------------------------------------------------------------------------------------------------------------------------------------------------------------------------------------------------------------------------------------------------------------------------------------------------------------------
		</sequence>
		<sequence>
			<taxon idref="Huperzia_billiardieri"/>
			--------------------------------------------------------------------------------------------------------------------------------------------------------------------------------------------------------------------------------------------------------------------------------------------------------------------------------------------------------------------------------------------------------------------------------------------------------------------------------------------------------------------------------------------------------------------------------------------------------------------------------------------------------------------------------------------------------------------------------------------------------------------------------------------------------------------------AGGGATTACAGATTAACTTATTACACTCCTCAGTATAAGACCAAAGACACCGATATTTTAGCAGCATTTCGAATGACTCCCCAACCTGGAGTACCACCCGAAGAGGCAGGAGCCGCAGTAGCTGCTGAATCTTCCACTGGTACATGGACTACCGTTTGGACCGATGGACTTACCAGCCTTGATCGTTATAAGGGTCGATGCTATGACATTGAAGCTGTGGCTGGGGAGAAAAATCAATTTATTGCTTATGTCGCTTATCCTTTGGATCTCTTTGAGGAAGGTTCTGTCACTAACTTATTCACCTCCATCGTGGGTAATGTATTTGGATTCAAAGCTTTACGAGCTTTACGTTTAGAAGATTTGCGAATTCCCCCCGCTTATTCCAAAACTTTTATAGGTCCACCCCATGGTATCCAAGTTGAAAGAGACAAATCAAACAAATATGGCCGTCCTTTATTAGGATGTACTATTAAACCAAAATTAGGTTTATCTGCTAAAAACTATGGTAGAGCTGTTTATGAATGTCTCCGTGGTGGACTTGATTTTACTAAGGATGATGAAAACGTGAATTCTCAACCATTTATGCGTTGGAGAGATCGTTTCTTATTTGTGGCAGAAGCTCTTTATAAAGCCCAAGCCGAAACAGGTGAAATTAAGGGTCATTATTTGAATGTTACTGCAGGTACATATGAAGAACTTCTTAAAAGAGCACATTGTGCTAGAGAATTGGGAGTACCTATTGTTATGCATGACTATTTGACAGGAGGTTTTACCGCAAATACTAGTTTAGCTCATTATTGTCGAGACAATGGTCTACTTCTTCACATTCACCGCGCGATGCATGCAGTTATTGACAGACAAAAAAATCATGGTATGCACTTCCGTGTATTAGCCAAAGCATTACGTATGTCTGGTGGAGATCACATACACGCTGGTACTGTAGTAGGTAAACTTGAAGGAGAACGCGACGTAACTTTAGGTTTTGTTGATCTACTTCGCGACGACTATATCGAGAAAGATCGAAGCCGTGGTATTTATTTCACTCAAGATTGGGTATCTATGCCCGGTGTTCTGCCCGTTGCTTCGGGAGGTATTCACGTTTGGCATATGCCCGCTCTGACTGAAATCTTTGGAGATGACTCTGTATTACAATTTGGTGGGGGAACCTTGGGACATCCTTGGGGAAATGCACCTGGTGCAGTAGCA
			AACCGAGTTGCTTTAGAAGCTTGTGTAAAAGCTCGTAATGAAGGACGTGATCTTGCTCGTGAAGGTAATGAAATTATTCGTGAAGCTAGTCAGTGGAGTCCTG-------------------------------------------------------------------------------------------------------------------------------------------------------------------------------------------------------------------------------------------------------------------------------------------------------------------------------------------------------------------------------------------------------------------------------------------------------------------------------------------------------------------------------------------------------------------------------------------------------------------------------------------------------------------------------------------------------------------------------------------------------------------------------------------------------------------------------------------------------------------------------------------------------------------
		</sequence>
		<sequence>
			<taxon idref="Huperzia_linifolia"/>
			--------------------------------------------------------------------------------------------------------------------------------------------------------------------------------------------------------------------------------------------------------------------------------------------------------------------------------------------------------------------------------------------------------------------------------------------------------------------------------------------------------------------------------------------------------------------------------------------------------------------------------------------------------------------------------------------------------------------------------------------------------------------------------------------------------------------------AGGGATTACAGATTAACTTATTACACTCCTCAGTATAAGACCAAAGACACCGATATTTTGGCAGCATTTCGAATGACTCCCCAACCTGGAGTACCACCCGAAGAGGCAGGAGCCGCAGTAGCTGCTGAATCTTCCACTGGTACATGGACTACCGTTTGGACCGATGGACTTACCAGCCTTGATCGTTATAAGGGTCGATGCTATGATATTGAAGCTGTGGCTGGGGAGAAAAATCAATTTATTGCTTATGTCGCTTATCCTTTGGATCTCTTTGAGGAAGGTTCTGTCACTAACTTATTTACCTCCATCGTGGGTAATGTATTTGGATTCAAAGCTTTACGAGCTTTACGTTTAGAAGATTTGCGAATTCCCCCCGCTTATTCCAAAACTTTTATAGGTCCACCCCATGGTATCCAAGTTGAAAGAGACAAATCAAACAAATATGGCCGTCCTTTATTAGGATGTACTATTAAACCAAAATTAGGTTTATCTGCTAAAAACTATGGTAGAGCTGTTTATGAATGTCTCCGTGGTGGACTTGATTTTACTAAGGATGATGAAAATGTGAATTCTCAACCTTTTATGCGTTGGAGAGATCGTTTCTTATTTGTAGCAGAAGCTCTTCATAAAGCCCAAGCCGAAACAGGTGAAATTAAAGGTCATTATTTGAATGTTACTGCAGGTACATATGAAGAACTTCTTAAAAGGGCACATTGTGCTAGAGAATTGGGAGTGCCTATTGTTATGCATGACTATTTGACGGGAGGTTTTACCGCAAATACTAGTTTAGCTCATTATTGTCGAGACAATGGTCTACTTCTTCACATTCACCGCGCGATGCATGCAGTTATTGACAGACAAAAAATTCATGGTATGCACTTCCGTGTATTAGCCAAAGCATTACGTATGTCTGGTGGAGATCACATACACGCTGGTACTGTAGTAGGTAAACTTGAAGGAGAACGCGACGTAACTTTAGGTTTTGTTGATCTACTTCGCGACGACTATATCGAGAAAGACCGAAGTCGTGGTATTTATTTCACTCAAGATTGGGTATCTATGCCCGGTGTTCTGCCCGTTGCTTCGGGAGGTATTCACGTTTGGCATATGCCCGCTCTGACTGAAATCTTTGGAGATGATTCTGTATTACAATTTGGTGGGGGAACCTTGGGACATCCTTGGGGGAACGCACCTGGTGGAGTAGCA
			AACCGAGTTGCTTTAGAAGCTTGTGTAAAAGCTCGTAATGAAGGACGTGATCTTGCTCGTGAAGGTAATGAAATTATTCGTGAAGCTAGTCAGTGGAGTCCTG-------------------------------------------------------------------------------------------------------------------------------------------------------------------------------------------------------------------------------------------------------------------------------------------------------------------------------------------------------------------------------------------------------------------------------------------------------------------------------------------------------------------------------------------------------------------------------------------------------------------------------------------------------------------------------------------------------------------------------------------------------------------------------------------------------------------------------------------------------------------------------------------------------------------
		</sequence>
		<sequence>
			<taxon idref="Selaginella_deflexa"/>
			--------------------------------------------------------------------------------------------------------------------------------------------------------------------------------------------------------------------------------------------------------------------------------------------------------------------------------------------------------------------------------------------------------------------------------------------------------------------------------------------------------------------------------------------------------------------------------------------------------------------------------------------------------------------------------------------------------------------------------------------------------------------------------------------------------------------------AAAGATAACCGATTACTTTACTATACTCCTGATGGCAAGACCAGCGACACCGATCAGTTGGCAGCATTCCGAATGACCCCGCAACCTGGTGTTCCACCCGAAGAGGCGGGAGCCGCATTAGCCGCTGAATCCTCGACCGGTACATGGACCACCGTCTGGACCGACGGACTGACCAACCTCGATCGGTATAAGGGAAGATGCTACGACATCGAACCTGTCGCCGGGGAAGAGGATCAATATATAGCTTATGTGGCTTATCCCCTGGATTTGTCTGAGGAAGGTTCCGTCACAAATATGTTTACCTCCATCGTGGGTAACGTATTCGGATTCAAGGCTTTACGAGCCCTTCGTTTGGAGGATCTTCGTATTCCTCCCGCATATCCAAAGACCTTTCACGGTCCGCCCCACGGTATACAGGTTGAGAGGGATAAGTTGAATAAGCATGGCCGTCCACTGTTGGGATGCACGATTAAACCGAAACTGGGGTTATCCGCCAAGAACTATGGAAGAGCAGTTTATGAATGTCTCCGTGGTGGGCTTGATTTCACCAAGGATGATGAAAACGTGAATTCTCAACCTTTTATGCGTTGGAGAGATCGTTTCGTATTTGTGGCAGAAGCGCTTTATAAAGCTCAGGCTGAGACGGGCGAGATTAACGGTCATTCCCTGAATGCCACCGCGGGCACCTGCGAAGAAATGATGAAAAGGGCAGAGTTCGCAAGGGAATTGGGAGTTCCTATTGTCATGCATGACTATTTGACTGGAGGTTTCACTGCGAATACGACTCTGGCTTCTTACTGCCGGGACAACGGTCTACTTCTCCACATCCACCGCGCACTGCATGCTGTCATTGATAGACAGAGGAATCATGGGATCCATTTCCGTGTGCTGGCCAAGGCGTTGCGTATGTCCGGTGGGGATCACATCCATTCGGGTACCGTGGTGGGGAAGCTTGAGGGGGAACGTCAAGTAACCCAAGGTTTCGTGGATCTGCTTCGCGATGACTACATCGAGAAGGACCGAAGTCGTGGGATCTATGGGCCCCAGTCCTGGGTATCCATGCCTGGCGTACTGCCCGTGGCCTCGGGTGGGATTCACGTCTGGCATATGCCTGCTTTGACTGAAATCTTTGGAGATGATTCCGTATTACAATTTGGTGGTGGAACTTTAGGACAACCTTGGGGCAACGCCTCAGGGGCCGTAGCT
			AATCGAGTAGCCTTAGAAGCCTGCGTACAAGCACGTAACGAAGGACGTGATCTTGCTCGCGAGGGAAATGAAGTTATTCGTGAAGCTTGCAAATGGAGTCCTG-------------------------------------------------------------------------------------------------------------------------------------------------------------------------------------------------------------------------------------------------------------------------------------------------------------------------------------------------------------------------------------------------------------------------------------------------------------------------------------------------------------------------------------------------------------------------------------------------------------------------------------------------------------------------------------------------------------------------------------------------------------------------------------------------------------------------------------------------------------------------------------------------------------------
		</sequence>
		<sequence>
			<taxon idref="Selaginella_selaginoides"/>
			-----------------------------------------------------------------------------------------------------------------------------------------------------------------------------------------------------------------------------------------------------------------------------------------------------------------------------------------------------------------------------------------------------------------------------------------------------------------------------------------------------------------------------------------------------------------------------------------------------------------------------------------------------------------------------------------------------------------------------------------------------------------------------------------------------------------------------------------------TATACTCCTGATTATAAGACCAGCGACACCGATCTGTTGGCAGCATTCCGAATGACCCCGCAACCTGGTGTTCCACCCGAAGAAGCGGGAGCCGCAGTAGCCGCTGAATCCTCGACCGGTACATGGACCACCGTCTGGACCGACGGACTGACCAACCTCGATCGGTATAAGGGAAGATGCTACGACATCGAACCTGTCGCCGGGGAAGAGGATCAATATATTGCTTATGTCGCTTATCCCCTGGATTTGTCTGAGGAAGGTTCCGTCACAAATATGTTTACCTCCATCGTGGGTAACGTATTCGGATTCAAGGCTTTACGAGCCCTTCGTTTGGAGGATCTTCGTATTCCTCCCGCATATTCAAAGACCTTCAACGGTCCGCCCCACGGTATACAGGTTGAGAGGGATAAGTTGAATAAGCATGGCCGTCCACTGTTGGGATGCACGATTAAACCGAAACTGGGGTTATCCGCCAAGAACTATGGAAGAGCAGTTTATGAATGTCTCCGTGGTGGGCTTGATTTCACCAAGGATGATGAAAACGTGAATTCTCAACCTTTTATGCGTTGGAGAGATCGTTTCGTATTTGTGGCAGAAGCGCTTTATAAAGCTCAGGCTGAGACGGGCGAGATTAAGGGTCATTACCTGAATGCCACCGCGGGCACCTGCGAAGGAATGATGAGAAGGGCAGAGTTCGCAAGGGAATTGGGAGTTCCTATTGTCATGCATGACTATTTGACTGGAGGTTTCACTGCAAATACGAGTCTGGCTTCTTACTGCCGAGACAACGGTCTACTTCTCCACATCCACCGCGCGATGCATGCTGTCATTGATAGACAGAGGAATCATGGGATCCATTTCCGTGTGCTGGCCAAGGCGTTGCGTATGTCCGGTGGGGATCACATCCATTCGGGTACCGTGGTGGGGAAGCTTGAGGGGGAACGTCAAGTAACCCAAGGTTTCGTGGATCTGCTTCGCGATGACTACATCGAGAAGGACCGAAGTCGTGGGATCTATTTTCCCCAGTCCTGGGTATCCATGCCTGGCGTACTGCCCGTGGCCTCGGGTGGGATTCACGTCTGGCATATGCCTGCTTTGACTGAAATCTTTGGGGATGATTCTGTTCTCCAATTTGGTGGGGGAACCTTGGGGCACCCTTGGGGTAATGCACCTGGTGCAGTTGCG
			AATCGAGTAGCTTTGGAAGC------------------------------------------------------------------------------------------------------------------------------------------------------------------------------------------------------------------------------------------------------------------------------------------------------------------------------------------------------------------------------------------------------------------------------------------------------------------------------------------------------------------------------------------------------------------------------------------------------------------------------------------------------------------------------------------------------------------------------------------------------------------------------------------------------------------------------------------------------------------------------------------------------------------------------------------------------------------------------------------------------
		</sequence>
		<sequence>
			<taxon idref="Selaginella_articulata"/>
			-----------------------------------------------------------------------------------------------------------------------------------------------------------------------------------------------------------------------------------------------------------------------------------------------------------------------------------------------------------------------------------------------------------------------------------------------------------------------------------------------------------------------------------------------------------------------------------------------------------------------------------------------------------------------------------------------------------------------------------------------------------------------------------------------------------------------------------------------------------TACGAGACTAAGGATTCTGATATCCTGGCAGCATTCCGAATGACCCCGCAACCCGGCGTTCCCGCTGAGGAAGCTGGAGCCGCGGTAGCCGCGGAGTCCTCCACCGGCACATGGACTACGGTCTGGACCGACGGACTTACCAACCTCGATCGTTACAAGGGCCGGTGCTATGACATCGAACCTGTGGCCGGGGAGAAGGATCAATATATTGCCTACGTGGCTTACCCTTTGGATCTTTTTGAGGAAGGGTCCGTTACCAACATGTTCACTTCTATCGTGGGTAACGTCTTTGGATTCAAGGCCCTACGCGCCTTGCGCCTGGAAGATTTGCGAATTCCTCCCGCCTATTCCAAGACCTTCCAGGGGCCGCCC?ACGGGATCCAGGTCGAAAGGGATAAACTAAACAAGTATGGGCGCCCC?TGCTGGGATGTACCATCAAGCCCAAGTTGGGTCTATCCGCTAAAAACTATGGTAGAGCGGTCTATGAATGCCTCCGCGGCGGACTCGACTTCACCAAAGATGACGAGAACGTAAACTCCCAACCATTCATGCGTTGGCGGGACCGTTTCGTATTCGTAGCGGAGGCTCTTTACAAGGCTCAGGCCGAAACAGGCGAGATTAAGGGTCATTACCTGAATGCTACCGCGGGCACGTGCGAAGAAATGATGAAAAGGGCGG???TCCGCGAGGGAGCGGGGGCGCTTATCGTTA?GCACGATTACCTGACCGGAGGTTTTACCGCGAATACGAGTCTAGCCGTTTACTGCCGGGACAACGGTCTACTGTTACACA?CTATCGCGCGATGCATGCCGTTATTGACAGGCAAAGGAATCATGGTATTCATTTCCGCGTCCTGGCCAAGGCATTACGTATGTCCGGCGGAGATCATATACACGCTGGCACCGTGGTGGGTAAGCTAGAGGGGGAACGCCAAGTAACTTTAGGCTTCGTGGATTTGCTCCGGGACGACTATATCGAGAGAGACCGGAGCCGCGGCATCTACTTCACCCAGGATTGGGTATCCATGCCCGGTGTCCTACCTGTCGCCTCCGGGGGCATCCACGTCTGGCATATGCCCGCTCTGACCGAAATCTTTGGAGATGATTCTGTACTCCAATTTGGGGGCGGAACCCTGGGCCACCCTTGGGGAAACGCGCCGGGCGCCGTGGCC
			AACCGAGTCGCCTTGGAAGCCTGCGTGCAGGCCCGCAACGAAGGGCGTGACCTCGCCAGCGAGGGTAACGAGATTATTCGTGAAGCTAGCAAGTGGAGTCC---------------------------------------------------------------------------------------------------------------------------------------------------------------------------------------------------------------------------------------------------------------------------------------------------------------------------------------------------------------------------------------------------------------------------------------------------------------------------------------------------------------------------------------------------------------------------------------------------------------------------------------------------------------------------------------------------------------------------------------------------------------------------------------------------------------------------------------------------------------------------------------------------------------------
		</sequence>
		<sequence>
			<taxon idref="Selaginella_caffrorum"/>
			--------------------------------------------------------------------------------------------------------------------------------------------------------------------------------------------------------------------------------------------------------------------------------------------------------------------------------------------------------------------------------------------------------------------------------------------------------------------------------------------------------------------------------------------------------------------------------------------------------------------------------------------------------------------------------------------------------------------------------------------------------------------------------------------------------------------------AAAGATTACAGATTGACTTATTACACTCCCGACCACGTGACCAAGGACACTGATATTCTGGCAGCATTCCGAATGACTCCGCAACCCGGCGTGCCTGCTGAGGAAGCGGGAGCCGCGGTAGCCGCAGAGTCATCCACCGGCACGTGGACCACCGTCTGGACTGACGGGCTTACCAATCTTGATCGTTATAAGGGTCGATGCTATGGCATTGAAAAAGTGGCAGGGGAAAAGGATCAATATATTGCCTACGTGGCCTATCCCTTGGATCTGTTCGAGGAAGGCTCCGTTACCGATATGCTCACCTCCATAGTAGGTAACGTTTTCGGGTTTAAGGCCCTGCGGCGAATTCGAGTTGAAGATCTGCGAATCCCTCCCGCTTATTCCAAGACCTTTCAGGGTCCGCCCCATGGTATCCAGGTCGAAAGGGATAAATTGAACAAGTACGTCCGTCCCTTGCTGGGATGTACCATCAAACCCAAACTAGGTCTGTCCGCCAAGAATTACGGCAGAGCCCGCTATGAATGTCTTCGGGGTGGACTCGATTTCACCAAGGATGATGAGAACGTAAATTCCCAGCCGTTCATGCGCTGGCGAGACCGTTTCGTATTTGTAGCAGAAGCTCTTAATAAGGCTCAGGCTGAAACGGGCGAAATTAAAGGCCATTATCTGAATGCAACCGCGGGTACATACGAAGAAATGATGAAAAGGGCACAATTCGCCAGGGAGCTGGGAGTGCCTATCATCATGCATGACTATCTGACAGGAGGGTTTACTGCAAATACGAGTCTGGCTCATTATTGCCGAGACAATGGTCTACTCTTACACATCCATCGCGCGATGCATGCTGTTATTGACAGACAAAAGAATCATGGTATGCATTTTCGCGTATTGGCCAAGGCACTACGTATGTCCGGCGGAGATCACATCCATGCCGGCACCGTAGTAGGTAAGCTTGAAGGGGAGCGCCAAGTCACTTTAGGTTTCGTGGATTTGCTCCGGGATGATTATATCGAGAAGGACCGGAGCCGTGGTATATACTTCACCCAGGACTGGGTTTCCATGCCCGGTGTCCTGCCTGTTGCTTCCGGAGGCATTCACGTTTGGCATATGCCCGCCTTGACCGAAATATTTGGAGATGATT-----------------------------------------------------------------
			--------------------------------------------------------------------------------------------------------------------------------------------------------------------------------------------------------------------------------------------------------------------------------------------------------------------------------------------------------------------------------------------------------------------------------------------------------------------------------------------------------------------------------------------------------------------------------------------------------------------------------------------------------------------------------------------------------------------------------------------------------------------------------------------------------------------------------------------------------------------------------------------------------------------------------------------------------------------------------------------------------------------------
		</sequence>
		<sequence>
			<taxon idref="Selaginella_diffusa"/>
			--------------------------------------------------------------------------------------------------------------------------------------------------------------------------------------------------------------------------------------------------------------------------------------------------------------------------------------------------------------------------------------------------------------------------------------------------------------------------------------------------------------------------------------------------------------------------------------------------------------------------------------------------------------------------------------------------------------------------------------------------------------------------------------------------------------------------AAAGATTACAGATTAACATACTACACCCCCGATTACGAGACTAAGAATTCTGATATCCTGGCAGCATTCCGAATGACCCCGCAACCCGGCGTTCCCGCCGAGGAAGCGGGA???GCGGTAGCCGCGGAGTCCTCCACCGGCACATGGACTACGGTCTGGACCGACGGACTTACCAACCTCGATCGTTACAAGGGCCGGTGCTATGACATCGAACCTGTGGCCGGGGAGAAGGACCAATATATTGCCTACGTGGCTTACCCTTTGGATCTTTTTGAGGAAGGGTCCGTTACTAACATGTTCACTTCCATCGTGGGTAACGTCTTTGGATTCAAGGCCCTACGCGCCTTGCGCCTGGAAGATTTGCGAATTCCTCCCGCCTATTCCAAGACCTTCCAGGGGCCGCCC?ACGG?ATCCAGGTCGAAAGGGATAAACTAAACAAGTATGGGCGCCCCCTGCTGGGATGTACCATCAAGCCCAAGTTGGGTCTATCCGCTAAAAACTATGGTAGAGCGGTCTATGAATGCCTACGCGGCGGACTCGACTTCACCAAAGATGACGAGAACGTAAACTCCCAACCATTCATGCGTTGGCGGGACCGTTTCGTATTCGTAGCGGAGGCTCTTCACAAGGCTCAGGCCGAAACAGGTGAGATTAAGGGTCATTACCTGAATGCTACCGCGGGCACGTGCGAAGAAATGATGAAAAGGGCGGAATTCGCGAGGGAGCTGGGGGCGCCTATCGTTATGCACGATTACCTAACCGGAGGGTTTACCGCGAATACGAGTCTAGCCGCTTACTGCCGGGACAACGGTCTACTGTTACACATCCATCGCGCGATGCATGCCGTTATTGACAGGCAAAGGAATCATGGTATTCATTTCCGCGTCCTGGCCAAGGCATTACGTATGTCCGGCGGAGATCATATCCACGCTGGCACCGTGGTGGGTAAGCTAGAGGGGGAACGCCAAGTAACTTTAGGCTTCGTGGATTTGCTCCGGGACGACTATATCGAGAGAGACCGGAGCCGCGGCATCTACTTCACCCAGGATTGGGTATCCATGCCCGGTGTCCTACCTGTCGCCTCCGGGGGCATCCACGTCTGGCATATGCCCGCTCTGACCGAGATCTTTGGAGATGATTCTGTACTCCAATTTGGGGGCGGAACCCTGGGCCATCCTTGGGGGAACGCGCCGGGCGCGTTGGCC
			AACCGAGTCGCCTTGGAAGCCTGCGTGCA?GC?CGCAACGAAGGGCGTGACCTCGCCAGCGAGGGTAACGAAATTATTCGTGAAGCTAGCAAGTGGAGTCCCG-------------------------------------------------------------------------------------------------------------------------------------------------------------------------------------------------------------------------------------------------------------------------------------------------------------------------------------------------------------------------------------------------------------------------------------------------------------------------------------------------------------------------------------------------------------------------------------------------------------------------------------------------------------------------------------------------------------------------------------------------------------------------------------------------------------------------------------------------------------------------------------------------------------------
		</sequence>
		<sequence>
			<taxon idref="Selaginella_echinata"/>
			--------------------------------------------------------------------------------------------------------------------------------------------------------------------------------------------------------------------------------------------------------------------------------------------------------------------------------------------------------------------------------------------------------------------------------------------------------------------------------------------------------------------------------------------------------------------------------------------------------------------------------------------------------------------------------------------------------------------------------------------------------------------------------------------------------------------------AAAGATTACAGATTAACTTATTACACTCCCGACTACAAGACCAAGGAAACTGATATTCTGGCAGCATTCCGAATGACTCCGCAACCCGGCGTGCCTGCTGAGGAAGCGGGAGCCGCGGTAGCCGCAGAGTCCTCCACCGGCACATGGACTACTGTCTGGACTGACGGGCTTACCAATCTTGATCGTTATAAGGGTCGATGCTATGGCATTGAAAAAGTGGCAGGGGAAAAGGATCAATATATTGCCTACGTGGCCTACCCCTTGGATCTGTTCGAGGAAGGCTCCGTTACCAATATGCTCACCTCCATAGTAGGTAACGTTTTCGGGTTTAAGGCCCTGCGGCGAATTCGAGTTGAAGATTTGCGAATCCCCCCCGCTTATTCCAAGACCTTTCAGGGTCCGCCCCATGGTATACAGGTCGAAAGGGATAAATTGAACAAGTACGGCCGTCCTTTGCTGGGATGTACCATCAAACCCAAACTAGGTCTGTCCGCCAAGAATTATGGCAGAGCCTGCTACGAATGTCTTCGCGGTGGACTCGATTTCACCAAGGATGATGAGAACGTAAATTCCCAGCCGTTCATGCGCTGGCGAGACCGTTTCGTATTTGTAGCAGAAGCTCTTAATAAGGCTCAGGCTGAAACGGGCGAAATTAAAGGCCATTATCTGAATGCAACCGCGGGCACATGCGAAGAAATGCTAAAAAGGGCACAATTCGCCAGGGAGCTGGGAGTGCCTATCATCATGCATGACTATCTGACAGGAGGGTTTACTGCAAATACGAGTCTAGCTCATTATTGCCGAGACAACGGTCTTCTCTTACACATCCATCGCGCGATGCATGCTGTTATTGACAGACAAAAGAATCATGGTATGCATTTCCGCGTATTGGCCAAGGCACTACGTATGTCCGGCGGAGATCACATCCATGGCGGCACCGTAGTGGGCAAGCTTGAAGGGGAGCGCCAAGTCACTTTAGGTTTCGTGGATTTGCTCCGAGATGATTATATCGAGAAGGACCGGAGCCGTGGTATATACTTCACCCAAGATTGGGTGTCCATGCCCGGTATCATACCTGTTGCTTCCGGAGGCATTCACGTTTGCTATATGCCCGCCTTGACCGAAATCTTCGGGGATGATTCCGTACTACAATTCGGGGGCGGAACTTTGGGCCACCCTTGGGGAAACGCGCCGGGCGCGGTAGCT
			AATCGTGTCGCCTTGGAAGCCTGCGTGCAAGCTCGTAACGAGGGGCGCGATCTTGCTAGTGAGGGTAAAGCAATTATCCGTGAAGCTAGTAAGTGGAGCCCTG-------------------------------------------------------------------------------------------------------------------------------------------------------------------------------------------------------------------------------------------------------------------------------------------------------------------------------------------------------------------------------------------------------------------------------------------------------------------------------------------------------------------------------------------------------------------------------------------------------------------------------------------------------------------------------------------------------------------------------------------------------------------------------------------------------------------------------------------------------------------------------------------------------------------
		</sequence>
		<sequence>
			<taxon idref="Selaginella_fragilis"/>
			-----------------------------------------------------------------------------------------------------------------------------------------------------------------------------------------------------------------------------------------------------------------------------------------------------------------------------------------------------------------------------------------------------------------------------------------------------------------------------------------------------------------------------------------------------------------------------------------------------------------------------------------------------------------------------------------------------------------------------------------------------------------------------------------------------------------------------------------------------------TACGAGACCAAGGATTCCGATATCCTGGCAGCATTCCGAATGACCCCGCAACCCGGCGTTCCCGCCGAGGAGGCGGGA????CGGTAGCCGCGGAGTCCTCCACCGGGACATGGACCACGGTCTGGACCGACGGGCTTACCAACCTCGATCGTTACAAGGGCCGGTGCTACGACATCGAACCTGTGGCCGGGGAGAAGGACCAATATATTGCCTACGTGGCTTACCCTCTGGATCTTTTCGAGGAAGGGTCCGTTACCAACATGTTCACTTCCATCGTGGGTAACGTCTTTGGATTCAAGGCCCTACGCGCCTTGCGCCTGGAAGATTTGCGAATTCCTCCCTCCTATTCCAAGACTTTCCAGGGGCCGCCCCACGGAATCCAGGTCGAAAGGGATAAACTAAACAAGTATGGGCGACCCCTGCTGGGATGTACCATCAAGCCCAAGCTGGGTCTATCCGCTAAAAACTATGGTAGAGCGGTCTATGAATGCCTCCGCGGCGGACTCGACTTCACCAAAGATGATGAGAACGTAAACTCCCAACCATTCATGCGTTGGCGGGACCGTTTCGTATTCGTAGCGGAGGCTATTAACAAGTCTCAGGCCGAAACAGGCGAGATTAAGGGTCATTACCTGAATGCTACCGCGGGCACGTGCGAAGAAATGATGAAAAGGGCGGCATTCGCTAGGGAGCTGGGGGCGCCTATCGTTATGCATGATTACCTTACCGGAGG?TTTACCGCGAATACGAGTCTAGCCTCTTACTGCCGGGACAACGGCCTACTGTTACACATCCATCGCGCGATGCATGCCGTTATTGACAGGCAAAGGAATCACGGTATTCATTTTCGCGTCCTGGCCAAGGCTTTACGTATGTCCGGCGGAGATCATGTCCACGCCGGCACCGTGGTGGGTAAGCTCGAAGGGGAACGCCAAGTGACTTTAGGCTTCGTGGATTTGCTCCGGGACGACTACATCGAGAGAGACCGGAGCCGCGGCGTCTACTTCACCCAGGATTGGGTATCCATGCCCGGTGTCTTGCCTGTCGCTTCCGGGGGCATCCACGTCTGGCATATGCCCGCTCTGACCGAAATCTTTGGAGATGATTCTGTACTCCAATTCGGAGGCGGAACCCTGGGTCACCCTTGGGGGAAACCGCCAGGCGCCGTGGCC
			AACCGGGTCGCCTTGGAA?CCTGCGTGCAGGCCCGCAACGAAGGGCGCGACCTTGCCAGC??GGGTAACGAGGTTATTCGTGAAGCTAGCAAGTGGAGTCC---------------------------------------------------------------------------------------------------------------------------------------------------------------------------------------------------------------------------------------------------------------------------------------------------------------------------------------------------------------------------------------------------------------------------------------------------------------------------------------------------------------------------------------------------------------------------------------------------------------------------------------------------------------------------------------------------------------------------------------------------------------------------------------------------------------------------------------------------------------------------------------------------------------------
		</sequence>
		<sequence>
			<taxon idref="Selaginella_gracillima"/>
			--------------------------------------------------------------------------------------------------------------------------------------------------------------------------------------------------------------------------------------------------------------------------------------------------------------------------------------------------------------------------------------------------------------------------------------------------------------------------------------------------------------------------------------------------------------------------------------------------------------------------------------------------------------------------------------------------------------------------------------------------------------------------------------------------------------------------------------------------------GACTACGAGACTAAAGACACCGACATTCTGGCAGCATTCCGTATGACTCCGCAGCCCGGTGTGCCCGCCGAAGAAGCTGGGGCCGCGGTA??TGCAGAATCCTCCACCGGCACGTGGACCACTGTATGGACCGACGGTCTTACCAACCTTGACCGTTATAAGGGTCGTTGCTACGACATTGACCCTGTGCCTGGGGAAAAGGATCAATATATTGCCTATGTGGCTTACCCCCTGGATCTGTTCGAGGAAGGTTCCGTCACCAACATGTTCACCTCAATCGTTGGTAATGTCTTTGGGTTTAAGGCTTTACGTGCCCTACGCCTGGAAGATTTGCGAAT?CCCCCCGCTTATTCAAAGACGTTCCAGGGCCC?CCACACGGTATCCAGGTCGAAAGGGATAAGTTGAACAAGTATGGTCGTCCCCTGCTGGGCTGCACCATCAAGCCCAAGCTGGGTCTATCCGCCAAGAACTATGGCAGGGCGGTTTATGAATGCCTTCGTGGTGGACTTGACTTCACCAAGGATGATGAGAACGTCAATTCTCAGCCATTCATGCGTTGGAGGGACCGCTTCGTGTTTGTGGCGGAAGCTCTTAATAAGGCTCAGGCGAAGACGGGCGAGATTAAAGGCCATTACTTGAATGCTACTGCGGGCACATGCGAAGAAATGATGAAAAGAGCAGAATTCGCGAGGGAATTGGGAGTGCCCATTGTCATGCACGACTACCTAACAGGCGGGTTCACCGCAAATACGAGCTTGGCTCAGTACTGTCGTGATAATGGTCTACTGCTGCACATCCATCG?GCGATGCACGCCGTTATCGACAGACAAAAGAATCATGGTATTCATTTCCGCGTTTTGGCCAAAGCATTGCGTATGTCTGGCGGAGACCACATTCACTCCGGCACTGTAGTGGGTAAGCTCGAAGGAGATCGCCAAGTAACCTTGGGTTTTGTGGACTTGCTTCGTGATGACTACATACAGAAAGATAGCAGCAGGGGTATTTATTTCACCCAGGATTGGGTCTCTATGCCCGGCGTTCTGCCTGTCGCTTCCGGAGGCATCCATGTTTGGCATATGCCCGCGTTAACCGAAATATTTGGAGATGACTCCGTACTACAATTCGGTGGAGGGACTTTGGGCCACCCCTGGGGAAACGCACCGGGTGCGGTGGCC
			AACCGGGTTGCTTTGGAAGCTTGCGTACAAGCCCGTAATGAAGGACGCGATCTTGCCAGCGAGGGTAACGATGTTATCCGTGAAGCTGCTAAGTGGAGT-----------------------------------------------------------------------------------------------------------------------------------------------------------------------------------------------------------------------------------------------------------------------------------------------------------------------------------------------------------------------------------------------------------------------------------------------------------------------------------------------------------------------------------------------------------------------------------------------------------------------------------------------------------------------------------------------------------------------------------------------------------------------------------------------------------------------------------------------------------------------------------------------------------------------
		</sequence>
		<sequence>
			<taxon idref="Selaginella_haematodes"/>
			-------------------------------------------------------------------------------------------------------------------------------------------------------------------------------------------------------------------------------------------------------------------------------------------------------------------------------------------------------------------------------------------------------------------------------------------------------------------------------------------------------------------------------------------------------------------------------------------------------------------------------------------------------------------------------------------------------------------------------------------------------------------------------------------------------------------------------------------------------------CCAGACCAAAGACACCGATATTCCGGCAGCATTCCGAATGACTCCGCAACCCGGAGTGCCCGCCGAAGAAGCGGGAGCCGCAGTAGCCGCGGAATCCTCCACAGGAACGTGGACTACCGTTTGGACCGATGGACTTACTAATCTTGATCGCTATAAAGGTCGGTGCTATGATATCGAACCCGTTCCGGGGGAAAAAGATCAATACATTGCTTATGCAGCTCATCCTTCGGACCTGTCTGAGGAAGGTTCCGTTACCAACATGTCCACCTCCATAGTGGGTAATGTTTTTGGATCCAAGGCCTTACGAGCCCCGCGTTCGGAAGACCTGCGAGTCCCCCCCGCTTATTCCAAGACCTCCAAGGGTCCACCTCATGGTATCCAAGTCGAAAGGGATAAATCGAACAAATACGGCCGTCCCTCGCTGGGATGTACTATAAAACCCAAGTTGGGTCTATCCGCTAAAAACTACGGCAGAGCAGTCCATGAACGTCTTCGTGGTGGACTCGATTTCACCAAAGATGATGAGAACGTAAATCCTCAACCATTCATGCGTTGG?GAGATCGTTTCGTATTCGTAGGGGAAGTCCTTTATAAGGCTCAGTCCGAAACAGGCGAGATTAAGGGTCATCACCTGAATGCTACCGCGGGTACATGCGAAGAAATGATGAAAAGGGCAGAATTCGCTAGGGAATTGGGAGTGCCCATCACCATGCATGACCATTCGACAGGAGGTTTTACCGCAAATACTAGTCTGGCCTTTTATTGCCGGGACAATGGTCTACTCCCACACATCCATCGCGCAATGCATGCTGTTATTGACAGACAAAAAAATCATGGTATGCATTTCCGTGTATTGGCCAAAGCATCACGCATGTCCGGTGGAGATCACGTCCATG?TGGTACCGTGGTTGGTAAGCTTGAGGGGGAACGCCAAGTAACCCTAGGTTTCGTGGATCTGCTTCGGGATGATCATATTGATAAAGACCGAAGTCGTGGTATTTATTTTACCCAGGATTGGGTATCTATGCCTGGTGTCTTGCCCGTCGCCTCCGGAGGCATTCACGTTTGGCATATGCCCGCTTTGACCGAAATATTTGGAGATGATTCTGTATTACAATTCGGCGGGGGCACTTTGGGCCACCCTTGGGGGAACGCACCTGGTGCAGTAGCG
			AATCGAGTCGCTTCGGAAGCTTGTGTACAAGCCCGTAACGAAGGACGTGATCTCGCTCCTGAGGGTAATGAGGTTATTCGTGAAGCTAGTAAGTGGAGTCCTG-------------------------------------------------------------------------------------------------------------------------------------------------------------------------------------------------------------------------------------------------------------------------------------------------------------------------------------------------------------------------------------------------------------------------------------------------------------------------------------------------------------------------------------------------------------------------------------------------------------------------------------------------------------------------------------------------------------------------------------------------------------------------------------------------------------------------------------------------------------------------------------------------------------------
		</sequence>
		<sequence>
			<taxon idref="Selaginella_helvetica"/>
			-----------------------------------------------------------------------------------------------------------------------------------------------------------------------------------------------------------------------------------------------------------------------------------------------------------------------------------------------------------------------------------------------------------------------------------------------------------------------------------------------------------------------------------------------------------------------------------------------------------------------------------------------------------------------------------------------------------------------------------------------------------------------------------------------------------------------------------------------TACACTCCCGATTACCAGACCAAAGACACCGATATCCCGGCAGCATCCCGAACGACCCCGCAACCTGGAGCGCCCGCCGAAGAAGCGGGAGCCGCAGTAGCCGCGGAATCCTCCACCGGCACGTGGACTACCGTTTGGACCGACGGACTTACCAATCTTGATCGTTATAAAGGTCGGTGCTACGATATCGAACCCGTTCCCGGGGAAAAAGATCAATACATTGCCTATGCAGCCCATCCTTCGGACCCGTTTGAGGAAGGTTCCGTTACCAACATGTCCACCTCCATAGTGGGTAATGTTTTTGGATCCAAGGCCTTACGAGCCCCGCGTTCAGAGGATTTGCGAATCCCCCCCGCTTATTCCAAGACCTCCCAGGGTCCACCTCATGGTATCCAAGTCGAAAGGGATAAATCGAACAAATATGGCCGTCCTTCGCTGGGATGTACTACCAAACCCAAGTTGGGTCTATCCGCTAAAAACTACGGCAGAGCAGTCTATGAACGTCTTCGTGGTGGACTCGATTTCACCAAAGATGATGAGAACGTGAATCCTCAACCACCCATGCGTCGGCGAGATCGTTTCGTATTCGTAGCGGAAGCTATTAATAAGGCCCAGGCCGAAACAGGCGAGATTAAGGGTCATCACCTGAATGCTACCGCGGGCACGTACGAAGAAATGATGAAGAGGGCAGCATCCGCTAGGGAATTGGGAGTGCCCATCACCACGCATGACCATTCGACAGGAGGTTTTACCGCAAATACTAGTCTGGCCCATTATCGCCGGGACAATGGTCTACTCCCACATATCCATCGCGCAATGCATGCTGTTATTGACAGACAAAGAAATCATGGTACTCATCCCCGTGTATCGGCCAAAGCATCACGCACGTCCGGTGGAGATCACATCCATGCTGGTACCGTGGTGGGTAAGCTTGAGGGGGAACGCGAAGTCACCTCAGGTTTCGTGGATCCGCTTCGGGATGATTATATTGACAAAGACCGAAGTCGTGGTACTTATCCCACCCAATATTGGGTATCCATGCCTGGTGTCCCGCCCGTCGCCTCCGGAGGCATTCACGTTTGGCATATGCCCGCTTCGACCGAAATCTTTGGAGACGATTCTGCATTACAACCCGGCGGGGGAACTTCGGGCCACCCTTGGGGGAACGCACCAGGTGCAGTAGCT
			AATCGAGTCGCTTTGGAAGC------------------------------------------------------------------------------------------------------------------------------------------------------------------------------------------------------------------------------------------------------------------------------------------------------------------------------------------------------------------------------------------------------------------------------------------------------------------------------------------------------------------------------------------------------------------------------------------------------------------------------------------------------------------------------------------------------------------------------------------------------------------------------------------------------------------------------------------------------------------------------------------------------------------------------------------------------------------------------------------------------
		</sequence>
		<sequence>
			<taxon idref="Selaginella_indica"/>
			--------------------------------------------------------------------------------------------------------------------------------------------------------------------------------------------------------------------------------------------------------------------------------------------------------------------------------------------------------------------------------------------------------------------------------------------------------------------------------------------------------------------------------------------------------------------------------------------------------------------------------------------------------------------------------------------------------------------------------------------------------------------------------------------------------------------------AAAGATTACAGATTAACTTATTACACTCCCGACTACAAGACCAAGGAAACTGATATTCTGGCAGCATTCCGAATGACTCCGCAACCCGGCGTGCCTGCTGAGGAAGCGGGAGCCGCGGTAGCCGCAGAGTCCTCCACCGGCACATGGACTACTGTCTGGACTGACGGGCTTACCAATCTTGATCGTTATAAGGGTCGATGCTATGGCATTGAAAAAGTGGCAGGGGAAAAGGATCAATATATTGCCTACGTGGCCTACCCCTTGGATCTGTTCGAGGAAGGCTCCGTTACCAATATGCTCACCTCCATAGTAGGTAACGTTTTCGGGTTTAAGGCCCTGCGGCGAATTCGAGTTGAAGATTTGCGAATCCCCCCCGCTTATTCCAAGACCTTTCAGGGTCCGCCCCATGGTATACAGGTCGAAAGGGATAAATTGAACAAGTACGGCCGTCCTTTGCTGGGATGTACCATCAAACCCAAACTAGGTCTGTCCGCCAAGAATTACGGCAGAGCCGTCCATGAATGTCTTCGTGGTGGACTCGATTTCACCAAGGATGATGAGAACGTAAATTCCCAGCCGTTCATGCGCTGGCGAGACCGTTTCGTATTTGTAGCAGAAGCCCTTTATAAGGCTCAGGCTGAAACGGGCGAAATTAAAGGCCATTATCTGAATGCAACCGCGGGTACATGCGAAGAAATGATAAAAAGGGCACAATTCGCCAGGGAGCTGGGAGTGCCTATCATCATGCATGACTATCTGACAGGAGGGTTTACTGCAAATACGAGTCTGGCTCATTATTGCCGAGACAATGGTCTACTCTTACACATCCATCGCGCGATGCATGCTGTTATTGACAGACAAAGGAATCATGGTATGCATTTTCGCGTATTGGCCAAAGCACTACGTATGTCCGGCGGAGATCACATCCATGCCGGCACCGTAGTAGGTAAGCTTGAAGGGGAGCGCCAAGTCACTTTAGGTTTCGTGGATTTGCTCCGGGATGATTATATCGAGAAGGACCGGAGCCGTGGTATATACTTCACCCAGGACTGGGTTTCCATGCCCGGTGTCCTGCCTGTTGCTTCCGGAGGCATTCACGTTTGGCATATGCCAGCCCTGACCGAAATCTTTGGGGATGATTCTGTACTACAATTTGGGGGCGGAACTTTGGGCCACCCCTGGGGAAACGCGCCGGGCGCAGTAGCT
			AATCGTGTCGCCTTGGAAGCCTGCGTGCAAGCTCGTAATGAGGGACGCGACCTTGCTAGTGAGGGTAAAGAAGTTATTCGTGAAGCTAGTAAGTGGAGCCCTG-------------------------------------------------------------------------------------------------------------------------------------------------------------------------------------------------------------------------------------------------------------------------------------------------------------------------------------------------------------------------------------------------------------------------------------------------------------------------------------------------------------------------------------------------------------------------------------------------------------------------------------------------------------------------------------------------------------------------------------------------------------------------------------------------------------------------------------------------------------------------------------------------------------------
		</sequence>
		<sequence>
			<taxon idref="Selaginella_kraussiana"/>
			------------------------------------------------------------------------------------------------------------------------------------------------------------------------------------------------------------------------------------------------------------------------------------------------------------------------------------------------------------------------------------------------------------------------------------------------------------------------------------------------------------------------------------------------------------------------------------------------------------------------------------------------------------------------------------------------------------------------------------------------------------------------------------------------------------------------------------------CTTACTACACCCCCGACTACGAAACCAAGGATACCGATATATTGGCAGCATTCCGAATGACCCCGCAACCCGGCGTTCCCGCCGAGGAAGCAGGGGCCGCGGTAGCCGCGGAGTCCTCCACCGGTACATGGACTACGGTCTGGACCGACGGGCTTACTAATCTTGATCGTTACAAGGGGCGATGCTATGACATCGAACCCGTGGCTGGAGAAAAGGACCAATATATAGCCTACGTGGCCTACCCCCTGGATCTCTTCGAAGAGGGTTCCGTTACTAACATGTTCACATCTATCGTGGGTAACGTTTTCGGATTCAAGGCCTTACGGGCATTGCGATTGGAGGATTTGCGGATTCCCCCCGCTTATTCCAAGACCTTTCAGGGCCCGCCTCACGGTATCCAGGTTGAAAGGGATAAATTGAACAAATACGGTCGACCCCTGCTGGGATGCACCATAAAACCTAAACTGGGTCTATCTGCTAAGAACTATGGTAGAGCAGTCTACGAATGCCTCCGTGGCGGACTCGATTTCACTAAGGATGATGAGAACGTAAATTCTCAGCCATTCATGCGTTGGCGAGATCGTTTCGTATTTGTAGCGGAA??TCTTAATAAGGCTCAGGCCGAAACGGGCGAGATTAA?GGCCACTACCTGAATGCTACTGCAGGGACATGCGAGGAAATGATGAAAAGGGCAGAATTCGCCAGAGAACTGGGAGTGCCCATCGTTATGCATGACTATTTGACAGGAGGGTTCACTGCGAATACAACCCTGGCCTCCTACTGCCGGGATAATGGGCTACTACTACATATACATCGCGCAATGCATGCTGTTATTGACAGGCAGAAGAATCATGGTATTCATTTCCGCGTCTTGGCCAAAGCATTACGTATGTCCGGCGGGGACCACATCCACGCTGGCACCGTGGTGGGTAAGCTCGAAGGGGAGCGTCAAGTAACTCTAGGGTTCGTGGATTTGCTCCGGGATGACTATATTGAAAAGGATCGGAGCCGAGGTATTTACTTCACCCAGGATTGGGTATCTATGCCTGGTGTACTGCCCGTAGCTTCCGGGGGCATTCACGTTTGGCATATGCCCGCCCTGACTGAAATATTTGGAGATGATTCCGTGCTCCAATTCGGAGGCGGAACTTTGGGTCACCCTTGGGGGAATGCGCCGGGCGCCGTGGCC
			AATCGAGTTGCTTTGGAAGCCTGTGTCCAAGCCCGCAACGAGGGTCGTGACCTCGCCACTGCGGGTAACGAGGTTATTCGTGAAGCTTGTAAGTGGAGTCCCG-------------------------------------------------------------------------------------------------------------------------------------------------------------------------------------------------------------------------------------------------------------------------------------------------------------------------------------------------------------------------------------------------------------------------------------------------------------------------------------------------------------------------------------------------------------------------------------------------------------------------------------------------------------------------------------------------------------------------------------------------------------------------------------------------------------------------------------------------------------------------------------------------------------------
		</sequence>
		<sequence>
			<taxon idref="Selaginella_lepidophylla"/>
			--------------------------------------------------------------------------------------------------------------------------------------------------------------------------------------------------------------------------------------------------------------------------------------------------------------------------------------------------------------------------------------------------------------------------------------------------------------------------------------------------------------------------------------------------------------------------------------------------------------------------------------------------------------------------------------------------------------------------------------------------------------------------------------------------------------------------AAAGATTACCGATTGACTTATTACACTCCTGAATACAAGACCCTGGACACCGATATTCTGGCAGCATTCCGAATGACTCCGCAACCCGGCGTGCCCGCTGAGGAAGCGGGAGCCGCGGTAGCCGCGGAGTCCTCCACCGGCACATGGACCACTGTTTGGGCCGACGGACTTACCAATCTTGATCGTTATAAGGGCCGGTGTTATGACATTGAACCCGTGGCGGGGGAAAAGGATCAGTACATTGCCTACGTAGCTTATCCTTTGGATTTGTTCGAGGAAGGTTCTGTTACCAACATGTTAACCTCCATAGTAGGTAATGTTTTCGGATTTAAGGCCTTACGAGCTCTGCGCCTGGAAGATCTGCGAATTCCTCCCGCTTATTCCAAGACCTTTCAGGGTCCGCCCCACGGTATCCAAGTCGAAAGGGATAAACTGAACAAGTATGGCCGTCCCTTGCTGGGATGTACCATCAAACCCAAGCTGGGTCTGTCCGCCAAGAACTACGGTAGAGCCGTCTATGAATGTCTTCGTGGTGGGCTCGATTTCACCAAAGATGATGAGAACGTAAATTCTCAACCATTCATGCGCTGGCGAGATCGTTTCGTATTTGTAGCAGAAGCTCTTTACAAGGCTCAGGCCGAAACGGGCGAGATTAAAGGTCATTACCTGAATGCAACCGCGGGCACATGCGAAGAAATGATGAAAAGGGCGGAATTCGCTAGGGAATTGGGAGTGCCCATCGTCATGCACGATTACCTGACAGGAGGGTTTACCGCGAATACGAGTCTGGCTCTTTACTGCCGAGACAATGGTCTACTCTTACACATCCATCGCGCGATGCATGCTGTTATTGACAGGCAAAAGAATCACGGTATGCATTTCCGCGTATTGGCCAAGGCGCTACGTATGTCCGGCGGAGATCACGTCCACGCTGGCACCGTAGTGGGTAAGCTTGAAGGGGAACGCCAAGTAACTTTAGGTTTCGTGGATCTGCTTCGGGATGATTATATTGAGAAGGACCGAAGCCGTGGTGTCTACTTTACCCAGGATTGGGTATCCATGCCCGGCGTCCTGCCTGTCGCTTCTGGAGGCATTCACGTTTGGCATATGCCCGCCTTGACTGAAATCTTTGGGGATGATTCTGTGCTACAATTCGGGGGGGGTACTTTAGGCCACCCTTGGGGAAACGCACCAGGCGCGGTAGCT
			AATCGAGTCGCCTTGGAAGCTTGTGTGCAGGCCCGTAACGAGGGGCGTGATCTTGCTAGTGAGGGTAATGAGATTGTTCGTGAAGCTAGTAATTGGAGTCCTG-------------------------------------------------------------------------------------------------------------------------------------------------------------------------------------------------------------------------------------------------------------------------------------------------------------------------------------------------------------------------------------------------------------------------------------------------------------------------------------------------------------------------------------------------------------------------------------------------------------------------------------------------------------------------------------------------------------------------------------------------------------------------------------------------------------------------------------------------------------------------------------------------------------------
		</sequence>
		<sequence>
			<taxon idref="Selaginella_leucobryoides"/>
			--------------------------------------------------------------------------------------------------------------------------------------------------------------------------------------------------------------------------------------------------------------------------------------------------------------------------------------------------------------------------------------------------------------------------------------------------------------------------------------------------------------------------------------------------------------------------------------------------------------------------------------------------------------------------------------------------------------------------------------------------------------------------------------------------------------------------AAAGATTACAGATTGACTTATTACACTCCCGACTACGTGACCAAGGATACTGATATTCTGGCAGCATTCCGAATGACTCCGCAACCCGGCGTGCCTGCTGAGGAAGCGGGAGCCGCGGTAGCCGCAGAGTCCTCCACCGGCACATGGACCACTGTCTGGACTGACGGGCTTACCAATCTTGATCGTTATAAGGGTCGATGCTATGGCATTGAAAAAGTGGCAGGGGAAAAGGATCAATATATTGCCTACGTGGCCTATCCCTTGGATCTGTTCGAGGAAGGCTCCGTTACCAATATGCTCACCTCCATAGTAGGTAACGTTTTTGGGTTTAAGGCCCTGCGGCGTCTGCGCCTGGAAGATCTGCGAATTCCTCCCGCTTATTCCAAGACCTTTCAGGGTCCGCCCCATGGTATCCAGGTCGAAAGGGATAAATTGAACAAGTACGGCCGTCCCTTGCTGGGATATACTATCAAACCCAAACTAGGTCTGTCCGCCAAGAATTATGGCAGAGCGTTCTATGAATGTCTTCGTGGTGGACTCGATTTCACCAAGGATGATGAAAACGTAAATTCCCAGCCGTTCATGCGCTGGCGAGACCGTTTCGTATTTGTAGCAGAAGCCCTTTATAAGGCTCAGGCTGAAACGGGCGAAATTAAAGGCCATTATCTGAATGCAACCGCGGGCACATGCGAAGAAATGATAAAAAGGGCACAATTCGCCAGGGAGCTGGGAGTGCCTATTATCATGCATGACTATCTGACAGGAGGGTTTACTGCAAATACGAGTCTGGCTCATTATTGTCGAGACAACGGTCTACTCTTACACATCCATCGCGCGATGCATGCTGTTATTGACAGACAAAGGAATCATGGTATGCATTTCCGCGTATTTGCCAAGGCACTACGTATGTCCGGCGGAGATCACATCCACGCCGGCACCGTAGTGGGTAAGCTTGAAGGGGAGCGCCAAGTCACTTTAGGTTTCGTGGATTTGCTCCGGGATGATTATATCGAGAAGGACCGGAGCCGTGGTATATACTTCACCCAGGATTGGGTGTCCATGCCCGGTGTCCTGCCTGTCGCTTCCGGAGGCATTCACGTCTGGCATATGCCAGCCTTGACCGAAATCTTTGGGGATGATTCTGTACTACAATTCGGGGGCGGAACTTTGGGCCACCCCTGGGGAAACGCGCCGGGCGCAGTAGCT
			AATCGTGTCGCCTTGGAAGCTTGCGTGCAAGCTCGTAACGAGGGGCGCGATCTTGCTAGTGAGGGTAAAGAAATTATTCGTGAAGCTAGTAAGTGGAGCCCTG-------------------------------------------------------------------------------------------------------------------------------------------------------------------------------------------------------------------------------------------------------------------------------------------------------------------------------------------------------------------------------------------------------------------------------------------------------------------------------------------------------------------------------------------------------------------------------------------------------------------------------------------------------------------------------------------------------------------------------------------------------------------------------------------------------------------------------------------------------------------------------------------------------------------
		</sequence>
		<sequence>
			<taxon idref="Selaginella_lyallii"/>
			-----------------------------------------------------------------------------------------------------------------------------------------------------------------------------------------------------------------------------------------------------------------------------------------------------------------------------------------------------------------------------------------------------------------------------------------------------------------------------------------------------------------------------------------------------------------------------------------------------------------------------------------------------------------------------------------------------------------------------------------------------------------------------------------------------------------------------------------------------------TACGAGACTAAGGACACCGACATTCTGGCAGCATTCCGTATGACCCCGCAACCCGGGGTACCGCCCGAGGAAGCGGGAGCTGCGGTAGCCGCAGAGTCCTCCACTGGTACGTGGACCACTGTCTGGACCGACGGACTCACCAACCTTGATCGTTATAAGGGTCGATGCTACGACATTGATCCTGTGCC??GGGAAAAAGATCAATATATTGCCTACGTGGCCTACCCTCTGGATCTGTTCGAGGAGG?TTCCGTCACCAACATGTTCACTTCCATTGTGGGTAATGTCTTTGGGTTTAAAGCCTTACGTGCTCTACGTTTGGAAGATCTGCGAATCCCCCCTGCTTATTCGAAGACATTCCAGGGCCCCCCGCATGGAATACAGGTTGAAAGGGATAAGTTGAACAAGTATGGCCGCCCCCTGCTGGGATGCACCATCAAGCCCAAGTTGGGTCTATCCGCCAAGAACTACGGTAGAGCGGTTTACGAATGTCTTCGCGGTGGGCTTGACTTCACCAAGGATGATGAGAATGTAAATTCTCAACCATTCATGCGTTGGCGGGACCGCTTTGTCTTTGTGGCGGAAGCCCTTAATAAATCTCAGGCCGAGACGGGCGAGATAAAGGGTCATTACTTGAATGCTACTGCGGGCACGTGCGAAGAAATGATGAAAAGAGCGGAATTCGCCAGGGAATTGGGAGTGCCCATTGTGATGCACGACTACCTGACAGGAGGATTCACCGCAAATACGACTTTGGCTCATTACTGCCGAGATAATGGTCTACTCCTACACATCCATCGCGCGATGCACGCCGTTATTGACAGACAAAAGAATCATGGTATGCACTTCCGCGTCTTGGCCAAAGCATTGCGTATGTCCGGTGGAGACCACGTTCACTCTGGCACCGTGGTAGGGAAGCTGGAAGGAGACCGCCAAGTAACCTTGGGTTTCGTGGATTTGCTTCGGGATGACTACATAGAGAAAGACAGCAGCAGGGGTATTTACTTCACCCAGGATTGGGTCTCCATGCCTGGTGTTCTGCCTGTCGCTTCCGGAGGCATCCATGTTTGGCATATGCCCGCGTTGACCGAAATCTTTGGAGATGACTCCGTACTACAATTCGGCGGGGGGACCTTGGGCCACCCCTGGGGAAATGCGCCGGGTGCAGTAGCT
			AATCGGGTTGCTTTGGAAGCTTGCGTACAAGCCCGTAACGAAGGGCGAGACCTTGCTAGCGAGGGTAACGAGGTTAT---------------------------------------------------------------------------------------------------------------------------------------------------------------------------------------------------------------------------------------------------------------------------------------------------------------------------------------------------------------------------------------------------------------------------------------------------------------------------------------------------------------------------------------------------------------------------------------------------------------------------------------------------------------------------------------------------------------------------------------------------------------------------------------------------------------------------------------------------------------------------------------------------------------------------------------------
		</sequence>
		<sequence>
			<taxon idref="Selaginella_oregana"/>
			--------------------------------------------------------------------------------------------------------------------------------------------------------------------------------------------------------------------------------------------------------------------------------------------------------------------------------------------------------------------------------------------------------------------------------------------------------------------------------------------------------------------------------------------------------------------------------------------------------------------------------------------------------------------------------------------------------------------------------------------------------------------------------------------------------------------------AAAGATTACAGATTAACTTATTACACTCCCGACTACAAGACCAAGGAAACTGATATTCTGGCAGCATTCCGAATGACTCCGCAACCCGGCGTGCCTGCTGAGGAAGCGGGAGCCGCGGTAGCCGCAGAGTCCTCCACCGGCACATGGACTACTGTCTGGACTGACGGGCTTACCAATCTTGATCGTTATAAGGGTCGATGCTATGGCATTGAAAAAGTGGCAGGGGAAAAGGATCAACATATTGCCTACGGGGCCTACCCCTTGGATCTGTTCGAGGAAGGCTCCGTTACCAATATGCTCACCTCCATAGTAGGTAACGTTTTCGGGTTTAAGGCCCTGCGGCGTCTGCGCCTGGAAGATCTGCGAATTCCTCCCGCTTATTCCAAGACCTTTCAGGGTCCGCCCCATGGTATCCAGGTCGAAAGGGATAAATTGAACAAGTACGGCCGTCCCTTGCTGGGATGTACCATCAAACCCAAACTAGGTCTGTCCGCCAAGAATTACGGCAGACTCCTTATGGAATGTCTTCGTGGTGGACTCGATTTCACCAAGGATGATGAGAACGTAAATTCCCAGCCATTCATGCGCTGGCGAGACCGTTTCGTATTTGTAGCGGAGGCCCTTTATAAGGCTCAGGCTGAAACGGGTGAAATTAAAGGCCATTATCTGAATGCAACCGCGGGCACATGCAAAGAAATGATGAAAAGGGCACAATTCGCCAGGGAGCTGGGAGTGCCTATCGTCATGCATGATTATCTGACAGGAGGGTTTACTGCAAATACAAGTCTGGCTCATTATTGCCGAGACAACGGTCTACTCTTACACATCCATCGCGCGATGCATGCTGTTATTGACAGACAAAAGAATCATGGTATGCATTTCCGCGTATTGGCCAAGGCACTACGTATGTCCGGCGGAGATCACATCCACGCTGGCACCGTAGTGGGTAAGCTTGAGGGGGAGCGCCAAGTCACTTTAGGTTTCGTGGATTCGCTCCGGGATGATTATATCGAGAAGGACCGGAGCCGTGGTATATACTTCACCCAGGATTGGGTGTCCATGCCCGGTGTCTTGCCTGTCGCTTCCGGAGGCATTCACGTTTGGCATATGCCAGCCTTGACCGAAATCTTTGGGGATGATTCTGTACTACAATTTGGGGGCGGAACTTTGGGCCACCCCTGGGGAAACGCGCCGGGTGCAGTAGCT
			AATCGTGTCGCCTTGGAAGCCTGCGTGCAAGCTCGTAATGAGGGGCGCGATCTTGCTAGTGAGGGTAAAGAGATTATTCGTGAAGCTAGTAAGTGGAGCCCTG-------------------------------------------------------------------------------------------------------------------------------------------------------------------------------------------------------------------------------------------------------------------------------------------------------------------------------------------------------------------------------------------------------------------------------------------------------------------------------------------------------------------------------------------------------------------------------------------------------------------------------------------------------------------------------------------------------------------------------------------------------------------------------------------------------------------------------------------------------------------------------------------------------------------
		</sequence>
		<sequence>
			<taxon idref="Selaginella_peruviana"/>
			--------------------------------------------------------------------------------------------------------------------------------------------------------------------------------------------------------------------------------------------------------------------------------------------------------------------------------------------------------------------------------------------------------------------------------------------------------------------------------------------------------------------------------------------------------------------------------------------------------------------------------------------------------------------------------------------------------------------------------------------------------------------------------------------------------------------------AAAGATTACAGATTGACTTATTACACTCCCGACTACGTGACCAAGGAAACTGATATTCTGGCAGCATTCCGAATGACTCCGCAACCCGGCGTGCCTGCTGAGGAAGCGGGAGCCGCGGTAGCCGCGGAGTCCTCCACCGGCACGTGGACCACCGTCTGGACTGACGGGCTTACCAATCTTGATCGTTATAAGGGTCGATGCTATGGCATTGAAAAAGTGGCAGGGGAAAAGGATCAATATATTGCCTACGTGGCCTATCCCTTGGATCTGTTCGAGGAAGGCTCCGTTACCAATATGCTCACCTCCATAGTAGGTAACGTTTTCGGGTTTAAGGCCCTGCGG?CTCTGCGCCTGGAAGATCTGCGAATTCCTCCCGCTTATTCCAAGACCTTTCAGGGTCCGCCCCATGGTATCCAGGTCGAAAGGGATAAATTGAACAAGTACGGCCGTCCCTTGCTGGGATGTACCATCAAACCCAAACTAGGTCTGTCTGCCAAAAATTACGGCAGAGCCGTCTATGAATGTCTTCGTGGTGGACTCGATTTCACCAAGGATGATGAGAACGTAAATTCCCAGCCGTTCATGCGCTGGCGAGACCGTTTCGTATTTGTAGCAGAAGCCCTTTATAAGGCTCAGGCTGAAACGGGCGAAATTAAAGGCCATTATCTGAATGCAACCGCGGGCACATGCGAAGAAATGATGAAAAGGGCACAATTCGCCAGGGAGCTGGGAGTGCCTATCATCATGCATGACTATCTGACAGGAGGGTTTACTGCAAATACGAGTCTGGCTCATTATTGCCGAGACAACGGTCTACTCTTACACATCCACCGCGCGATGCATGCTGTTATTGACAGACAAAGGAATCATGGTATGCATTTCCGCGTATTGGCCAAGGCACTACGTATGTCCGGCGGAGATCACATCCACGCCGGCACCGTAGTGGGTAAGCTTGAAGGGGAGCGCCAAGTCACTTTAGGTTTCGTGGATTTGCTCCGGGATGATTATATCGAGAAGGACCGGAGCCGTGGTATATACTTCACCCAGGATTGGGTGTCCATGCCCGGTGTCTTGCCTGTCGCTTCCGGAGGCATTCACGTTTGGCACATGCCAGCCTTGACCGAAATCTTTGGGGATGATTCTGTACTACAATTCGGGGGCGGAACTTTGGGCCACCCCTGGGGAAACGCGCCGGGCGCAGTAGCT
			AATCGTGTCGCCTTGGAAGCCTGCGTGCAAGCTCGTAACGAGGGGCGCGATCTTGCTAGTGAGGGTAAAGAAATTATTCGTGAAGCTAGTAAGTGGAGCCC---------------------------------------------------------------------------------------------------------------------------------------------------------------------------------------------------------------------------------------------------------------------------------------------------------------------------------------------------------------------------------------------------------------------------------------------------------------------------------------------------------------------------------------------------------------------------------------------------------------------------------------------------------------------------------------------------------------------------------------------------------------------------------------------------------------------------------------------------------------------------------------------------------------------
		</sequence>
		<sequence>
			<taxon idref="Selaginella_polymorpha"/>
			------------------------------------------------------------------------------------------------------------------------------------------------------------------------------------------------------------------------------------------------------------------------------------------------------------------------------------------------------------------------------------------------------------------------------------------------------------------------------------------------------------------------------------------------------------------------------------------------------------------------------------------------------------------------------------------------------------------------------------------------------------------------------------------------------------------------------------------------------------ACGAGACTAAGGACACCGACATTCTGGCAGCATTCCGTATGACCCCGCAACCCGGGGTACCGCCCGAGGAAGCGGGAGCTGCGGTAGCCGCAGAGTCCTCCACTGGTACGTGGACCACTGTCTGGACCGACGGACTCACCAACCTTGATCGTTATAAGGGTCGATGCTACGACATTGATCCTGTGCCCGGGGAAAAAGATCAATATATTGCCTACGTGGCCTACCCTCTGGATCTGTTCGAGGAGGGTTCCGTCACCAACATGTTCACTTCCATTGTGGGTAATGTCTTTGGGTTTAAAGCCTTACGTGCTCTACGTTTGGAAGATCTGCGAATCCCCCCTGCTTATTCGAAGACATTCCAGGGCCCCCCGCATGGAATACAGGTTGAAAGGGATAAGTTGAACAAGTATGGCCGCCCCCTGCTGGGATGCACCATCAAGCCCAAGTTGGGTCTATCCGCCAAGAACTACGGTAGAGCGGTTTACGAATGTCTTCGCGGTGGGCTTGACTTCACCAAGGATGATGAGAATGTAAATTCTCAACCATTCATGCGTTGGCGGGACCGCTTTGTCTTTGTGGCGGAAGCCCTTAATAAATCTCAGGCCGAGACGGGCGAGATAAAGGGTCATTACTTGAATGCTACTGCGGGCACGTGCGAAGAAATGATGAAAAGAGCGGAATTCGCCAGGGAATTGGGAGTGCCCATTGTTATGCACGACTACCTGACAGGAGGATTCACCGCAAATACGACTTTGGCTCATTACTGCCGAGATAATGGTCTACTCCTACACATCCATCGCGCGATGCACGCCGTTATTGACAGACAAAAGAATCATGGTATGCACTTCCGCGTCTTGGCCAAAGCATTGCGTATGTCCGGTGGAGACCACGTTCACTCTGGCACCGTGGTAGGGAAGCTGGAAGGAGACCGCCAAGTAACCTTGGGTTTCGTGGATTTGCTTCGGGATGACTACATAGAGAAAGACAGCGGCAGGGGTATTTACTTCACCCAGGATTGGGTCTCCATGCCTGGTGTTCTGCCTGTCGCTTCCGGAGGCATCCATGTTTGGCATATGCCCGCGTTGACCGAAATCTTTGGAGATGACTCCGTACTACAATTCGGCGGGGGGACCTTGGGCCACCCCTGGGGAAATGCGCCGGGTGCAGTAGCT
			AATCGGGTTGCTTTGGAAGCTTGCGTACAAGCCCGTAACGAAGGGCGAGACCTTGCTAGCGAGGGTAACGAGGTTAT---------------------------------------------------------------------------------------------------------------------------------------------------------------------------------------------------------------------------------------------------------------------------------------------------------------------------------------------------------------------------------------------------------------------------------------------------------------------------------------------------------------------------------------------------------------------------------------------------------------------------------------------------------------------------------------------------------------------------------------------------------------------------------------------------------------------------------------------------------------------------------------------------------------------------------------------
		</sequence>
		<sequence>
			<taxon idref="Selaginella_pygmaea"/>
			-----------------------------------------------------------------------------------------------------------------------------------------------------------------------------------------------------------------------------------------------------------------------------------------------------------------------------------------------------------------------------------------------------------------------------------------------------------------------------------------------------------------------------------------------------------------------------------------------------------------------------------------------------------------------------------------------------------------------------------------------------------------------------------------------------------------------------------------------------------TATGAGACTAAGGACACCGATATTCTGGCAGCATTCCGTATGACTCCGCAACCCGGTGTGCCCGCCGAGGAAGCAGGAGCTGCGGTAGCCGCGGAGTCCTCCACAGGCACGTGGACCACTGTCTGGACTGACGGACTCACAAACCTTGATCGTTATAAGGGTCGGTGCTACGACATTGATCCTGTGCCTGGGGAAAAAGATCAATATATTGCCTATGTGGCTTATCCCTTGGATCTGTTTGAAGAGGGTTCCGTCACTAACATGTTCACTTCCATTGTAGGTAATGTGTTTGGGTTTAAAGCCTTACGTGCTCTACGTCTGGAAGATTTGCGAATCCCCCCCGCTTATTCAAAAACATTCCAGGGCCCCCCACATGGGATCCAGGTTGAAAGGGATAAGTTGAACAAGTATGGCCGCCCCCTGCTGGGATGCACCATCAAGCCAAAGTTGGGTCTATCTGCCAAGAACTACGGTAGAGCGGTTTATGAATGTCTTCGCGGTGGACTTGATTTCACCAAGGATGACGAAAACGTAAATTCTCAACCATTCATGCGCTGGCGAGACCGCTTTGTCTTCGTCGCCGAAGCCCTTAATAAGTCTCAGGCCGAGACGGGCGAGATAAAAGGTCATTACCTGAATGCTACTGCGGGCACGTGCGAAGAAATGATGAAAAGAGCGGAATTCGCCAGGGAACTGGGAGTGCCCATTGTTATGCACGACTACCTGACAGGAGGATTCACCGCAAATACGACTTTGGCTCACTACTGCCGAGATAACGGTCTACTCCTACACATCCATCGCGCGATGCACGCCGTTATTGACAGACAAAAGAATCATGGTATCCATTTCCGTGTCTTAGCCAAAGCATTACGTATGTCTGGTGGAGATCACATTCACTCCGGCACCGTAGTTGGAAAGCTCGAAGGCGACCGCCAAGTAACCTTGGGTTTCGTGGATCTGCTTCGGGATGATTACATCAAGAAAGACAGCAGCCGGGGTATTTATTTCACCCAGGATTGGGTCTCCATGCCAGGTGTCCTGCCTGTTGCTTCCGGGGGCATTCATGTTTGGCATATGCC?GCATTGACCGAAATTTTTGGAGATGACTCCGTACTACAATTTGGCGGGGGAACTTTGGGTCACCCTTGGGG?AATGCGCCAGGTGCAGTCGCC
			AATCGGGTTGCTTTGGAAGCTTGTGTGCAAGCCCGTAATGAAGGACGCGATCTTGCTAGCGAAGGTAACGAGGTTATTCGTGAAGCTTGTAAGTGGAGTCCTG-------------------------------------------------------------------------------------------------------------------------------------------------------------------------------------------------------------------------------------------------------------------------------------------------------------------------------------------------------------------------------------------------------------------------------------------------------------------------------------------------------------------------------------------------------------------------------------------------------------------------------------------------------------------------------------------------------------------------------------------------------------------------------------------------------------------------------------------------------------------------------------------------------------------
		</sequence>
		<sequence>
			<taxon idref="Selaginella_remotifolia"/>
			-----------------------------------------------------------------------------------------------------------------------------------------------------------------------------------------------------------------------------------------------------------------------------------------------------------------------------------------------------------------------------------------------------------------------------------------------------------------------------------------------------------------------------------------------------------------------------------------------------------------------------------------------------------------------------------------------------------------------------------------------------------------------------------------------------------------------------------------------TACACCCCCGAGTACAAGACCAAGGATACCGATATTTTGGCGGCATTCCGAATGACCCCGCAACCCGGCGTTCCCGCCGAGGAAGCTGGAGCCGCGGTAGCCGCGGAGTCCTCCACCGGCACATGGACCACAGTCTGGACCGACGGGCTTACCAATCTTGATCGTTACAAGGGTCGGTGCTATGACATCGAACCCGTGGCTGGGGAAAAGGACCAATATATAGCCTACGTGGCTTATCCTCTGGATCTTTTCGAGGAAGGTTCTGTCACCAATATGTTTACCTCCATCGTGGGTAACGTCTTCGGATTCAAGGCCTTACGGGCCTTGCGTTTGGAGGATCTGCGAATTCCTCCTGCTTATTCCAAGACCTTTCAGGGTCCGCCCCACGGGATCCAGGTCGAGAGAGATAAATTGAACAAATATGGTCGCCCCCTTTTGGGATGTACCATCAAACCCAAGTTGGGTCTATCCGCCAAGAACTATGGTAGAGCGGTCTACGAATGCCTTCGCGGCGGACTCGATTTCACCAAGGATGACGAGAACGTAAATTCGCAGCCATTCATGCGTTGGCGAGATCGTTTCGTTTTCGTAGCGGAAGCTCTTTATAAGGCTCAAGCCGAAACCGGTGAGATTAAGGGCCATTACCTAAATGCTACCGCGGGCAACTGCGAGGAGATGATGAAAAGGGCAGCGTTTGCTAGAGAGTTGGGAGTGCCCATCGTCATGCATGACTATCTTACGGGAGGGTTTACCGCGAATACGACTCTGGCCTCCTACTGCCGGGACAATGGTCTATTACTACACATACATCGCGCGATGCATGCTGTTATTGACAGGCAAAAAAATCATGGTATCCATTTCCGCGTCCTGGCCAAAGCATTACGTATGTCTGGCGGAGACCACATCCACGGCGGCACCGTGGTGGGTAAGCTCGAAGGGGAACGCCAAGTCACTCTAGGCTTCGTGGATTTGCTTCGTGATGATTATATTGAAAAGGACCGGAGCCGCGGTATTTATTTCACCCAGGACTGGGTATCCATGCCCGGTGTTCTACCTGTCGCTTCCGGAGGCATTCATGTTTGGCATATGCCCGCTCTTACCGAAATATTCGGGGATGATTCCGTACTCCAATTCGGAGGTGGAACTTTGGGTCACCCCTGGGGTAACGCACCGGGCGCAGTGGCC
			AATCGAGTCGGTTTGGAAGC------------------------------------------------------------------------------------------------------------------------------------------------------------------------------------------------------------------------------------------------------------------------------------------------------------------------------------------------------------------------------------------------------------------------------------------------------------------------------------------------------------------------------------------------------------------------------------------------------------------------------------------------------------------------------------------------------------------------------------------------------------------------------------------------------------------------------------------------------------------------------------------------------------------------------------------------------------------------------------------------------
		</sequence>
		<sequence>
			<taxon idref="Selaginella_rupestris"/>
			--------------------------------------------------------------------------------------------------------------------------------------------------------------------------------------------------------------------------------------------------------------------------------------------------------------------------------------------------------------------------------------------------------------------------------------------------------------------------------------------------------------------------------------------------------------------------------------------------------------------------------------------------------------------------------------------------------------------------------------------------------------------------------------------------------------------------AAAGATAACAGATTTTCTTATTACACTCCCGACGCCGTGACCAAGGATACTGATAATCTGGCAGCATTCCGAATGACTCCGCAACCCGGCGTGCCTGCTGAGGAAGCGGGAGCCGCTTTAGCCGCAGAGTCCTCCACCGGCACATGGACCACTGTCTGGACTGACGGGCTTACTAATCTTGATCGTTATAAGGGTCGATGCTATGGCATTGAAAAAGTGACAGGGGAAAAGGATCAATATATTGCCTACGTGGCCTATCCCTTGGATCTGTTCGAGGAAGCTGCCGTTACCAATATGCTCACCTCCATAGTAGGTAACGTTTTCGGGTTTAAGGCCTTGCGGGCTTTGCGCTTGGAAGATTTGCGAATTCCTCCCGCTTATTCCAAGAACTTTCAGGGGTCGCCCCATGGTTTCCAGGTTGAAAGGGATAAATTGAACAAGTACGGCCGTCCCTTGCTGGGATGTACCATCAAACCCAAACTAGGTCTGTCCGCCAAGAATTATGGCAGAGCCGTCTATGAATGTCTTCGCGGTGGACTCGATTTCACCAAGGATGATGAAAACGTAAATTCCCAGCCGTTCATGCGCTGGCGAGACCGTTTCGTATTTGTAGCAGAAGCCCTTTATAAGGCTCAGGCTGAAACGGGCGAAATTAAAGGCCATTATCTGAATGCAACCGCGGGCACATGCGAAGAAATGCTAAAAAGGGCACAATTCGCCAGGGAGCTGGGAGTGCCTATCATCATGCATGACTATCTGACAGGAGGGTTTACTGCAAATACGAGTCTGGCCTCATATTGCCGAGACAACGGTCTACTCTTACACATCCATCGCGCGATGCATGCTGTTATTGACAGACAAAAGAATCATGGTATGCATTTCCGCGTATTGGCCAATGCACTACGTATGTCCGGCGGAGATCACGTCCACGCCGGCACCGTAGTGGGTAAGCTTGAAGGGGAGCGCCAAGTCACTTTAGGTTTCGTGGATTTGCTCCGGGATGATTATATCGACAAGGACCGGAGCCGTGGTGTATACTTCACCCAGGATTGGGTGTCCATGCCCGGTGTCCTGCCTGTCGCTTCCGGAGGCATTCACGTCTGGCATATGCCAGCCTTGACCGAAATCTTTGGGGATGATTCTGTACTACAATTCGGGGGCGGAACTTTGGGCCACCCCTGGGGAAACGCGCCGGGTACCGTAGCT
			AATCGTGTCGCCTTGGAAGCCTGCGTGCAAGCTCGTAACGAGGGGCGCGATCTGGCTAGTGAGGGTAAAGAAATTATTCGTGAAGCTAGTAAGTGGAGCCCTG-------------------------------------------------------------------------------------------------------------------------------------------------------------------------------------------------------------------------------------------------------------------------------------------------------------------------------------------------------------------------------------------------------------------------------------------------------------------------------------------------------------------------------------------------------------------------------------------------------------------------------------------------------------------------------------------------------------------------------------------------------------------------------------------------------------------------------------------------------------------------------------------------------------------
		</sequence>
		<sequence>
			<taxon idref="Selaginella_rupincola"/>
			--------------------------------------------------------------------------------------------------------------------------------------------------------------------------------------------------------------------------------------------------------------------------------------------------------------------------------------------------------------------------------------------------------------------------------------------------------------------------------------------------------------------------------------------------------------------------------------------------------------------------------------------------------------------------------------------------------------------------------------------------------------------------------------------------------------------------AAAGATTACAGATTGACTTATTTCACTCCCGACTACGTGACCAAGGACACTGATATTCTGGCAGCATTCCGAATGACTCCGCAACCCGGCGTGCCTGCTGAGGAAGCGGGAGCCGCGGTAGCCGCAGAGTCATCCACCGGCACGTGGACCACCGTCTGGACTGACGGGCTTACCAATCTTGATCGTTATAAGGGTCGATGCTATGGCATTGAAAAAGTGGCAGGGGAAAAGGATCAATATATTGCCTACGTGGCCTATCCCTTGGATCTGTTCGAGGAAGGCTCCGTTACCAATATGCTCACCTCCATAGTAGGTAACGTTTTCGGGTTTAAGGCCCTGCGGGCTCTGCGCCTGGAAGATCTGCGAATTCCTCCCGCTTATTCCAAGACCTTTCAGGGTCCGCCCCATGGTATCCAGGTCGAAAGGGATAAATTGAACAAGTACGGCCGTCCCTTGCTGGGATGTACCATCAAACCCAAACTAGGTCTGTCTGCCAAGAATTACGGTAGAGCCGTCTATGAATGTCTTCGTGGTGGACTCGATTTCACCAAGGATGATGAGAACGTAAATTCCCAGCCGTTCATGCGCTGGAGAGACCGTTTCGTATTTGTAGCAGAAGCCCTTAATAAGGCTCAGGCTGAAACGGGCGAAATTAAAGGCCATTATCTGAATGCAACCGCGGGCACATGCGAAGAAATGCTA?AAAGGGCACAATTCGCCAGGGAGCTGGGAGTGCCTATCGTCATGCATGACTATCTGACAGGAGGGTTTACTGCAAATACGAGTCTGGCTCATTATTGCCGAGACAACGGGCTACTCTTACACATCCACCGCGCGATGCATGCTGTTATTGACAGACAGAGGAATCATGGTATGCATTTCCGCGTATTGGCCAAGGCACTACGTATGTCCGGCGGAGATCACATCCACGCCGGCACCGTAGTGGGTAAGCTTGAAGGGGAGCGCGAAGTCACTTTAGGTTTCGTGGATTTACTCCGGGATGATTATATCGAGAAGGACCGGAGCCGTGGTATATACTTCACCCAGGATTGGGTGTCCATGCCTGGTGTCTTGCCTGTCGCTTCCGGAGGCATTCACGTTTGGCATATGCCAGCCTTGACCGAAATCTTTGGGGATGATTCTGTACTACAATTCGGGGGCGGAACTTTGGGCCACCCCTGGGGAAACGCGCCGGGCGCAGTAGCT
			AATCGTGTCGCCTTGGAAGCCTGCGTGCAAGCTCGTAATGAGGGACGCGACCTTGCTAGTGAGGGTAAAGAAGTTATTCGTGAAGCTAGTAAGTGGAG------------------------------------------------------------------------------------------------------------------------------------------------------------------------------------------------------------------------------------------------------------------------------------------------------------------------------------------------------------------------------------------------------------------------------------------------------------------------------------------------------------------------------------------------------------------------------------------------------------------------------------------------------------------------------------------------------------------------------------------------------------------------------------------------------------------------------------------------------------------------------------------------------------------------
		</sequence>
		<sequence>
			<taxon idref="Selaginella_sibirica"/>
			-----------------------------------------------------------------------------------------------------------------------------------------------------------------------------------------------------------------------------------------------------------------------------------------------------------------------------------------------------------------------------------------------------------------------------------------------------------------------------------------------------------------------------------------------------------------------------------------------------------------------------------------------------------------------------------------------------------------------------------------------------------------------------------------------------------------------------------------------TACACTCCCGACTACGTGACCAAGGATACTGATATTCTGGCAGCATTCCGAATGACTCCGCAACCCGGCGTGCCTGCTGAGGAAGCGGGAGCCGCGGTAGCCGCAGAGTCCTCCACCGGCACATGGACCACTGTCTGGACTGACGGGCTTACTAATCTTGATCGTTATAAGGGTCGATGCTATGGCATTGAAAAAGTGGCAGGGGAAAAGGATCAATATATTGCCTACGTGGCCTATCCCTTAGATCTGTTCGAGGAAGGCTCCGTTACCAATATGCTCACCTCCATAGTAGGTAACGTTTTCGGGTTTAAGGCCCTGCGGGCTCTGCGCCTGGAAGATCTGCGAATTCCTCCCGCTTATTCCAAGACCTTTCAGGGTCCGCCCCATGGTATCCAGGTCGAAAGGGATAAATTGAACAAGTACGGCCGTCCCTTGCTGGGATGTACCATCAAACCCAAACTAGGTCTGTCCGCCAAGAATTATGGCAGAGCCGTCTATGAATGTCTTCGCGGTGGACTCGATTTCACCAAGGATGATGAAAACGTAAATTCCCAGCCGTTCATGCGCTGGCGAGACCGTTTCGTATTTGTAGCAGAAGCCCTTTATAAGGCTCAGGCTGAAACGGGCGAAATTAAAGGCCATTATCTGAATGCAACCGCGGGCACATGCGAAGAAATGATAAAAAGGGCACAATTCGCCAGGGAGCTGGGAGTGCCTATCATCATGCATGACTATCTGACAGGAGGGTTTACTGCAAATACGAGTCTGGCTCATTATTGCCGAGACAACGGTCTACTCTTACACATCCATCGCGCGATGCATGCTGTTATTGACAGACAAAGGAATCATGGTATGCATTTCCGCGTATTGGCCAAGGCACTACGTATGTCCGGCGGAGATCACATCCACGCCGGCACCGTAGTGGGTAAGCTTGAAGGGGAGCGCCAAGTCACTTTAGGTTTCGTGGATTTGCTCCGGGATGATTATATCGAGAAGGACCGGAGCCGTGGTATGTACTTCACCCAGGATTGGGTGTCCATGCCCGGTGTCCTGCCTGTCGCTTCCGGAGGCATTCACGTCTGGCATATGCCAGCCTTGACCGAAATCTTTGGGGATGATTCTGTACTACAATTCGGGGGCGGAACTTTGGGCCACCCCTGGGGAAACGCGCCGGGCGCAGTAGCT
			AATCGTGTCGCCTTGGAAGC------------------------------------------------------------------------------------------------------------------------------------------------------------------------------------------------------------------------------------------------------------------------------------------------------------------------------------------------------------------------------------------------------------------------------------------------------------------------------------------------------------------------------------------------------------------------------------------------------------------------------------------------------------------------------------------------------------------------------------------------------------------------------------------------------------------------------------------------------------------------------------------------------------------------------------------------------------------------------------------------------
		</sequence>
		<sequence>
			<taxon idref="Selaginella_sulcata"/>
			-----------------------------------------------------------------------------------------------------------------------------------------------------------------------------------------------------------------------------------------------------------------------------------------------------------------------------------------------------------------------------------------------------------------------------------------------------------------------------------------------------------------------------------------------------------------------------------------------------------------------------------------------------------------------------------------------------------------------------------------------------------------------------------------------------------------------------------------------------------TACGAGACTAAGGATTCTGATATCCTGGCAGCATTCCGAATGACCCCGCAACCCGGCGTTCCCGCCGAGGAAGCGGGAGCCGCG?TAGCCGCG?A?TCCTCCACCGGCACATGGACTACGGTCTGGACCGACGGACTTACCAACCTCGATCGTTACAAGGGCCGGTGCTATGACATCGAACCTGTGGCCGGGGAGAAGGACCAATATATTGCCTACGTGGCTTACCCTTTGGATCTTTTTGAGGAAGGGTCCGTTA?CAACATGTTCACTTCCATCGTGGGTAACGTCTTTGGATTCAAGGCCCTACGCGCCTTGCGCTTGGAAGATTTGCGAATTCCTCCCGCCTATTCCAAGACCTTCCAGGGGCCGCCCCACGGGATCCAGGTCGAAAGGGATAAACTAAACAAGTATGGGCGCCCCCTGCTGGGATGTACCATCAAGCCCAAGTTGGGTCTATCCGCTAAAAACTATGGTAGAGCGGTCTATGAATGCCTACGCGGCGGACTAGACTTCACCAAAGATGACGAGAACGTCAACTCCCAACCATTCATGCGTTGGCGGGACCGTTTCGTATTCGTAGCGGAGGCTCTTAACAAGGCTCAGGCCGAAACAGGTGAGATTAAGGGTCATTACCTTAATGCTACCGCGGGCACGTGCGAAGAAATGATGAAAAGGGCGGCATTCGCGAGGGAGCTGGGGGCGCCTATCGTTATGCACGATTACCTAACCGGAGG?TTTACCGCGAATACGAGTCTAGCCTCTTACTGCCGGGACAACGGTCTACTGTTACACATCCATCGCGCGATGCATGCCGTTATTGACAGGCAAAGGAATCATGGTATTCATTTCCGCGTCCTGGCCAAGGCATTACGTATGTCCGGCGGAGATCATATCCACGCTGGCACCGTGGTGGGTAAGCTAGAGGGGGAACGCCAAGTCACTTTAGGCTTCGTGGATTTGCTCCGGGACGACTATATCGAGAAAGACCGGAGCCGCGGCATCTACTTCACCCAAGATTGGGTATCCATGCCTGGTGTCATACCTGTCGCCTCCGGGGGCATCCACGTCTGGCATATGCCCGCTCTGACCGAGATCTTTGGAGATGATTCTGTACTCCAATTTGGGGGCGGAACCCTGGGCCACCCTTGGGG?AACGCGCCGGGCGC?GTGGCC
			AACCGAGTCGCCTTGGAAGCCTGTGTGCAG?CCCGCAACGAAGGGCGTGACCTCGCCAGCGAGGGTAACGAAATTATTCGTGAAGCTAGCAAGTGGAGTCCCG-------------------------------------------------------------------------------------------------------------------------------------------------------------------------------------------------------------------------------------------------------------------------------------------------------------------------------------------------------------------------------------------------------------------------------------------------------------------------------------------------------------------------------------------------------------------------------------------------------------------------------------------------------------------------------------------------------------------------------------------------------------------------------------------------------------------------------------------------------------------------------------------------------------------
		</sequence>
		<sequence>
			<taxon idref="Selaginella_tamariscina"/>
			-----------------------------------------------------------------------------------------------------------------------------------------------------------------------------------------------------------------------------------------------------------------------------------------------------------------------------------------------------------------------------------------------------------------------------------------------------------------------------------------------------------------------------------------------------------------------------------------------------------------------------------------------------------------------------------------------------------------------------------------------------------------------------------------------------------------------------------------------TACACTCCCGATTACAAGACCAAAAACAGCGATATCCTGGCGGCGTTCCGAATGACTCCGCAACCCGGAGTGCCCGCCGAAGAGGCAGGAGCCGCAGTAGCTGCGGAATCCTCTACTGGTACATGGACCACCGTTTGGACCGACGGGCTTACCAATCTTGACCGTTATAAAGGTCGGTGCTACGATATCGAACCCGTCTCCGGGGAAAAAGATCAATACATTGCCTATGTAGCCTATCCTTTGGACTTGTTCGAGGAAGGTTCCGTTACCAACATGTTTACTTCCATTGTGGGTAATGTTTTTGGATTCAAGGCCTTACGAGCCCTGCGTTTGGAAGATCTGCGAATCCCCCCCGCTTATTCCAAAACCTTCGAGGGCCCGCCTCATGGTATCCAAGTCGAAAGGGATAAATCAAATAAATACGGCCGCCCCCTGCTGGGATGCACTATCAAACCCAAGTTAGGTCTATCTGCCAAAAACTATGGCAGAGCGTGCTATGAATGTCTTCGTGGTGGACTTGATTTCACCAAAGACGATGAAAACGTAAATTCCCAACCATTCATGCGTTGGCGGGACCGTTTCGTATTCGTAGCGGAAGCTCTTTATAAAGCTCAGGCCGAGACGGGCGAAATTAAGGGTCATTATCTGAATGCTACCGCGGGTACATGTGAAGAAATGATGAAAAGGGCAGAATTCGCTAGGGAATCGGGAGTGCCCATTGTCATGCATGACTATCTGACAGGGGGTTTTACCGCGAATACTAGTCTGGCTCATTATTGTCGAGACAATGGTCTACTCTTACATATCCATCGCGCGACGCATGCTGTTATTGACAGGCAAAAGAATCACGGTATCCATTTCCGTGTACTGGCTAAAGCACTACGCATGTCTGGCGGGGATCACATCCACGCCGGTACCGTGGTGGGTAAGCTTGAAGGAGAGCGCCAAGTTACCTTAGGTTTCGTGGATCTGCTCCGGGATGATTATATTGAAAAGGATCGGAGTCGCGGTATCTATTTCACCCAAGACTGGGTCTCCATGCCCGGCGTGCTGCCCGTTGCCTCCGGAGGCATTCACGTTTGGCATATGCCCGCCTTGACCGAAATCCCTGGAGATGATTCTGTATCACAATTCGGCGGGGGAACCTTGGGTCACCCTTGGGGTAACGCGCCAGGTGCAGTAGCT
			AATCGAGTTGCTTTGGAGGC------------------------------------------------------------------------------------------------------------------------------------------------------------------------------------------------------------------------------------------------------------------------------------------------------------------------------------------------------------------------------------------------------------------------------------------------------------------------------------------------------------------------------------------------------------------------------------------------------------------------------------------------------------------------------------------------------------------------------------------------------------------------------------------------------------------------------------------------------------------------------------------------------------------------------------------------------------------------------------------------------
		</sequence>
		<sequence>
			<taxon idref="Selaginella_uliginosa"/>
			------------------------------------------------------------------------------------------------------------------------------------------------------------------------------------------------------------------------------------------------------------------------------------------------------------------------------------------------------------------------------------------------------------------------------------------------------------------------------------------------------------------------------------------------------------------------------------------------------------------------------------------------------------------------------------------------------------------------------------------------------------------------------------------------------------------------------------------------------------ACGAGACTAAAGACACCGACATTCTGGCAGCATTCCGCATGACTCCGCAACCCGGCGTGCCTGCCGAAGAAGCTGGGGCTGCGGTAGCCGCAGAATCCTCCACGGGCACGTGGACCACTGTCTGGACCGACGGTCTAACCAACCTTGATCGTTATAAGGGTCGTTGCTACGACATTGACCCTGTGCCCGGGGAAAAAGATCAATATATTGCCTATGTGGCTTATCCCCTGGATCTGTTCGAAGAAGGTTCCGTCACCAACATGTTCACCTCCATCGTGGGTAATGTCTTTGGGTTTAAGGCTTTACGTGCTTTACGGCTGGAAGATTTACGAATCCCCCCTGCTTATTCAAAGACGTTCCAGGGCCCTCCGCATGGTATCCAGGTCGAAAGAGATAAGTTGAACAAGTATGGTCG?CCCCTGCTGGGATGCACCATCAAGCCCAAGCTGGGTCTATCCGCCAAGAACTATGGCAGGGCGGTTTATGAATGTCTTCGTGGTGGACTTGACTTCACCAAGGATGATGAGAACGTCAATTCCCAACCATTCATGCGTTGGCGGGACCGCTTTGTCTTCGTGGCGGAAGCCCTCAATAAGGCTCAGGCCGAGACGGGCGAAATTAAAGGTCATTACTTGAACGCTACTGCCGGCACGTGTGAAGAAATGATGAAAAGAGC?GAATTCGCCAGGGAATTGGGAGTGCCCATTGTTATGCACGACTATCTGACAGGGGGATTTACCGCGAATACGAGCTTGGCTCAATACTGCCGAGATAATGGTCTACTGCTACACATCCATCGCGCGATGCACGCCGTTATTGACAGGCAAAAGAATCATGGTATTCATTTCCGCGTCTTGGCCAAAGCATTACGTATGTCTGG?GGAGACCACATTCACTCCGGCACCGTAGTAGGTAAGCTCGAAGGAGACCGCCAAATAACCTTGGGTTTCGTAGATTTACTTCGGGATGACTACATACAGAAAGACAGCAGCAGGGGTATTTACTTCACCCAGGATTGGGTCTCTATGCCCGGTGTCCTACCTGTCGCTTCTGGGGGCATCCATGTTTGGCATATGCCCGCGTTGACCGAAATATTTGGAGATGACTCCGTACTACAATTCGGTGGGGGGACTTTGGGTCACCCTTGGGGAAACGCGCCGGGCGCGGTAGCC
			AACCGGGTTGCTTCGGAAGCTTGCGTGCAAGCCCGTAATGAAGGACGCGACCTTGCCAGTGAGGGTAACGACGTTATCCGCGAAGCTGCTAAGTGGAGTCCTG-------------------------------------------------------------------------------------------------------------------------------------------------------------------------------------------------------------------------------------------------------------------------------------------------------------------------------------------------------------------------------------------------------------------------------------------------------------------------------------------------------------------------------------------------------------------------------------------------------------------------------------------------------------------------------------------------------------------------------------------------------------------------------------------------------------------------------------------------------------------------------------------------------------------
		</sequence>
		<sequence>
			<taxon idref="Selaginella_utahensis"/>
			--------------------------------------------------------------------------------------------------------------------------------------------------------------------------------------------------------------------------------------------------------------------------------------------------------------------------------------------------------------------------------------------------------------------------------------------------------------------------------------------------------------------------------------------------------------------------------------------------------------------------------------------------------------------------------------------------------------------------------------------------------------------------------------------------------------------------AAAGATTACAGATTGACTTATTACACTCCCGACTACGTGACCAAGGATACTGATATTCTGGCAGCATTCCGAATGACTCCGCAACCCGGCGTGCCTGCTGAGGAAGCGGGAGCCGCGGTAGCCGCAGAGTCCTCCACCGGCACATGGACCACTGTCTGGACTGACGGGCTTACCAATCTTGATCGTTATAAGGGTCGATGCTATGGCATTGAAAAAGTGGCAGGGGAAAAGGATCAATATATTGCCTACGTGGCCTATCCCTTGGATCTGTTCGAGGAAGGCTCCGTTACCAATATGCTCACCTCCATAGTAGGTAACGTTTTTGGGTTTAAGGCCCTGCGGCGTCTGCGCCTGGAAGATCTGCGAATTCCTCCCGCTTATTCCAAGACCTTTCAGGGTCCGCCCCATGGTATCCAGGTCGAAAGGGATAAATTGAACAAGTACGGCCGTCCCTTGCTGGGATATACTATCAAACCCAAACTAGGTCTGTCCGCCAAGAATTATGGCAGAGCGTTCTATGAATGTCTTCGTGGTGGACTCGATTTCACCAAGGATGATGAAAACGTAAATTCCCAGCCGTTCATGCGCTGGCGAGACCGTTTCGTATTTGTAGCAGAAGCCCTTTATAAGGCTCAGGCTGAAACGGGCGAAATTAAAGGCCATTATCTGAATGCAACCGCGGGCACATGCGAAGAAATGATAAAAAGGGCACAATTCGCCAGGGAGCTGGGAGTGCCTATTATCATGCATGACTATCTGACAGGAGGGTTTACTGCAAATACGAGTCTGGCTCATTATTGTCGAGACAACGGTCTACTCTTACACATCCATCGCGCGATGCATGCTGTTATTGACAGACAAAGGAATCATGGTATGCATTTCCGCGTATTTGCCAAGGCACTACGTATGTCCGGCGGAGATCACATCCACGCCGGCACCGTAGTGGGTAAGCTTGAAGGGGAGCGCCAAGTCACTTTAGGTTTCGTGGATTTGCTCCGGGATGATTATATCGAGAAGGACCGGAGCCGTGGTATATACTTCACCCAGGATTGGGTGTCCATGCCCGGTGTCCTGCCTGTCGCTTCCGGAGGCATTCACGTCTGGCATATGCCAGCCTTGACCGAAATCTTTGGGGATGATTCTGTACTACAATTCGGGGGCGGAACTTTGGGCCACCCCTGGGGAAACGCGCCGGGCGCAGTAGCT
			AATCGTGTCGCCTTGGAAGCTTGCGTGCAAGCTCGTAACGAGGGGCGCGATCTTGCTAGTGAGGGTAAAGAAATTATTCGTGAAGCTAGTAAGTGGAGCCCTG-------------------------------------------------------------------------------------------------------------------------------------------------------------------------------------------------------------------------------------------------------------------------------------------------------------------------------------------------------------------------------------------------------------------------------------------------------------------------------------------------------------------------------------------------------------------------------------------------------------------------------------------------------------------------------------------------------------------------------------------------------------------------------------------------------------------------------------------------------------------------------------------------------------------
		</sequence>
		<sequence>
			<taxon idref="Isoetes_abyssinica"/>
			ACACACGTCCCTGCAAACTG-----------TTGAACTTGGTCCCT-TGTCCCCCCTTGA-GGGACCACACCCGGAGGTGTGGTTGCTCGCGCCTTGGCTCCCCT--------GCTACCTGGTT-GGCACCGA--GGGGTGGCGTCGAGCGGGGCTCCTTGCCGGTGCTGCCCACTAGCCGCGGGTGCTCGTGGGTTGGGCAAG-TGTTCCCCTCCTCCCGTGCCTCTCGAGGCTCGGGTGCCATTTGCATTGT---GTCCCGAGAACCTTTACGAGTCTTGTGTGGAAGGCTATTCT-GGGTCTTGG-----CGTCCTCGGGCGCCTCGCAC--CTGGGTGGCATGG-AAGATGGATTA-TTGTACCACTCTCAGCAACGGATATCTTGGCTCTTGCCACGATGAAGAACGCAGCGAAATGCGATACGTGATGTGAATTGCAGAACTCCGTGAATCATTGAATCTTTGAACGCAACTTGCGCCCGGGGCTTGTCCGA-GGGCATGTCTGGCTGAGCGTCTAAATCGTCCC-AATCGCTCGCA----AATGCGAAGCGCATGATGGCCGTCCATGGCAAGGTCCTGGTCGGCTGGAGTTCATCGGGAGG--ACGCCGC-ACACTAAATGCGTCGCGTGACTGGCGGGGTT-GGTTCGGGCATCCGTCTA------------------------GGTCCT-AGGCATT----GCCCCCC-ACCTGCCGAG-ACGTCGCTCGTCGCCGGAGGTGT-CGGTTTGATTCCCTT----GTGGCCGCTACCCAA---GAG-------------------------------------------------------TTTTGGCAGCATTCCGAATGACTCCCCAACCCGGAGTACCGCCTGAGGAAGCAGGAGCCGCAGTAGCTGCTGAATCTTCCACCGGTACATGGACCACTGTCTGGACCGATGGACTTACTAGCCTTGATCGTTACAAAGGTCGATGCTATGACATCGAACCCGTTGCTGGAGAAGAAAATCAATATATTGCCTATGTAGCTTATCCTTTGGATCTGTTCGAGGAAGGTTCTGTTACTAACATGTTCACTTCCATTGTAGGTAATGTATTTGGATTTAAAGCCTTACGAGCTCTACGTTTGGAAGATTTGCGAATTCCTCCTGCATATTCCAAAACCTTCCAAGGTCCACCTCACGGTATCCAAGTTGAAAGAGATAAATTGAACAAATATGGTCGTCCTTTGTTGGGATGTACTATTAAACCGAAATTAGGTTTATCCGCTAAAAACTACGGTAGAGCAGTTTATGAATGTCTTCGTGGTGGACTTGATTTTACTAAAGATGATGAAAACGTAAATTCTCAACCGTTTATGCGTTGGAGAGACCGTTTCTTATTCGTAGCAGAAGCTATTAATAAATCTCAAGCGGAAACGGGTGAGATTAAGGGTCATTACCTGAATGCTACCGCAGGTACATGTGAGGAAATGATAAAAAGGGCGGTATTTGCTAGAGAATTGGGAGCGCCTATTGTCATGCATGACTATTTGACAGGAGGTTTTACTGCAAATACTAGTTTAGCCCATTATTGTCGGGACAATGGTCTACTCCTTCACATTCACCGTGCAATGCATGCTGTTATTGACAGACAGAGAAACCATGGTATTCACTTCCGTGTATTAGCTAAAGCATTGCGTATGTCCGGTGGGGATCACATTCACTCCGGTACTGTGGTGGGTAAACTTGAGGGGGAACGTGAAGTAACTTTAGGTTTTGTTGATCTACTTCGTGACGACTACATTGAAAAAGACCGAAGTCGTGGTATTTATTTTACCCAAGATTGGGTATCTATGCCCGGTGTTATGCCTGTAGCTTCAGGGGGTATTCACGTTTGGCATATGCCCGCTCTGACCGAAATCTTTGGAGATGATTCTGTATTACAATTCGGTGGTGGAACTTTGGGACACCCCTGGGGGAATGCACCAGGTGCAGCAGCT
			AACCGAGTTGCTTTAGAAGCTTGTGTACAAGCTCGTAACGAAGGACGTGATCTTGCTCGTGAAGGTAATGAGGTTATTCGCGAAGCTTGTAAATGGAGTCCTG-------------------------------GTATCAAGTCGATCGGTT-----AATAATGAATGAATAAAGTTACACTTACATCTCGCCTTACCTATTCAGATTCAATATAAATTAGTCAATTTCTATTCTAGCTCATACTCCCAATAAGTGTAAGAGAGTTCTTTCTATTCTATTCTATTCT-----TAGGTGAAAA--------TTTCACGGAATTCTATGTAGAATGGGAATTTCGATCATAAAGACTAATTAGCTTTTTT------------------TTCTCATTTGAAAATTGAATACTTTAATTTCTTTCTATTCTCATCAACCAACCAGTTTAACACTTAAGAGGTTYTGGGTCAATCTGGGTAAGACTCAGGAAGAAACTTGAACAGAATCCGCACCTCCTATATCAAAAGTATTTTCTTCCAGATTATGAATAATAAATTAATTGGGCATTATCTTCTGTTTCCGTGGGTATATCATTGGTGTAAGTGGTGC----AGAAAGGAGCTGCTCCCCCTTTCATCCTCTTTCC-TCAAAAAGTAATTGATATCT-----ACGCAAATATTTGTTTGGAAACAAACATTTCAG-------CGAAAAA------------------GACTTACTAAGATGAAGATCTCACTAAAATTAAAGCGAAAAGGTTG---CATCACATATCAAGAACAATATACAATGGTAGTGTTTCACCATCGGGGAAGTATCTCCGCCCGAAGATAGGCAAGTATAGTA---------------GGACGGATATTCTATTCATTGTC--TTGCAAAAATTTTGAGCATTTGTCGAGCAGACCTTATCCTTGCAAGAGTTATCAATTGAATTGTAGGGAG----------
		</sequence>
		<sequence>
			<taxon idref="Isoetes_asiatica"/>
			ACACACGTCCGTGCAAACCG-----------TTGAACCGTTT-CCT-TGTCCCCT-TTGA-GGGGCCACACCTGGAGGCGTGGCTGCTCGCGTCATGGCTCCCCTA---CTCGGTTACCTTGCGAGGCACCAA--GGGGTGGCGTCGGGCGGGGCTCCTTGCCGGTGCCGTCCACGTGCT-CGGGTGCGCGTGGGCCGGGCAAG-TGTTCCCCTCCTCCCGTGCCTCTCGGGGCTCGGGTGCCATTTGCATTGC---GTCTCGGGAACC-TTATGTGTTTTGGATGGCGAGCGACTCT-GGATTGGGGGGG--TCTTCTGGGCCGCCCCGCA---CCAGCTAGCTAT--ATGATGGA----TAGTACCACTCTCAGCAACGGATATCTTGGCTCTTGCCACGATGAAGAACGCAGCGAAATGCGATACGTGATGTGAATTGCAGAACTCCGTGAATCATTGAATCTTTGAACGCAACTTGCGCCCGGGGCTT------------------------------------------------------------------------------------------------------------------------------------------------------------------------------------------------------------------------------------------------------------------------------------------------------------------------------------------------------------------------------------------------------------------------------------------------------------CATGGACCACTGTCTGGACCGATGGACTTACTAGCCTTGATCGTTACAAAGGTCGATGCTATGACATCGAACCCGTTGCTGGAGAAGAAAATCAATATATTGCCTATGTAGCTTATCCTTTGGATCTGTTCGAGGAAGGTTCTGTTACTAACATGTTCACTTCCATTGTAGGTAATGTATTTGGATTTAAAGCCTTACGAGCTCTACGTTTGGAAGATTTGCGAATTCCTCCTGCATATTCCAAAACCTTCCAAGGTCCACCTCACGGTATCCAAGTTGAAAGAGATAAATTGAACAAATATGGTCGTCCTTTATTGGGATGTACTATTAAACCGAAATTAGGTTTATCCGCTAAAAACTACGGTAGAGCAGTGTATGAATGTCTTCGTGGTGGACTTGATTTTACTAAAGATGATGAAAACGTAAATTCTCAACCGTTTATGCGTTGGAGAGACCGTTTCTTATTCGTAGCAGAAGCTCTTAATAAATCTCAAGCGGAAACGGGTGAGATTAAGGGTCATTACCTGAATGCTACCGCAGGTACATGTGAGGAAATGATGAAAAGGGCGGTATTCGCTAGAGAATTGGGAGCGCCTATTGTCATGCATGACTATTTGACAGGAGGTTTTACTGCAAATACTAGTTTAGCCCATTATTGTCGGGACAATGGTCTACTCCTTCACATTCACCGTGCAATGCATGCTGTTATTGACAGACAGAGAAACCATGGTATTCACTTCCGTGTATTAGCTAAAGCATTGCGTATGTCCGGTGGGGATCACATTCACTCCGGTACTGTGGTGGGTAAACTTGAAGGGGAACGTGAAGTAACTTTAGGTTTTGTTGATCTACTTCGTGACGACTACATTGAAAAAGACCGAAGTCGTGGTATTTATTTTACCCAAGATTGGGTATCTATGCCTGGTGTTTTGCCTGTAGCTTCAGGGGGTATTCACGTTTGGCATATGCCCGCTCTGACCGAAATCTTTGGAGATGATTCTGTATTACAATTTGGTGGTGGAACTTTGGGACACCCCTGGGGGAATGCACCAGGTGCAGTAGCT
			AACCGAGTTGCTTCAGAAGCTTGTGTACAAGCTCGTAACGAAGGACGTGATCTTGCTCGTGAAGGTAATGAGATTATTCGCGAAGCTTGTAAATGGAGTCCTG-----GCTGATTTTACTGATAAAGATCCTTGGTATCAAGTCGATCGGTTCGGTTAATAATGAATGAATAAAGTTACACTTACATCTCGCCTTACCTATTCACATTCAATATAAATTAGTCAATTTCTATTCTAGCTCATACTCCCAATATGTGTAAGAGAGTTCTTTCTATTCTATTCTATTCT-----TAGGTGAAAATGAAGGACTTTCGCGGAATTCTATGTAGAATGGGAATTTCGATCATGAATACTAATTAGC----------------------------------AAAATTGAATACTTTAATTTATTTCTATTCTCATCAACCAACCAGTTTAACACTTAAGAGGTTCCGGGTCAATCTGGGTAAGACTCAGGAAGAAACTTGAACAGAATCTGTACCTCCTATATCAAAAGTATTTTCTTCCAGGTTATGAATAATAAATTAATTGGGCATTATCCCTTGTTTCCGGGGGTATATCGTTGGTGTAAGTGGTGC----AGAAAGGA-----TTCTCCTTTCATTCTCTCTCC-TCAAAAAGTAATTGATATCT-----ACGCAAATATTTGTTTGGAAACAAATGTTTCAGCTTTGTGC------------------------GACTTACTAATACTAAGATCTCACTAATATTAAAGCAACTAGGTTG---CATCACATATCAAGAATAATATACAATGGTAGTGTTTCACCATCGGGGAAGTATCTCCGCCCGAAGATAGGCAAGTATAGTA---------------GGACGGATATTCTATTCATCGTC--TTGCAAAAATTTTGAGTATTTGTCGAGCAGACCTTATCCTTGCAAGAGTTATCAATTGAATTGTAGGGAGGGACCCA---
		</sequence>
		<sequence>
			<taxon idref="Isoetes_australis"/>
			ACACACGTCCCTGCACACTGTTGGATTG---TTGAACGA--------TGTCCCCT-CCGA-GGGGCCGCACCCGGAGGTGCGGTCGCTCACGTCCCCCTCCT-----------GTTACCTGGAC-GGCGCCGAT-GGGGCGGCGT-GGGCGGGTCTCTTGGCCGGTGCCTCCCACAT----TGCGCAGGTGTGGGTT--CCAAG-GTCCCCCCTCCTCCCGGGCCA---CGTGTCCGGTTGCC--TTGCATTCC---GTCCCTTGACCC-TTATGTTTGTTGTGTGGCAAGCTGCCCG-GCGTGGAG------GATCCTCGGGTCCTTTGCAT--CGGGCTAGCGCGGAAAGATGGAA---AAGTACCACTCTCAGCAACGGATATCTTGGCTCTTGCCACGATGAAGAACGCAGCGAAATGCGATACGTGATGTGAATTGCAGAACTCCGTGAATCATTGAATCTTTGAACGCAACTTGCGCCCGAGGCTTGTCCAA-GGGCATGTCTGGCTGAGCGTCTAA-TCATCTC--ATCGCTCGCACT-GGTTGCGAAGCGCATCTTGGTCGTCCATGGCTCG-TCCTGGTCGGCTGGAGTGAATGCGGAGA--TCGTCGTGAGATTGGATGTTTCGGGTGACTGGCGGGTTT-GGTTCGGGTGCGTCTACATCCCTTGCCCT---------GGCATGGTTGCAGGCGTGT--------------TGCCGGC-ATGTCGCCCGTTGCCTCTTGTCC-CGGCT--TCTCCTCT----GTGGCTGCCAACTCGAAAAAG---------AGATTAACTTATTATACTCCTGATTATAAGACCAAAGACACCGATATTCTGGCGGCGTTCCGAATGACTCCCCAACCCGGAGTACCACCTGAGGAAGCAGGAGCCGCAGTAGCTGCTGAATCTTCCACCGGTACATGGACCACTGTCTGGACCGATGGACTTACTAGCCTTGATCGTTACAAAGGTCGATGCTATGACATCGAACCCGTTGCCGGAGAAGAAAATCAATATATTGCCTATGTAGCTTATCCTTTGGATCTGTTCGAGGAAGGTTCTGTTACTAACATGTTCACTTCCATTGTAGGTAATGTATTTGGATTTAAAGCCTTACGAGCTCTACGTTTGGAAGATTTGCGAATTCCTCCTGCATATTCCAAAACCTTCCAAGGTCCACCTCACGGTATCCAAGTTGAAAGAGATAAATTGAACAAATATGGTCGTCCTCTATTGGGATGTACTATTAAACCGAAATTAGGTTTATCCGCTAAAAACTACGGTAGAGCAGTTTACGAATGTCTTCGTGGTGGACTTGATTTTACTAAAGATGATGAAAACGTAAATTCTCAACCGTTCATGCGTTGGAGAGACCGTTTCTTATTTGTAGCAGAAGCTATTAATAAATCTCAAGCGGAAACGGGTGAGAATCAGGGTCATTACCTGAATGCTACCGCAGGTACATGTGAGGAAATGATAAAAAGGGCGGTATTTGCTAGAGAATTGGGAGCGCCTATTATCATGCATGACTATTTGACAGGAGGTTTTACTGCAAATACTAGTTTAGCCCATTATTGTCGGGATAATGGTCTACTCCTTCACATTCACCGTGCAATGCATGCTGTTATTGACAGACAGAGAAACCATGGTATTCACTTCCGTGTATTAGCTAAAGCATTGCGTATGTCCGGTGGGGATCACATTCACTCCGGTACTGTGGTGGGTAAACTTGAGGGGGAACGCGAAGTAACTTTAGGTTTCGTTGATCTACTTCGTGACGACTACATTGAAAAAGACCGAAGTCGTGGTATTTATTTTACCCAAGATTGGGTATCTATGCCTGGTGTTATGCCTGTAGCTTCAGGGGGTATTCACGTTTGGCATATGCCCGCTCTGACCGAAATCTTTGGAGATGATTCTGTATTACAATTCGGTGGTGGAACTTTGGGACACCCCTGGGGGAATGCACCAGGTGCAGTAGCT
			AACCGAGTTGCTTTAGAAGCTTGTGTACAAGCTCGTAACGAAGGACGTGATCTTGCTCGTGAAGGTAATGAGGTTATTCGCGAAGCTTGTAAATGGAGTCCTG-----------------------------------------------------------TGAACGAATAAAGTTACACTTACATCTCGCTTTACCTATTCACATTTAATAGAAATTAGTCAATTTCTATTCTAGCTCATACTCCCAATATGTGTAAGAGAGTTCTTTCTATTCTATTCTATTAT-----TAGGTGAAAATGAATAACTTTCGCGGAATTCTATGTAAAATGGGAATTTTGATCATAAATACTAATTAGCTCTTTTTTT---------------TTATCATTTTAAAATAAAATACTTTAATTTATTTCTATTCTCATCAGCCAACCAGTTTAACACTTAAGAGGTTCTGGGTCAATCTGGGTAAGACTCCGGAAGAAACTTTAGCAGAATCTGCACCTTCTATATTAAGAGTATTTTATTTCAGGTTATGAATAATAAATTAATTGGGCATTATTCTCTGTTTCCGGGGGTATATCGTTGGTGTAAGTGGTGCATGCAGAAAGGAGCTGCTCCTTCTTTCATTCTCTCTCC-TCAAAAAGTAATTGATATCT-----ACACAAATATTTGTTTGGAAACAAAGGTTTCAGCTTTGTTCAAAGAAAAAAAAAAAA--------GACTTACTAAGATGAAGATCTCACTAATATTAAAGCCACTAGGTTG---CATTACATATCAAGAACAATATAC----------------------------------------------------------------------------------------------------------------------------------------------------------------------------------
		</sequence>
		<sequence>
			<taxon idref="Isoetes_capensis"/>
			ACACACGTCCGTGCCCACCG-----------TTGAATTGTTGGAAA-TGTCCCCC-CCGA-GGGGCTGCACTTGGAGGTGCAGTTGCTCTCGCCCCCCC-------------GGTTACCTGGAATGGCATCGATGGGGGAGGCGT-GGGCGGGGATCTTTGCTGGTGTCACCCACCTGCC-CGGGTTCGTGTGGGTTG-CAAAG--TCCCCCCTCCTCCCGGTCCT---TGTGTCCGGGTGCCATTTGCAT-GCTTGGTTATGGGAGCCTTTACATGTTTTGTGTGGCA-GCGACTCC-AGTGGATGG-----GATCATCGGGTGTCCCGTTCATTTGGATAGCGGAA-AGGATGGTT---AAGTACAACTCTCAGCAACGGATATCTTGGCTCTTGCCACGATGAAGAACGCAGCGAAATGCGATACGTGATGTGAATTGCAGAACTCCGTGAATCATTGAATCTTTGAACGCAACTTGCGCCCGGGGCTTGTCCGA-GGGCATGTCTGACTGAGCGTCTAA-TTGTCCCCAGTCGCTCGC----GAATGCGAAGCGCAGCTTGGCCGTCCATGGCATGATCCTGGTCGGCTGGAGTGCATTTGGAGAGTACGTCGC-ACGCTAGGCGCGGCGCGTGACTGGCGGGGTT-GGTGACCGTTCGTCTATCTCTAAGCCAACTTCGATG-TGGCTGGTCTT-AGGCGT-----GCCCCC--ACCTGCCATT-GCGTTGCCCCGCGCT---------CGGCTCGAATTTCTCCTTTGTGGCTAGAACTCAAA--GAG-------------------------CTCCTGATTATAAGACCAAAGACACCGATATTCTGGCAGCGTTCCGAATGACTCCCCAACCCGGAGTACCGCCTGAGGAAGCAGGAGCCGCAGTAGCTGCTGAATCTTCCACCGGTACATGGACCACTGTCTGGACCGATGGACTTACTAGCCTTGATCGTTACAAAGGTCGATGCTATGACATCGAACCCGTTGCTGGAGAAGAAAATCAATATATTGCCTATGTAGCTTATCCTTTGGATCTGTTCGAGGAAGGTTCTGTTACTAACATGTTCACTTCCATTGTAGGTAATGTATTTGGATTTAAAGCCTTACGAGCTCTACGTTTGGAAGATTTGCGAATTCCTCCTGCATATTCCAAAACCTTCCAAGGTCCACCTCACGGTATCCAAGTTGAAAGAGATAAATTGAACAAATATGGTCGTCCTTTATTGGGATGTACTATTAAACCGAAATTAGGTTTATCCGCTAAAAACTACGGTAGAGCAGTTTATGAATGTCTTCGTGGTGGACTTGATTTTACTAAAGATGATGAAAACGTAAATTCTCAACCGTTTATGCGTTGGAGAGACCGTTTCTTATTCGTAGCAGAAGCTATTAATAAATCTCAAGCGGAAACGGGTGAGATTAAGGGTCATTACCTGAATGCTACCGCAGGTACATGTGAGGAAATGATAAAAAGGGCGGTATTTGCTAGAGAATTGGGAGCGCCTATTGTCATGCATGACTATTTGACAGGAGGTTTTACTGCAAATACTAGTTTAGCCCATTATTGTCGGGACAATGGTCTACTCCTTCACATTCACCGTGCAATGCATGCTGTTATTGACAGACAGAGAAACCATGGTATTCACTTCCGTGTATTAGCTAAAGCATTGCGTATGTCCGGTGGGGATCACATTCACTCCGGTACTGTGGTGGGTAAACTTGAGGGGGAACGCGAAGTAACTTTAGGTYTCGTTGATCTACTTCGTGACGACTACATTGAAAAAGACCGAAGTCGTGGTATTTATTTTACCCAAGATTGGGTATCTATGCCTGGTGTTTTGCCTGTAGCTTCAGGGGGTATTCACGTTTGGCATATGCCCGCTCTGACCGAAATCTTTGGAGATGATTCTGTATTACAATTCGGTGGTGGAACTTTGGGGCACCCCTGGGGGAATGCACCAGGTGCAGTAGCT
			AACCGAGTTGCTTTAGAAGCTTGTGTACAAGCTCGTAACGAAGGACGTGATCTTGCTCGCGAAGGTAATGAGGTTATTCGCGAAGCTTGTAAATGGAGTCCTGTGTTTGTTGATTTTACTGATAAAGATCCTTGGTATCAAGTCGATCGGTT-----AATAATGAATGAATAAAGTTACACTTACATCTCGCTTTACCTATTCACATTCAATATAAATTAGTCAATTTCTATTCTAGCTCATACTCCCAATATGCGTAAGAGAGTTCTTTCTATTCTATTCTATTAT-----TAGGTAAAAATGAAGGACTTTCGCGGAATTCTATGTAGAATGGGAATTTCGATCATAAATACTAATTAGCTCTTTTCTTTTTTTTTTTTTTTTTCTCTCATTTGAAAATCGAATACTTTAATTTCTTTCTATTCTCATCAACCAACCAGTTTAACATTTAAGAGGTTCTGGGGCAATCTGGGTAAGACTCAGGAAGAAACTTGAACAGAATCTGCACCTCCTATATCAAAAGTATTTTCTTCCAGGTTATGAATAATAAATTAATTGGGCATTATCCCCTGTTTCCGGGGGTATATCGTTGGTGTAAGTGGTGC----AGAAAGGAGCTGCTCCTCCTTTCATTCTCTCCTCATCGAAAAGTAATTGATATCT-----ACGCAAATATTTGTTTGGAAACAAAGGTTTCAGTTTTGTTCGAAGAAGAAAAAAAA---------GACTTACTAAGATGAAGATCTCACTAATATTAAAGCAACTAGGTTG---CATCACATATCAAGAACAATATACAATGGTAGTGTTTCACCATCGGGGAAGTATCTCCGCCCGAAGATAGGCAAGTATAGTA---------------GGACGTCTATTC-----ATCGTC--TTGCAAAAATTTTGAACATTTGTCGAGCAGACCTTATCCTTGCAAGAGTTATCAATTGAATTGTAGGGAGGGACCCACGT
		</sequence>
		<sequence>
			<taxon idref="Isoetes_coreana"/>
			ACACACGTCCGTGCAAACCG-----------TTGAACCGTTT-CCT-TGTCCCC--CTGA-GGGGCCACACCTGGAGGTGTGGCTGCTCGCGCCATGGCTCCCCTAAA-CTCGGTTACCTTGCGAGGCACCAA--GGGGTGGCGTCGGGCGGGGCTCCTTGCCGGTGCCGTCCACACGCT-CGGGTGCGCGTGGATTGGGCAAG-TGTTCCCCTCCTCCCGTGCCTCTCGGGGCTCGGGTGCCATTTGCATTGC---GTTTCGGGAACC-TTATGTGTCTTGGATGGTGAGCGACTCT-GGATTGGGGGGG--TCTTCCCGGCCGCCCCGCA---CCGGATAGCGAA--ATGATGGA----TAGTACCACTCTCAGCAACGGATATCTTGGCTCTTGCCACGATGAAGAACGCAGCGAAATGCGATACGTGATGTGAATTGCAGAACTCCGTGAATCATTGAATCTTTGAACGCAACTTGCGCCCGGGGCTTGTCCGA-GGGCATGTCTGGCTGAGCGTCTAA-TCGTCCC-TCTCGCTCGCACT-GAATGCGAAGCGCAAATTGGCCGTCCATGGCAAGCACGTGGTCGGCTGGAGTGCATAGGGAGG--ACGCCGC-ACTCTAAATGCGTCGCGTGACTGGCGGGGTT-GGTTCGGGTTATCGTTTGCTTCCGGCTGC---------GGCTGGTCCT-AGGCGGT----GCCCCCCCACCTGCCAAC-ATGTTGCTCGTCGCT-AAGGTGT-CGGCT-GGTTCCCTTGT--GTGGCCACT----------------------------------------------------------------------------------------------------------------------------------TAGCTGCTGAATCTTCCACCGGTACATGGACCACTGTCTGGACCGATGGACTTACTAGCCTTGACCGTTACAAAGGTCGATGCTATGACATCGAACCCGTTGCTGGAGAAGAAAATCAATATATTGCCTATGTAGCTTATCCTTTGGATCTGTTCGAGGAAGGTTCTGTTACTAACATGTTCACTTCCATTGTAGGTAATGTATTTGGATTTAAAGCCTTACGAGCTCTACGTTTGGAAGATTTGCGAATTCCTCCTGCATATTCCAAAACCTTCCAAGGTCCACCTCACGGTATCCAAGTTGAAAGAGATAAATTGAACAAATATGGTCGTCCTTTATTGGGATGTACTATTAAACCGAAATTAGGTTTATCCGCTAAAAACTATGGTAGAGCAGTGTATGAATGTCTTCGTGGTGGACTTGATTTTACTAAAGATGATGAAAACGTAAATTCTCAACCGTTTATGCGTTGGAGAGACCGTTTCTTATTCGTAGCAGAAGCTATTAATAAATCTCAAGCGGAAACGGGTGAGATTAAGGGTCATTACCTGAATGCTACTGCAGGTACATGTGAGGAAATGATGAAAAGGGTGGTATTCGCTAGAGAATTGGGAGTGCCTATTGTCATGCATGACTATTTGACAGGAGGTTTTACTGCAAATACTAGTTTAGCCCATTATTGTCGGGACAATGGTCTACTCCTTCACATTCACCGTGCAATGCATGCTGTTATTGACAGACAGAGAAACCATGGTATTCACTTCCGTGTATTAGCTAAAGCATTGCGTATGTCCGGTGGGGATCACATTCACTCCGGTACTGTGGTGGGTAAACTTGAAGGGGAACGTGAAGTAACTTTAGGTTTTGTTGATCTACTTCGTGACGACTACATTGAAAAAGACCGAAGCCGTGGTATTTATTTTACCCAAGATTGGGTATCTATGCCTGGTGTTTTGCCTGTAGCTTCAGGGGGTATTCACGTTTGGCATATGCCCGCT------------------------------------------------------------------------------------------
			------------------------------------------------------------------------------------------------------------GCTGATTTTACTGATAAAGATCCTTGGTATCAAGTCGACCGGTT-----AATAATGAATGAATAAAGTTACACTTACATCTCGCCTTACCTATTCACATTCAATAAAAATTAGTCAATTTCTATCCTAGCTCATACTCCCAATATGTGTAAGAGAGTTCTTTCTATTCTATTCTATTCT-----TAGGTGAAAATGAAGGACTTTCACGGAATTCTATGTAGAATGGGAATTTAGATCATGAATACTAATTAGC----------------------------------AAAATTGAATACTTTAATTTCTTTCTATTCTCATCAACCAACCAGTTTAACACTTAAGAGGTTCCGGGTCAATCTGGGTAAGACTCAGGAAGAAACTTGAACAGAATCTGTACCTCCTATATCAAAAGTATTTTCTTCCAGGTTATGAATAATAAATTAATTGGGCATTATCCTTTGTTTCCGGGGGTATATCATTGGTGTAAGTGGTGC----AGAAAGGA-----TTCTCCTTTCATTCTCTCTCC-TCAAAAAGTAATTGATATCTACTCTACGCAAATATTTGTTTGGAAACAAATGTTTCAGCTTTGTTC------------------------GACTTACT------AAGATCTCACTAATATTAAAGCAACTAGGTTG---CATCACATATCAAGAATAATATACAATGGTAGTGTTTCACCATCGGGGAAGTATCTCCGCCCGAAGATAGGCAAGTATAGTA---------------GGACGGATATTCTATTCATCGTC--TTGCAAAAATTTTGAGTATTTGTCGAGCAGACCTTATCCTTGCAAGAGTTATCAATTGAATTGTAGGGAGGGACCCA---
		</sequence>
		<sequence>
			<taxon idref="Isoetes_coromandelina"/>
			ACACACGTCCGTGCACACCGTTGGATGGTTAGTTTA-------CCT-TGTCCCC--TCGT-GGGGCCGCACCCGGAGGTGCGGCCGCTTGCGCCACCCTT-------------GCTACCTGGCATGGCACCGAT-GGGGTGGCGT-GGGCGGGGCTCTTGGCCGGTGCCTCCCGCCTGCC-TGGACTCGTGCGGGTT--CCAAGAGGCCCCCCTCCTCCCGGGCCT---TGTGTCCGGGGGCC--TTGCATTTC---GGCCCGTGACCCTTTAAGCG--TTGTGTGGAATGCGACTCT-CGGTTTGTGGGG--GACCCCCGGGTCCTCCGCAC--CGTGATAGCGGTGAAGGATGTC----TAGTACCACTCTCAGCAACGGATATCTTGGCTCTTGCCACGATGAAGAACGCAGCGAAATGCGATACGTGATGTGAATTGCAGAACTCCGTGAATCATTGAATCTTTGAACGCAACTTGCGCCCGGGGCTTGTCCGA-GGGCATGTCTGACTGAGCGTCTAA-TCGTCCC-TCTCGCTCACACT-CGTTGTGAAGCGCAGCTTGGCCGTCCATGGCGTGCTCCTGGTCGGCTGGAGTTCATGTGGAGG--ATGTCGCAAGACTAGTTGCGTCGTGTGACTGGCGGGGTT-GGTTCTGGCGTGTCTGTTGTCCCCATGCCCTGGCGGTTGGGCGGCTTC-GGGCACGCTT-GCCCCC--ACCTGCCGGC-ATGTCACCCGTCGTGCTCCGTCT-TGGCT--CCTCCTCT----GTGGCAACTTCCCAAAAC------------AGATTAAATTATTATACTCCTGATTATAAGACCAAAGACACCGATATTCTGGCGGCGTTCCGAATGACTCCCCAACCCGGAGTACCACCTGAGGAAGCAGGAGCCGCAGTAGCTGCTGAATCTTCTACCGGTACATGGACCACTGTCTGGACCGATGGACTTACTAGCCTTGATCGTTACAAAGGTCGATGCTATGACATCGAACCCGTTGCCGGAGAAGAAAATCAATATATTGCCTATGTAGCTTATCCTTTGGATCTGTTCGAGGAAGGTTCTGTTACTAACATGTTCACTTCCATTGTAGGTAATGTATTTGGATTTAAAGCCTTACGAGCTCTACGTTTGGAAGATTTGCGAATTCCTCCTGCATATTCCAAAACCTTCCAAGGTCCACCTCACGGTATCCAAGTTGAAAGAGATAAATTGAACAAATATGGTCGTCCTCTATTGGGATGTACTATTAAACCGAAATTAGGTTTATCCGCTAAAAACTACGGTAGAGCAGTTTATGAATGTCTTCGTGGTGGACTTGATTTTACTAAAGACGATGAAAACGTAAATTCTCAACCGTTCATGCGTTGGAGAGACCGTTTCTTATTTGTAGCAGAAGCTCTTAATAAATCTCAAGCGGAAACGGGTGAGATTAAGGGTCATTACCTGAATGCTACCGCAGGTACATCTGAGGAAATGATAAAAAGGGCGGTATTTGCTAGAGAATTGGGAGTACCTATTGTCATGCATGACTATTTGACAGGAGGTTTTACTGCAAATACTAGTTTAGCCCATTATTGTCGGGACAATGGTCTACTTCTTCACATTCACCGTGCAATGCATGCTGTTATTGACAGACAGAAAAACCATGGTATGCACTTCCGTGTATTAGCTAAAGCATTGCGTATGTCCGGTGGGGATCACATTCACTCCGGTACCGTGGTGGGTAAACTTGAGGGGGAACGCGAAGTAACTTTAGGTTTCGTTGATCTACTTCGTGACGACTACATTGAAAAAGATCGAAGTCGTGGTATTTATTTTACCCAAGATTGGGTATCTATGCCTGGTGTTATGCCTGTAGCTTCAGGGGGTATTCACGTTTGGCATATGCCCGCTCTGACCGAAATCTTTGGAGATGATTCTGTATTACAATTCGGTGGTGGAACTTTGGGACACCCCTGGGGGAATGCACCAGGTGCAGTAGCT
			AACCGAGTTGCTTTAGAAGCTTGTGTACAAGCTCGTAACGAAGGACGTGATCTTGCTCGTGAAGGTAATGAGATTATTCGCGAAGCTGCTAAATGGAGTCCTGTGTTTGCTGATTTTACTGATAAAGATCCTTGGTATCAAGTCGATCGGTT-----AATAATGAATGAATAAAGTTACACTTACATCTCGCTTTACCTATTCACATTCAATAGAAATTAGTCAATTTCTATTCTAGCTCATACTCCCAATATGTGTAAGAGAGTTCTTTCTATTCTATTCTATTAT-----TAGGTGAAAATGAAGGACTTTCACGTAATTCTATGTAGAATGGGAATTTCGATAATAAATACTAATTAGCTCTTTTCTTTTTTTTTTT------TTTTTTTTTGAAAATCCAATACTTTAATTTCTTTCTATTCTCATCAGCCACCCAGTTTAACACTTAAGAGGTTCTGGGTCAATCTGGGTAAGACTCAGGAAAAAACTTTAACAGAATCTGCACCTCCTATATCAAAAGTATTTTATTTCAGGTTATGAATAATAAATTAATTGGGCATTATCCTCTGTTTCCGGAGGTATATCGTTGGCGTAAGTGGTGC----AGAAAGGAGCTGCTCCTCCTTTCATTCTCTCC---TCAAAAAGTAATTGATATCT-----ACACAAATATCTGTTTGGAAAAAAAGGTTTCGGTTTTGTTCGAAGAAAAAAAAAAAAAAAAAAA-GACTTACTAAGATGAAGATCTCATTAATATTAAAGCAACTAGGTTG---CATCACATATCAAGAACAATATACAATGGTAGTGTTTCACCATCGGGGAAGTACCTCCGCCCGAAGATAGGAAAATATAGTA---------------GGACGGATATTCTATTCATCGTC--TTGCAAAAATTTTGAACATTTGTCGAGCAGACCTTATCCTTGCAAGAGTTATCAATTGAATTGTAGGGAGGGACCCACGT
		</sequence>
		<sequence>
			<taxon idref="Isoetes_drummondii"/>
			ACACACGTCCGTGCAAACCG-----------TTGAACCGTTT-CCT-TGTCCCC--CTGA-GGGGCCACACCTGGAGGTGTGGCTGCTCGCGCCATGGCTCCCCTA---CTCGGTTACCTTGCGAGGCACCAA--GGGGTGGCGTCGGGCGGGGCTCCTTGCCGGTGCCGTCCACACGCT-CGGGTGCGCGTGGATCGGGCAAG-TGTTCCCCTCCTCCCGTGCCTCTCGGGGCTCGGGTGCCATTTGCATTGC---GTTTCGGGAACC-TTATGTGTCTTGGATGGTGAGCGACTCT-GGATTGGGGGGG--TCTTCCCGGCCGCCCCGCA---CCGGATAGCGAA--ATGATGGA----TAGTACCACTCTCAGCAACGGATATCTTGGCTCTTGCCACGATGAAGAACGCAGCGAAATGCGATACGTGATGTGAATTGCAGAACTCCGTGAATCATTGAATCTTTGAACGCAACTTGGGCCCGGG------------------------------------------------------------------------------------------------------------------------------------------------------------------------------------------------------------------------------------------------------------------------------------------------------------------------------------------------------------------------------------------ATGACTCCCCA-CCCGGAGTACCACCTGAGGAAGCAGGAGCCGCAGTAGCTGCTGAATCTTCCACCGGTACATGGACCACTGTCTGGACCGATGGACTTACTAGCCTTGATCGTTACAAAGGTCGATGCTATGACATCGAACCCGATGCTGGAGAAGAAAATCAATATATTGCCTATGTAGCTTATCCTTTGGATCTGTTCGAGGAAGGTTCTGTTACTAACATGTTCACTTCCATTGTAGGTAATGTATTTGGATTTAAAGCCTTACGAGCTCTACGTTTGGAAGATTTGCGAATTCCTCCTGCATATTCCAAAACCTTTCAAGGTCCACCTCACGGTATCCAAGTTGAAAGAGATAAATTGAACAAATATGGTCGTCCTTTATTGGGATGTACTATTAAACCGAAATTAGGTTTATCCGCTAAAAACTACGGTAGAGCAGTGTATGAATGTCTTCGTGGTGGACTTGATTTTACTAAAGATGATGAAAACGTAAATTCTCAACCGTTTATGCGTTGGAGAGACCGTTTCTTATTCGTAGCAGAAGCTCTTAATAAATCTCAAGCGGAAACGGGTGAGATTAAGGGTCATTACCTGAATGCTACTGCAGGTACATGTGAGGAAATGATGAAAAGGGTGGTATTCGCTAGAGAATTGGGAGTGCCTATTGTCATGCATGACTATTTGACAGGAGGTTTTACTGCAAATACTAGTTTAGCCCATTATTGTCGGGACAATGGTCTACTCCTTCACATTCACCGTGCAATGCATGCTGTTATTGACAGACAGAGAAACCATGGTATTCACTTCCGTGTATTAGCTAAAGCATTGCGTATGTCCCGTGGGGATCACATTCACTCCGGTACTGTGGTGGGTAAACTTGAAGGGGAACGTGAAGTAACTTTAGGTTTTGTTGATCTACTTCGTGACGACTACATTGAAAAAGACCGAAGTCGTGGTATTTATTTTACCCAAGATTGGGTATCTATGCCTGGTGTTTTGCCTGTAGCTTCAGGGGGTATTCACGTTTGGCATATGCCCGCTCTGACCGAAATCTTTGGAGATGATTCTGTATTACAATTCGGTGGTGGAACTTTGGGACACCCCTGGGGGAATGCACCAGGTGCAGTAGCT
			AACCGAGTTGCTTTAGAAGCTTGTGTACAAGCTCGTAACGAAGGACGTGATCTTGCTCGTGAAGGTAATGAGATTATTCGCGAAGCT-GTAAATGGAGT----TTTTTGCTGATTTTACTGATAAAGATCCTTGGTATCAAGTCGATCGGTT-----AATAATGAATGAATAAAGTTACACTTACATCTCGCCTTACCTATTCACATTCAATATAAATTAGTCAATTTCTATTCTAGCTCATACTCCCAATATGTGTAAGAGAGTTCTTTCTATTCTATCC-----------TAGGTGAAAATGAAGGACTTTCACGGAATTCTATGTAGAATGGGAATTTCGATCATGAATACTAATTACTTTTTT-------------------TTCTCATTTGAAAATTGAATACTTTAATTTCTTTCTATTCTCATCAACCAACCAGTTTAACACTTAAGAGGTTCCGGGTCAATCTGGGTAAGACTCAGGAAGAAACTTGAACAGAATCTGTACCTCCTATATCAAAAGTATTTTCTTCCAGGTTATGAATAATAAATTAATTGGGCATTATCCTTTGTTTCCGGGGGTATATCGTTGGTGTAAGTGGTGC----AGAAAGGA-----TTCTCCTTTCATTCTCTCTCC-TCAAAAAGTAATTGATATCTACTCTACGCAAATATTTGTTTGGAAACAAATGTTTCAGCTTTGTTCGAAGAAGAAAAAAAAA--------GACTTACT------AAGATCTCACTAATATTAAAGCAACTAGGTTG---CATCACATATCAAGAATAATATACAATGGTAGTGTTTCACCATCGGGGAAGTATCTCCGCCCGAAGATAGGCAAGTATAGTA---------------GGACGGATATTCTATTCATCGTC--TTGCAAAAATTTTGAGTATTTGTCGAGCAGACCTTATCCTTGCAAGAGTTATCAATTGAATTGTAGGGAGGGACCCACGT
		</sequence>
		<sequence>
			<taxon idref="Isoetes_echinospora"/>
			ACACACGTCCGTGCGAACCG-----------TTGAACCGTTT-CCT-TGTCCCCT-TTGA-GGGGCCACACCTGGAGGTGTGGCTGCTCGCGTCATGGCTCCCCTA---CTCGGTTACCTTGCGAGGCACCAA--GGGGTGGCGTCGGGCGGGGCTCCTTGCCGGTGCCGTCCACGTGCT-CGGGTGCGCGTGGGCCGGGCAAG-TGTTCCCCTCCTCCCGTGCCTCTCGGGGCTCGGGTGCCATTTGCATTGC---GTCTCGGGAACC-TTATGTGTTTTGGATGGCGAGCGACTCT-GGATTGGGGGGG--TCTTCTGGGCCGCCCCGCA---CCAGCTAGCTAT--ATGATGGA----TAGTACCACTCTCAGCAACGGATATCTTGGCTCTTGCCACGATGAAGAACGCAGCGAAATGCGATACGTGATGTGAATTGCAGAACTCCGTGAATCATTGAATCTTTGAACGCAACTTGCGCCCGGGGCTTGTCCGA-GGGCATGTCTGGCTGAGCGTCTAA-TCGTCCC-TCTCGCTCGCACT-GGCTGCGAAGCGCAAATTGGCCGTCCATGTCAAGCAC-TGGTCGGCTGGAGTGCATCGGGAAG--ACGCCGC-ACTCTAAATGCGTCGTGTGACTGGCGGGGTT-GGT-CGGGTTATCGTCTACTTCTGGCTGC---------GGCTAGTCCT-AGGCGGT----GCCCCCC-ACCTGCCGAC-ATGTTTCTCGCCGCT-ACGGTGT-CGGCT-GATTCCCTTGT--GTGGCCACTACCCAA---GAG-----------------------------------------------CACCGATATTCTGGCAGCATTCCGAATGACTCCCCAACCCGGAGTACCACCTGAGGAAGCAGGAGCCGCAGTAGCTGCTGAATCTTCCACCGGTACATGGACCACTGTCTGGACCGATGGACTTACTAGCCTTGATCGTTACAAAGGTCGATGCTATGACATCGAACCCGTTGCTGGAGAAGAAAATCAATATATTGCCTATGTAGCTTATCCTTTGGATCTGTTCGAGGAAGGTTCTGTTACTAACATGTTCACTTCCATTGTAGGTAATGTATTTGGATTTAAAGCCTTACGAGCTCTACGTTTGGAAGATTTGCGAATTCCTCCTGCATATTCCAAAACCTTCCAAGGTCCACCTCACGGTATCCAAGTTGAAAGAGATAAATTGAACAAATATGGTCGTCCTTTATTGGGATGTACTATTAAACCGAAATTAGGTTTATCCGCTAAAAACTACGGTAGAGCAGTGTATGAATGTCTTCGTGGTGGACTTGATTTTACTAAAGATGATGAAAACGTAAATTCTCAACCGTTTATGCGTTGGAGAGACCGTTTCTTATTCGTAGCAGAAGCTCTTAATAAATCTCAAGCGGAAACGGGTGAGATTAAGGGTCATTACCTGAATGCTACCGCAGGTACATGTGAGGAAATGATGAAAAGGGCGGTATTCGCTAGAGAATTGGGAGCGCCTATTGTCATGCATGACTATTTGACAGGAGGTTTTACTGCAAATACTAGTTTAGCCCATTATTGTCGGGACAATGGTCTACTCCTTCACATTCACCGTGCAATGCATGCTGTTATTGACAGACAGAGAAACCATGGTATTCACTTCCGTGTATTAGCTAAAGCATTGCGTATGTCCGGTGGGGATCACATTCACTCCGGTACTGTGGTGGGTAAACTTGAAGGGGAACGTGAAGTAACTTTAGGTTTTGTTGATCTACTTCGTGACGACTACATTGAAAAAGACCGAAGTCGTGGTATTTATTTTACCCAAGATTGGGTATCTATGCCTGGTGTTTTGCCTGTAGCTTCAGGGGGTATTCACGTTTGGCATATGCCCGCTCTGACCGAAATCTTTGGAGATGATTCTGTATTACAATTTGGTGGTGGAACTTTGGGACACCCCTGGGGGAATGCACCAGGTGCAGTAGCT
			AACCGAGTTGCTTCAGAAGCTTGTGTACAAGCTCGTAACGAAGGACGTGATCTTGCTCGTGAAGGTAATGAGATTATTCGCGAAGCTTGTAAATGGAGTCCTGTTTTTGCTGATTTTACTGATAAAGATCCTTGGTATCAAGTCGATCGGTTCGGTTAATAATGAATGAATAAAGTTACACTTACATCTCGCCTTACCTATTCACATTCAATATAAATTAGTCAATTTCTATTCTAGCTCATACTCCCAATATGTGTAAGAGAGTTCTTTCTATTCTATTCTATTCT-----TAGGTGAAAATGAAGGACTTTCGCGGAATTCTATGTAGAATGGGAATTTCGATCATGAATACTAATTAGCTCTTTTCTTTTTTTTTTTTT----TTCTCATTTGAAAATTGAATACTTTAATTTATTTCTATTCTCATCAACCAACCAGTTTAACACTTAAGAGGTTCCGGGTCAATCTGGGTAAGACTCAGGAAGAAACTTGAACAGAATCTGTACCTCCTATATCAAAAGTATTTTCTTCCAGGTTATGAATAATAAATTAATTGGGCATTATCCCTTGTTTCCGGGGGTA?ATCGTTGGTGTAAGTGGTGC----AGAAAGGA-----TTCTCCTTTCATTCTCTCTCC-TCAAAAAGTAATTGATATCT-----ACGCAAATATTTGTTTGGAAACAAATGTTTCAGCTTTGTGCGAAGAATAAAAAAAAAAAAAAA--GACTTACTAATACTAAGATCTCACTAATATTAAAGCAACTAGGTTG---CATCACATATCAAGAATAATATACAATGGTAGTGTTTCACCATCGGGGAAGTATCTCCGCCCGAAGATAGGCAAGTATAGTA---------------GGACGGATATTCTATTCATCGTC--TTGCAAAAATTTTGAGTATTTGTCGAGCAGACCTTATCCTTGCAAGAGTTATCAATTGAATTGTAGGGAGGGACCCACGT
		</sequence>
		<sequence>
			<taxon idref="Isoetes_engelmannii"/>
			ACACACGTCCGTGCAAACCG-----------TTGAACCGTTT-CCA-TGTCCCC--TTGA-GGGGCCACACCTGGAGGTGTGGCTGCTCGCGCCATGGCTCCCCTA---CTCGGTTACCTTGCGAGGCACCAA--GGGGTGGCGTCGGGCGGGGCTCCTTGCCGGTGCCGTCCACGTGCT-CGGGTGCGCGTGGGCCGGGCAAG-TGTTCCCCTCCTCCCGTGCCTCTCGGGGCTCGGGTGCCATTTGCATTGC---GTCTCGGGAACC-TTATGTGTTTTGGATGGCGAGCGATTCT-GGATTGGGGGGAG-TCTTCTGGGCYGCCCCGCA---CCAGGTAGCGAA--ATGATGGA----TAGTACCACTCTCAGCAACGGATATCTTGGCTCTTGCCACGATGAAGAACGCAGCGAAATGCGATACGTGATGTGAATTGCAGAACTCCGTGAATCATTGAATCTTTGAACGCAACTTGCGCCCGGGGCTTGTCCGA-GGGCATGTCTGGCTGAGCGTCTAA-TCGTCCC-TCTCGCTCGCACT-GGCTGCGAAGCGCAAATTGGCCGTCCATGTCAATCACGTGGTCGGCTGGAGTGCATCGGGAAG--ACGCCGC-ACTCTAAATGCGTCGTGTGACTGGCGGGGTT-GGT-CGGGTTATCGTCCACTTCTGGCTGC---------GGCTGGTCCT?AGGCGGT----GCCCCCC-ACCTGCCGAC-ATGTTGCTCGCCGCT-ACGGTGT-CGGCT-GATTCCCTTGT--GTGGCCACTACCCAA---GAG-------------------------------------------------------TTTTGGCAGCATTCCGAATGACTCCCCAACCCGGAGTACCACCTGAGGAAGCAGGAGCCGCAGTAGCTGCTGAATCTTCCACCGGTACATGGACCACTGTCTGGACCGATGGACTTACTAGCCTTGATCGTTACAAAGGTCGATGCTATGACATCGAACCCGTTGCTGGAGAAGAAAATCAATATATTGCCTATGTAGCTTATCCTTTGGATCTGTTCGAGGAAGGTTCTGTTACTAACATGTTCACTTCCATTGTAGGTAATGTATTTGGATTTAAAGCCTTACGAGCTCTACGTTTGGAAGATTTGCGAATTCCTCCTGCATATTCCAAAACCTTCCAAGGTCCACCTCACGGTATCCAAGTTGAAAGAGATAAATTGAACAAATATGGTCGTCCTTTATTGGGATGTACTATTAAACCGAAATTAGGTTTATCCGCTAAAAACTACGGTAGAGCAGTGTATGAATGTCTTCGTGGTGGACTTGATTTTACTAAAGATGATGAAAACGTAAATTCTCAACCGTTTATGCGTTGGAGAGACCGTTTCTTATTCGTAGCAGAAGCTCTTAATAAATCTCAAGCGGAAACGGGTGAGATTAAGGGTCATTACCTGAATGCTACCGCAGGTACATGTGAGGAAATGATGAAAAGGGCGGTATTCGCTAGAGAATTGGGAGCGCCTATTGTCATGCATGACTATTTGACAGGAGGTTTTACTGCAAATACTAGTTTAGCCCATTATTGTCGGGACAATGGTCTACTCCTTCACATTCACCGTGCAATGCATGCTGTTATTGACAGACAGAGAAACCATGGTATTCACTTCCGTGTATTAGCTAAAGCATTGCGTATGTCCGGTGGGGATCACATTCACTCCGGTACTGTGGTGGGTAAACTTGAAGGGGAACGTGAAGTAACTTTAGGTTTTGTTGATCTACTTCGTGACGACTACATTGAAAAAGACCGAAGTCGTGGTATTTATTTTACCCAAGATTGGGTATCTATGCCTGGTGTTTTGCCTGTAGCTTCAGGGGGTATTCACGTTTGGCATATGCCCGCTCTGACCGAAATCTTTGGAGATGATTCTGTATTACAATTTGGTGGTGGAACTTTGGGACACCCCTGGGGGAATGCACCAGGTGCAGTAGCT
			AACCGAGTTGCTTCAGAAGCTTGTGTACAAGCTCGTAACGAAGGACGTGATCTTGCTCGTGAAGGTAATGAGATTATTCGCGAAGCTTGTAAATGGAGTCCTGTTTTTGCTGATTTTACTGATAAAGATCCTTGGTATCAAGTCGATCGGTTCGGTTAATAATGAATGAATAAAGTTACACTTACATCTCGCCTTACCTATTCACATTCAATATAAATTAGTCAATTTCTATTCTAGCTCATACTCCCAATATGTGTAAGAGAGTTCTTTCTATTCTATTCTATTCT-----TAGGTGAAAATGAAGGACTTTCGCAGAATTCTATGTAGAATGGGAATTTCGATCATGAATACTAATTAGCTCTTTTCTTTTTTTTTTTTT----TTCTCATTTGAAAATTGAATACTTTAATTTATTTCTATTCTCATCAACCAACCAGTTTAACACTTAAGAGGTTCCGGGTCAATCTGGGTAAGACTCAGGAAGAACCTTGAACAGAATCTGTACCTCCTATATCAAAAGTATTTTCTTCCAGGTTATGAATAATAAATTAATTGGGCATTATCCCTTGTTTCCGGGGGTAWATCGTTGGTGTAAGTGGTGC----AGAAAGGA-----TTCTCCTTTCATTCTCTCTCC-TCAAAAAGTAATTGATATTT-----ACGCAAATATTTGTTTGGAAACAAATGTTTCAGCTTTGTGCGGAGAATAAAAAAAAAAAAAA---GACTTACTAATACTAGGATCTCACTAATATTAAAGCAACTAGGTTG---CATCACATATCAAGAATAATATACAATGGTAGTGTTTCACCATCGGGGAAGTATCTCCGCCCGAAGATAGGCAAGTATAGTA---------------GGACGGATATTCTATTCATCGTC--TTGCAAAAATTTTGAGTATTTGTCGAGCAGACCTTATCCTTGCAAGAGTTATCAATTGAATTGTAGGGAGGGACCCACGT
		</sequence>
		<sequence>
			<taxon idref="Isoetes_hallasanensis"/>
			ACACACGTCCGTGCAAACCG-----------TTGAACCGTTT-CCT-TGTCCCC--CTGA-GGGGCCACACCTGGAGGTGTGGCTGCTCGCGCCATGGCTCCCCTAAA-CTCGGTTACCTTGCGAGGCACCAA--GGGGTGGCGTCGGGCGGGGCTCCTTGCCGGTGCCGTCCACACGCT-CGGGTGCGCGTGGATTGGGCAAG-TGTTCCCCTCCTCCCGTGCCTCTCGTGGCTCGGGTGCCATTTGCATTGC---GTTTCGGGAACC-TTATGTGTCTTGGATGGTGAGCGACTCT-GGATTGGGGGGG--TCTTCCCGGCCGCCCCGCA---CCGGATAGCGAA--ATGATGGA----TAGTACCACTCTCAGCAACGGATATCTTGGCTCTTGCCACGATGAAGAACGCAGCGAAATGCGATACGTGATGTGAATTGCAGAACTCCGTGAATCATTGAATCTTTGAACGCAACTTGCGCCCGGGGCTTGTCCGA-GGGCATGTCTGGCTGAGCGTCTAA-TCGTCCC-TCTCGCTCGCACT-GAATGCGAAGCGCAAATTGGCCGTCCATGGCAAGCACGTGGTCGGCTGGAGTGCATAGGGAGG--ACGCCGC-ACTCTAAATGTGTCGCGTGACTGGCGGGGTT-GGTTCGGGTTATCGTTTGCTTCCGGCTGC---------GGCTGGTCCT-AGGCGGT----GCCCCCCCACCTGCCAAC-ATGTTGCTCGTCGCT-AAGGTGT-CGGCT-GGTTCCCTTGT--GTGGCCACT----------------------------------------------------------------------------------------------------------------------------------TAGCTGCTGAATCTTCCACCGGTACATGGACCACTGTCTGGACCGATGGACTTACTAGCCTTGACCGTTACAAAGGTCGATGCTATGACATCGAACCCGTTGCTGGAGAAGAAAATCAATATATTGCCTATGTAGCTTATCCTTTGGATCTGTTCGAGGAAGGTTCTGTTACTAACATGTTCACTTCCATTGTAGGTAATGTATTTGGATTTAAAGCCTTACGAGCTCTACGTTTGGAAGATTTGCGAATTCCTCCTGCATATTCCAAAACCTTCCAAGGTCCACCTCACGGTATCCAAGTTGAAAGAGATAAATTGAACAAATATGGTCGTCCTTTATTGGGATGTACTATTAAACCGAAATTAGGTTTATCCGCTAAAAACTATGGTAGAGCAGTGTATGAATGTCTTCGTGGTGGACTTGATTTTACTAAAGATGATGAAAACGTAAATTCTCAACCGTTTATGCGTTGGAGAGACCGTTTCTTATTCGTAGCAGAAGCTATTAATAAATCTCAAGCGGAAACGGGTGAGATTAAGGGTCATTACCTGAATGCTACTGCAGGTACATGTGAGGAAATGATGAAAAGGGTGGTATTCGCTAGAGAATTGGGAGTGCCTATTGTCATGCATGACTATTTGACAGGAGGTTTTACTGCAAATACTAGTTTAGCCCATTATTGTCGGGACAATGGTCTACTCCTTCACATTCACCGTGCAATGCATGCTGTTATTGACAGACAGAGAAACCATGGTATTCACTTCCGTGTATTAGCTAAAGCATTGCGTATGTCCGGTGGGGATCACATTCACTCCGGTACTGTGGTGGGTAAACTTGAAGGGGAACGTGAAGTAACTTTAGGTTTTGTTGATCTACTTCGTGACGACTACATTGAAAAAGACCGAAGCCGTGGTATTTATTTTACCCAAGATTGGGTATCTATGCCTGGTGTTTTGCCTGTAGCTTCAGGGGGTATTCACGTTTGGCATATGCCCGCT------------------------------------------------------------------------------------------
			------------------------------------------------------------------------------------------------------------GCTGATTTTACTGATAAAGATCCTTGGTATCAAGTCGATCGGTT-----AATAATGAATGAATAAAGTTACACTTACATCTCGCCTTACCTATTCACATTCAATATAAATTAGTCAATTTCTATTCTAGCTCATACTCCCAATATGTGTAAGAGAGTTCTTTCTATTCTATTCTATTCT-----TAGGTGAAAATGAAGGACTTTCACGGAATTCTATGTAGAATGGGAATTTAGATCATGAATACTAATTAGC----------------------------------AAAATTGAATACTTTAATTTCTTTCTATTCTCATCAACCAACCAGTTTAACACTTAAGAGGTTCCGGGTCAATCTGGGTAAGACTCAGGAAGAAACTTGAACAGAATCTGTACCTCCTATATCAAAAGTATTTTCTTCCAGGTTATGAATAATAAATTAATTGGGCATTATCCTTTGTTTCCGGGGGTATATCATTGGTGTAAGTGGTGC----AGAAAGGA-----TTCTCCTTTCATTCTCTCTCC-TCAAAAAGTAATTGATATCTACTCTACGCAAATATTTGTTTGGAAACAAATGTTTCAGCTTTGTTC------------------------GACTTACT------AAGATCTCACTAATATTAAAGCAACTAGGTTG---CATCACATATCAAGAATAATATACAATGGTAGTGTTTCACCATCGGGGAAGTATCTCCGCCCGAAGATAGGCAAGTATAGTA---------------GGACGGATATTCTATTCATCGTC--TTGCAAAAATTTTGAGTATTTGTCGAGCAGACCTTATCCTTGCAAGAGTTATCAATTGAATTGTAGGGAGGGACCCA---
		</sequence>
		<sequence>
			<taxon idref="Isoetes_histrix"/>
			-------TCCGTGCAAACCG-----------TTGAACGTTT--CCT-TGTCCCC--TTGA-GGGGCCACACCTGGAGGTGTGGCTGCTCGCGCCATGGCTCCCCTA---ATCGGTTACCTTGCGAGGCACCAA--GGGGTGGCGTCGGGCGGGGCTCCTTGCCGGTGCCGTCCACGTGCT-CCGGTGCGCGTGGGTCGGGCAAG-TGTTCCCCTCCTCCCGTGCCTCTCGGGGCTCGGGTGCCATTTGCATTGC---GTCTCGGGAACC-TTATGTGTTTTGGATGGCGAGCGACTCT-GGATTGGGGGGG--TCTTCCCGGCCGCCCCGAA---CCAGATGGCGAA--ATGATGGA----TAGTACCACTCTCAGCAACGGATATCTTGGCTCTTGCCACGATGAAGAACGCAGCGAAATGCGATACGTGATGTGAATTGCAGAACTCCGTGAATCATTGAATCTTTGAACGCAACTTGCGCCCGGGGCTTGTCCGA-GGGCATGTCTGGCTGAGCGTCTAA-TCGTCCC-TCTCGCTCGCACT-GGTTGCGAAGCGCAAATTGGCCGTCCATGGCAAGCACATGGTTGGCTGGAGTGCATCGGGAAG--ACGCCGC-ACTCTAAATGCGTCGCGTGACTGGCGGGGTT-GGTTCGGGTTATCGTCTACTTCTGGCTGC---------GGCTGGTCCT-AGCCTTT----GCCCCCC-ACCTGCCAAC-ATGTTGCTCGCCGCT-AAGGCGT-CGGCT-GATTCCCTTGT--GTGGCCACTACCCAA---GAGAAAGATTACAGATTAACTTATTATACTCCTGATTATAAGACCAAAGACACCGATATTCTGGCAGCATTCCGAATGACTCCCCAACCCGGAGTACCACCTGAGGAAGCAGGAGCCGCAGTAGCTGCTGAATCTTCCACCGGTACATGGACCACTGTCTGGACCGATGGACTTACTAGCCTTGATCGTTACAAAGGTCGATGCTATGACATCGAACCCGTTGCTGGAGAAGAAAATCAATATATTGCCTATGTAGCTTATCCTTTGGATCTGTTCGAGGAAGGTTCTGTTACTAACATGTTCACTTCCATTGTAGGTAATGTATTTGGATTTAAAGCCTTACGAGCTCTACGTTTGGAAGATTTGCGAATTCCTCCTGCATATTCCAAAACCTTCCAAGGTCCACCTCACGGTATCCAAGTTGAAAGAGATAAATTGAACAAATATGGTCGTCCTTTATTGGGATGTACTATTAAACCGAAATTAGGTTTATCCGCTAAAAACTACGGTAGAGCAGTGTATGAATGTCTTCGTGGTGGACTTGATTTTACTAAAGATGATGAAAACGTAAATTCTCAACCGTTTATGCGTTGGAGAGACCGTTTCTTATTCGTAGCAGAAGCTATTAATAAATCTCAAGCGGAAACGGGTGAGATTAAGGGTCATTACCTGAATGCTACCGCAGGTACATGTGAGGAAATGATGAAAAGGGCGGTATTCGCTAGAGAATTGGGAGCGCCTATTGTCATGCATGACTATTTGACAGGAGGTTTTACTGCAAATACTAGTTTAGCCCATTATTGTCGGGACAATGGTCTACTCCTTCACATTCACCGTGCAATGCATGCTGTTATTGACAGACAGAGAAACCATGGTATTCACTTCCGTGTATTAGCTAAAGCATTGCGTATGTCCGGTGGGGATCACATTCACTCCGGTACTGTGGTGGGTAAACTTGAAGGGGAACGTGAAGTAACTTTAGGTTTTGTTGATCTACTTCGTGACGACTACATTGAAAAAGACCGAAGTCGTGGTATTTATTTTACCCAAGATTGGGTATCTATGCCTGGTGTTTTGCCTGTAGCTTCAGGGGGTATTCACGTTTGGCATATGCCCGCTCTGACCGAAATCTTTGGAGATGATTCTGTATTACAATTTGGTGGTGGAACTTTGGGACACCCCTGGGGGAATGCACCAGGTGCAGTAGCT
			AACCGAGTTGCTTCAGAAGCTTGTGTAAAAGCTCGTAACGAAGGACGTGATCTTGCTCGTGAAGGTAATGAGATTATT-------------------------TTTTTGCTGATTTTACTGATAAAGATCCTTGGTATCAAGTCGATCGGTT-----AATAATGAATGAATAAAGTTACACTTACATCTCGCCTTACCTATTCACATTCAATAAAAATTAGTCAATTTCTATTCTAGCTCATACTCCCAATATGTGTAAGAGAGTTCTTTCTATTCTATTCTATTCT-----TAGGTGAAAATGAAGGACTTTCACGGAATTCTATGTAGAATGGGAATTTCGATCATGAATACTAATTAGCTCTTTTCTTTTTTTTTTTT-----TTCTCATTTGAAAATTGAATACTTTAATTTCTTTCTATTCTCATCAACCAACCAGTTTAACACTTAAGAGGTTCCGGGTCAATCTGGGTAAGACTCAGGAAGAAACTTGAACAGAATCTGTACCTCCTATATCAAAAGTATTTTCTTCCAGGTTATGAATAATAAATTAATTGGGCATTATCCCTTGTTTCCGGGGGTATATCGTTGGTGTAAGTGGTGC----AGAAAAGA-----TTCTCCTTTCATTCTCTCTCC-TCAAAAAGTAATTGATATCT-----ACGCAAATATTTGTTTGGAAACAAATGTTTCAGCTTTTTTCGAAGAATAA---------------GACTTACT------AAGATCTCACTAATATTAAAGCAACTAGGTTG---CATCACATATCAAGAATAATATACAATGGTAGTGTTTCACCATCGGGGAAGTATCTCCGCCCGAAGATAGGCAAGTATAGTA---------------GGACGGATATTCTATTCATCGTC--TTGCAAAAATTTTGAGTATTTGTCGAGCAGACCTTATCCTTGCAAGAGTTATCAATTGAATTGTAGGGAGGGACCCACGT
		</sequence>
		<sequence>
			<taxon idref="Isoetes_japonica"/>
			ACACACGTCCGTGCAAACCG-----------TTGAACCGTTT-CCT-TGTCCCC--CTGA-GGGGCCACACCTGGAGGTGTGGCTGCTCGCGCCATGGCTCCCCTAAA-CTCGGTTACCTTGCGAGGCACCAA--GGGGTGGCGTCGGGCGGGGCTCCTTGCCGGTGCCGTCCACACGCT-CGGGTGCGCGTGGATTGGGCAAG-TGTTCCCCTCCTCCCGTGCCTCTCGGGGCTCGGGTGCCATTTGCATTGC---GTTTCGGGAACC-TTATGTGTCTTGGATGGTGAGCGACTCT-GGATTGGGGGGG--TCTTCCCGGCCGCCCCGCA---CCGGATAGCGAA--ATGATGGA----TAGTACCACTCTCAGCAACGGATATCTTGGCTCTTGCCACGATGAAGAACGCAGCGAAATGCGATACGTGATGTGAATTGCAGAACTCCGTGAATCATTGAATCTTTGAACGCAACTTGCGCCCGGGGCTTGTCCGA-GGGCATGTCTGGCTGAGCGTCTAA-TCGTCCC-TCTCGCTCGCACT-GAATGCGAAGCGCAAATTGGCCGTCCATGGCAAGCACGTGGTCGGCTGGAGTGCATAGGGAGG--ACGCCGC-ACTCTAAATGCGTCGCGTGACTGGCGGGGTT-GGTTCGGGTTATCGTTTGCTTCCGGCTGC---------GGCTGGTCCT?AGGCGGT----GCCCCCCCACCTGCCAAC-ATGTTGCTCGTCGCT-AAGGTGT-CGGCT-GGTTCCCTTGT--GTGGCCACTACCCAA---GAG---------------------TATACTCCTGATTATAAGACCAAAGACACCGATATTCTGGCAGCATTCCGAATGACTCCCCAACCCGGAGTACCACCTGAGGAAGCAGGAGCCGCAGTAGCTGCTGAATCTTCCACCGGTACATGGACCACTGTCTGGACCGATGGACTTACTAGCCTTGACCGTTACAAAGGTCGATGCTATGACATCGAACCCGTTGCTGGAGAAGAAAATCAATATATTGCCTATGTAGCTTATCCTTTGGATCTGTTCGAGGAAGGTTCTGTTACTAACATGTTCACTTCCATTGTAGGTAATGTATTTGGATTTAAAGCCTTACGAGCTCTACGTTTGGAAGATTTGCGAATTCCTCCTGCATATTCCAAAACCTTCCAAGGTCCACCTCACGGTATCCAAGTTGAAAGAGATAAATTGAACAAATATGGTCGTCCTTTATTGGGATGTACTATTAAACCGAAATTAGGTTTATCCGCTAAAAACTATGGTAGAGCAGTGTATGAATGTCTTCGTGGTGGACTTGATTTTACTAAAGATGATGAAAACGTAAATTCTCAACCGTTTATGCGTTGGAGAGACCGTTTCTTATTCGTAGCAGAAGCTATTAATAAATCTCAAGCGGAAACGGGTGAGATTAAGGGTCATTACCTGAATGCTACTGCAGGTACATGTGAGGAAATGATGAAAAGGGTGGTATTCGCTAGAGAATTGGGAGTGCCTATTGTCATGCATGACTATTTGACAGGAGGTTTTACTGCAAATACTAGTTTAGCCCATTATTGTCGGGACAATGGTCTACTCCTTCACATTCACCGTGCAATGCATGCTGTTATTGACAGACAGAGAAACCATGGTATTCACTTCCGTGTATTAGCTAAAGCATTGCGTATGTCCGGTGGGGATCACATTCACGCCGGTACTGTGGTGGGTAAACTTGAAGGGGAACGTGAAGTAACTTTAGGTTTTGTTGATCTACTTCGTGACGACTACATTGAAAAAGACCGAAGCCGTGGTATTTATTTTACCCAAGATTGGGTATCTATGCCTGGTGTTTTGCCTGTAGCTTCAGGGGGTATTCACGTTTGGCATATGCCCGCTCTGACCGAAATCTTTGGAGATGATTCTGTATTACAATTCGGTGGTGGAACTTTGGGACACCCCTGGGGGAATGCACCAGGTGCAGTAGCT
			AACCGAGTTGCTTTAGAAGC-----------------------------------------------------------------------------------TTTTTGCTGATTTTACTGATAAAGATCCTTGGTATCAAGTCGATCGGTT-----AATAATGAATGAATAAAGTTACACTTACATCTCGCCTTACCTATTCACATTCAATATAAATTAGTCAATTTCTATTCTAGCTCATACTCCCAATATGTGTAAGAGAGTTCTTTCTATTCTATTCTATTCT-----TAGGTGAAAATGAAGGACTTTCACGGAATTCTATGTAGAATGGGAATTTAGATCATGAATACTAATTAGCTCTTTTCTTTTTTTTTTTT-----TTCTCATTTGAAAATTGAATACTTTAATTTCTTTCTATTCTCATCAACCAACCAGTTTAACACTTAAGAGGTTCCGGGTCAATCTGGGTAAGACTCAGGAAGAAACTTGAACAGAATCTGTACCTCCTATATCAAAAGTATTTTCTTCCAGGTTATGAATAATAAATTAATTGGGCATTATCCTTTGTTTCCGGGGGTATATCATTGGTGTAAGTGGTGC----AGAAAGGA-----TTCTCCTTTCATTCTCTCTCC-TCAAAAAGTAATTGATATCTACTCTACGCAAATATTTGTTTGGAAACAAATGTTTCAGCTTTGTTCGAAGAAGAA---------------GACTTACT------AAGATCTCACTAATATTAAAGCAACTAGGTTG---CATCACATATCAAGAATAATATACAATGGTAGTGTTTCACCATCGGGGAAGTATCTCCGCCCGAAGATAGGCAAGTATAGTA---------------GGACGGATATTCTATTCATCGTC--TTGCAAAAATTTTGAGTATTTGTCGAGCAGACCTTATCCTTGCAAGAGTTATCAATTGAATTGTAGGGAGGGACCCACGT
		</sequence>
		<sequence>
			<taxon idref="Isoetes_jejuensis"/>
			ACACACGTCCGTGCAAACCG-----------TTGAACCGTTT-CCT-TGTCCCC--CTGA-GGGGCCACACCTGGAGGTGTGGCTGCTCGCGCCATGGCTCCCCTAAA-CTCGGTTACCTTGCGAGGCACCAA--GGGGTGGCGTCGGGCGGGGCTCCTTGCCGGTGCCGTCCACACGCT-CGGGTGCGCGTGGATTGGGCAAG-TGTTCCCCTCCTCCCGTGCCTCTCGGGGCTCGGGTGCCATTTGCATTGC---GTTTCGGGAACC-TTATGTGTCTTGGATGGTGAGCGACTCT-GGATTGGGGGGG--CCTTCCCGGCCGCCCCGCA---CCGGATAGCGAA--ATGATGGA----TAGTACCACTCTCAGCAACGGATATCTTGGCTCTTGCCACGATGAAGAACGCAGCGAAATGCGATACGTGATGTGAATTGCAGAACTCCGTGAATCATTGAATCTTTGAACGCAACTTGCGCCCGGGGCTTGTCCGA-GGGCATGTCTGGCTGAGCGTCTAA-TCGTCCC-TCTCGCTCGCACT-GAATGCGAAGCGCAAATTGGCCGTCCATGGCAAGCACGTGGTCGGCTGGAGTGCATAGGGAGG--ACGCCGC-ACTCTAAATGTGTCGCGTGACTGGCGGGGTT-GGTTCGGGTTATCGTTTGCTTCCGGCTGC---------GGCTGGTCCT-AGGCGGT----GCCCCCCCACCTGCCAAC-ATGTTGCTCGTCGCT-AAGGTGT-CGGCT-GGTTCCCTTGT--GTGGCCACT----------------------------------------------------------------------------------------------------------------------------------TAGCTGCTGAATCTTCCACCGGTACATGGACCACTGTCTGGACCGATGGACTTACTAGCCTTGACCGTTACAAAGGTCGATGCTATGACATCGAACCCGTTGCTGGAGAAGAAAATCAATATATTGCCTATGTAGCTTATCCTTTGGATCTGTTCGAGGAAGGTTCTGTTACTAACATGTTCACTTCCATTGTAGGTAATGTATTTGGATTTAAAGCCTTACGAGCTCTACGTTTGGAAGATTTGCGAATTCCTCCTGCATATTCCAAAACCTTCCAAGGTCCACCTCACGGTATCCAAGTTGAAAGAGATAAATTGAACAAATATGGTCGTCCTTTATTGGGATGTACTATTAAACCGAAATTAGGTTTATCCGCTAAAAACTATGGTAGAGCAGTGTATGAATGTCTTCGTGGTGGACTTGATTTTACTAAAGATGATGAAAACGTAAATTCTCAACCGTTTATGCGTTGGAGAGACCGTTTCTTATTCGTAGCAGAAGCTATTAATAAATCTCAAGCGGAAACGGGTGAGATTAAGGGTCATTACCTGAATGCTACTGCAGGTACATGTGAGGAAATGATGAAAAGGGTGGTATTCGCTAGAGAATTGGGAGTGCCTATTGTCATGCATGACTATTTGACAGGAGGTTTTACTGCAAATACTAGTTTAGCCCATTATTGTCGGGACAATGGTCTACTCCTTCACATTCACCGTGCAATGCATGCTGTTATTGACAGACAGAGAAACCATGGTATTCACTTCCGTGTATTAGCTAAAGCATTGCGTATGTCCGGTGGGGATCACATTCACTCCGGTACTGTGGTGGGTAAACTTGAAGGGGAACGTGAAGTAACTTTAGGTTTTGTTGATCTACTTCGTGACGACTACATTGAAAAAGACCGAAGCCGTGGTATTTATTTTACCCAAGATTGGGTATCTATGCCTGGTGTTTTGCCTGTAGCTTCAGGGGGTATTCACGTTTGGCATATGCCCGCT------------------------------------------------------------------------------------------
			------------------------------------------------------------------------------------------------------------GCTGATTTTACTGATAAAGATCCTTGGTATCAAGTCGATCGGTT-----AATAATGAATGAATAAAGTTACACTTACATCTCGCCTTACCTATTCACATTCAATATAAATTAGTCAATTTCTATTCTAGCTCATACTCCCAATATGTGTAAGAGAGTTCTTTCTATTCTATTCTATTCT-----TAGGTGAAAATGAAGGACTTTCACGGAATTCTATGTAGAATGGGAATTTAGATCATGAATACTAATTAGC----------------------------------AAAATTGAATACTTTAATTTCTTTCTATTCTCATCAACCAACCAGTTTAACACTTAAGAGGTTCCGGGTCAATCTGGGTAAGACTCAGGAAGAAACTTGAACAGAATCTGTACCTCCTATATCAAAAGTATTTTCTTCCAGGTTATGAATAATAAATTAATTGGGCATTATCCTTTGTTTCCGGGGGTATATCATTGGTGTAAGTGGTGC----AGAAAGGA-----TTCTCCTTTCATTCTCTCTCC-TCAAAAAGTAATTGATATCTACTCTACGCAAATATTTGTTTGGAAACAAATGTTTCAGCTTTGTTC------------------------GACTTACT------AAGATCTCACTAATATTAAAGCAACTAGGTTG---CATCACATATCAAGAATAATATACAATGGTAGTGTTTCACCATCGGGGAAGTATCTCCGCCCGAAGATAGGCAAGTATAGTA---------------GGACGGATATTCTATTCATCGTC--TTGCAAAAATTTTGAGTATTTGTCGAGCAGACCTTATCCTTGCAAGAGTTATCAATTGAATTGTAGGGAGGGACCCA---
		</sequence>
		<sequence>
			<taxon idref="Isoetes_kirkii"/>
			ACACACGTCCGTGCAAACCG-----------TTGAACCGTTT-CCT-TGTCCCC--CTGA-GGGGCCACACCTGGAGGTGTGGCTGCTCGCGCCATGGCTCCCCTA---CTCGGTTACCTTGCGAGGCACCAA--GGGGTGGCGTCGGGCGGGGCTCCTTGCCGGTGCCGTCCACACGCT-CGGGTTCGCGTGGATCGGGCAAG-TGTTCCCCTCCTCCCGTGCCTCTCGGGGCTCGGGTGCCATTTGCATTGC---GTTTCGGGAACC-TTATGTGTCTTGGATGGTGAGCGACTCT-GGATCGGGGGGG--TCTTCCCGGCCGCCCCGGA---TCGGATAGCGA---ATGATGGA----TAGTACCACTCTCAGCAACGGATATCTTGGCTCTTGCCACGATGAAGAACGCAGCGAAATGCGATACGTGATGTGAATTGCAGAACTCCGTGAATCATTGAATCTTTGAACGCAACTTGCGCCCGGGGCTTGTCCGA-GGGCATGTCTGGCTGAGCGTCTAA-TCGTCCC-TCTCGCTCGCAAT-GGCTGCGAAGCGCAAATTGGCCGTCCATGTCAAGCACATGGTCGGCTCGAGTGCATGGGGAGG--ACGCCGC-ACTCTAAATGCGTCGCGTGACTGGCGGGGTT-GGTTCGGGTTATCGTTTGCTTCCGGCTGC---------GGCTGGTCCT-AGGCGGT----GCCCCCCCACCTGCCAAC-ATGTTACT-GTCGCT-AAGGCGT-CGGCT-GGTTCCCTTGT--GTGGCCACT---------------------AGATTAACTTATTATACTCCTGATTATAAGACCAAAGACACCGATATTCTGGCAGCATTCCGAATGACTCCCCAACCCGGAGTACCACCTGAGGAAGCAGGAGCCGCAGTAGCTGCTGAATCTTYCACCGGTACATGGACCACTGTCTGGACCGATGGACTTACTAGCCTTGATCGTTACAAAGGTCGATGCTATGACATCGAACCCGTTGCTGGAGAAGAAAATCAATATATTGCCTATGTAGCTTATCCCTTGGATCTGTTCGAGGAAGGTTCTGTTACTAACATGTTCACTTCCATTGTAGGTAATGTATTTGGATTTAAAGCCTTACGAGCTCTACGTTTGGAAGATTTGCGAATTCCTCCTGCATATTCCAAAACCTTCCAAGGTCCACCTCACGGTATCCAAGTTGAAAGAGATAAATTGAACAAATATGGTCGTCCTTTATTGGGATGTACTATTAAACCGAAATTAGGTTTATCCGCTAAAAACTACGGTAGAGCAGTGTATGAATGTCTTCGTGGTGGACTTGATTTTACTAAAGATGATGAAAACGTAAATTCTCAACCGTTTATGCGTTGGAGAGACCGTTTCTTATTCGTAGCAGAAGCTATTAATAAATCTCAAGCGGAAACGGGTGAGATTAAGGGTCATTACCTGAATGCTACTGCAGGTACATGTGAGGAAATGATGAAAAGGGTGGTATTCGCTAGAGAATTGGGAGTGCCTATTGTCATGCATGACTATTTGACAGGAGGTTTTACTGCAAATACTAGTTTAGCCCATTATTGTCGGGACAATGGTCTACTCCTTCACATTCACCGTGCAATGCATGCTGTTATTGACAGACAGAGAAACCATGGTATTCACTTCCGTGTATTAGCTAAAGCATTGCGTATGTCCGGTGGGGATCACATTCACTCCGGTACTGTGGTGGGTAAACTTGAAGGGGAACGTGAAGTAACTTTAGGTTTTGTTGATCTACTTCGTGACGACTACATTGAAAAAGACCGAAGTCGTGGTATTTATTTTACCCAAGATTGGGTATCTATGCCTGGTGTTTTGCCTGTAGCTTCAGGGGGTATTCACGTTTGGCATATGCCCGCTCTGACCGAAATCTTTGGAGATGATTCTGTATTACAATTCGGTGGTGGAACTTTGGGACACCCCTGGGGGAATGCACCAGGTGCAGTAGCT
			AACCGAGTTGCTTTAGAAGCTTGTGTACAAGCTCGTAACGAAGGACGTGATCTTGCTCGTGAAGGTAATGAGGTTATTCGCGAAGCTTGTAAATGGAGTCCTGTTTTTGCTGATTTTACTGATAAAGATCCTTGGTATCAAGTCGATCGGTT-----AATAATGAATGAATAAAGTTACACTTACATCTCGCCTTACCTATTCACATTCAATATAAATTAGTCAATTTCTATTCTAGCTCATACTCCCAATATGTGTAAGAGAGTTCTTTCTATTCT---------------TAGGTGAAAATGAAGGACTTTCACGGAATTCTATGTAGAATGGGAATTTCGATCATGAATACTAATTAGCTCTTTTCTTTTTTTTTTTTT----TTCTCATTTGAAAATTGAATACTTTAATTTCTTTCTATTCTCATCAACCAACCAGTTTAACACTTAAGAGGTTCCGGGTCAATCTGGGTAAGACTCAGGAAAAAACTTGAACAGAATCTGTACCTCCTATATCAAAAGTATTTTATTCCAGGTTATGAATAATAAATTAATTGGGCATTATCCTTTGTTTCCGGGGGTATATCGTTGGTGTAAGTGGTGC----AGAAAGGA-----TTCTCCTTTCATTCTCTCTCC-TCAAAAAGTAATTGATATCTACTCTACGCAAATATTTGTTTGGAAACAAATGTTTCAGCTTTGTTCGAAGAAGAAAA-------------GACTT-GACTTACTAAGATCTCACTAATATTAAAGCAACTAGGTTG---CATCACATATCAAGAATAATATACAATGGTAGTGTTTCACCATCGGGGAAGTATCTCCGCCCGAAGATAGGCAAGTATAGTA---------------GGACGGATATTCTATTCATCGTCTCTTGCAAAAATTTTGAGTATTTGTCGAGCAGACCTTATCCTTGCAAGAGTTATCAATTGAATTGTAGGGAGGGACCCACGT
		</sequence>
		<sequence>
			<taxon idref="Isoetes_malinverniana"/>
			ACACACGTCCGTGCAAACCG-----------TTGAACCCGTTCCCTTTGTCCCCC-TTGA-GGGGCCACACCCGGAGGTGTGGTCGCTCGCGCCATGGCTCCCCTATTT----GTTACCTTGCAAGGCACCAA--GGGGTGGCGTCGGGCGGGGCTCCTTGCCGGTGCCGTCTACGTGCT-CGGGTGCACGTGGGCTGGGCAAG-TGTTCCCCTCCTCCCGTGCCTCCCGGGGCTCGGGGGCCATTTGCATTGA---GATACTCGAACCTTTACTTGTTTTGGATGGGAAGCGATTCC-GGGTCGGGC-----AGCCTTCGGGCCTCCTGTG---TCGGATAGTGAA--GAGATACC----TAGTACCACTCTCAGCAACGGATATCTTGGCTCTTGCCACGATGAAGAACGCAGCGAAATGCGATACGTGATGTGAATTGCAGAACTCCGTGAATCATTGAATCTTTGAACGCAACTTGCGCCCGGGGCTTGTCCGA-GGGCATGTCTGCCTGAGCGTCTAT-GCGTCCC-ACTCGCTCGCACC-CGCTGCGAAGCGCAATTTGGCCGTCCATGGCATGCACCTGGTCGGTTGGAGTGCATTTGGAGG--ACGTCGC-ACACTAAATGCGTCGCGTGACTGGCGGGGTT-GGTTCAGGTTATTGTCTATTTCCGGCCCGTC-------GGTGCGGTTCTAGATGGT----GCCCCC--ACCTGCCGAC-ATGTTGCTCGACGCT--CGGTGT-CGGCC-GATTCCCTTGC--GTGGCCACCACTCAA---GAG---------------------------------------ACCAAAGACACTGATATTCTGGCAGCATTCCGAATGACTCCCCAACCCGGAGTACCGCCTGAGGAAGCAGGAGCCGCAGTAGCTGCTGAATCTTCCACCGGTACATGGACCACTGTCTGGACCGATGGACTTACTAGCCTTGATCGTTACAAAGGTCGATGCTATGACATCGAACCCGTTGCTGGAGAAGAAAATCAATATATTGCCTATGTAGCTTATCCTTTGGATCTGTTCGAGGAAGGTTCTGTTACTAACATGTTCACTTCCATTGTAGGTAATGTATTTGGATTTAAAGCCTTACGAGCTCTACGTTTGGAAGATTTGCGAATTCCTCCTGCATATTCCAAAACCTTCCAAGGTCCACCTCACGGTATCCAAGTTGAAAGAGATAAATTGAACAAATATGGTCGTCCTTTATTGGGATGTACTATTAAACCGAAATTAGGTTTATCCGCTAAAAACTACGGTAGAGCTGTGTATGAATGTCTTCGTGGTGGACTTGATTTTACTAAAGATGATGAAAACGTAAATTCTCAACCGTTTATGCGTTGGAGAGACCGTTTCTTATTCGTAGCAGAAGCTATTAATAAATCTCAAGCGGAAACGGGTGAGATTAAGGGCCATTACCTGAATGCTACCGCAGGTACATGTGAGGAAATGATAAAAAGGGCGGTATTTGCTAGAGAATTGGGAGCGCCTATTGTCATGCATGACTATTTGACAGGAGGTTTTACCGCAAATACTAGWTTAGCCCATTATTGTCGGGACAATGGTCTACTCCTTCACATTCACCGTGCAATGCATGCTGTTATTGACAGACAGAGAAACCATGGTATTCAC??????????????????????TGCGTATGTCCGGTGGGGATCACATTCACTCCGGTACTGTGGTGGGTAAACTCGAGGGGGAACGTGAAGTAACCTTAGGTTTTGTTGATCTACTTCGTGACGACTACATTGAAAAAGACCGAAGTCGTGGTATTTATTTTACCCAAGATTGGGTATCTATGCCTGGTGTTTTGCCTGTAGCTTCAGGGGGTATTCACGTTTGGCATATGCCCGCTCTGACCGAAATCTTTGGAGATGATTCTGTATTACAATTCGGTGGTGGAACTTTGGGACACCCCTGGGGGAATGCACCAGGTGCGGTAGCT
			AACCGAGTTGCTTTAGAAGCTTGTGTACAAGCTCGTAACGAAGGACGTGATCTTGCTCGTGAAGGTAATGAGGTTATTCGCGAAGCTTGTAAATGGAGTCCTG-----------------------------------------------------------------------------CTTACAT-TCGCTTTACCTATTCACATTCAATATAAATTAGTCAATTTCTATTCTAGCTCATACTCCCAATATGTGTAAGAGAGTTCTTTCTATTCTATTCTATTCT-----TAGGTGAAAATGAAGGACTTTCACGGAATTCTATGTAGAATGGGAATTTCGATCATAAATACTAATTAGCTCTTTTATTTTTTTTTTTTATTTTTTTTTTTTTGAAAATCCAA--------------------------------CCAGTTTAAC-----TAAGGTTCGGG--------GGGTAAGACTCAGGAAGAAACTTGAACAGAATCTGCACCTCCTATATCAAAAGTATTTTCTTCCAGGTAATGAATAATAAATTAATTGGGCATTATCCTTTGTTTCCGGAGG-----CGTTGGTGTAAGTGGCGC----AGAAAGGAGCTGCTCCTCCTTTCATTCTCTCTCC-TCAAAAAGTAATTGATATCT-----ACCCAAATATTTGTTTGGAAACAAATGTTTCAGCTTTGTTCGAAGAAGAAAAAAAAAAAAAAAAAGACTTACTAAGATGAAGATCTCACTAAAATTAAAGCAACTAGGTTG---CATCACATATTAAGAACAATATACAATGGTAGTGTTTCACCATCGGGGAAGTATCTCCGCCCGAAGATAGGCAAGTATAGTATAGTATAGTATAGTAGGACGGATATTCTATTCATCGTC--TTGCAAAAATTTTGAGCATTTGTCGAGCAGACCTTATCCTTGCAAGAGTTATCAATTGAATTGTAGGGAGGGACCCA---
		</sequence>
		<sequence>
			<taxon idref="Isoetes_melanopoda"/>
			ACACACGTCCGTGCAAACCG-----------TTGAACCGTTT-CCT-TGTCCCC--TTGA-GGGGCCACACCTGGAGGTGTGGCTGCTCGCGCCATGGCTCCCCTA---CTCGGTTACCTTGCGAGGCACCAA--GGGGTGGCGTCGGGCGGGGCTCCTTGCCGGTGCCGTCCACGTGCT-CGGGTGCGCGTGGGCCGGGCAAG-TGTTCCCCTCCTCCCGTGCCTCTCGGGGCTCGGGTGCCATTTGCATTGC---GTCTCGGGAACC-TTATGTGTTTTGGATGGCAAGCGACTCT-GGATTGGGGGGG--TCTTCTGGGCCGCCCCGCA---CCAGCTAGCGAA--ATGATGGA----TAGTACCACTCTCAGCAACGGATATCTTGGCTCTTGCCACGATGAAGAACGCAGCGAAATGCGATACGTGATGTGAATTGCAGAACTCCGTGAATCATTGAATCTTTGAACGCAACTTGCGCCCGGGGCTTGTCCGA-GGGCATGTCTGGCTGAGCGTCTAA-TCGTCCC-TCTCGCTCGCACT-GGCTGCGAAGCGCAAATTGGCCGTCCATGTCAAGCACGTGGTCGGCTGGAGTGCATCGGGAAG--ACGCCGC-ACTCTAAATGCGTCGTGTGACTGGCGGGGTT-GGT-CGGGTTATCGTCTACTTCTGGCTGC---------GGCTGGTGCT-AGGCGCT----GCCCCCC-ACCTGCCAAC-ATGTTGCTCGCCGCT-ACGGTGT-CGGCT-GATTCCCTTGT--GTGGCCACTACCCAA---GAGAAAGATTACAGATTAAATTATTATACTCCTGATTATAAGACCAAAGACACCGATATTCTGGCAGCATTCCGAATGACTCCCCAACCCGGAGTACCACCTGAGGAAGCAGGAGCCGCAGTAGCTGCTGAATCTTCCACCGGTACATGGACCACTGTCTGGACCGATGGACTTACTAGCCTTGATCGTTACAAAGGTCGATGCTATGACATCGAACCCGTTGCTGGAGAAGAAAATCAATATATTGCCTATGTAGCTTATCCTTTGGATCTGTTCGAGGAAGGTTCTGTTACTAACATGTTCACTTCCATTGTAGGTAATGTATTTGGATTTAAAGCCTTACGAGCTCTACGTTTGGAAGATTTGCGAATTCCTCCTGCATATTCCAAAACCTTCCAAGGTCCACCTCACGGTATCCAAGTTGAAAGAGATAAATTGAACAAATATGGTCGTCCTTTATTGGGATGTACTATTAAACCGAAATTAGGTTTATCCGCTAAAAACTACGGTAGAGCAGTGTATGAATGTCTTCGTGGTGGACTTGATTTTACTAAAGATGATGAAAACGTAAATTCTCAACCGTTTATGCGTTGGAGAGACCGTTTCTTATTCGTAGCAGAAGCTCTTAATAAATCTCAAGCGGAAACGGGTGAGATTAAGGGTCATTACCTGAATGCTACCGCAGGTACATGTGAGGAAATGATGAAAAGGGCGGTATTCGCTAGAGAATTGGGAGCGCCTATTGTCATGCATGACTATTTGACAGGAGGTTTTACTGCAAATACTAGTTTAGCCCATTATTGTCGGGACAATGGTCTACTCCTTCACATTCACCGTGCAATGCATGCTGTTATTGACAGACAGAGAAACCATGGTATTCACTTCCGTGTATTAGCTAAAGCATTGCGTATGTCCGGTGGGGATCACATTCACTCCGGTACTGTGGTGGGTAAACTTGAAGGGGAACGTGAAGTAACTTTAGGTTTTGTTGATCTACTTCGTGACGACTACATTGAAAAAGACCGAAGTCGTGGTATTTATTTTACCCAAGATTGGGTATCTATGCCTGGTGTTTTGCCTGTAGCTTCAGGGGGTATTCACGTTTGGCATATGCCCGCTCTGACCGAAATCTTTGGAGATGATTCTGTATTACAATTTGGTGGTGGAACTTTGGGACACCCCTGGGGGAATGCACCAGGTGCAGTAGCT
			AACCGAGTTGCTTCAGAAGCTTGTGTACAAGCTCGTAACGAAGGACGTGATCTTGCTCGTGAAGGTAATGAGATTATTCGCGAAGCTTGTAAATGGAGTCCTGTTTTTGCTGATTTTACTGATAAAGATCCTTGGTATCAAGTCGATCGGTTCGGTTAATAATGAATGAATAAAGTTACACTTACATCTCGCCTTACCTATTCACATTCAATATAAATKAGTCAATTTCTATWCTAGCTCATACTCCCAATATGTGTAAGAGAGTTCTTTCTATTCTATTCTATTCT-----TAGGTGAAAATGAAGGACTTTCGCGGAATTCTATGTAGAATGGGAATTTCGATCATGAATACTAATTAGGTTTTTTTTTTTTTTTTTTTTT---TTCTCATTTGAAAATTGAATACTTTAATTTATTTCTATTCTCATCAACCAACCAGTTTAACACTTAAGAGGTTCCGGGTCAATCTGGGTAAGACTCAGGAAGAAACTTGAACAGAATCTGTACCTCCTATATCAAAAGTATTTTCTTCCAGGTTATGAATAATAAATTAATTGGGCATTATCCCTTGTTTCCGGGGGTATATCGTTGGTGTAAGTGGTGC----AGAAAGGA-----TTCTCCTTTCATTCTCTCTCC-TCAAAAAGTAATTGATATCT-----ACGCAAATATTTGTTTGGAAACAAATGTTTCAGCTTTGTGCGAAGAATAAAAAAAAAAAAAAAAA--CTTACTA--------------------------------------------------------------------------------------------------------------------------------------------------------------------------------------------------------------------------------------------------
		</sequence>
		<sequence>
			<taxon idref="Isoetes_muelleri"/>
			ACACACGTCCGTGCAAACCG-----------TTGAACCGTTT-CCT-TGTCCCC--CTGA-GGGGCCACACCTGGAGGTGTGGCTGCTCGCGCCATGGCTCCCCTA---CTCGGTTACCTTGCGAGGCACCAA--GGGGTGGCGTCGGGCGGGGCTCCTTGCCGGTGCCGTCCACACGCT-CGGGTTCGCGTGGATCGGGCAAG-TGTTCCCCTCCTCCCGTGCCTCTCGGGGCTCGGGTGCCATTTGCATTGC---GTTTCGGGAACC-TTATGTGTCTTGGATGGTGAGCGACTCT-GGATCGGGGGGGGGTCTTCCCGGCCGCCCCGGA---CCGGATAGCGAT--ATGATGGA----TAGTACCACTCTCAGCAACGGATATCTTGGCTCTTGCCACGATGAAGAACGCAGCGAAATGCGATACGTGATGTGAATTGCAGAACTCCGTGAATCATTGAATCTTTGAACGCAACTTGCGCCCGGGGCTTGTCCGA-GGGCATGTCTGGCTGAGCGTCTAA-CCGTCCC-TCTCGCTCGCAAT-GGCTGCGAAGCGCAAATTGGCCGTCCATGTCAAGCACATGGTCGGCTCGAGTGCATGGGGAGG--ACGCCGC-ACTCTAAATGCGTCGCGTGACTGGCGGGGTT-GGTTCGGGTTATCGTTTGCTTCCGGCTGC---------GGCTGGTCCC?AGGCGGT----GCCCCCCCACCTGCCAAC-ATGTTGCTCGTCGCT-AAGGCGT-CGGCT-GGTTCCCTTGT--GTGGCCACTACCCAA---GAGAAAGATTACAGATTAAATTATTATACTCCTGATTATAAGACCAAAGACACCGATATTCTGGCAGCATTCCGAATGACTCCCCAACCCGGAGTACCACCTGAGGAAGCAGGAGCCGCAGTAGCTGCTGAATCTTCCACCGGTACATGGACCACTGTCTGGACCGATGGACTTACTAGCCTTGATCGTTACAAAGGTCGATGCTATGACATCGAACCCGTTGCTGGAGAAGAAAATCAATATATTGCCTATGTAGCTTATCCTTTGGATCTGTTCGAGGAAGGTTCTGTTACTAACATGTTCACTTCCATTGTAGGTAATGTATTTGGATTTAAAGCCTTACGAGCTCTACGTTTGGAAGATTTGCGAATTCCTCCTGCATATTCCAAAACCTTCCAAGGTCCACCTCACGGTATCCAAGTTGAAAGAGATAAATTGAACAAATATGGTCGTCCTTTATTGGGATGTACTATTAAACCGAAATTAGGTTTATCCGCTAAAAACTACGGTAGAGCAGTGTATGAATGTCTTCGTGGTGGACTTGATTTTACTAAAGATGATGAAAACGTAAATTCTCAACCGTTTATGCGTTGGAGAGACCGTTTCTTATTCGTAGCAGAAGCTCTTAATAAATCTCAAGCGGAAACGGGTGAGATTAAGGGTCATTACCTGAATGCTACTGCAGGTACATGTGAGGAAATGATGAAAAGGGCGGTATTCGCTAGAGAATTGGGAGTGCCTATTGTCATGCATGACTATTTGACAGGAGGTTTTACTGCAAATACTAGTTTAGCCCATTATTGTCGGGACAATGGTCTACTCCTTCACATTCACCGTGCAATGCATGCTGTTATTGACAGACAGAGAAACCATGGTATTCACTTCCGTGTATTAGCTAAAGCATTGCGTATGTCCGGTGGGGATCACATTCACTCCGGTACTGTGGTGGGTAAACTTGAAGGGGAACGTGAAGTAACTTTAGGTTTTGTTGATCTACTTCGTGACGACTACATTGAAAAAGACCGAAGTCGTGGTATTTATTTTACCCAAGATTGGGTATCTATGCCTGGTGTTTTGCCTGTAGCTTCAGGGGGTATTCACGTTTGGCATATGCCTGCTCTGACCGAAATCTTTGGAGATGATTCTGTATTACAATTCGGTGGTGGAACTTTGGGACACCCCTGGGGGAATGCACCAGGTGCAGTAGCT
			AACCGAGTTGCTTTAGAAGCTTGTGTACAAGCTCGTAACGAAGGACGTGATCTTGCTCGTGAAGGTAATGAGGTTATT-------------------------TTTTTGCTGATTTTACTGATAAAGATCCTTGGTATCAAGTCGATCGGTT-----AATAATGAATGAATAAAGTTACACTTACATCTCGCCTTACCTATTCACATTCAATATAAATTAGTCAATTTCTATTCTAGCTCATACTCCCAATATGTGTAAGAGAGTTCTTTCTATTCTATTCTATTCT-----TAGGTGAAAATGAAGGACTTTCACGGAATTCTATGTAGAATGGGAATTTCGATCATGAATACTAATTAGCTCTTTTCTTTTTTTTTTTTTTT--TTCTCATTTGAAAATTGAATACTTTAATTTCTTTCTATTCTCATCAACCAACCAGTTTAACACTTAAGAGGTTCCGGGTCAATCTGGGTAAGACTCAGGAAAAAACTTGAACAGAATCTGTACCTCCTATATCAAAAGTATTTTATTCCAGGTTATGAATAATAAATTAATTGGGCATTATCCTTTGTTTCCGGGGGTATATCGTTGGTGTAAGTGGTGC----AGAAAGGA-----TTCTCCTTTCATTCTCTCTCC-TCAAAAAGTAATTGATATCTACTCTACGCAAATATTTGTTTGGAAACAAATGTTTCAGCTTTGTTCGAAGAAGAAAAAAAAAAAAAA---GACTT-GACTTACTAAGATCTCACTAATATTAAAGCAACTAGGTTG---CATCACATATCAAGAATAATATACAATGGTAGTGTTTCACCATGGGGGAAGTATCTCCGCCCGAAGATAGG?AAGTATAGTA---------------GGACGGATATTCTATTCATCGTC--TTGCAAAAATTTTGAGTATTTGTCGAGCAGACCTTATCCTTGCAAGAGTTAT----------------------------
		</sequence>
		<sequence>
			<taxon idref="Isoetes_nuttallii"/>
			ACACACGTCCCTGCAAACTG-----------TTGAACTTGGTCCCT-TGTCCCCC-CTGA-GGGGCCACACCCGGAGGTGTGGCTGCTTGCGCCTTGGCTCCCCT--------GCTACCTGGTT-GGCACCGA--GGGGTGGCGTAGAGCGGGGCTCCTTGCCGGTGCCGCCCACGTGCCGCGGGTGCGCCTGGGTTGGGCAAG-TGTTCCCCTCCTCCCGTGCCTCCCGAGGCTCGGGTGCCATTTGCATTGT---GGCTCGAGAACCTTTATGAGTCTTGTGTGGAAAGCTGTTTC-GGGTCTTGG-----TGTCCTCGGGCACCTCGCAC--CCGGATGGCATGG-AAGATGGATTG-TTGTACCACTCTCAGCAACGGATATCTTGGCTCTTGCCACGATGAAGAACGCAGCGAAATGCGATACGTGATGTGAATTGCAGAACTCCGTGAATCATTGAATCTTTGAACGCAACTTGCGCCCGGGGCTTGTCCGA-GGGCATGTCTGGCTGAGCGTCTAA-TCGTCCC-AATCGCTCGCA----AATGCGAAGCGCATGTTGGCCGTCCATGGCAAGGGCCTGGTCGGCTGGAGTTCATCGGGAGG--ACGCCGC-ACACTAAATGCGTCGCGTGACTGGCGGGGTT-GGTTCAGGCAGTCGTCTA------------------------GGCCCT-AGGCGTT----GCCCCC--ACCTGCCAAC-ACGTTGCCCGTCGCTGGAGGTGC-CGGTT-GATTCCCTT----GTGGCAGCTACCCAA---GAG---------AGATTAACTTATTATACTCCTGATTATAAGACCAAAGATACCGATATTCTGGCAGCATTCCGAATGACTCCCCAACCCGGAGTACCGGCTGAGGAAGCAGGAGCCGCAGTAGCTGCTGAATCTTCCACCGGTACATGGACCACTGTCTGGACCGATGGACTTACTAGCCTTGATCGTTACAAAGGTCGATGCTATGACATCGAACCCGTTGCTGGAGAAGAAAATCAATATATTGCCTATGTAGCTTATCCTTTGGATCTGTTCGAGGAAGGTTCTGTTACTAACATGTTCACTTCCATTGTAGGTAATGTATTTGGATTTAAAGCCTTACGAGCTCTACGTTTGGAAGATTTGCGAATTCCTCCTGCATATTCCAAAACCTTCCAAGGTCCACCTCACGGTATCCAAGTTGAAAGAGATAAATTGAACAAATATGGTCGTCCTTTGTTGGGATGTACTATTAAACCGAAATTAGGTTTATCCGCTAAAAACTACGGTAGAGCAGTTTATGAATGTCTTCGTGGTGGACTTGATTTTACTAAAGATGATGAAAACGTAAATTCTCAACCGTTTATGCGTTGGAGAGACCGTTTCTTATTCGTAGCAGAAGCTCTTAATAAATCTCAAGCGGAAACGGGTGAGATTAAGGGTCATTACCTGAATGCTACCGCAGGTACATGTGAGGAAATGATAAAAAGGGCGGTATTTGCTAGAGAATTGGGAGCGCCTATTGTCATGCATGACTATTTGACAGGAGGTTTTACTGCAAATACTAGTTTAGCCCATTATTGTCGGGACAATGGTCTACTCCTTCACATTCACCGTGCAATGCATGCTGTTATTGACAGACAGAGAAACCATGGTATTCACTTCCGTGTATTAGCTAAAGCATTGCGTATGTCCGGTGGGGATCACATTCACTCCGGTACTGTGGTGGGTAAACTTGAGGGGGAACGTGAAGTAACTTTAGGTTTTGTTGATCTACTTCGTGACGACTACATTGAAAAAGACCGAAGTCGTGGTATTTATTTTACCCAAGATTGGGTATCTATGCCTGGTGTTTTGCCTGTAGCTTCAGGGGGTATTCACGTTTGGCATATGCCCGCTCTGACCGAAATCTTTGGAGATGATTCTGTATTACAATTCGGTGGTGGAACTTTGGGACACCCCTGGGGGAATGCACCAGGTGCAGTAGCT
			AACCGAGTTGCTTTAGAAGCTTGTGTACAAGCTCGTAACGAAGGACGTGATCTTGCTCGTGAAGGTAATGAGGTTATTCGCGAAGCTTTTAAATGGAGTCCTG-------------------------------------------------------------------------------------------------------------------------------------------------------------------------------------------------------------ACTTTCGCGGAATTCTATGTAGAATGGGAATTTCGATCATAAAGACTAATTAGCTTTTTTTTTTTTTTTTTT------TTATCATTTGAAAATTGAATACTTTAATTTCTTTCTATTCTCATCAACCAACCAGTTTAACACTTAAGAGGTTCTGGGTCAATCTGGGTAAGACTCAGGAAGAAACTTGAACAGAATCCGCACCTCCTATATCAAAAGTATTTTCTTCCAGATTATGAATAATAAATTAATTGGGCATTATCTTCTGTTTCCGGGGGTATATCATTGGTGTAAGTGGTGC----AGAAAGGAGCTGCTCCTCCTTTCATCCTCTCTCC-TCAAAAAGTAATTGATATCT-----ACGCAAATATTTGTTTGGAAACAAACGTTTCAGCTTTGTTCGAAGAAAAAA--------------GACTTACTAAGATGAAGATCTCACTAAAATTAAAGCGACAAGGTTG---CATCACATATCAAGAACAATATACAATGGTAGTGTTTCACCATCGGGGAAGTATCTCCGCCCGAAGATAGGCAAGTATAGTA---------------GGACGGATATTCTATTCATTGTC--TTGCAAAAATTTTGAGCATTTGTCGAGCAGACCTTATCCTTGCAAGAGTTATCAATTGAATTGTAGGGAGGGA-------
		</sequence>
		<sequence>
			<taxon idref="Isoetes_orcuttii"/>
			ACACACGTCCCTGCAAACTG-----------TTGAACTTGGTCCCT-TGTCCCCC-CTGA-GGGGCCACACCCGGAGGTGTGGCTGCTTGCGCCTTGGCTCCCCT--------GCTACCTGGAT-GGCACCGA--GGGGTGGCGTAGAGCGGGGCTCCTTGCCGGTGCTGCCCACGTGACGCGGGTGCATGTGGGTTGGGCAAG-TGTTCCCCTCCTCCCGTGCCTCTCGAGGCTCGGGTGCCATTTGCATTTT---GGCTCGAGAACCTTTATGAGTCTTGTGTGGAAAGCTTTTTC-GGGTCATGG-----TGTCCTCGGGCACCTTGCAC--CCAGATGGCATGG-AAGATGGATTG-TTGTACCACTCTCAGCAACGGATATCTTGGCTCTTGCCACGATGAAGAACGCAGCGAAATGCGATACGTGATGTGAATTGCAGAACTCCGTGAATCATTGAATCTTTGAACGCAACTTGCGCCCGGGGCTTGTCCGA-GGGCATGTCTGGCTGAGCGTCTAA-TCGTCCC-AATCGCTTGCA----AATGCAAAGTGCATGTTGGCCGTCCATGGCAAGGCCATGGTCGGCTGGAGTTCATAGGGAGG--ACGCCGC-ACACTAAATGCGTCGCGTGACTGGCGGGGTT-GGTTCAGGCAGCCGTCTA------------------------GGCCCT-AGGCGTT----GCCCCC--ACCTGCCAAC-ACGTTGCCCGTCGCTGTAGGTGC-CGGTTT-ATTCCCTT----GTGGCTGCTACCCAA---GAG---------AGATTAACTTATTATACTCCTGATTATAAGACCAAAGATACCGATATTCTGGCAGCATTCCGAATGACTCCCCAACCCGGAGTACCGCCTGAGGAAGCAGGAGCCGCAGTAGCTGCTGAATCTTCCACCGGTACATGGACCACTGTCTGGACCGATGGACTTACTAGCCTTGATCGTTACAAAGGTCGATGCTATGACATCGAACCCGTTGCTGGAGAAGAAAATCAATATATTGCCTATGTAGCTTATCCTTTGGATCTGTTCGAGGAAGGTTCTGTTACTAACATGTTCACTTCCATTGTAGGTAATGTATTTGGATTTAAAGCCTTACGAGCTCTACGTTTGGAAGATTTGCGAATTCCTCCTGCATATTCCAAAACCTTCCAAGGTCCACCTCACGGTATCCAAGTTGAAAGAGATAAATTGAACAAATATGGTCGTCCTTTGTTGGGATGTACTATTAAACCGAAATTAGGTTTATCCGCTAAAAACTACGGTAGAGCAGTTTATGAATGTCTTCGTGGTGGACTTGATTTTACTAAAGATGATGAAAACGTAAATTCTCAACCGTTTATGCGTTGGAGAGACCGTTTCTTATTCGTAGCAGAAGCTATTAATAAATCTCAAGCGGAAACGGGTGAGATTAAGGGTCATTACCTGAATGCTACCGCAGGTACATGTGAGGAAATGATAAAAAGGGCGGTATTTGCTAGAGAATTGGGAGCGCCTATTGTCATGCATGACTATTTGACAGGAGGTTTTACTGCAAATACTAGTTTAGCCCATTATTGTCGGGACAATGGTCTACTCCTTCACATTCACCGTGCAATGCATGCTGTTATTGACAGACAGAGAAACCATGGTATTCACTTCCGTGTATTAGCTAAAGCATTGCGTATGTCCGGTGGGGATCACATTCACTCCGGTACTGTGGTGGGTAAACTTGAAGGGGAACGTGAAGTAACTTTAGGTTTTGTTGATCTACTTCGTGACGACTACATTGAAAAAGACCGAAGTCGTGGTATTTATTTTACCCAAGATTGGGTATCTATGCCTGGTGTTTTGCCTGTAGCTTCAGGGGGTATTCACGTTTGGCATATGCCCGCTCTGACCGAAATCTTTGGAGATGATTCTGTATTACAATTCGGTGGTGGAACTTTGGGACACCCCTGGGGGAATGCACCAGGTGCAGCAGCT
			AACCGAGTTGCTTTAGAAGCTTGTGTACAAGCTCGTAACGAAGGACGTGATCTTGCTCGTGAAGGTAATGAGGTTATTCGCGAAGCTTGTAAATGGAGTCCTG-----------------------------------------GATCGGGT-----AATTATGAATGAATAAAGTTACACTTACATCTCGCCTTACCTATTCAGATTCAATATAAATTAGTCAATTTCTATTCTAGCTCATACTCCCAATAAGTGTAAGAGAGTTCTTTCTATTCTATTCTATTCT-----TAGGTGAAAATGAAGGACTTTCGCGGAATTCTATGTAGAATGGGAATTTCGATCATAAAGACTAATTAGCTTTTTTCTTTTTTTTTTTT-----TTATCATTTGAAAATTGAATACTTTAATTTCTTTCTATTCTCATCAACCAACCAGTTTAACACTTAAGAGGTTCTGGGTCAATCTGGGTAAGACTCAGGAAGAAACTTGAACAGAATCCGCACCTCCTATATCAAAAGTATTTTCTTCCAGATTATGAATAATAAATTAATTGGGCATTATCTTCTGTTTCCGGGGGTATATCATTGGTGTAAGTGGTGC----AGAAAGGAGCTGCTCCTCCTTTCATCCTCTCTCC-TCAAAAAGTAATTGATATCT-----ACGCAAATATTTGTTTGGAAACAAACGTTTCAGCTTTGTTCGAAGAAAAAAA-------------GACTTACTAAGATGAAGATCTCACTAAAATTAAAGCGACAAGGTTG---CATCACATATCAAGAACAATATACAATGGTAGTGTTTCACCATCGGGGAAGTATCTCCGCCCGAAGATAGGCAAGTATAGTA---------------GGACGGATATTCTATTCATTGTC--TTGCAAAAATTTTGAGCATTTGTCGAGCAGACCTTATCCTTGCAAGAGTTATCAATTGAATTGTAGGGAGG---------
		</sequence>
		<sequence>
			<taxon idref="Isoetes_panamensis"/>
			ACACACGTCCGTGCACACCGTTGGATGGTTAGTTAACCY--------TGTCCCC--TCGT-GGGGCCGCACCCGGAGGTGCGGTCGCTCGCGCCCCCCCTT------------GCTACCTGGCATGGCACCGAT-GGGGTGGCGT-GGGCGGGGCTCTTGGCCGGTGCCGCCCGCCTGCC-TGGGCTCGTGCGGGTT--CCAAGAGGCCCCCCTCCTCCCGGGCCC---TGTGTCCGGGGGCC--TTGCATTTC---GGCCCGTGACCC-TTATGCG--TTGTGTGGAATGCGACTCT-CGGTTTGTGGGG--GACCCCCGGGTCCTYCGCAC--CGGGATAGCGGTGAAGGATGTC----TAGTACCACTCTCAGCAACGGATATCTTGGCTCTTGCCACGATGAAGAACGCAGCGAAATGCGATACGTGATGTGAATTGCAGAACTCCGTGAATCATTGAATCTTTGAACGCAACTTGCGCCCGGGGCTTGTCCGA-GGGCATGTCTGACTGAGCGTCTAA-TCGTCCC-ATTCGCTCACACC-CGTTGTGAAGCGCAGCTTGGCCGTCCATGGCATGCTCCTGGTCGGCTGGAGTGCATATGGAGG--TTGTCGCAAGGCTAGGTGCGCCGTGTGACTGGCGGGGTT-GGTTCTGGTGTGTCTATTGCCCCCATGCCCTGGTGGTTGGGYGGCTTT-AGGCATGCTTTGCCCCC--ACCTGCCAAC-ATGTCACCCGACGTTCCCCGTCT-TGGCT--CCTCCTTT----GTGGCAACATCCCAAA------------------------------CTCCTGATTATAAGACCAAAGACACCGATATTCTGGCGGCGTTCCGAATGACTCCCCAACCCGGAGTACCACCTGAGGAAGCAGGAGCCGCAGTAGCTGCTGAATCTTCCACCGGTACATGGACCACTGTCTGGACCGATGGACTTACTAGCCTTGATCGTTACAAAGGTCGATGCTATGACATCGAACCCGTTGCCGGAGAAGAAAATCAATATATTGCCTATGTAGCTTATCCTTTGGATCTGTTCGAGGAAGGTTCTGTTACTAACATGTTCACTTCTATTGTAGGTAATGTATTTGGATTTAAAGCCTTACGAGCTCTACGTTTGGAAGATTTGCGAATTCCTCCTGCATATTCCAAAACCTTCCAAGGTCCACCTCACGGTATCCAAGTTGAAAGAGATAAATTGAACAAATATGGTCGTCCTCTATTGGGATGTACTATTAAACCGAAATTAGGTTTATCCGCTAAAAACTACGGTAGAGCAGTTTATGAATGTCTTCGTGGTGGACTTGATTTTACTAAAGACGATGAAAACGTAAATTCTCAACCGTTCATGCGTTGGAGAGACCGTTTCTTATTTGTAGCAGAAGCTATTAATAAATCTCAAGCGGAAACGGGTGAGATTAAGGGTCATTACCTGAATGCTACCGCAGGTACATCTGAGGAAATGATAAAAAGGGCGGTATTTGCTAGAGAATTGGGAGTACCTATTATCATGCATGACTATTTGACAGGAGGTTTTACTGCAAATACTAGTTTAGCCCATTATTGTCGGGACAATGGTCTACTTCTTCACATTCACCGTGCAATGCATGCTGTTATTGACAGACAGAAAAACCATGGTATGCACTTCCGTGTATTAGCTAAAGCATTGCGTATGTCCGGTGGGGATCACGTTCACTCCGGTACCGTAGTGGGTAAACTTGAGGGGGAACGCGAAGTAACTTTAGGTTTCGTTGATCTACTTCGTGACGACTACATTGAAAAAGATCGAAGTCGTGGTGTTTATTTTACCCAAGATTGGGTATCTATGCCTGGTGTTCTGCCTGTAGCTTCAGGGGGTATTCACGTTTGGCATATGCCCGCTCTGACCGAAATCTTTGGAGATGATTCTGTATTACAATTCGGTGGTGGAACTTTGGGACACCCCTGGGGGAATGCACCAGGTGCAGTAGCT
			AACCGAGTTGCTTTAGAAGCTTGTGTACAAGCTCGTAACGAAGGACGTGATCTTGCTCGTGAAGGTAATGAGATTATTCGCGAAGCTGCTAAATGGAGTCCT-TGTTTGCTGATTTTACTGATAAAGATCCTTGGTATCAAGTCGATCGGTT-----AATAATGAATGAATAAAGTTACACTTACATCTCGCTTTACCTATTCACATTCAATAGAAATTAGTCAATTTCTATTCTAGCTCATACTCCCAATATGTGTAAGAGAGT-CTTTCTATTCTATTCTATTAT-----TAGGTGAAAATGAAGGACTTTCACGTAATTCTATGTAGAATGGGAATTTCGATAATAAATACTAATTAGCTCTTTCTTTTTTTTTTTTT-----TTCTCATTTGAAAATCCAATACTTTAATTTCTTTCTATTCTCATCAGCCACCCAGTTTAACACTTAAGAGGTTCTGGGTCAATCTGGGTAAGACTCAGGAAAAAACTTTAACAGAATCTGCACTTCCTATATCAAAAGTATTTTATTTCAGGTTATGAATAATAAATTAATTGGGCATTATCCTCTGTTTCCGGAGGTATATCGTTGGCGTAAGTGGTGC----AGAAAGGAGCTGCTCCTCCTTTCATTCTCTCC---TCAAAAAGTAATTGATATCT-----ACACAAATATTTATTTGGAAAAAAAGGTTTCGGTTTTGTTCGAAGAAAAAAAAAAA---------GACTTACTAAGATGAAGATCTCATTAATATTAAAGCAACTAGGTTG---CATCACATATCAAGAACAATATACAATGGTAGTGTTTCACCATCGGGGAAGTATCTCCGCCCGAAGATAGGAAAATATAGTA---------------GGACGGATATTCTATTCATCGTC--TTGCAAAAATTTTGAACATTTGTCGAGCAGACCTTATCCTTGCAAGAGTTATCAATTGAATTGTAGGGAGGGACCCACGT
		</sequence>
		<sequence>
			<taxon idref="Isoetes_setacea"/>
			ACACACGTCCGTGCAAACCG-----------TTGAACCGTTT-CCT-TGTCCCC--TTGA-GGGGCCACACCTGGAGGTGTGGCTGCTCGCGCCATGGCTCCCCTA---ATCGGTTACCTTGCGAGGCACCAA--GGGGTGGCGTCGGGCGGGGCTCCTTGCCGGTGCCGTCCACGTGCT-CCGGTGCGCGTGGGTCGGGCAAG-TGTTCCCCTCCTCCCGTGCCTCTCGGGGCTCGGGTGCCATTTGCATTGC---GTCTCGGGAACC-TTATGTGTTTTGGATGGCGAGCGACTCT-GGATTGGGGGG---TCTTCCCGGCCGCCCCGAA---CCAGATGGCGAA--ATGATGGA----TAGTACCACTCTCAGCAACGGATATCTTGGCTCTTGCCACGATGAAGAACGCAGCGAAATGCGATACGTGATGTGAATTGCAGAACTCCGTGAATCATTGAATCTTTGAACGCAACTTGCGCCCGGGGCTTGTCCGA-GGGCATGTCTGGCTGAGCGTCTAA-TCGTCCC-CCTCGCTCGCACT-GGTTGCGAAGCGCAAATTGGCCGTCCATGGCAAGCACATGGTTGGCTGGAGTGCATCGGGAAG--ACGCCGC-ACTCTAAATGCGTCGCGTGACTGGCGGGGTT-GGTTCGGGTTATCGTCTACTTCTGGCTGC---------GGCTGGTCCT-AGCCTTT----GCCCCCC-ACCTGCCAAC-ATGTTGCTCGCCGCT-AAGGCGT-CGGCT-GATTCCCTTGT--GTGGCCACTACCCAA---GAG-------------------------CTCCTGATTATAAGACCAAAGACACCGATATTCTGGCAGCATTCCGAATGACTCCCCAACCCGGAGTACCACCTGAGGAAGCAGGAGCCGCAGTAGCTGCTGAATCTTCCACCGGTACATGGACCACTGTCTGGACCGATGGACTTACTAGCCTTGATCGTTACAAAGGTCGATGCTATGACATCGAACCCGTTGCTGGAGAAGAAAATCAATATATTGCCTATGTAGCTTATCCTTTGGATCTGTTCGAGGAAGGTTCTGTTACTAACATGTTCACTTCCATTGTAGGTAATGTATTTGGATTTAAAGCCTTACGAGCTCTACGTTTGGAAGATTTGCGAATTCCTCCTGCATATTCCAAAACCTTCCAAGGTCCACCTCACGGTATCCAAGTTGAAAGAGATAAATTGAACAAATATGGTCGTCCTTTATTGGGATGTACTATTAAACCGAAATTAGGTTTATCCGCTAAAAACTACGGTAGAGCAGTTTATGAATGTCTTCGTGGTGGACTTGATTTTACTAAAGATGATGAAAACGTAAATTCTCAACCGTTTATGCGTTGGAGAGACCGTTTCTTATTCGTAGCAGAAGCTATTAATAAATCTCAAGCGGAAACGGGTGAGATTAAGGGTCATTACCTGAATGCTACCGCAGGTACATGTGAGGAAATGATGAAAAGGGCGGTATTCGCTAGAGAATTGGGAGCGCCTATTGTCATGCATGACTATTTGACAGGAGGTTTTACTGCAAATACTAGTTTAGCCCATTATTGTCGGGACAATGGTCTATTCCTTCACATTCACCGTGCAATGCATGCTGTTATTGACAGACAGAGAAACCATGGTATTCACTTCCGTGTATTAGCTAAAGCATTGCGTATGTCCGGTGGGGATCACATTCACTCCGGTACTGTGGTGGGTAAACTTGAAGGGGAGCGTGAAGTAACTTTAGGTTTTGTTGATCTACTTCGTGACGACTACATTGAAAAAGACCGAAGTCGTGGTATTTATTTTACCCAAGATTGGGTATCTATGCCTGGTGTTTTGCCTGTAGCTTCAGGGGGTATTCACGTTTGGCATATGCCCGCTCTGACCGAAATCTTTGGAGATGATTCTGTATTACAATTTGGTGGTGGAACTTTGGGACACCCCTGGGGGAATGCACCAGGTGCAGTAGCT
			AACCGAGTTGCTTCAGAAGCTTGTGTACAAGCTCGTAACGAAGGACGTGATCTTGCTCGTGAAGGTAATGAGGTTATTCGCGAAGCTTGTAAATGGAGTCCTGTTTTTGCTGATTTTACTGATAAAGATCCTTGGTATCAAGTCGATCGGTT-----AATAATGAATGAATAAAGTTACACTTACATCTCGCCTTACCTATTCGCATTCAATAAAAATTAGTCAATTTCTATTCTAGCTCATACTCCCAATATGTGTAAGAGAGTTCTTTCTATTCTATTCTATTCT-----TAGGTGAAAATGAAGGACTTTCACGGAATTCTATGTAGAATGGGAATTTCGATCATGAATACTAATTAGCTCTTTTCTTTTTTTTTTT------TTCTCATTTGAAAATTGAATACTTTAATTTCTTTCTATTCTCATCAACCAACCAGTTTAACACTTAAGAGGTTCCGGGTCAATCTGGGTAAGACTCAGGAAGAAACTTGAACAGAATCTGTACCTCCTATATCAAAAGTATTTTCTTCCAGGTTATGAATAATAAATTAATTGGGCATTATCCCTTGTTTCCGGGGGTATATCGTTGGTGTAAGTGGTGC----AGAAAAGA-----TTCTCCTTTCATTCTCTCTCC-TCAAAAAGTAATTGATATCT-----ACGCAAATATTTGTTTGGAAACAAATGTTTCAGCTTTTTTCGAAGAATAA---------------GACTTACT------AAGATCTCACTAATATTAAAGCAACTAGGTTG---CATCACATATCAAGAATAATATACAATGGTAGTGTTTCACCATCGGGGAAGTATCTCCGCCCGAAGATAGGCAAGTATAGTA---------------GGACGGATATTCTATTCATCGTC--TTGCAAAAATTTTGAGTATTTGTCGAGCAGACCTTATCCTTGCAAGAGTTATCAATTGAATTGTAGGGAGGGACCCACGT
		</sequence>
		<sequence>
			<taxon idref="Isoetes_sinensis"/>
			ACACACGTCCGTGCAAACCG-----------GTGAACCGTTT-CCT-TGTCCCC--CTGA-GGGGCCACACCTGGAGGTGTGGCTGCTCGCGCCATGGCTCCCCTAAAACTCGGTTACCTTGCGAGGCACCAA--GGGGTGGCGTCGGGCGGGGCTCCTTGCCGGTGCCGTCCACACGCT-CGGGTGCGCGTGGATTGGGCAAG-TGTTCCCCTCCTCCCGTGCCTCTCGGGGCTCGGGTGCCATTTGCATTGC---GTTTCGGGAACC-TTATGTGTCTTGGATGGTGAGCGACTCT-GGATTGGGGGGG--TCTTCCCGGCCGCCCCGCA---CCGGATAGCGAA--ATGATGGA----TAGTACCACTCTCAGCAACGGATATCTTGGCTCTTGCCACGATGAAGAACGCAGCGAAATGCGATACGTGATGTGAATTGCAGAACTCCGTGAATCATTGAATCTTTGAACGCAACTTGCGCCCGGGGCTTGTCCGA-GGGCATGTCTGGCTGAGCGTCTAA-TCGTCCC-TCTCGCTCGCACT-GAATGCGAAGCGCAAATTGGCCGTCCATGGCAAGCACGTGGTCGGCTGGAGTGCATAGGGAGG--ACGCCGC-ACTCTAAATGCGTCGCGTGACTGGCGGGGTT-GGTTCGGGTCATCGTTTGCTTCCGGCTGC---------GGCTGGTCCT-AGGCGGT----GCCCCCCCACCTGCCAAC-ATGTTGCTCGTCGCT-AAGGTGT-CGGCT-GGTTCCCTTGT--GTGGCCACTACCCAA---GAG--------------------------------------------------------TCTGGCAGCATTCCGAATGACTCCCCAACCCGGAGTACCACCTGAGGAAGCAGGAGCCGCAGTAGCTGCTGAATCTTCCACCGGTACATGGACCACTGTCTGGACCGATGGACTTACTAGCCTTGACCGTTACAAAGGTCGATGCTATGACATCGAACCCGTTGCTGGAGAAGAAAATCAATATATTGCCTATGTAGCTTATCCTTTGGATCTGTTCGAGGAAGGTTCTGTTACTAACATGTTCACTTCCATTGTAGGTAATGTATTTGGATTTAAAGCCTTACGAGCTCTACGTTTGGAAGATTTGCGAATTCCTCCTGCATATTCCAAAACCTTCCAAGGTCCACCTCACGGTATCCAAGTTGAAAGAGATAAATTGAACAAATATGGTCGTCCTTTATTGGGATGTACTATTAAACCGAAATTAGGTTTATCCGCTAAAAACTATGGTAGAGCAGTGTATGAATGTCTTCGTGGTGGACTTGATTTTACTAAAGATGATGAAAACGTAAATTCTCAACCGTTTATGCGTTGGAGAGACCGTTTCTTATTCGTAGCAGAAGCTATTAATAAATCTCAAGCGGAAACGGGTGAGATTAAGGGTCATTACCTGAATGCTACTGCAGGTACATGTGAGGAAATGATGAAAAGGGTGGTATTCGCTAGAGAATTGGGAGTGCCTATTGTCATGCATGACTATTTGACAGGAGGTTTTACTGCAAATACTAGTTTAGCCCATTATTGTCGGGACAATGGTCTACTCCTTCACATTCACCGTGCAATGCATGCTGTTATTGACAGACAGAGAAACCATGGTATTCACTTCCGTGTATTAGCTAAAGCATTGCGTATGTCCGGTGGGGATCACATTCACTCCGGTACTGTGGTGGGTAAACTTGAAGGGGAACGTGAAGTAACTTTAGGTTTTGTTGATCTACTTCGTGACGACTACATTGAAAAAGACCGAAGCCGTGGTATTTATTTTACCCAAGATTGGGTATCTATGCCTGGTGTTTTGCCTGTAGCTTCAGGGGGTATTCACGTTTGGCATATGCCCGCTCTGACCGAAATCTTTGGAGATGATTCTGTATTACAATTCGGTGGTGGAACTTTGGGACACCCCTGGGGGAATGCACCAGGTGCAGTAGCT
			AACCGAGTTGCTTTAGAAGCTTGTGTACAAGCTCGTAACGAAGGACGTGATCTTGCTCGTGAAGGTAATGAGGTTATTCGCGAAGCTTGTAAATGGAGTCCTGTTTTTGCTGATTTTACTGATAAAGATCCTTGGTATCAAGTCGATCGGTT-----AATAATGAATGAATAAAGTTACACTTACATCTCGCCTTACCTATTCACATTCAATATAAATTAGTCAATTTCTATTCTAGCTCATACTCCCAATATGTGTAAGAGAGTTCTTTCTATTCTATTCTATTCT-----TAGGTGAAAATGAAGGACTTTCACGGAATTCTATGTAGAATGGGAATTTAGATCATGAATACTAATTAGCTCTTTTCTTTTTTTTTTT------TTCTCATTTGAAAATTGAATACTTTAATTTCTTTCTATTCTCATCAACCAACCAGTTTAACACTTAAGAGGTTCCGGGTCAATCTGGGTAAGACTCAGGAAGAAACTTGAACAGAATCTGTACCTCCTATATCAAAAGTATTTTCTTCCAGGTTATGAATAATAAATTAATTGGGCATTATCCTTTGTTTCCGGGGGTATATCATTGGTGTAAGTGGTGC----AGAAAGGA-----TTCTCCTTTCATTCTCTCTCC-TCAAAAAGTAATTGATATCTACTCTACGCAAATATTTGTTTGGAAACAAATGTTTCAGCTTTGTTCGAAGAAGAAAAAAAAAAAAAA---GACTTACT------AAGATCTCACTAATATTAAAGCAACTAGGTTG---CATCACATATCAAGAATAATATACAATGGTAGTGTTTCACCATCGGGGAAGTATCTCCGCCCGAAGATAGGCAAGTATAGTA---------------GGACGGATATTCTATTCATCGTC--TTGCAAAAATTTTGAGTATTTGTCGAGCAGACCTTATCCTTGCAAGAGTTATCAATTGAATTGTAGGGAGGGACCCACGT
		</sequence>
		<sequence>
			<taxon idref="Isoetes_stevensii"/>
			-----------------ACG-----------TTGAACGTTT--CCT-TGTCCC---CTGA-GGGGCCACACCTGGAGGTGTGGCTGCTCGCGCCATGGCTCCCCTAAA-CTCGGTTACCTTGCGAGGCACCAA--GGGGTGGCGTCGGGCGGGGCTCCTTGCCGGTGCCGTCCACATGCT-CGGGTGCGCGTGGATTGGGCAAG-TGTTCCCCTCCTCCCGTGCCTCTCGGGGCTCGGGTGCCATTTGCATTGC---GTTTCGGGAACC-TTATGTGTCTTGGATGGTGAGCGACTCT-GGATTGGGGGGG--TCTTCCCGGCCGCCCCGCA---CTGGATAGCAAA--ATGATGGA----TAGTACCACTCTCAGCAACGGATATCTTGGCTCTTGCCACGATGAAAAACGCAGCGAAATGCGATACGTGATGTGAATTGCAGAACTCCGTGAATCATTGAATCTTTGAACGCAACTTGCGCCCGGGGCTTGTCCGA-GGGCATGTCTGGCTGAACGTCTAA-TCGTCCC-TCTCGCTCGCACT-GAATGCGAAGCGCAAATTGGCCGTCCATGGCAAGCACGTGGTCGGCTGGAGTGCATAGGGAGG--ACGCCGC-ACTCTAAATGCGTCGCGTGACTGGCGGGGTT-GGTTCGGGTTATCGTTTGCTTCCGGCTGC---------GGCTGGTCCT-AGGCGGT----GCCCCCCCACCTGCCAAC-ATGTTGCTCGTCCCT-AAGGTGT-CGGTT-GGTTCCCTTGT--GTGGCCACTACCCAAAAA-----------------------------------------------------------TCTGGCAGCATTCCGAATGACTCCCCAACCCGGAGTACCACCTGAGGAAGCAGGAGCCGCAGTAGCTGCTGAATCTTCCACCGGTACATGGACCACTGTCTGGACCGATGGACTTACTAGCCTTGACCGTTACAAAGGTCGATGCTATGACATCGAACCCGTTGCTGGAGAAGAAAATCAATATATTGCCTATGTAGCTTATCCTTTGGATCTGTTCGAGGAAGGTTCTGTTACTAACATGTTCACTTCCATTGTAGGTAATGTATTTGGATTTAA-GCCTTACGAGCTCTACGTTTGGAAGATTTGCGAATTCCTCCTGCATATTCCAAAACCTTCCAAGGTCCACCTCACGGTATCCAAGTTGAAAGAGATAAATTGAACAAATATGGTCGTCCTTTATTGGGATGTACTATTAAACCGAAATTAGGTTTATCCGCTAAAAACTATGGTAGAGCAGTGTATGAATGTCTTCGTGGTGGACTTGATTTTACTAAAGATGATGAAAACGTAAATTCTCAACCGTTTATGCGTTGGAGAGACCGTTTCTTATTCGTAGCAGAAGCTATTAATAAATCTCAAGCGGAAACGGGTGAGATTAAGGGTCATTACCTGAATGCTACTGCAGGTACATGTGAGGAAATGATGAAAAGGGTGGTATTCGCTAGAGAATTGGGAGTGCCTATTGTCATGCATGACTATTTGACAGGAGGTTTTACTGCAAATACTAGTTTAGCCCATTATTGTCGGGACAATGGTCTACTCCTTCACATTCACCGTGCAATGCATGCTGTTATTGACAGACAGAGAAACCATGGTATTCACTTCCGTGTATTAGCTAAAGCATTGCGTATGTCCGGTGGGGATCACATTCACTCCGGTACTGTGGTGGGTAAACTTGAAGGGGAACGTGAAGTAACTTTAGGTTTTGTTGATCTACTTCGTGACGACTACATTGAAAAAGACCGAAGCCGTGGTATTTATTTTACCCAAGATTGGGTATCTATGCCTGGTGTTTTGCCTGTAGCTTCAGGGGGTATTCACGTTTGGCATATGCCCGCTCTGACCGAAATCTTTGGAGATGATTCTGTATTACAATTCGGTGGTGGAACTTTGGGACACCCCTGGGGGAATGCACCAGGTGCAGTAGCT
			AACCGAGTTGCTTTAGAAGCTTGTGTACAAGCTCGTAACGAAGGACGTGATCTTGCTCGTGAAGGTAATGAGGTTATTCGCGAAGCTTGTAAATGGAGTCCTG-----GCTGATTTTACTGATAAAGATCCTTGGTATCAAGTCGATCGGTT-----AATAATGAATGAATAAAGTTACACTTACATCTCGCCTTACCTATTCACATTCAATATAAATTAGTCAATTTCTATTCTAGCTCATACTCCCAATATGTGTAAGAGAGTTCTTTCTATTCTATTCTATTCT-----TAGGTGAAAATGAAGGACTTTCACGGAATTCTATGTAGAATGGGAATTTAGATCATGAATACTAATTAGC----------------------------------AAAATTGAATACTTTAATTTCTTTCTATTCTCATCAACCAACCAGTTTAACACTTAAGAGGTTCCGGGTCAATCTGGGTAAGACTCAGGAAGAAACTTGAACAGAATCTGTACCTCCTATATCAAAAGTATTTTCTTCCAGGTTATGAATAATAAATTAATTGGGCATTATCCTTTGTTTCCGGGGGTATATCATTGGTGTAAGTGGTGC----AGAAAGGA-----TTCTCCTTTCATTCTCTCTCC-TCAAAAAGTAATTGATATCTACTCTACGCAAATATTTGTTTGGAAACAAATGTTTCAGCTTTGTTC------------------------GACTTACT------AAGATCTCACTAATATTAAAGCAACTAGGTTG---CATCACATATCAAGAATAATATACAATGGTAGTGTTTCACCATCGGGGAAGTATCTCCGCCCGAAGATAGGCAAGTATAGTA---------------GGACGGATATTCTATTCATCGTC--TTGCAAAAATTTTGAGTATTTGTCGAGCAGACCTTATCCTTGCAAGAGTTATCAATTGAATTGTAGGGAGGGACCCA---
		</sequence>
		<sequence>
			<taxon idref="Isoetes_storkii"/>
			ACACACGTCCATGCAAACCG-----------TTGAACCGTTT-CCT-TGTCCCC--TTGA-GGGGCCACACCTGGAGGTGTGGCTGCTCGCGCCATGGCTCCCCTA---CTCGGTTACCTTGCGAGGCACCAA--GGGGTGGCGTCGGGCGGGGCTCCTTGCCGGTGCCGTCCACGTGCT-CGGGTGCACGTGGGCCGGGCAAG-TGTTCCCCTCCTCCCGTGCCTCTCGGGGCTCGGGTGCCATTTGCATTGC---GTCTCGGGAACC-TTATGTGTTTTGGATGGCGAGCGACTCT-GGATTGGGGGGG--TCTTCTGGGCCGCCCCGCA---CCAGCTAGCGAA--ATGATGGA----TAGTACCACTCTCAGCAACGGATATCTTGGCTCTTGCCACGATGAAGAACGCAGCGAAATGCGATACGTGATGTGAATTGCAGAACT??GTGAATCAT?GAATCTTTGAACGCAACTGGCGC?C----------------------------------------------------------------------------------------------------------------------------------------------------------------------------------------------------------------------------------------------------------------------------------------------------------------------------------------------------------------------------TTCTGGCAGCATTCCGAATGACTCCCCAACCCGGAGTACCACCTGAGGAAGCAGGAGCCGCAGTAGCTGCTGAATCTTCCACCGGTACATGGACCACTGTCTGGACCGATGGACTTACTAGCCTTGATCGTTACAAAGGTCGATGCTATGACATCGAACCCGTTGCTGGAGAAGAAAATCAATATATTGCCTATGTAGCTTATCCTTTGGATCTGTTCGAGGAAGGTTCTGTTACTAACATGTTCACTTCCATTGTAGGTAATGTATTTGGATTTAAAGCCTTACGAGCTCTACGTTTGGAAGATTTGCGAATTCCTCCTGCATATTCCAAAACCTTCCAAGGTCCACCTCACGGTATCCAAGTTGAAAGAGATAAATTGAACAAATATGGTCGTCCTTTATTGGGATGTACTATTAAACCGAAATTAGGTTTATCCGCTAAAAACTACGGTAGAGCAGTGTATGAATGTCTTCGTGGTGGACTTGATTTTACTAAAGATGATGAAAACGTAAATTCTCAACCGTTTATGCGTTGGAGAGACCGTTTCTTATTCGTAGCAGAAGCTCTTAATAAATCTCAAGCGGAAACGGGTGAGATTAAGGGTCATTACCTGAATGCTACCGCAGGTACATGTGAGGAAATGATGAAAAGGGCGGTATTCGCTAGAGAATTGGGAGCGCCTATTGTCATGCATGACTATTTGACAGGAGGTTTTACTGCAAATACTAGTTTAGCCCATTATTGTCGGGACAATGGTCTACTCCTTCACATTCACCGTGCAATGCATGCTGTTATTGACAGACAGAGAAACCATGGTATTCACTTCCGTGTATTAGCTAAAGCATTGCGTATGTCCGGTGGGGATCACATTCACTCCGGTACTGTGGTGGGTAAACTTGAAGGGGAACGTGAAGTAACTTTAGGTTTTGTTGATCTACTTCGTGACGACTACATTGAAAAAGACCGAAGTCGTGGTATTTATTTTACCCAAGATTGGGTATCTATGCCTGGTGTTTTGCCTGTAGCTTCAGGGGGTATTCACGTTTGGCATATGCCCGCTCTGACCGAAATCTTTGGAGATGATTCTGTATTACAATTTGGTGGTGGAACTTTGGGACACCCCTGGGGGAATGCACCAGGTGCAGTAGCT
			AACCGAGTTGCTTCAGAAGCTTGTGTACAAGCTCGTAACGAAGGACGTGATCTTGCTCGTGAAGGTAATGAGATTATTCGCGAAGCTTGTAAATGGAGTCCTGTTTTTGCTGATTTTACTGATAAAGATCCTTGGTATCAAGTCGATCGGTTCGGTTAATAATGAATGAATAAAGTTACACTTACATCTCGCCTTACCTATTCACATTCAATATAAATTAGTCAATTTATATTCTAGCTCATACTCCCAATATGTGTAAGAGAGTTCTTTCTATTCTATTCTATTCT-----TAGGTGAAAATGAAGGACTTTCGCGGAATTCTATGTAGAATGGGAATTTCGATCATGAATACTAATTAGCTCTTTTCTTTTTTTTTTTTT----TTCTCATTTTAAAATTGAATACTTTAATTTATTTCTATTCTCATCAACCAACCAGTTTAACACTTAAGAGGTTCCGGGTCAATCTGGGTAAGACTCAGGAAGAAACTTGAACAGAATCTGTACCTCCTATATCAAAAGTATTTTCTTCCAGGTTATGAATAATAAATTAATTGGGCATTATCCCTTGTTTCCGGGGGTATATCGTTGGTGTAAGTGGTGC----ARAAAGGA-----TTCTCCTTTCATTCTCTCTCC-TCAAAAAGTAATTGATATCT-----ACSCAAATATTTGTTTGGAAACAAATGTTTCAGCTTTGTGCGAAGAATAAAAAAAAAAAAAAA--GACTTACTAATACTAAGATCTCACTAATATTAAAGCAACTAGGTTG---CATCACATATCAAGAATAATATACAATGGTAGTGTTTCACCATCGGGGAAGTATCTCCGCCCGAAGATAGGCAAGTATAGTA---------------GGACGGATATTCTATTCATCGTC--TTGCAAAAATTTTGAGTATTTGTCGAGCAGACCTTATCCTTGCAAGAGTTATCAATTGAATTGT----------------
		</sequence>
		<sequence>
			<taxon idref="Isoetes_taiwanensis"/>
			ACACACGTCCGTGCAAACCG-----------TTGAACCGTTT-CCT-TGTCCCC--CTGA-GGGGCCACACCTGGAGGTGTGGCTGCTCGCGCCATGGCTCCCCTAAA-CTCGGTTACCTTGCGAGGCACCAA--GGGGTGGCGTCGGGCGGGGCTCCTTGCCGGTGCCGTCCACACGCT-CGGGTGCGCGTGGATTGGGCAAG-TGTTCCCCTCCTCCCGTGCCTCTCGGGGCTCGGGTGCCATTTGCATTGC---GTTTCGGGAACC-TTATGTGTCTTGGATGGTGAGCGACTCT-GGATTGGGGGGG--TCTTCCCGGCCGCCCCGCA---CCGGATAGCGAA--ATGATGGA----TAGTACCACTCTCAGCAACGGATATCTTGGCTCTTGCCACGATGAAGAACGCAGCGAAATGCGATACGTGATGTGAATTGCAGAACTCCGTGAATCATTGAATCTTTGAACGCAACTTGCGCCCGGGGCTTGTCCGA-GGGCATGTCTGGCTGAGCGTCTAA-TCGTCCC-TCTCGCTCGCACT-GAATGCGAAGCGCAAATTGGCCGTCCATGGCAAGCACGTGGTCGGCTGGAGTGCATAGGGAGG--ACGCCGC-ACTCTAAATGCGTCGCGTGACTGGCGGGGTT-GGTTCGGGTTATCGTTTGCTTCCGGCTGC---------GGCTGGTCCT-AGGCGGT----GCCCCCCCACCTGCCAAC-ATGTTGCT-GTCGCT-AAGGTGTACGGCT-GGTTCCCTTGT--GTGGCCTAT---------------------AGATTAACTTATTATACTCCTGATTATAAGACCAAAGACACCGATATTCTGGCAGCATTCCGAATGACTCCCCAACCCGGAGTACCACCTGAGGAAGCAGGAGCCGCAGTAGCTGCTGAATCTTCCACCGGTACATGGACCACTGTCTGGACCGATGGACTTACTAGCCTTGACCGTTACAAAGGTCGATGCTATGACATCGAACCCGTTGCTGGAGAAGAAAATCAATATATTGCCTATGTAGCTTATCCTTTGGATCTGTTCGAGGAAGGTTCTGTTACTAACATGTTCACTTCCATTGTAGGTAATGTATTTGGATTTAAAGCCTTACGAGCTCTACGTTTGGAAGATTTGCGAATTCCTCCTGCATATTCCAAAACCTTCCAAGGTCCACCTCACGGTATCCAAGTTGAAAGAGATAAATTGAACAAATATGGTCGTCCTTTATTGGGATGTACTATTAAACCGAAATTAGGTTTATCCGCTAAAAACTATGGTAGAGCAGTGTATGAATGTCTTCGTGGTGGACTTGATTTTACTAAAGATGATGAAAACGTAAATTCTCAACCGTTTATGCGTTGGAGAGACCGTTTCTTATTCGTAGCAGAAGCTATTAATAAATCTCAAGCGGAAACGGGTGAGATTAAGGGTCATTACCTGAATGCTACTGCAGGTACATGTGAGGAAATGATGAAAAGGGTGGTATTCGCTAGAGAATTGGGAGTGCCTATTGTCATGCATGACTATTTGACAGGAGGTTTTACTGCAAATACTAGTTTAGCCCATTATTGTCGGGACAATGGTCTACTCCTTCACATTCACCGTGCAATGCATGCTGTTATTGACAGACAGAGAAACCATGGTATTCACTTCCGTGTATTAGCTAAAGCATTGCGTATGTCCGGTGGGGATCACATTCACTCCGGTACTGTGGTGGGTAAACTTGAAGGGGAACGTGAAGTAACTTTAGGTTTTGTTGATCTACTTCGTGACGACTACATTGAAAAAGACCGAAGCCGTGGTATTTATTTTACCCAAGATTGGGTATCTATGCCTGGTGTTTTGCCTGTAGCTTCAGGGGGTATTCACGTTTGGCATATGCCCGCTCTGACCGAAATCTTTGGAGATGATTCTGTATTACAATTCGGTGGTGGAACTTTGGGACACCCCTGGGGGAATGCACCAGGTGCAGTAGCT
			AACCGAGTTGCTTTAGAAGCTTGTGTACAAGCTCGTAACGAAGGACGTGATCTTGCTCGTGAAGGTAATGAGGTTATTCGCGAAGCTTGTAAATGGAGTCCTGTTTTTGCTGATTTTACTGATAAAGATCCTTGGTATCAAGTCGATCGGTT-----AATAATGAATGAATAAAGTTACACTTACATCTCGCCTTACCTATTCACATTCAATATAAATTAGTCAATTTCTATTCTAGCTCATACTCCCAATATGTGTAAGAGAGTTCTTTCTATTCTATTCTATTCT-----TAGGTGAAAATGAAGGACTTTCACGGAATTCTATGTAGAATGGGAATTTAGATCATGAATACTAATTAGCTCTTTT------------------CTCTCATTTGAAAATTGAATACTTTAATTTCTTTCTATTCTCATCAACCAACCAGTTTAACACTTAAGAGGTTCCGGGTCAATCTGGGTAAGACTCAGGAAGAAACTTGAACAGAATCTGTACCTCCTATATCAAAAGTATTTTCTTCCAGGTTATGAATAATAAATTAATTGGGCATTATCCTTTGTTTCCGGGGGTATATCATTGGTGTAAGTGGTGC----AGAAAGGA-----TTCTCCTTTCATTCTCTCTCC-TCAAAAAGTAATTGATATCTACTCTACGCAAATATTTGTTTGGAAACAAATGTTTCAGCTTTGTTCGAAGAAGAAAAAAAAAAAA-----GACTTACT------AAGATCTCACTAATATTAAAGCAACTAGGTTG---CATCACATATCAAGAATAATATACAATGGTAGTGTTTCACCATCGGGGAAGTATCTCCGCCCGAAGATAGGCAAGTATAGTA---------------GGACGGATATTCTATTCATCGTC--TTGCAAAAATTTTGAGTATTTGTCGAGCAGACCTTATCCTTGCAAGAGTTATCAATTGAATTGTAGGGAGGGACCCACGT
		</sequence>
		<sequence>
			<taxon idref="Isoetes_velata"/>
			ACACACGTCCCTGCAAACTG-----------TTGAACTTGGTCCCT-TGTCCCCCCCTGA-GGGACCACACCCGGAGGTGTGGTTGCTCGCGCCTTGGCTCCCCT--------GCTACCTTGTT-GGCACCGA--GGGGTGGCGTCGAGCGGGGCTCCTTGCCGGTGCTGCCCACTAGCCGCGGGTGCTTGTGGGTTGGGCAAG-TGTTCCCCTCCTCCCGTGCCTCTCGAGGCTCGGGTGCCATTTGCATTGT---GTCCCGAGAACCTTTACGAGTCTTGTGTGGAAAGCTATTCT-GGGTCTTGG-----CGTCCTTGGGCGCCTCGCAC--CTTGGTGGCATGG-AAGATGGATTA-TTGTACCACTCTCAGCAACGGATATCTTGGCTCTTGCCACGATGAAGAACGCAGCGAAATGCGATACGTGATGTGAATTGCAGAACTCCGTGAATCATTGAATCTTTGAACGCAACTTGCGCCCGGGGCTTGTCCGA-GGGCATGTCTGGCTGAGCGTCTAAATCGTCCC-AATCGCTCGC----AAATGCGAAGCGCACGATGGCCGTCCATGGCAAGGGCCTGGTCGGCTGGAGTTCATCGGGAGG--ACGCCGC-ACACTAAATGCGTCGCGTGACTGGCGGGGTT-GGTTCGGGCATCCGTCTA------------------------GGTCCT-AGGCATT----GCCCCCC-ACCTGCCGAG-ACGTTGCTCGTCGCTGGAGGTGT-CGGTTTGATTCCCTT----GTGGCCGCTACCCAA---GAG-----------------------------------------------CACCGATATTCTGGCAGCATTCCGAATGACTCCCCAACCCGGAGTACCGCCTGAGGAAGCAGGAGCCGCAGTAGCTGCTGAATCTTCCACCGGTACATGGACCACTGTCTGGACCGATGGACTTACTAGCCTTGATCGTTACAAAGGTCGATGCTATGACATCGAACCCGTTGCTGGAGAAGAAAATCAATATATTGTCTATGTAGCTTATCCTTTGGATCTGTTCGAGGAAGGTTCTGTTACTAACATGTTCACTTCCATTGTAGGTAATGTATTTGGATTTAAAGCCTTACGAGCTCTACGTTTGGAAGATTTGCGAATTCCTCCTGCATATTCCAAAACCTTCCAAGGTCCACCTCACGGTATCCAAGTTGAAAGAGATAAATTGAACAAATATGGTCGTCCTTTGTTGGGATGTACTATTAAACCGAAATTAGGTTTATCCGCTAAAAACTACGGTAGAGCAGTTTATGAATGTCTTCGTGGTGGACTTGATTTTACTAAAGATGATGAAAACGTAAATTCTCAACCGTTTATGCGTTGGAGAGACCGTTTCTTATTCGTAGCAGAAGCTATTAATAAATCTCAAGCGGAAACGGGTGAGATTAAGGGTCATTACCTGAATGCTACCGCAGGTACATGTGAGGAAATGATAAAAAGGGCGGTATTTGCTAGAGAATTGGGAGCGCCTATTGTCATGCATGACTATTTGACAGGAGGTTTTACTGCAAATACTAGTTTAGCCCATTATTGTCGGGACAATGGTCTACTCCTTCACATTCACCGTGCAATGCATGCTGTTATTGACAGACAGAGAAACCATGGTATTCACTTCCGTGTATTAGCTAAAGCATTGCGTATGTCCGGTGGGGATCACATTCACTCCGGTACTGTGGTGGGTAAACTTGAGGGGGAACGTGAAGTAACTTTAGGTTTTGTTGATCTACTTCGTGACGACTACATTGAAAAAGACCGAAGTCGTGGTATTTATTTTACCCAAGATTGGGTATCTATGCCCGGTGTTCTGCCTGTAGCTTCAGGGGGTATTCACGTTTGGCATATGCCCGCTCTGACCGAAATCTTTGGAGATGATTCTGTATTACAATTCGGTGGTGGAACTTTGGGACACCCCTGGGGGAATGCACCAGGTGCAGCAGCT
			AACCGAGTTGCTTTAGAAGCTTGTGTACAAGCTCGTAACGAAGGACGTGATCTTGCTCGTGAAGGTAATGAGGTTATTCGCGAAGCTTGTAAATGGAGTCCTGTGTTTGCTGATTTTACTGATAAAGATCCTTGGTATCAAGTCGATCGGTT-----AATAATGAATGAATAAAGTTACACTTACATCTCGCCTTACCTATTCAGATTCAATATAAATTAGTCAATTTCTATTCTAGCTCATACTCCCAATAAGTGTAAGAGAGTTCTTTCTATTCTATTCTATTCT-----TAGGTGAAAA--------TTTCACGGAATTCTATGTAGAATGGGAATTTCGATCATAAAGACTAATTAGC-------------------------TCTCATTTGAAAATCGAATACTTTAATTTCTTTCTATTCTCATCAACCAACCAGTTTAACACTTAAGAGGTTCTGGGTCAATCTGGGTAAGACTCAGGAAGAAACTTGAACAGAATCCGCACCTCCTATATCAAAAGTATTTTCTTCCAGATTATGAATAATAAATTAATTGGGCATTATCTTCTGTTTCCGTGGGTATATCATTGGTGTAAGTGGTGC----AGAAAGGAGCTGCTCCCCCTTTCATCCTCTTTCC-TCAAAAAGTAATTGATATCT-----ACGCAAATATTTGTTTGGAAACAAACATTTCAGCTTTGTTCGAAAA-------------------GACTTACTAAGATGAAGATCTCACTAAAATTAAAGCGAAAAGGTTG---CATCACATATCAAGAACAATATACAATGGTAGTGTTTCACCATCGGGGAAGTATCTCCGCCCGAAGATAGGCAAGTATAGTA---------------GGACGGATATTCTATTCATTGTC--TTGCAAAAATTTTGAGCATTTGTCGAGCAGACCTTATCCTTGCAAGAGTTATCAATTGAATTGTAGGGAGGGACCCACTT
		</sequence>
		<sequence>
			<taxon idref="Ophioglossum"/>
			--------------------------------------------------------------------------------------------------------------------------------------------------------------------------------------------------------------------------------------------------------------------------------------------------------------------------------------------------------------------------------------------------------------------------------------------------------------------------------------------------------------------------------------------------------------------------------------------------------------------------------------------------------------------------------------------------------------------------------------------------------------------------------------------------------------------------AAAGATTATCGATTGACCTATTACACTCCCGAATATGAGCCTAAGGATACCGATATCCTAGCAGCCTTTCGAATGACTCCCCAACCTGGAGTGCCGGCCGAGGAAGCGGGAGCTGCGGTAGCTGCTGAATCCTCCACGGGTACGTGGACTACCGTATGGACCGATGGGCTTACCAGTCTCGATCGTTACAAAGGTCGATGCTATGAAATCGAACCTGTTGCTGGGGAAGAAGATCAATACATTGCTTATGTAGCGTATCCCCTAGACCTCTTCGAAGAAGGTTCCGTCACCAACATGTTCACCTCCATTGTGGGTAATGTATTCGGATTTAAAGCATTGAGGGCTCTACGGTTGGAGGATTTACGAATTCCTCCTGCTTATTCCAAGACTTTCATGGGCCCCCCCCACGGTATTCAAGTCGAAAGGGATAAATTAAACAAATATGGTCGTCCCTTATTAGGATGTACCATCAAACCCAAATTGGGATTATCTGCCAAGAATTATGGTAGAGCCGTTTATGAATGCTTACGCGGTGGGCTCGACTTCACCAAGGATGATGAAAATGTGAATTCTCAACCATTTATGCGTTGGAGGGATCGTTTCGTATTCGTGGCAGAAGCTCTTTTCAAATCCCAAGCTGAAACGGGAGAGATTAAGGGGCATTACTTAAATGCTACCGCGGGTAATTGTGAGGAAATGATAAAAAGAGCAGTTTTTGCTCGGGAATTGGGAGTACCCATTGTCATGCACGATTATTTGACGGGAGGATTTACTGCAAATACTAGCTTAGCTTCTTACTGCCGAGACAATGGTTTGCTCCTTCACATTCACCGTGCAATGCATGCTGTTATTGATAGACAAAAAAATCATGGTATGCACTTCCGTGTATTGGCCAAAGCATTGCGCATGTCTGGTGGGGATCACATTCATGCCGGTACCGTAGTGGGTAAACTTGAGGGCGAACGTGAGATCACTTTAGGTTTCGTTGATCTACTTCGTGACGATTATATCGAGAAAGATCGAAGCCGAGGTATCTATTTCACCCAAGACTGGGTATCCATGCCGGGTGTACTGCCTGTAGCTTCGGGAGGTATTCACGTCTGGCATATGCCTGCTCTAACCGAGATCTTCGGAGATGATTCCGTACTTCAATTTGGTGGGGGAACTCTGGGACACCCATGGGGTAATGCACCTGGTGCAGTAGCT
			AATCGAGTCGCTTTGGAAGCTTGTGTACAGGCTCGTAATGAAGGACGTGATCTAGCTCGTGAAGGTAATGAAATTATTCGTGAAGCTGCTAAGTGGAGCCCCG-------------------------------------------------------------------------------------------------------------------------------------------------------------------------------------------------------------------------------------------------------------------------------------------------------------------------------------------------------------------------------------------------------------------------------------------------------------------------------------------------------------------------------------------------------------------------------------------------------------------------------------------------------------------------------------------------------------------------------------------------------------------------------------------------------------------------------------------------------------------------------------------------------------------
		</sequence>
		<sequence>
			<taxon idref="Botrychium"/>
			--------------------------------------------------------------------------------------------------------------------------------------------------------------------------------------------------------------------------------------------------------------------------------------------------------------------------------------------------------------------------------------------------------------------------------------------------------------------------------------------------------------------------------------------------------------------------------------------------------------------------------------------------------------------------------------------------------------------------------------------------------------------------------------------------------------------------AAAGATTATCGATTGACCTATTACACTCCCGATTACAAAACCAAGGATACTGATATCCTAGCAGCTTTTCGAATGACTCCCCAACCTGGAGTGCCAGCTGAGGAAGCGGGAGCCGCGGTAGCTGCTGAATCTTCCACCGGTACGTGGACCACCGTATGGACCGATGGACTTACCAGCCTTGATCGTTACAAGGGTCGATGCTATGAAATCGAACCTGTTCCCGGGGAGGAGAATCAATTCATTGCTTATGTGGCGTATCCTCTAGATCTTTTTGAGGAAGGTTCTGTCACCAACATGTTCACTTCCATTGTAGGTAACGTATTCGGATTCAAGGCATTGAGAGCTTTACGGTTGGAAGATTCAAGAATCCCCCCTGCTTATTCTAAGACTTTCACGGGTCCGCCTCACGGTATTCAAGTCGAGAGGGATAAATTAAACAAATACGGTCGCCCCTTACTAGGATGTACCATCAAACCCAAATTGGGATTATCTGCCAAAAATTATGGTAGAGCTGTTTATGAATGTTTACGTGGTGGGCTCGATTTCACCAAGGATGATGAAAACGTAAATTCCCAACCGTTTATGCGTTGGAGAGATCGTTTCTTATTCGTGGCAGAAGCTCTTTTCAAATCTCAAGCTGAAACGGGTGAGATTAAGGGGCATTACTTAAACGCTACCGCGGGTACTTGTGAGGAAATGCTAAAAAGAGCAGTATTTGCTCGAGAATTGGGAGTACCCATTGTCATGCACGATTATTTGACAGGAGGATTCACTGCAAATACTAGCTCAGCTTTCTACTGCCGGGATAATGGTCTACTCCTTCACATTCATCGTGCAATGCATGCTGTTATTGATAGGCAAAAGAATCATGGTATCCACTTCCGTGTATTGGCCAAAGCATTGCGTATGTCCGGCGGGGATCATATTCATTCCGGTACTGTAGTGGGTAAACTTGAGGGAGAACGCGAAATAACTCTAGGCTTCGTTGATCTACTCCGTGACGATTATATCGAGAAAGATCGAAGCCGCGGCATCTATTTCACCCAAGATTGGGTATCTATGCCGGGTGTACTGCCTGTAGCTTCGGGAGGCATCCATGTTTGGCATATGCCCGCTTTGACTGAAATCTTCGGGGACGATTCCGTACTCCAATTTGGTGGAGGAACTTTGGGACACCCCTGGGGTAATGCACCTGGTGCAGTGGCC
			AATCGAGTTGCTCTGGAAGCTTGTGTACAGGCTCGTAATGAAGGGCGTGATCTTGCTCGTGAAGGTAATGAAATTATTCGTGAAGCTGCTAAGTGGAGTCCCG-------------------------------------------------------------------------------------------------------------------------------------------------------------------------------------------------------------------------------------------------------------------------------------------------------------------------------------------------------------------------------------------------------------------------------------------------------------------------------------------------------------------------------------------------------------------------------------------------------------------------------------------------------------------------------------------------------------------------------------------------------------------------------------------------------------------------------------------------------------------------------------------------------------------
		</sequence>
		<sequence>
			<taxon idref="Angiopteris"/>
			--------------------------------------------------------------------------------------------------------------------------------------------------------------------------------------------------------------------------------------------------------------------------------------------------------------------------------------------------------------------------------------------------------------------------------------------------------------------------------------------------------------------------------------------------------------------------------------------------------------------------------------------------------------------------------------------------------------------------------------------------------------------------------------------------------------------------AAAGATTATCGATTGAATTATTACACTCCTGAGTATGATACTAAGGATACTGATATCCTGGCAGCATTCCGAATGACTCCTCAACCTGGAGTACCGCCTGAAGAAGCGGGAGCTGCAGTAGCTGCCGAATCTTCTACCGGTACTTGGACTACTGTATGGACAGATGGGCTTACTAGCCTTGATCGTTACAAAGGTCGATGCTATGATATCGAACCTGTTGCTGGCGAAGAAAATCAATATATTGCTTATGTAGCTTATCCTTTGGATCTATTCGAAGAAGGTTCTGTCACCAATATGTTTACCTCTATCGTAGGTAACGTATTCGGATTCAAAGCTTTACGAGCTTTGCGATTAGAGGACTTAAGAATTCCTCCTGCTTATTCGAAAACTTTCCAAGGTCCGCCTCACGGTATCCAAGCTGAAAGAGATAAATTAAACAAGTATGGTCGTCCACTACTAGGATGTACTATCAAACCAAAATTAGGTTTATCTGCTAAAAACTATGGTAGAGCTGTTTATGAATGTCTTCGTGGTGGACTTGATTTTACGAAAGATGATGAGAACGTCAATTCTCAACCATTTATGCGTTGGAGAGATCGTTTCTTATTCGTAGCAGAAGCTCTTTTTAAGTCTCAAGCTGAGACAGGCGAAGTAAAAGGGCACTACTTAAATGCTACTGCAGGTACGTGTGAAGAAATGATGAAAAGAGCAATCTTTGCTAGAGAATTGGGCGCACCCATTGTCATGCACGACTATCTGACAGGAGGATTTACTGCAAATACTTCATTGGCTCATTATTGTAGAGATAATGGTCTTCTTCTTCATATTCACCGTGCAATGCATGCTGTTATTGACAGACAACGAAATCACGGTATGCATTTCCGTGTATTAGCTAAAGCTTTGCGTATGTCCGGTGGAGATCATGTTCACGCCGGTACGGTAGTGGGTAAACTTGAGGGAGAACGTGAAGTAACTTTAGGCTTCGTTGATTCACTTCGTGATGACTATATCGAAAAAGATCGAAGTCGTGGTATCTATTTCACTCAGGATTGGGTATCTATGCCGGGTGTATTCCCCGTAGCTTCAGGTGGTATTCATGTCTGGCATATGCCTGCTCTAACTGAGATTTTCGGAGATGATTCTGTATTACAATTTGGTGGAGGAACTCTAGGACACCCTTGGGGGAATGCACCTGGTGCAGTAGCT
			AATCGAGTTGCTTCAGAGGCTTGTGTACAGGCTCGTAATGAAGGACGTGATCTTGCTCGTGAAGGTAATGAAATTATTCGTGAAGCTAGTAAGTGGAGTCCTG-------------------------------------------------------------------------------------------------------------------------------------------------------------------------------------------------------------------------------------------------------------------------------------------------------------------------------------------------------------------------------------------------------------------------------------------------------------------------------------------------------------------------------------------------------------------------------------------------------------------------------------------------------------------------------------------------------------------------------------------------------------------------------------------------------------------------------------------------------------------------------------------------------------------
		</sequence>
		<sequence>
			<taxon idref="Osmunda"/>
			--------------------------------------------------------------------------------------------------------------------------------------------------------------------------------------------------------------------------------------------------------------------------------------------------------------------------------------------------------------------------------------------------------------------------------------------------------------------------------------------------------------------------------------------------------------------------------------------------------------------------------------------------------------------------------------------------------------------------------------------------------------------------------------------------------------------------AAAGATTATCGATTGACTCACTATACTCCCGATTATGAGACCAAGGATACTGATATTTTGGCAGCATTCCGAATGACTCCCCAACCCGGAGTACCGGCTGAGGAAGCTGGAGCTGCAGTAGCTGCGGAATCTTCTACAGGTACGTGGACCACTGTATGGACGGATGGACTTACCAGTCTTGATCGTTATAAGGGTCGATGCTACGATATTGAACCTGTTGCTGGGGAAGAAAATCAATATATTGCTTATGTAGCTTATCCTCTGGACCTATTCGAAGAAGGTTCTGTTACCAATATGTTCACTTCCATTGTAGGTAACGTGTTCGGATTCAAAGCATTACGCGCTCTACGTTCGGAAGATTCGAGAATTCCTCCCGCGTATTCTAAGACTTTCATCGGGCCGCCTCACGGTATCCAGGTCGAAAGGGATAAATTGAACAAATATGGTCGTCCTTTGTTGGGATGTACGATTAAACCCAAATTGGGTTTATCTGCTAAGAATTATGGTAGAGCTGTTTATGAATGTCTTCGTGGTGGGCTTGATTTTACCAAAGATGATGAGAACGTGAATTCTCAACCATTCATGCGTTGGAGAGATCGTTTCTTGTTCGTAGCAGAAGCTCTTTTTAAAGCTCAAGCTGAAACCGGCGAGATTAAGGGACATTACTCGAATGCTACTGCAGGTACATGTGAAGAAATGATGAAAAGAGCAGTATTTGCTAGGGAATCGGGCGCACCTATTGTCATGCATGATTATTCGACGGGAGGCTTTACTGCAAATACTAGCTTGGCTTTTTATTGTCGAGATAATGGTCTACTTCTCCACATTCACCGTGCAATGCATGCCGTTATCGATAGGCAAAGGAATCACGGTATACACTTCCGTGTATTGGCTAAAGCATTGCGTATGTCTGGTGGAGATCATATTCATTCCGGTACTGTAGTGGGTAAACTTGAAGGGGAACGAGAAGTAACTTTGGGTTTTGTCGATTTACTCCGTGATGACTATATCGAAAAAGACCGAAGTCGCGGTATCTATTTCACTCAGGATTGGGTATCCATGCCGGGTGTATTTCCTGTAGCTTCCGGAGGTATCCATGTTTGGCATATGCCCGCTCTAACGGAAATTTTTGGGGATGATTCTGTATTACAGTTTGGTGGAGGGACCTTGGGACACCCTTGGGGAAATGCACCTGGTGCTGTAGCT
			AACCGAGTTGCTTTAGAGGCTTGTGTACAGGCTCGTAATGAGGGACGTGATCTTGCTCGTCAAGGTAATGAGATTATTCGCGAAGCTGCTAAATGGAGTCCT?-------------------------------------------------------------------------------------------------------------------------------------------------------------------------------------------------------------------------------------------------------------------------------------------------------------------------------------------------------------------------------------------------------------------------------------------------------------------------------------------------------------------------------------------------------------------------------------------------------------------------------------------------------------------------------------------------------------------------------------------------------------------------------------------------------------------------------------------------------------------------------------------------------------------
		</sequence>
		<sequence>
			<taxon idref="Psilotum"/>
			-----------------------------------------------------------------------------------------------------------------------------------------------------------------------------------------------------------------------------------------------------------------------------------------------------------------------------------------------------------------------------------------------------------------------------------------------------------------------------------------------------------------------------------------------------------------------------------------------------------------------------------------------------------------------------------------------------------------------------------------------------------------------------------------------------------------------------------------------TATACCCCTGATTATAAAGTCAGTGATACTGATATCCTAGCAGCATTTCGAATGACTCCTCAACCTGGAGTACCACCTGAGGAAGCAGGAGCTGCAGTAGCTGCTGAGTCTTCCACCGGTACGTGGACCACTGTATGGACTGATGGACTTACCAGCCTGGATCGTTACAAGGGTCGATGTTATGGTATCGAACCTGTTGCTGGGGAAGAAAATCAATATATTGCCTATGTAGCATATCCATTGGATCTATTTGAGGAAGGTTCTGTTACCAACATGTTCACTTCCATTGTAGGTAATGTATTCGGATTCAAAGCATTGAGAGCTCTACGTCTGGAAGATTTAAGAATTCCCCCTGCTTATTCGAAGACCTTCATGGGTCCACCTCACGGTATCCAAGTTGAAAGAGATAAATTGAACAAATATGGACGTCCTTTATTGGGATGTACCATCAAACCTAAATTAGGTTTATCTGCTAAAAACTACGGTAGAGCGGTTTATGAATGTCTTCGTGGTGGACTTGATTTTACTAAAGATGATGAGAATGTCAATTCTCAACCTTTTATGCGTTGGAGAGATCGTTTCTTATTTGTAGCAGAAGCTCTTTTCAAATCCCAAGCTGAAACAGGTGAAATTAAGGGACATTATTTGAACGCCACTGCAGGTACTTGCGAAGAAATGATGAAAAGAGCAGTCTTCGCTCGAGAATTAGGAGCCCCCATTGTTATGCACGACTATTTGACAGGAGGATTTACTGCAAATACTAGTCTGGCTTTCTATTGTCGAGATAATGGTCTACTTCTTCATATTCACCGTGCCATGCATGCTGTTATTGATAGACAAAGAAATCATGGTATGCACTTCCGTGTATTGGCTAAAGCATTGCGTATGTCGGGTGGAGATCATGTCCATGCTGGTACTGTAGTAGGTAAGCTTGAAGGGGAACGAGACGTCACTCTGGGATTTGTTGATTTACTTCGTGATGATTATATTGAGAAGGACCGGAGCCGCGGCGTCTATTTCACTCAAGATTGGGTTTCTATGCCAGGTGTACTGCCTGTTGCTTCGGGGGGTATTCATGTTTGGCACATGCCAGCTTTAACTGAGATCTTTGGGGATGATTCTGTATTACAGTTCGGTGGAGGAACCTTGGGACATCCTTGGGGAAATGCACCAGGTGCTGTGGCT
			AATCGAGTTGCGTTGGAAGCC??????????????????????????????????????????????????????????????????????????????????-------------------------------------------------------------------------------------------------------------------------------------------------------------------------------------------------------------------------------------------------------------------------------------------------------------------------------------------------------------------------------------------------------------------------------------------------------------------------------------------------------------------------------------------------------------------------------------------------------------------------------------------------------------------------------------------------------------------------------------------------------------------------------------------------------------------------------------------------------------------------------------------------------------------
		</sequence>
		<sequence>
			<taxon idref="Ginkgo"/>
			--------------------------------------------------------------------------------------------------------------------------------------------------------------------------------------------------------------------------------------------------------------------------------------------------------------------------------------------------------------------------------------------------------------------------------------------------------------------------------------------------------------------------------------------------------------------------------------------------------------------------------------------------------------------------------------------------------------------------------------------------------------------------------------------------------------------------AAAGATTACAGATTGACTTATTATACTCCTGAATATCAAACCAAAGATACTGATATCTTGGCAGCATTCCGAGTAACTCCTCAACCTGGAGTGCCACCTGAGGAAGCGGGAGCTGCAGTAGCTGCCGAATCTTCCACTGGTACATGGACCACTGTTTGGACCGATGGACTTACCAGTCTTGATCGTTACAAGGGAAGATGCTATGACATCGAGCCCGTTCCTGGGGAGGAAAATCAATTTATTGCCTATGTAGCTTACCCTTTGGATCTTTTCGAGGAAGGTTCTGTTACTAACCTGTTCACTTCCATTGTAGGGAATGTATTTGGATTCAAAGCCCTACGAGCTCTACGTCTGGAAGATCTGCGAATTCCTCCTGCTTATTCCAAAACTTGCCAGGGTCCACCTCATGGTATCCAAGTTG?AAGGGATAAATTGAATAAATATGGCCGTCCCCTATTGGGATGTACTATCAAGCCAAAATTGGGTTTATCTGCCAAAAATTATGGTAGAGCAGTTTACGAATGTCTTCGTGGTGGACTTGATTTTACTAAAGATGATGAGAACGTAAATTCCCAACCATTCATGCGCTGGAGAGATCGTTTCTTGTTTTGTGCAGAAGCAATTTATAAAGCTCAGACCGAGACGGGTGAAATTAAGGGACATTACTTGAATGCTACTGCAGGTACATGCGAAGAAATGATGAAAAGGGCAGTATTTGCCAGAGAATTGGGAGTTCCTATCGTCATGCATGACTATCTGACGGGAGGTTTTACTGCAAATACTAGCTTGGCTCATTATTGCCGAGACAATGGCCTACTTCTTCACATTCACCGCGCAATGCATGCAGTTATTGACAGACAAAGAAATCATGGTATGCATTTCCGTGTACTA??TAAAGCATTGCGTATGTCTGGTGGAGATCATATTCACGCCGGTACTGTAGTAGGTAAACTTGAAGGAGAACGAGAAGTCACTCTGGGTTTTGTTGATCTACTGCGTGATGATTTTATTGAAAAAGACCGAAGTCGTGGTATTTATTTCACTCAAGATTGGGTATCTATGCCAGGTGTTCTGCCCGTAGCTTCAGGGGGTATTCACGTTTGGCATATGCCTGCTCTGACCGAGATCTTTGGGGATGATTCTGTACTACAGTTTGGTGGGGGAACTTTGGGACACCCTTGGGG?????CACCTGG???TGTAGCT
			AATTG?GT????CTAGAAGCTTGTGTACAAGCTCGTAATGAAGGACGTGATCTTGCTCGTGAAGGTAATGAAGTGATCCGTGAAGCTAGTAAAT?????????-------------------------------------------------------------------------------------------------------------------------------------------------------------------------------------------------------------------------------------------------------------------------------------------------------------------------------------------------------------------------------------------------------------------------------------------------------------------------------------------------------------------------------------------------------------------------------------------------------------------------------------------------------------------------------------------------------------------------------------------------------------------------------------------------------------------------------------------------------------------------------------------------------------------
		</sequence>
		<sequence>
			<taxon idref="Cycas_revoluta"/>
			--------------------------------------------------------------------------------------------------------------------------------------------------------------------------------------------------------------------------------------------------------------------------------------------------------------------------------------------------------------------------------------------------------------------------------------------------------------------------------------------------------------------------------------------------------------------------------------------------------------------------------------------------------------------------------------------------------------------------------------------------------------------------------------------------------------------------AAAGATTACAGATTAACTTATTACACTCCTGAATATCAAACCAAAGATACCGATATCTTAGCAGCGTTCCGAGTAACTCCTCAACCTGGAGTGCCGCCTGAGGAAGCGGGAGCTGCAGTAGCCGCTGAATCTTCCACTGGTACATGGACCACTGTTTGGACCGATGGACTTACCAGTCTCGATCGTTACAAGGGGCGATGCTATGACATCGAGCCCGTTCCTGGGGAGAAAAATCAATTTATTGCCTATGTAGCTTACCCCTTAGACCTCTTTGAAGAAGGTTCTGTTACTAACATGTTCACTTCCATTGTAGGTAATGTATTTGGATTCAAAGCCCTACGAGCTCTACGCCTAGAAGATTTGCGAGTTCCTCCTGCTTATTCCAAAACTTTCCAAGGTCCACCTCATGGTATCCAAGTTGAAAGAGATAAATTAAACAAATATGGCCGTCCTCTATTGGGATGTACCATTAAACCCAAATTGGGTTTATCTGCCAAAAACTATGGTAGAGCAGTTTATGAATGTCTTCGTGGTGGACTTGATTTTACCAAAGATGATGAGAACGTAAATTCCCAACCATTTATGCGCTGGAGAGATCGTTTCTGCTTCTGTGCAGAAGCAATTTATAAAGCTCAGGCTGAGACGGGTGAAATTAAGGGACATTACTTGAATGCTACTGCAGGTACATGCGAAGAAATGATCAAAAGGGCAGTATTTGCCAGAGAATTGGGGGTTCCTATCGTCATGCATGACTACCTGACAGGAGGATTTACTGCAAATACCAGCTTGGCTCATTATTGCCGAGACAATGGCCTACTTCTTCACATTCACCGCGCAATGCATGCAGTTATTGACAGACAAAGAAATCATGGTATGCACTTCCGTGTGCTAGCTAAAGCATTGCGAATGTCCGGTGGAGATCATATTCACGCCGGTACTGTAGTAGGTAAACTTGAAGGAGAACGAGACGTAACTTTGGGTTTTGTTGATCTACTGCGTGACGATTTTATTGAAAGAGACCGAAGTCGTGGTATTTATTTCACCCAAGATTGGGTATCTATGCCAGGTGTTCTGCCCGTAGCTTCGGGGGGTATTCACGTTTGGCATATGCCTGCTCTAACCGAGATCTTTGGGGATGATTCCGTACTACAGTTCGGTGGGGGAACTTTGGGACACCCTTGGGGAAATGCACCTGGTGCAGTAGCG
			AATCGAGTTGCCTTAGAAGCTTGTGTACAAGCTCGTAATGAAGGACGTGATCTTGCTCGTGAAGGTAATGAAGTGATCCGCGAAGCTAGTAAATGGAGTCCCG-------------------------------------------------------------------------------------------------------------------------------------------------------------------------------------------------------------------------------------------------------------------------------------------------------------------------------------------------------------------------------------------------------------------------------------------------------------------------------------------------------------------------------------------------------------------------------------------------------------------------------------------------------------------------------------------------------------------------------------------------------------------------------------------------------------------------------------------------------------------------------------------------------------------
		</sequence>
		<sequence>
			<taxon idref="Welwitschia_mirabilis"/>
			--------------------------------------------------------------------------------------------------------------------------------------------------------------------------------------------------------------------------------------------------------------------------------------------------------------------------------------------------------------------------------------------------------------------------------------------------------------------------------------------------------------------------------------------------------------------------------------------------------------------------------------------------------------------------------------------------------------------------------------------------------------------------------------------------------------------------AAAGATTATAGATTAACTTATTATACTCCGGAATATCAGACTAAGGACACTGATATCTTGGCAGCATTCCGAGTAACCCCTCAACCTGGGGTACCGCCTGAGGAAGCGGGAGCAGCAGTAGCCGCTGAATCTTCTACTGGTACATGGACCACGGTGTGGACTGATGGACTTACGAGTCTCGATCGTTACAAAGGACGATGCTACGACCTTGAACCTGTTCCTGGAGAGGACAATCAATATATTGCTTATGTAGCATATCCCCTGGACCTGTTTGAAGAAGGTTCTGTGACTAACATGTTTACTTCCATTGTTGGGAACGTTTTTGGATTCAAAGCTCTACGTGCTTTACGCCTGGAAGATTTGCGAATTCCTACTTCTTATATAAAAACTTTTCAAGGACCACCCCACGGTATCCAGGTGGAAAGAGATAAATTAAACAAATACGGACGTCCCTTATTGGGTTGTACTATCAAACCTAAATTAGGTCTATCAGCTAAAAACTATGGTAGAGCTGTTTATGAATGTCTTCGTGGGGGACTTGATTTTACTAAGGATGATGAAAACGTCAATTCTCAACCATTCATGCGCTGGAGAGATCGTTTCGTTTTCTGTGCAGAAGCAATTTATAAAGCTCAAGCTGAAACAGGTGAAATTAAAGGACATTATTTGAATGCTACTGCGGGTACATGTGAGGAAATGATCAAAAGGGCAGTATTCGCGAGAGAATTAGGAGTTCCTATTGTCATGCATGATTATTTAACAGGAGGTTTTACTGCAAATACTACCTTGGCTCATTACTGCCGGGATAATGGCTTACTTCTTCACATTCACCGTGCAATGCATGCAGTTATTGATAGACAAAAAAATCATGGTATGCATTTCCGTGTACTGGCTAAAGCATTACGAATGTCCGGTGGGGATCATATTCATGCTGGTACTGTAGTAGGTAAACTTGAAGGAGAACGAGAAATCACTTTAGGTTTTGTGGATTTACTGCGCGATGACTTTATTGAAAAAGACCGGAGTCGTGGTATTTATTTCACTCAAGATTGGGTATCTATGCCAGGTGTCATGCCCGTAGCTTCGGGAGGTATTCACGTTTGGCATATGCCAGCTCTGACCGATATTTTTGGAGATGATGCTGTACTACAATTTGGTGGAGGAACTTTAGGACACCCTTGGGGAAATGCACCAGGTGCTGTAGCT
			AATCGAGTCGCTTTAGAAGCTTGTGTGCAGGCTCGTAACGAGGGGCGCGATCTTGCTCGTGAAGGGAATGAAGTAATCCGCGAAGCAGCTAAATGGAGTCCTG-------------------------------------------------------------------------------------------------------------------------------------------------------------------------------------------------------------------------------------------------------------------------------------------------------------------------------------------------------------------------------------------------------------------------------------------------------------------------------------------------------------------------------------------------------------------------------------------------------------------------------------------------------------------------------------------------------------------------------------------------------------------------------------------------------------------------------------------------------------------------------------------------------------------
		</sequence>
		<sequence>
			<taxon idref="Pinus_wallichiana"/>
			--------------------------------------------------------------------------------------------------------------------------------------------------------------------------------------------------------------------------------------------------------------------------------------------------------------------------------------------------------------------------------------------------------------------------------------------------------------------------------------------------------------------------------------------------------------------------------------------------------------------------------------------------------------------------------------------------------------------------------------------------------------------------------------------------------------------------AAAGATTACAGATTAACTTATTATACTCCTGAATATCAGACCAAAGATACGGATATCTTGGCAGCATTCCGAGTAACTCCTCAACCTGGGGTGCCAGCCGAGGAAGCGGGTGCAGCAGTAGCTGCTGAATCTTCCACCGGTACATGGACCACTGTTTGGACCGATGGACTTACTAGTCTCGATCGTTACAAGGGTCGATGCTATGACATCGAGCCCGTTCCTGGAGAGGAGAATCAATTTATTGCCTATGTAGCTTACCCCTTAGACCTTTTCGAAGAAGGTTCTGTTACTAACCTGTTCACTTCCATTGTAGGTAATGTATTTGGATTCAAGGCCCTACGGGCTCTACGTTTGGAAGATTTGCGGATTCCCCCTGCTTATTCCAAAACTTTTCAGGGTCCACCTCATGGTATCCAAGTTGAAAGAGATAAATTGAACAAATACGGTCGTCCTTTATTGGGATGTACTATCAAACCAAAATTGGGTCTATCAGCCAAAAACTATGGTAGAGCAGTTTACGAATGTCTCCGTGGTGGACTCGATTTTACCAAGGATGATGAGAACGTAAATTCCCAACCATTCATGCGCTGGAGAGACCGTTTTGTCTTTTGTGCGGAAGCAATTAATAAGGCTCAGGCTGAGACGGGTGAAATTAAGGGACATTATTTGAATGCTACTGCAGGTACATGTGAAGAAATGATGAAAAGGGCAGTATTTGCAAGAGAATTGGGAGTTCCTATTGTTATGCATGACTACCTGACGGGAGGTTTTACCGCAAATACTTCTTTGGCTCATTATTGCCGAGACAACGGCCTACTTCTTCACATTCACCGCGCGATGCATGCAGTTATTGACAGACAAAGAAATCATGGTATGCATTTCCGTGTACTGGCTAAAGCATTGCGTATGTCCGGTGGAGATCATGTTCACGCCGGTACTGTAGTAGGTAAACTTGAAGGGGAACGAGACGTCACTTTAGGGTTTGTTGATCTACTGCGTGATGATTTTATCGAAAAAGATCGAAGTCGTGGTGTTTACTTCACTCAAGATTGGGTATCTATGCCAGGCGTCCTGCCCGTAGCTTCAGGAGGTATTCACGTTTGGCATATGCCTGCTCTGACCGAGATCTTTGGGGATGATTCCGTACTACAGTTTGGTGGGGGAACTTTGGGACATCCTTGGGGAAATGCACCTGGTGCAGCAGCT
			AATCGGGTTGCTCTAGAAGCTTGTGTACAAGCTCGTAATGAAGGACGTGATCTTGCTCGTGAAGGTAATGAAGTGATCCGTGAAGCTTGTAAATGGAGTCCTG-------------------------------------------------------------------------------------------------------------------------------------------------------------------------------------------------------------------------------------------------------------------------------------------------------------------------------------------------------------------------------------------------------------------------------------------------------------------------------------------------------------------------------------------------------------------------------------------------------------------------------------------------------------------------------------------------------------------------------------------------------------------------------------------------------------------------------------------------------------------------------------------------------------------
		</sequence>
		<sequence>
			<taxon idref="Juniperus"/>
			--------------------------------------------------------------------------------------------------------------------------------------------------------------------------------------------------------------------------------------------------------------------------------------------------------------------------------------------------------------------------------------------------------------------------------------------------------------------------------------------------------------------------------------------------------------------------------------------------------------------------------------------------------------------------------------------------------------------------------------------------------------------------------------------------------------------------AAAGATTACAGATTAACTTATTATACTCCGGAATATCAGACCAAAGATACTGATATCTTGGCAGCATTCCGAGTCACTCCTCAACCTGGAGTGCCCCCCGAAGAAGCGGGAGCAGCGGTAGCTGCCGAATCTTCCACTGGTACGTGGACCACTGTTTGGACCGATGGACTTACCAGTCTTGATCGCTACAAGGGGCGATGCTATGATATTGAACCCGTTCCTGGAGAAGAAACTCAATTTATTGCCTATGTAGCTTACCCTTTAGACCCTTTTGAAGAAGGCTCTGTGACTAACCTGTTTACTTCTATTGTAGGTAATGTATTTGGATTCAAAGCTTTACGGGCTCTACGTCTGGAAGATTTACGAATTCCTCCTGSTTATTCAAAAACTTTTCAAGGCCCACCACATGGTATTCAAGTAGAAAGAGATAAATTAAACAAATATGGTCGTCCTTTATTGGGATGTACTATCAAACCAAAATTGGGTCTATCTGCCAAGAATTATGGTAGAGCGGTTTATGAATGTCTCCGTGGTGGACTTGATTTTACCAAGGATGATGAAAACGTGAATTCCCAGCCATTTATGCGCTGGAGAGATCGTTTCTGCTTTTGTGCAGAAGCACTTTATAAAGCTCAGGCTGAGACGGGTGAGATTAAGGGACATTACCTGAATGCGACTGCAGGTACATGTGAAGAAATGATGAAAAGAGCAGTATTCGCCAGAGAATTGGGAGTTCCTATAGTCATGCATGACTATCTGACTGGAGGTTTTACGGCAAATACTTCGTTGGCTCATTATTGCCGAGATAACGGCCTACTTCTTCACATTCACCGCGCAATGCACGCAGTTATTGACAGACAAAGAAATCATGGTATGCACTTCCGTGTACTGGCTAAAGCACTACGTATGTCTGGTGGAGATCATATTCATGCTGGTACTGTAGTAGGTAAACTTGAAGGAGAACGAGAAGTCACTTTGGGTTTTGTTGATCTATTGCGTGATGATTTTATTGAAAAAGACCGAAGTCGTGGTATTTATTTCACTCAAGATTGGGTCTCTATGCCGGGTGTCCTGCCTGTAGCTTCAGGAGGTATTCACGTTTGGCATATGCCTGCTCTGACCGAGATCTTTGGAGATGATTCCGTATTACAGTTTGGTGGAGGGACTTTGGGGCACCCTTGGGGAAATGCACCTGGTGCAGTGGCT
			AATCGGGTCGCTTTAGAAGCTTGTGTACAAGCTCGTAATGAAGGACGTGATCTTGCGCGTGAAGGTAATGAAGTGATCCGCGAAGCTACTAAATGGAGTCCTG-------------------------------------------------------------------------------------------------------------------------------------------------------------------------------------------------------------------------------------------------------------------------------------------------------------------------------------------------------------------------------------------------------------------------------------------------------------------------------------------------------------------------------------------------------------------------------------------------------------------------------------------------------------------------------------------------------------------------------------------------------------------------------------------------------------------------------------------------------------------------------------------------------------------
		</sequence>
		<sequence>
			<taxon idref="Amborella"/>
			--------------------------------------------------------------------------------------------------------------------------------------------------------------------------------------------------------------------------------------------------------------------------------------------------------------------------------------------------------------------------------------------------------------------------------------------------------------------------------------------------------------------------------------------------------------------------------------------------------------------------------------------------------------------------------------------------------------------------------------------------------------------------------------------------------------------------AAAGATTACAGATTGACTTATTATACTCCTGACTATGAAACCCTAGCTACTGATATCTTGGCAGCATTCCGAGTAACTCCTCAACCTGGAGTTCCACCTGAGGAAGCAGGAGCTGCAGTAGCTGCCGAATCTTCCACTGGTACATGGACAACTGTGTGGACCGATGGACTTACCAGCCTTGATCGTTACAAAGGTCGATGCTACCACATCGAACCCGTTGCTGGGGAACAAAATCAATATATTGCTTATGTAGCTTATCCTTTGGACCTTTTTGAGGAAGGTTCTGTTACTAACATGTTTACTTCCATCGTAGGTAATGTATTTGGGTTCAAAGCCCTACGAGCTCTACGTCTAGAGGATCTGCGAATTCCTCCTGCTTATTCCAAAAGTTTCCAAGGCCCACCTCATGGCATCCAAGTCGAGAGAGATAAATTGAACAAGTATGGTCGTCCCCTATTAGGATGTACTATTAAACCAAAATTGGGGTTATCTGCCAAAAACTACGGTAGAGCGGTTTATGAATGTCTCCGTGGTGGGCTTGATTTTACCAAGGATGATGAGAATGTGAACTCCCAACCATTTATGCGTTGGAGGGACCGTTTCTTATTTTGTGCCGAAGCTCTTTATAAAGCACAGGCAGAAACAGGTGAAATCAAAGGACATTACTTGAATGCTACTGCAGGTACATGCGAAGAAATGATGAAAAGGGCCGTATTTGCCAGAGAATTGGGAGTTCCTATCGTAATGCATGACTACTTAACAGGAGGATTCACTGCAAATACTAGTTTGGCCCATTATTGCCGAGACAATGGCCTACTTCTTCACATTCATCGCGCAATGCATGCAGTTATTGATAGACAAAGGAATCATGGTATACACTTTCGTGTACTAGCTAAAGCATTGCGTATGTCTGGTGGGGATCATATTCACGCTGGTACCGTAGTAGGTAAACTGGAAGGGGAACGGGATGTCACTTTGGGTTTTGTTGATCTACTACGTGATGATTTTATTGAAAAAGACCGAAGTCGCGGTATTTATTTCACTCAAGATTGGGTATCTATGCCAGGTGTTCTGCCCGTGGCTTCAGGTGGTATTCACGTTTGGCATATGCCTGCCCTGACCGAGATCTTTGGGGATGATTCCGTATTACAGTTCGGCGGAGGAACTCTGGGACACCCTTGGGGAAATGCACCCGGTGCAGTAGCT
			AATCGGGTGGCTTTAGAAGCGTGCGTACAAGCTCGTAATGAGGGACGTGATCTTGCTCGTGAAGGTAATGAAGTTATCCGTGAAGCTAGCAGGTGGAGCCCAG-------------------------------------------------------------------------------------------------------------------------------------------------------------------------------------------------------------------------------------------------------------------------------------------------------------------------------------------------------------------------------------------------------------------------------------------------------------------------------------------------------------------------------------------------------------------------------------------------------------------------------------------------------------------------------------------------------------------------------------------------------------------------------------------------------------------------------------------------------------------------------------------------------------------
		</sequence>
		<sequence>
			<taxon idref="Illicium"/>
			--------------------------------------------------------------------------------------------------------------------------------------------------------------------------------------------------------------------------------------------------------------------------------------------------------------------------------------------------------------------------------------------------------------------------------------------------------------------------------------------------------------------------------------------------------------------------------------------------------------------------------------------------------------------------------------------------------------------------------------------------------------------------------------------------------------------------AAAGATTACAGATTGACTTATTATACTCCTGAATATGAAACGAAAGAGACTGATATCTTGGCAGCATTCCGAGTAACTCCTCAACCCGGAGTTCCACCTGAGGAAGCGGGAGCTGCGGTAGCTGCGGAATCCTCTACTGGTACCTGGACCACTGTGTGGACTGATGGACTTACCAGCCTCGATCGTTACAAAGGGCGATGCTACCACATTGAGCCCGTTGCTGGGGAGGAAAATCAATATATTGCTTATGTAGCTTATCCTTTAGACCTTTTTGAAGAAGGTTCTGTTACTAACATGTTTACTTCCATTGTGGGTAATGTATTTGGGTTCAAAGCCCTACGAGCTCTGCGTCTGGAAGATTTGCGAATTCCTCCTGCTTATTCCAAAACTTTCCAAGGCCCACCTCATGGCATCCAAGTTGAGAGAGATAAATTGAACAAGTATGGTCGTCCTCTATTGGGATGTACTATTAAACCAAAATTAGGATTATCTGCCAAGAACTACGGTAGAGCGGTTTATGAATGCCTCCGCGGTGGACTTGATTTTACCAAGGATGATGAGAACGTGAACTCCCAACCATTTATGCGTTGGAGGGACCGTTTCGTATTTTGTGCCGAAGCAGTTTATAAAGCGCAGGCCGAAACAGGTGAAATTAAAGGACATTACTTGAATGCTACTGCAGGTACATGCGAAGAAATGATCAAAAGGGCTGTATTTGCCAGAGAATTGGGAGTTCCTATCGTAATGCATGACTACTTAACAGGGGGATTCACTGCAAATACTAGCTTGGCTCATTATTGCCGAGACAACGGCTTACTTCTTCACATCCATCGCGCAATGCATGCAGTTATTGATAGACAGAGGAATCATGGTATGCACTTTCGTGTACTAGCTAAAGCGTTGCGTATGTCTGGTGGAGATCATATTCACGCTGGTACTGTAGTAGGTAAACTGGAAGGGGAACGGGATGTCACTTTGGGTTTTGTTGATTTACTACGTGATGATTTTATTGAAAAAGACCGAAGTCGCGGCATTTATTTCACTCAAGATTGGGTATCTATGCCAGGTGTTCTGCCCGTGGCTTCAGGGGGTATTCACGTTTGGCATATGCCTGCCTTGACCGAGATCTTTGGGGATGATTCCGTACTACAGTTCGGTGGAGGAACTTTAGGACACCCTTGGGGAAATGCGCCTGGTGCAGTAGCT
			AATCGAGAGGCTTTAGAGGCGTGTGTACAAGCTCGTAATGAGGGACGTGATCTTGCTCGTGAAGGTAATGAAGTTATCCGTGAAGCTAGCAAATGGAGCCCTG-------------------------------------------------------------------------------------------------------------------------------------------------------------------------------------------------------------------------------------------------------------------------------------------------------------------------------------------------------------------------------------------------------------------------------------------------------------------------------------------------------------------------------------------------------------------------------------------------------------------------------------------------------------------------------------------------------------------------------------------------------------------------------------------------------------------------------------------------------------------------------------------------------------------
		</sequence>
	</alignment>

	<!-- The unique patterns from 1 to end                                       -->
	<!-- npatterns=1353                                                          -->
	<patterns id="patterns" from="1" strip="false">
		<alignment idref="alignment"/>
	</patterns>

	<!-- A prior on the distribution node heights defined given                  -->

	<!-- Stadler, T; On incomplete sampling under birth-death models and connections to the sampling-based coalescent;
JOURNAL OF THEORETICAL BIOLOGY (2009) 261:58-66-->
	<birthDeathModel id="birthDeath" units="substitutions">
		<birthMinusDeathRate>
			<parameter id="birthDeath.meanGrowthRate" value="0.1" lower="0.0"/>
		</birthMinusDeathRate>
		<relativeDeathRate>
			<parameter id="birthDeath.relativeDeathRate" value="0.5" lower="0.0"/>
		</relativeDeathRate>
		<sampleProbability>
			<parameter id="birthDeath.sampleProbability" value="0.01" lower="0.0" upper="1.0"/>
		</sampleProbability>
	</birthDeathModel>

	<!-- This is a simple constant population size coalescent model              -->
	<!-- that is used to generate an initial tree for the chain.                 -->
	<constantSize id="initialDemo" units="substitutions">
		<populationSize>
			<parameter id="initialDemo.popSize" value="100.0"/>
		</populationSize>
	</constantSize>

	<!-- Generate a random starting tree under the coalescent process            -->
	<coalescentSimulator id="startingTree">
		<coalescentSimulator height="480.0">
			<coalescentSimulator>
				<coalescentSimulator>
					<taxa idref="Anthocerophyta"/>
					<constantSize idref="initialDemo"/>
				</coalescentSimulator>
				<coalescentSimulator>
					<taxa idref="Bryophyta"/>
					<constantSize idref="initialDemo"/>
				</coalescentSimulator>
				<coalescentSimulator height="410.0">
					<coalescentSimulator height="400.0">
						<coalescentSimulator height="320.0">
							<taxa idref="Spermatophyta"/>
							<constantSize idref="initialDemo"/>
						</coalescentSimulator>
						<taxa idref="Euhyllophyta"/>
						<constantSize idref="initialDemo"/>
					</coalescentSimulator>
					<coalescentSimulator height="390.0">
						<coalescentSimulator height="340.0">
							<coalescentSimulator>
								<taxa idref="Isoetaceae"/>
								<constantSize idref="initialDemo"/>
							</coalescentSimulator>
							<coalescentSimulator height="310.0">
								<coalescentSimulator height="90.0">
									<taxa idref="pygmaea"/>
									<constantSize idref="initialDemo"/>
								</coalescentSimulator>
								<coalescentSimulator height="410.0">
									<taxa idref="remotifola"/>
									<constantSize idref="initialDemo"/>
								</coalescentSimulator>
								<taxa idref="Selaginellaceae"/>
								<constantSize idref="initialDemo"/>
							</coalescentSimulator>
							<taxa idref="Isoetopsida"/>
							<constantSize idref="initialDemo"/>
						</coalescentSimulator>
						<taxa idref="Lycopodiophyta"/>
						<constantSize idref="initialDemo"/>
					</coalescentSimulator>
					<taxa idref="Tracheophyta"/>
					<constantSize idref="initialDemo"/>
				</coalescentSimulator>
				<taxa idref="All_but_marchantia"/>
				<constantSize idref="initialDemo"/>
			</coalescentSimulator>
			<coalescentSimulator>
				<taxa idref="Marchantiophyta"/>
				<constantSize idref="initialDemo"/>
			</coalescentSimulator>
			<taxa idref="Embryophyta"/>
			<constantSize idref="initialDemo"/>
		</coalescentSimulator>
		<taxa idref="taxa"/>
		<constantSize idref="initialDemo"/>
	</coalescentSimulator>

	<!-- Generate a tree model                                                   -->
	<treeModel id="treeModel">
		<coalescentTree idref="startingTree"/>
		<rootHeight>
			<parameter id="treeModel.rootHeight"/>
		</rootHeight>
		<nodeHeights internalNodes="true">
			<parameter id="treeModel.internalNodeHeights"/>
		</nodeHeights>
		<nodeHeights internalNodes="true" rootNode="true">
			<parameter id="treeModel.allInternalNodeHeights"/>
		</nodeHeights>
	</treeModel>

	<!-- Taxon Sets                                                              -->
	<tmrcaStatistic id="tmrca(All_but_marchantia)" includeStem="false">
		<mrca>
			<taxa idref="All_but_marchantia"/>
		</mrca>
		<treeModel idref="treeModel"/>
	</tmrcaStatistic>
	<monophylyStatistic id="monophyly(All_but_marchantia)">
		<mrca>
			<taxa idref="All_but_marchantia"/>
		</mrca>
		<treeModel idref="treeModel"/>
	</monophylyStatistic>
	<tmrcaStatistic id="tmrca(Anthocerophyta)" includeStem="false">
		<mrca>
			<taxa idref="Anthocerophyta"/>
		</mrca>
		<treeModel idref="treeModel"/>
	</tmrcaStatistic>
	<monophylyStatistic id="monophyly(Anthocerophyta)">
		<mrca>
			<taxa idref="Anthocerophyta"/>
		</mrca>
		<treeModel idref="treeModel"/>
	</monophylyStatistic>
	<tmrcaStatistic id="tmrca(Bryophyta)" includeStem="false">
		<mrca>
			<taxa idref="Bryophyta"/>
		</mrca>
		<treeModel idref="treeModel"/>
	</tmrcaStatistic>
	<monophylyStatistic id="monophyly(Bryophyta)">
		<mrca>
			<taxa idref="Bryophyta"/>
		</mrca>
		<treeModel idref="treeModel"/>
	</monophylyStatistic>
	<tmrcaStatistic id="tmrca(Embryophyta)" includeStem="false">
		<mrca>
			<taxa idref="Embryophyta"/>
		</mrca>
		<treeModel idref="treeModel"/>
	</tmrcaStatistic>
	<monophylyStatistic id="monophyly(Embryophyta)">
		<mrca>
			<taxa idref="Embryophyta"/>
		</mrca>
		<treeModel idref="treeModel"/>
	</monophylyStatistic>
	<tmrcaStatistic id="tmrca(Euhyllophyta)" includeStem="false">
		<mrca>
			<taxa idref="Euhyllophyta"/>
		</mrca>
		<treeModel idref="treeModel"/>
	</tmrcaStatistic>
	<monophylyStatistic id="monophyly(Euhyllophyta)">
		<mrca>
			<taxa idref="Euhyllophyta"/>
		</mrca>
		<treeModel idref="treeModel"/>
	</monophylyStatistic>
	<tmrcaStatistic id="tmrca(Isoetaceae)" includeStem="false">
		<mrca>
			<taxa idref="Isoetaceae"/>
		</mrca>
		<treeModel idref="treeModel"/>
	</tmrcaStatistic>
	<monophylyStatistic id="monophyly(Isoetaceae)">
		<mrca>
			<taxa idref="Isoetaceae"/>
		</mrca>
		<treeModel idref="treeModel"/>
	</monophylyStatistic>
	<tmrcaStatistic id="tmrca(Isoetopsida)" includeStem="false">
		<mrca>
			<taxa idref="Isoetopsida"/>
		</mrca>
		<treeModel idref="treeModel"/>
	</tmrcaStatistic>
	<monophylyStatistic id="monophyly(Isoetopsida)">
		<mrca>
			<taxa idref="Isoetopsida"/>
		</mrca>
		<treeModel idref="treeModel"/>
	</monophylyStatistic>
	<tmrcaStatistic id="tmrca(Lycopodiophyta)" includeStem="false">
		<mrca>
			<taxa idref="Lycopodiophyta"/>
		</mrca>
		<treeModel idref="treeModel"/>
	</tmrcaStatistic>
	<monophylyStatistic id="monophyly(Lycopodiophyta)">
		<mrca>
			<taxa idref="Lycopodiophyta"/>
		</mrca>
		<treeModel idref="treeModel"/>
	</monophylyStatistic>
	<tmrcaStatistic id="tmrca(Marchantiophyta)" includeStem="false">
		<mrca>
			<taxa idref="Marchantiophyta"/>
		</mrca>
		<treeModel idref="treeModel"/>
	</tmrcaStatistic>
	<monophylyStatistic id="monophyly(Marchantiophyta)">
		<mrca>
			<taxa idref="Marchantiophyta"/>
		</mrca>
		<treeModel idref="treeModel"/>
	</monophylyStatistic>
	<tmrcaStatistic id="tmrca(Selaginellaceae)" includeStem="false">
		<mrca>
			<taxa idref="Selaginellaceae"/>
		</mrca>
		<treeModel idref="treeModel"/>
	</tmrcaStatistic>
	<monophylyStatistic id="monophyly(Selaginellaceae)">
		<mrca>
			<taxa idref="Selaginellaceae"/>
		</mrca>
		<treeModel idref="treeModel"/>
	</monophylyStatistic>
	<tmrcaStatistic id="tmrca(Spermatophyta)" includeStem="false">
		<mrca>
			<taxa idref="Spermatophyta"/>
		</mrca>
		<treeModel idref="treeModel"/>
	</tmrcaStatistic>
	<monophylyStatistic id="monophyly(Spermatophyta)">
		<mrca>
			<taxa idref="Spermatophyta"/>
		</mrca>
		<treeModel idref="treeModel"/>
	</monophylyStatistic>
	<tmrcaStatistic id="tmrca(Tracheophyta)" includeStem="false">
		<mrca>
			<taxa idref="Tracheophyta"/>
		</mrca>
		<treeModel idref="treeModel"/>
	</tmrcaStatistic>
	<monophylyStatistic id="monophyly(Tracheophyta)">
		<mrca>
			<taxa idref="Tracheophyta"/>
		</mrca>
		<treeModel idref="treeModel"/>
	</monophylyStatistic>
	<tmrcaStatistic id="tmrca(pygmaea)" includeStem="false">
		<mrca>
			<taxa idref="pygmaea"/>
		</mrca>
		<treeModel idref="treeModel"/>
	</tmrcaStatistic>
	<monophylyStatistic id="monophyly(pygmaea)">
		<mrca>
			<taxa idref="pygmaea"/>
		</mrca>
		<treeModel idref="treeModel"/>
	</monophylyStatistic>
	<tmrcaStatistic id="tmrca(remotifola)" includeStem="false">
		<mrca>
			<taxa idref="remotifola"/>
		</mrca>
		<treeModel idref="treeModel"/>
	</tmrcaStatistic>
	<monophylyStatistic id="monophyly(remotifola)">
		<mrca>
			<taxa idref="remotifola"/>
		</mrca>
		<treeModel idref="treeModel"/>
	</monophylyStatistic>

	<!-- Generate a speciation likelihood for Yule or Birth Death                -->
	<speciationLikelihood id="speciation">
		<model>
			<birthDeathModel idref="birthDeath"/>
		</model>
		<speciesTree>
			<treeModel idref="treeModel"/>
		</speciesTree>
	</speciationLikelihood>

	<!-- The uncorrelated relaxed clock (Drummond, Ho, Phillips & Rambaut (2006) PLoS Biology 4, e88 )-->
	<discretizedBranchRates id="branchRates">
		<treeModel idref="treeModel"/>
		<distribution>
			<logNormalDistributionModel meanInRealSpace="true">
				<mean>
					<parameter id="ucld.mean" value="5.0" lower="0.0"/>
				</mean>
				<stdev>
					<parameter id="ucld.stdev" value="0.33" lower="0.0"/>
				</stdev>
			</logNormalDistributionModel>
		</distribution>
		<rateCategories>
			<parameter id="branchRates.categories"/>
		</rateCategories>
	</discretizedBranchRates>
	<rateStatistic id="meanRate" name="meanRate" mode="mean" internal="true" external="true">
		<treeModel idref="treeModel"/>
		<discretizedBranchRates idref="branchRates"/>
	</rateStatistic>
	<rateStatistic id="coefficientOfVariation" name="coefficientOfVariation" mode="coefficientOfVariation" internal="true" external="true">
		<treeModel idref="treeModel"/>
		<discretizedBranchRates idref="branchRates"/>
	</rateStatistic>
	<rateCovarianceStatistic id="covariance" name="covariance">
		<treeModel idref="treeModel"/>
		<discretizedBranchRates idref="branchRates"/>
	</rateCovarianceStatistic>

	<!-- The general time reversible (GTR) substitution model                    -->
	<gtrModel id="gtr">
		<frequencies>
			<frequencyModel dataType="nucleotide">
				<frequencies>
					<parameter id="frequencies" value="0.25 0.25 0.25 0.25"/>
				</frequencies>
			</frequencyModel>
		</frequencies>
		<rateAC>
			<parameter id="ac" value="1.0" lower="0.0"/>
		</rateAC>
		<rateAG>
			<parameter id="ag" value="1.0" lower="0.0"/>
		</rateAG>
		<rateAT>
			<parameter id="at" value="1.0" lower="0.0"/>
		</rateAT>
		<rateCG>
			<parameter id="cg" value="1.0" lower="0.0"/>
		</rateCG>
		<rateGT>
			<parameter id="gt" value="1.0" lower="0.0"/>
		</rateGT>
	</gtrModel>

	<!-- site model                                                              -->
	<siteModel id="siteModel">
		<substitutionModel>
			<gtrModel idref="gtr"/>
		</substitutionModel>
		<gammaShape gammaCategories="4">
			<parameter id="alpha" value="0.5" lower="0.0"/>
		</gammaShape>
		<proportionInvariant>
			<parameter id="pInv" value="0.5" lower="0.0" upper="1.0"/>
		</proportionInvariant>
	</siteModel>

	<!-- Likelihood for tree given sequence data                                 -->
	<treeLikelihood id="treeLikelihood" useAmbiguities="false">
		<patterns idref="patterns"/>
		<treeModel idref="treeModel"/>
		<siteModel idref="siteModel"/>
		<discretizedBranchRates idref="branchRates"/>
	</treeLikelihood>

	<!-- Define operators                                                        -->
	<operators id="operators" optimizationSchedule="default">
		<scaleOperator scaleFactor="0.75" weight="0.1">
			<parameter idref="ac"/>
		</scaleOperator>
		<scaleOperator scaleFactor="0.75" weight="0.1">
			<parameter idref="ag"/>
		</scaleOperator>
		<scaleOperator scaleFactor="0.75" weight="0.1">
			<parameter idref="at"/>
		</scaleOperator>
		<scaleOperator scaleFactor="0.75" weight="0.1">
			<parameter idref="cg"/>
		</scaleOperator>
		<scaleOperator scaleFactor="0.75" weight="0.1">
			<parameter idref="gt"/>
		</scaleOperator>
		<deltaExchange delta="0.01" weight="0.1">
			<parameter idref="frequencies"/>
		</deltaExchange>
		<scaleOperator scaleFactor="0.75" weight="0.1">
			<parameter idref="alpha"/>
		</scaleOperator>
		<scaleOperator scaleFactor="0.75" weight="0.1">
			<parameter idref="pInv"/>
		</scaleOperator>
		<scaleOperator scaleFactor="0.75" weight="3">
			<parameter idref="ucld.mean"/>
		</scaleOperator>
		<scaleOperator scaleFactor="0.75" weight="3">
			<parameter idref="ucld.stdev"/>
		</scaleOperator>
		<subtreeSlide size="31.0" gaussian="true" weight="15">
			<treeModel idref="treeModel"/>
		</subtreeSlide>
		<narrowExchange weight="15">
			<treeModel idref="treeModel"/>
		</narrowExchange>
		<wideExchange weight="3">
			<treeModel idref="treeModel"/>
		</wideExchange>
		<wilsonBalding weight="3">
			<treeModel idref="treeModel"/>
		</wilsonBalding>
		<scaleOperator scaleFactor="0.75" weight="3">
			<parameter idref="treeModel.rootHeight"/>
		</scaleOperator>
		<uniformOperator weight="30">
			<parameter idref="treeModel.internalNodeHeights"/>
		</uniformOperator>
		<scaleOperator scaleFactor="0.75" weight="3">
			<parameter idref="birthDeath.meanGrowthRate"/>
		</scaleOperator>
		<scaleOperator scaleFactor="0.75" weight="3">
			<parameter idref="birthDeath.relativeDeathRate"/>
		</scaleOperator>
		<scaleOperator scaleFactor="0.75" weight="3">
			<parameter idref="birthDeath.sampleProbability"/>
		</scaleOperator>
		<upDownOperator scaleFactor="0.75" weight="3">
			<up>
				<parameter idref="ucld.mean"/>
			</up>
			<down>
				<parameter idref="treeModel.allInternalNodeHeights"/>
			</down>
		</upDownOperator>
		<swapOperator size="1" weight="10" autoOptimize="false">
			<parameter idref="branchRates.categories"/>
		</swapOperator>
		<uniformIntegerOperator weight="10">
			<parameter idref="branchRates.categories"/>
		</uniformIntegerOperator>
	</operators>

	<!-- Define MCMC                                                             -->
	<mcmc id="mcmc" chainLength="500000000" autoOptimize="true" operatorAnalysis="test.ops">
		<posterior id="posterior">
			<prior id="prior">
				<booleanLikelihood>
					<monophylyStatistic idref="monophyly(remotifola)"/>
					<monophylyStatistic idref="monophyly(Isoetaceae)"/>
					<monophylyStatistic idref="monophyly(All_but_marchantia)"/>
					<monophylyStatistic idref="monophyly(Bryophyta)"/>
					<monophylyStatistic idref="monophyly(Lycopodiophyta)"/>
					<monophylyStatistic idref="monophyly(Spermatophyta)"/>
					<monophylyStatistic idref="monophyly(Isoetopsida)"/>
					<monophylyStatistic idref="monophyly(Embryophyta)"/>
					<monophylyStatistic idref="monophyly(Marchantiophyta)"/>
					<monophylyStatistic idref="monophyly(Euhyllophyta)"/>
					<monophylyStatistic idref="monophyly(Selaginellaceae)"/>
					<monophylyStatistic idref="monophyly(pygmaea)"/>
					<monophylyStatistic idref="monophyly(Anthocerophyta)"/>
					<monophylyStatistic idref="monophyly(Tracheophyta)"/>
				</booleanLikelihood>
				<uniformPrior lower="467.0" upper="485.0">
					<statistic idref="tmrca(Embryophyta)"/>
				</uniformPrior>
				<uniformPrior lower="393.0" upper="485.0">
					<statistic idref="tmrca(Euhyllophyta)"/>
				</uniformPrior>
				<uniformPrior lower="331.0" upper="485.0">
					<statistic idref="tmrca(Isoetopsida)"/>
				</uniformPrior>
				<uniformPrior lower="383.0" upper="485.0">
					<statistic idref="tmrca(Lycopodiophyta)"/>
				</uniformPrior>
				<uniformPrior lower="307.0" upper="485.0">
					<statistic idref="tmrca(Selaginellaceae)"/>
				</uniformPrior>
				<uniformPrior lower="311.0" upper="485.0">
					<statistic idref="tmrca(Spermatophyta)"/>
				</uniformPrior>
				<uniformPrior lower="408.0" upper="485.0">
					<statistic idref="tmrca(Tracheophyta)"/>
				</uniformPrior>
				<uniformPrior lower="85.0" upper="485.0">
					<statistic idref="tmrca(pygmaea)"/>
				</uniformPrior>
				<uniformPrior lower="201.0" upper="485.0">
					<statistic idref="tmrca(remotifola)"/>
				</uniformPrior>
				<gammaPrior shape="0.05" scale="10.0" offset="0.0">
					<parameter idref="ac"/>
				</gammaPrior>
				<gammaPrior shape="0.05" scale="20.0" offset="0.0">
					<parameter idref="ag"/>
				</gammaPrior>
				<gammaPrior shape="0.05" scale="10.0" offset="0.0">
					<parameter idref="at"/>
				</gammaPrior>
				<gammaPrior shape="0.05" scale="10.0" offset="0.0">
					<parameter idref="cg"/>
				</gammaPrior>
				<gammaPrior shape="0.05" scale="10.0" offset="0.0">
					<parameter idref="gt"/>
				</gammaPrior>
				<uniformPrior lower="0.0" upper="1.0">
					<parameter idref="frequencies"/>
				</uniformPrior>
				<exponentialPrior mean="0.5" offset="0.0">
					<parameter idref="alpha"/>
				</exponentialPrior>
				<uniformPrior lower="0.0" upper="1.0">
					<parameter idref="pInv"/>
				</uniformPrior>
				<exponentialPrior mean="0.33" offset="0.0">
					<parameter idref="ucld.stdev"/>
				</exponentialPrior>
				<exponentialPrior mean="5.0" offset="0.0">
					<parameter idref="ucld.mean"/>
				</exponentialPrior>
				<uniformPrior lower="0.0" upper="100000.0">
					<parameter idref="birthDeath.meanGrowthRate"/>
				</uniformPrior>
				<uniformPrior lower="0.0" upper="1.0">
					<parameter idref="birthDeath.relativeDeathRate"/>
				</uniformPrior>
				<betaPrior shape="1.0" shapeB="1.0" offset="0.0">
					<parameter idref="birthDeath.sampleProbability"/>
				</betaPrior>
				<speciationLikelihood idref="speciation"/>
			</prior>
			<likelihood id="likelihood">
				<treeLikelihood idref="treeLikelihood"/>
			</likelihood>
		</posterior>
		<operators idref="operators"/>

		<!-- write log to screen                                                     -->
		<log id="screenLog" logEvery="1000">
			<column label="Posterior" dp="4" width="12">
				<posterior idref="posterior"/>
			</column>
			<column label="Prior" dp="4" width="12">
				<prior idref="prior"/>
			</column>
			<column label="Likelihood" dp="4" width="12">
				<likelihood idref="likelihood"/>
			</column>
			<column label="rootHeight" sf="6" width="12">
				<parameter idref="treeModel.rootHeight"/>
			</column>
			<column label="ucld.mean" sf="6" width="12">
				<parameter idref="ucld.mean"/>
			</column>
		</log>

		<!-- write log to file                                                       -->
		<log id="fileLog" logEvery="1000" fileName="complete_withinitial.log" overwrite="false">
			<posterior idref="posterior"/>
			<prior idref="prior"/>
			<likelihood idref="likelihood"/>
			<parameter idref="treeModel.rootHeight"/>
			<tmrcaStatistic idref="tmrca(All_but_marchantia)"/>
			<tmrcaStatistic idref="tmrca(Anthocerophyta)"/>
			<tmrcaStatistic idref="tmrca(Bryophyta)"/>
			<tmrcaStatistic idref="tmrca(Embryophyta)"/>
			<tmrcaStatistic idref="tmrca(Euhyllophyta)"/>
			<tmrcaStatistic idref="tmrca(Isoetaceae)"/>
			<tmrcaStatistic idref="tmrca(Isoetopsida)"/>
			<tmrcaStatistic idref="tmrca(Lycopodiophyta)"/>
			<tmrcaStatistic idref="tmrca(Marchantiophyta)"/>
			<tmrcaStatistic idref="tmrca(Selaginellaceae)"/>
			<tmrcaStatistic idref="tmrca(Spermatophyta)"/>
			<tmrcaStatistic idref="tmrca(Tracheophyta)"/>
			<tmrcaStatistic idref="tmrca(pygmaea)"/>
			<tmrcaStatistic idref="tmrca(remotifola)"/>
			<parameter idref="birthDeath.meanGrowthRate"/>
			<parameter idref="birthDeath.relativeDeathRate"/>
			<parameter idref="birthDeath.sampleProbability"/>
			<parameter idref="ac"/>
			<parameter idref="ag"/>
			<parameter idref="at"/>
			<parameter idref="cg"/>
			<parameter idref="gt"/>
			<parameter idref="frequencies"/>
			<parameter idref="alpha"/>
			<parameter idref="pInv"/>
			<parameter idref="ucld.mean"/>
			<parameter idref="ucld.stdev"/>
			<rateStatistic idref="meanRate"/>
			<rateStatistic idref="coefficientOfVariation"/>
			<rateCovarianceStatistic idref="covariance"/>
			<treeLikelihood idref="treeLikelihood"/>
			<speciationLikelihood idref="speciation"/>
		</log>

		<!-- write tree log to file                                                  -->
		<logTree id="treeFileLog" logEvery="1000" nexusFormat="true" fileName="complete_withinitial.trees" sortTranslationTable="true">
			<treeModel idref="treeModel"/>
			<trait name="rate" tag="rate">
				<discretizedBranchRates idref="branchRates"/>
			</trait>
			<posterior idref="posterior"/>
		</logTree>
	</mcmc>
	<report>
		<property name="timer">
			<mcmc idref="mcmc"/>
		</property>
	</report>
</beast>
