# Supplementary material for: Phylogenomics indicates the “living fossil” Isoetes diversified in the Cenozoic
Source: PLoS One. 2020 Jun 18;15(6):e0227525. doi: 10.1371/journal.pone.0227525 (PMC7302493; doi:10.1371/journal.pone.0227525)
Supplement: S1 Data — (TXT) [file pone.0227525.s017.txt]

#NEXUS
begin trees;
	tree tree_1 = [&R] ((Marchantia_polymorpha:0.105271,Aneur_mirabilisa:0.304875):0.037844,((Physcomitrella_patens:0.078401,Syntrichia_ruralis:0.065206):0.073817,(((Huperzia_lucidula:0.137862,((Isoetes_coromandelina_sensu_lato:0.010876,((Isoetes_elatior:0.001225,Isoetes_humilior:0.001611):7.28E-4,(((Isoetes_occidentalis:4.62E-4,Isoetes_flaccida:2.36E-4):7.22E-4,Isoetes_lacustris:5.72E-4):6.66E-4,46189:0.001006):0.002208):0.006862):0.066596,(Selaginella_uncinata:0.085299,Selaginella_moellendorffii:0.041826):0.290068):0.034844):0.059424,((Osmondastrum_cinnamomeum:0.085664,((Lygodium_japonicum:0.203898,Pteridium_aquilinum:0.205657):0.051681,Diplotergium_glaucum:0.118427):0.083141):0.13502,((Amborella_trichopoda:0.05028,((Nuphar_advena:0.007068,Nypmhaea_alba:0.0138):0.047223,(Ananas_comosus:0.061309,(((Sesamum_indicum:0.014488,(Veronica_nakaiana:0.023688,(Littorella_uniflora:0.019318,(Plantago_media:0.013752,Plantago_maritima:0.019088):0.008211):0.027389):0.016589):0.066045,Ranunculus_macranthus:0.07557):0.018199,Ceratophyllum_demersum:0.065622):0.003702):0.019676):0.008341):0.150449,((Weltwischia_mirabilis:0.27467,Pinus_thunbergii:0.074954):0.029793,Ginkgo_biloba:0.05931):0.024891):0.097279):0.018519):0.031856,Anthoceros_formosae:0.182855):0.048383):0.037844);
end;
