# Supplementary material for: Phylogenomics indicates the “living fossil” Isoetes diversified in the Cenozoic
Source: PLoS One. 2020 Jun 18;15(6):e0227525. doi: 10.1371/journal.pone.0227525 (PMC7302493; doi:10.1371/journal.pone.0227525)
Supplement: S2 Data — (FA) [file pone.0227525.s018.fa]

>Aneura_mirabilis
AAAGGTTTATGGACCCGATGCGATAATCGCGAGAATATGTTATATGTCAGATTCTTGAGACAAAATAAACGAATTTGCGAAGAATGCGGGTATCATTTACGAATGGGTAGTACCGAAAGGATCGAACTCATAACTGATCGTGGAACCTGGCATCCTATGGATGAGGACATGACCGCTCGAGATGTCCTCAAATTT------------------------------------TCCGACGAAGATTCT---TACAGAAATCGTATTGTTTTTTATCAGAAACGAACGGGTTTAACAGATGCTGTTCAAACGGGTGTGGGTGAATTAAATGGTACTTTGATTGCATTGGGGGTTATGGATTTTCAATTCATGGGAGGTAGTATGGGATCTGTAGTAGGTGAAAAAATTACTCGTCTTATCGAATATGCCACTGAGAGATCTATTCCATTAGTAATAGTATGTTCTTCCGGTGGAGCACGTATGCAGGAAGGGACGCTGAGTCTGATGCAAATGGCTAAAATTTCTTCCGTATTACAAATTTATCAGTCACGGAAAAAATTACTGTATATAGCTATTCCTACATACCCCACGACGGGGGGAGTTACCGCAAGTTTCGGTATGTTAGGAGATATCATTATTGCTGAACCCAAAGCTTATATTGCTTTCGCGGGTAAACGCGTGATTGAACAAACCTCACGACAAAAAATACCGGATGGTTTTCAAGTTGCGGAATCTTTGTTTGATAATGGTTTACTCGATTTGATTGTTCCACGTAATTTATTGAAGGGTGTTTTAGGCGAAATTATTGAGCTACATGACTCAGCT---------------CCGGCCAATGCATGTAGGAGTAGT---------------ATGGTAAATATTCGACCCGACGAAATTAGCAATGTTATTCGTACACGGATTGAACAGTACAATCAAGAAGTCAAAGTTGTTAATACTGGGACTGTACCTCAAGTTGGAGATGGTATTGCTCGGATTTATGGACTCGATAAAGTAATGGCTGGTGAATTGGTGAAATTTGAAGATGGTACAGTAGGGATTGCTCCGAATTCAGAATCAGATAATGTGGGAGTAGTCTTAATGGGTGACGGACTAACGATACAGGAAGGAAGTTCTGTTAAAGCAACCGGTCAAATCGCTCAAATACCTGTTAGTGAGGCGTATTTGGGCCGTGTCGTAAATGCGTTGGCCCAACCCATTGACGGAAAAGGCAAAATTCCGGCTTCTGAATCGAGACTAATAGAATCCCCAGCTCCTGGTATTATTTCGAGACGTTCTGTCTACGAACCCATGCAAACAGGCCTTATTGCTATTGACTCGATGATTCCTATCGGACGTGGTCAGAGGGAACTAATTATCGGTGACAGACAAACAGGCAAAACAGCAGTAGCTACTGATACTATTTTGAATCAAAAGGGCCAGGATGTAATATGTATATATGTAGCCATTGGTCAAAAAGCCTCTTCTGTGGCTCAGGTAGTAAATACCTTCGAAGAACGTGGTGCTCTTAAATACACGATAGTTGTTACCGAAAATGCAAATTCACCAGCTACGTTACAATATCTTGCTCCTTATACAGGAGCAGCGCTGGCAGAATATTTCATGTATCGTAAACAACATACTCTTATCGTTTATGATGATCTTTCCAAACAGGCACAGGCTTATCGACAAATGTCTCTCTTACTACGAAGACCGCCTGGTCGAGAAGCTTATCCGGGGGATGTTTTTTATCTACATTCGCGTCTTTTGGAAAGAGCGGCTAAATCGAATTCCCAATTGGGGGAAGGAAGTATGACTGCCCCACCCATCATTGAAACTCAAGCAGGTGATGTTTCAGCTTATATTCCTACCAATGTCATTTCCATCACAGATGGACAAATTTTTTTATCCGCCGATTTATTCAATGCCGGAATCCGTCCAGCGATTAATGTAGGTATTTCTGTTTCGAGAGTTGGTTCTGCTGCACAGATTAGAGCTATGAAACAAGTAGCTGGTAAATTAAAATTGGAACTTGCACAATTTGCTGAGTTAGAGGCTTTTGCACAATTCGCTTCTGATCTTGATAAAGCTACTCAAAATCAGTTGGCGAGAGGTCAGAGATTGCGCGAATTGTTGAAGCAATCTCAATCAGCACCACTTGGTGTGGAGGAACAAGTAGCTACTATTCATACGGGAGTTAATGGTTATTCGGATATATTGGAGACGGGACAAGTTAAAAAATTTCTCGTCCAATTACGTGAATATTTACCAACTAATAAACCACAGTTTGCAGAAATTATTCGTTCTACCAAAATCTTTACGGAAGAGGCAGAAAATATTTTGAAAGAAGCTATTAGGGAACATAGTGAACTTTTTTCGTCCCGGGAAAGCAAA---ATGATAAACAATCCTTCACTTCTC------------GGGACTTCAATACCCGTTACTAAA------AACGTGGGAAGTATTACTCAAATAATTGGTCCAGTACTTGATATTGTTTTTTCTCCCGGTAAAATGCCTAATATCTATAATTCATTAATTGTTCGGGGTCAGAATTCGGCGGGACAAGAAATTAATGTCACCTGTGAAGTTCAACAATTATTAGGAAATAATGAGGTCAGAGCTGTTGCTACGAGTGCTACAGATGGTTTGATGAGGGAAATGGAAGTTCTTGATACTGGGGCTCCTTCAAGCGTTCCTGTCGGTGAAGCAACTCTCGGAAGAATTTTTAATGTCTTGGGGGAAGCTGTCGATAATTTAGGTCCAGTAGATGCTGGGCTTACATCTCCGATACATAGAGCCGCTCCTTCTTTTATCCAATTGGATACAAAATTATCTATTTTCGAGACAGGGATTAAAGTTGTGGATCTTTTAGTACCTTATCGTCGTGGGGGTAAAATTGGCTTATTCGGAGGAGCTGGGGTTGGTAAGACAGTATTGATTATGGAGTTAATCAATAATATAGCGAAAGCGCATGGGGGTGTATCTGTATTTGGTGGAGTGGGAGAACGTACCCGTGAAGGGAATGACCTTTACATGGAGATGAAAGAATCTAAAGTGATTAACGAGCAAAATATTGCTGAATCAAAAGTAGCTCTGGTTTACGGTCAAATGAATGAACCACCGGGTGCTCGTATGAGAGTTGGTTCAACAGCTCTGACTATGGCGGAATATTTTCGAGATGTTAATAAACAGGATGTACTCTTATTTATTGACAATATCTTTCGATTCGTCCAGGCGGGGTCGGAAGTTTCTGCCCTATTGGGAAGAATGCCCTCTGCCGTGGGATATCAACCGACATTAGGTACAGAGATGGGCACTTTACAAGAAAGAATTACTTCCACCAAAGAGGGATCAATAACTTCTATTCAAGCAGTTTATGTACCCGCAGATGATTTGACAGATCCTGCACCTGCTACAACTTTTGCACATCTAGACGCGACGACAGTTCTATCGCGGGGATTAGCAGCTAAAGGTATTTATCCCGCTGTAGATCCTTTAGATTCGACCTCGACGATGCTGCAACCATGGATCGTAGGTGAAGAACATTACGAAACCGCACAGGGAGTTAAACAAACCCTGCAACGATATAAAGAATTACAAGACATTATAGCTATTCCGGGATTGGATGAATTATCTGAAGAAGATCGTTTGACCGTAGCGAGAGCGCGTAGAATAGAAAGATTTTTATCCCAACCTTTTTTCGTAGCCGAAGTTTTTACTGGTTCTCCAGGTAAATATGTCAGTTTACGGGAAACAATAAAAGGTTTTCAAATGATTCTTGCTGGCGAATTAGACAATTTGCCCGAACAAGCTTTTTATCTAGTAGGAAACATTGATGAAGTTGCTGCAAAAGCAGTTGTCTCGCAA---------------------ATGACACTGAATTTACGCATAATGGCTCCTAATCGAATCGTTTGGACCAAT---GAGGTCCAAGAGATTATTTTATCAACGAATAGTGGACGAATCGGTATATTACCCAATCATGCCCCTTTATTAACCGCTTTGGATATAGGGATTATAAAAATACGTCTCAGGGAACAATGGTCCACTATGGCATTAATGGGTGGTTTTGCCATGATAGAGAATAATCAAATGATTGTTCTAGTTAATGAAGCTGAAAAAGCTATTGAAATCGATTCCCGTGAAGCTCAGGAAACGTTTGAAACGGCTAGAACCAATTTAACTCAGGCAGGGAGCAGTAGGAAACAAAGCATCGAGGCTAATTTGGCCTTCAAGAGGGCCAAAGCGAGATTGGAAGCGATTGACACAAATACTTACCCAGCCTCCGACTTGAGTAATTTATTAAGAAATCGTAAACTCGCTATTTCAAATACCATTCGTGATGCCGAAGAGCGCTATAAGGAAGCTACCCAGAAACTCGAGCAGGCAAAAATTCGTTTGGAACAAGCAGAGATGAAGGCAAGAAATATTCGAACGAGTGGATTATCCCAGATGGAGAAGGAAAAAAAGGATTTAATCGATGGTACTAATGGAGATTTGAGGAGATTGGAGGATTCAAAAAATGCTACGATTCGTTCCGAAAAACAGAGAGCTATCGAACAAGTCCAACAACAAGTTTCTCGCTCGGCATTGGAACGGACTCTGGAAACGTTAAAAAATTGTTTGGACAAT---GAATTGCATTTACGTATGATTGATCATAATATTGGCCTACTC---AGGGCCATGGAAAGTGTGACTGATATG---CTCGATACCGTAGGAATTTCT---GATATTTCCAACCACTTCTGCGAAGTATCCGATGTCGAGGTAGGTCAACATTTTTATTGGCAATTGGGCAATTTTCAGGTTCATGCTCAGGTACTTATAACCTCCTGGATCGTAGCTATCATACTTTTGGGTTTGGCTATTTCAGCCACTCGGGATTTACAAGTAATTCCTACTGGTGGTCAGAATTTTGTCGAATACATCCTAGAATTTATTCGAGATTTAACTAGAACCCAGATTGGGGAGGAGGGGTATCGACCCTGGGTTCCTTTCGTGGGGACGATGTTTTTATTCATTCTTGTATCGAATTGGTCCGGTGCTATCTTACCCTGGCGAGTTTTGAAATTACCAAATGGTCAACTTGCCGCACCTACAAATGATATTAATACTACAGTAGCATTAGCTCTACTTACATCAATAGCTTATTTCTATGCTGGTCTCCGAAAAAAAGGGTTGAGTCTTTTCAGTAAATATATCCAACCCACACCGATCCTTTTACCAATTAATATTTTGGAAGATTTCACAAAACCTTTATCACTTAGTTTTAGACTTTTTGGAAATATATTGGCCGATGAGTTAGTTGTTGCTGTTCTTATTTCTTCGGTACCTTTAATCATTCCCGTTCCCATGACGTTTCTTGGATCATTCACAAGCGCAATCCAGGCTTTGATTTTTGCCACACTAGCAGCGGCCTATATAGGCGAATCTATGGAGGGTCATCAC---------------------------------------------------------------------------------------------------------------------------------------------------------------------------------------------------------------------------------------------------------------------------------------------------------------------------------------------------------------------------------------------------------------------------------------------------------------------------------------------------------------------------------------------------------------------------------------------------------------------------------------------------------------------------------------------------------------------------------------------------------------------------------------------------------------------------------------------------------------------------------------------------------------------------------------------------------------------------------------------------------------------------------------------------------------------------------------------------------------------------------------------------------------------------------------------------------------------------------------------------------------------------------------------------------------------------------------------------------------------------------------------------------------------------------------------------------------------------------------------------------------------------------------------------------------------------------------------------------------------------------------------------------------------------------------------------------------------------------------------------------------------------------------ATGAAATTAGCTTATTGGATGTATGCTGGACCTGCTCATATTGGGACTTTACGGGTAGCCAGTTCCTTCAGAAACGTCCATGCCATCATGCATGCCCCTTTGGGGGATGATTATTTCAACGTCATGCGCTCGATGTTAGAACGAGAGAGAGACTTCACACCCGTAACTGCCAGTGTCGTTGATCGTCATGTATTAGCTCGTGGATCTCAGGAAAAAGTAGTGGATAATATGGCTCGTAAGGATAAACAGGAACATCCTGACTTGATTGTATTAACACCTACATGTACTTCTAGTATTTTGCAAGAGGATTTACAAAATTTTGTTGATAGAGCTTCTACCATTTCGGATTCCGACGTAATTCTCGCAGATGTTAATCATTATCGAGTCAATGAACTTCAAGCCGCTGATCGGACGTTAGAACAGGTGGTGCGATATTATCTAGAAAAAGCTCGTAGACAAGGTAAGTTGGATTTATCCTTGACAGATAAACCATCTGTAAATATAATCGGTATTTTTACATTGGGTTTTCACAATCAACATGATTGTCGCGAATTGAAGCGTCTATTACAAGATTTGGGTATTGAAACGAATCAAGTAATTCCTGAAGGTGGTTTTGTTGATCAACTTCATCAATTACCAAAAGCTTGGTTCAATCTAGTACCTTACCGTGAAACGGGCTTAATGACAGCGACATTTTTGGAAAAAGAATTTGGAATGTCTTATGTATCAACAACTCCTATGGGAATTGTAGATACAGCAAATTGTATTCGACAGATACAGGAACGACTTAATGCGTGGGCACCT---GTTCTGTTGAATGAAAAA------ATCAATTACGAATCGTACATCGATGAACAAACAAGATTTGTTTCTCAAGCTGCTTGGTTTTCGCGATCTATCGATTGTCAAAATTTGACGGGTAAAAAAGCTGTTGTTTTCGGTGATGCAACTCATGCTGCATCAATAACTAAAATTCTTGCCTGTGAAATGGGAATTCGTGTAAGTTGTGCTGGTACCTATTGCAAACACGATGAAGAATGGTTCAAAGAACAGGTTCAGAATTTTTGTGACGAGATACTCATAACTGACGATCATACGGAAGTGGGAGATATGATTGCCCGTGCGGAACCCTCCGCGATTTTCGGGACCCAAATGGAACGTCATATTGGTAAGCGTCTTGATATCCCCTGCGGAGTTATTTCTTCACCAGTTCATATTCAAAATTTTACTTTGGGTTATCGTCCTTTTCTAGGATATGAAGGTACCAATCAGATCGCAGATTTGGTCTATAATTCATTCACTCTGGGGATGGAAGATCATCTTCTAGAAATCTTTGGTGGTCATGATACCAAAGAAGTTATTACCAAATCCTTATCCACGGATATG---GATTTAACTTGGAATTCTGAGAGTCAATCGGAATTGAGTAAAATTCCAGGATTTGTCAGGGGTAGGGTAAAAAGAAATACTGAAAAATTCGCACGACAAAACGGTATTGCGGAAATCACTATCGAAATTATGTATGCTGCCAAAGAA---------------AAGATAGCGGTTTACGGGAAAGGTGGGATAGGAAAATCTACCACTAGTTGTAATATTTCGATCGCTTTAGCAAGACGTGGCAAAAAAGTTCTTCAAATAGGATGTGATCCCAAACATGACAGTACCTTCACCCTCACAGGATTCTTGATTCCTACCATCATAGATACCTTGCAGTCTAAAGATTATCACTATGAAAATGTTTGGCCTGAGGATGTAATTTATGGAGGTTACGGCGGTGTCAATTGCGTGGAGGCGGGAGGTCCACCTGCCGGAGCGGGTTGCGGGGGATATGTAGTAGGAGAAACTGTGAAACTGTTGAAGGAATTGAATGCTTTCTATGAATACGATATTATTTTATTTGACGTTTTGGGCGATGTAGTATGTGGAGGATTTGCTGCCCCATTGAATTATGCGGATTATTGTATCATCATCACAGATAATGGCTTCGATGCCTTATTCGCTGCCAATCGGATCGCAGCTTCAGTTAGGGAAAAAGCT------CGTACACATCCATTGAGATTAGCTGGTTTAATCGGTAATCGTACGTCGAAAAGAGATCTTATTGATAAATATGTAGAAGCTTGTCCGATGCCGGTTTTAGAAGTTCTACCATTAATTGAAGATATTAGAATCTCAAGAGTAAAGGGCAAGACGTTATTTGAGATGGTGGAATCTCAATCCACTCTTAAATATGTCTGTGAATTCTATCTGAATATAGCGGACCAAGTATTATCTGAACCAGAAGGGATTGTACCGAAAGAAATTCCAGATCGAGAATTGTTTAGTCTGCTTTCGGATTTTTATTTGAACCCTGTGGGC------GGAACTAGTGGGAAGCGTAAT------------CAGGAAGATTTGATCGATTTTACGATGGTT------ATGTCGATTAACGTATCCGAAACTCTCACTTTCGAATGCGAAACGGGTAATTATCATACCTTCTGTCCCATCAGTTGCGTCGCTTGGCTGTATCAAAAAATTGAAGATAGTTTCTTTCTAGTGGTGGGGACAAAAACATGTGGGTATTTTTTACAAAATGCCCTCGGAGTTATGATTTTCGCTGAACCTCGTTATGCCATGGCAGAGCTGGAAGAAGGAGATATTTCGGCTCAATTGAATGATTACCAGGAATTGAAACGATTATGTGTTAGAATAAAAAAAGATAGAAACCCCAGTGTAATTATATGGATTGGTACCTGTACAACCGAGATTATTAAAATGGATTTGGAGGGCATGGCTCCTGAATTAGAGACCGAAATTCAAGTCCCGATCGTAGTGGCTAGGGCGAACGGATTGGACTACGCATTCACACAGGGGGAAGATACGGTACTGGCAGCTATGGCGCATCGTTGTCCCGAATGTAAGGTTTGGACC---------GGGGAAGAGAAAGAAATACAGAGTGAATCCCCACGAAAA---------AAT------TCTTTTACCCCTCTTGGAGAAGCAGCAGGAAGAATT---AGATCCACCACGAAGTCGAGAGAC---------ACGAAACCCTTGGTTCTTTTTGGTTCTTTACCTGCGACAGTAGCTTCTCAACTCGGTTCGGAATTGAAAAGTCAATCCATAAGTGTCTCGGGTTGGCTACCCGCCCAGAGGTATACAGATTCACCAACATTGGGAGATGGAGTATATGTTTGTGGCGTCAATCCATTTCTTAGCCGGACGGCAACGACTTTAATGCGACGTCGTAAATGTAAATTAATCGGGGCACCATTCCCCATTGGTCCCGATGGAACTCGTGCTTGGATCGAAAGGATCTGTTTCGTGCTTGGTATAGAGACCCAGGGATTGAAAGAGAGAGAACAGAAGATTTGGGATAATTTAAAAAATTATCTGGATCTAATTCGTGGGAAATCCGTTTTTTTCATGGGAGATAATCTATTAGAAATATCTCTCGCGAGATTTCTTATTCGGTGCGGAATGATTGTCTATGAAATAGGTATTCCGTATATGGATAAGAGATACCAAGCCGCGGAATTGGCGTTTCTACAAACCACATGTAAAGAAATGTGTATGCCAATGCCTCGAATCGTAGAAAAACCTGATAACTACAATCAAATACAGCGTATGCGTGAATTACAACCTGATCTGGCTATAACTGGAATGGCGCACGCCAATCCATTGGAAGCTAGAGGAATCAACACGAGATGGTCGGTCGAATTTACCTTCGCTCAAATTCACGGATTTATCAATGCGAAAGATGTTCTTGAACTCGTTACACGTCCCTTGAGACGCAATAATAATTTAGAAAACTTGGGTTGGACGGATTTGGTTAAG---------------------------------------------------------------------------------------------------------------------------------------------------------------------------------------------------------------------------------------------------------------------------------------------------------------------------------------------------------------------------------------------------------------------------------------------------------------------------------------------------------------------------------------------------------------------------------------------------------------------------------------------------------------------------------------------------------------------------------------------------------------------------------------------------------------------------------------------------------------------------------------------------------------------------------------------------------------------------------------------------------------------------------------------------------------------------------------------------------------------------------------------------------------------------------------------------------------------------------------------------------------------------------------------------------------------------------------------------------------------------------------------------------------------------------------------------------------------------------------------------------------------------------------------------------------------------------------------------------------------------------------------------------------------------------------------------------------------------------------------------------------------------------------------------------------------------------------------------------------------------------------------------------------------------------------------------------------------------------------------------------------------------------------------------------------------------------------------------------------------------------------------------------------------------------------------------------------------------------------------------------------------------------------------------------------------------------------------------------------------------------------------------------------------------------------------------------------------------------------------------------------------------------------------------------------------------------------------------------------------------------------------------------------------------------------------------------------------------------------------------------------------------------------------------------------------------------------------------------------------------------------------------------------------------------------------------------------------------------------------------------------------------------------------------------------------------------------------------------------------------------------------------------------------------------------------------------------------------------------------------CAAAAATATTCATATTTTTGGATGTTATTACTGACGGTTAGTTCTTTCCCCACAATCATTTCTTTGCTCTCGAAATTCATAACACCAATG---GATGGAGGGACAGAAAGATTCACGAGTTATGAGTCAGGTATAGAACCGATTGGAGAGGCTTGTATTCAATTCCGGATTCGCTATTATATGTTTGCCTTAGTTTCTGTTATCTTTGATGTCGAAACAGTTTTTCTTTATCCATGGGCTATGAGTTTTTATGACCCCGGTATACAATCTTTCATCGAAGCCTTGGTTTTTATCTCTATTCCGATCGTTGGT------------------------------------------------ATGAATCATTTCCCCTGGCTAACTGTAATTGTTCTTCTCCCTCTATCTGCAGGTTCATTGATTCCA---CTTCCTCAT---GTTAAAGGAAACAGAATCATCCGTTGGTATGCTTTAGGTGTTTGTCTCCTAGAATTTATTCTAATTACTTATATTTTTTGCTATCAATATCGATTCAGTAATAACTCTATCCAGTTGAGAGAAGACTATAGCTGGATTGATTTC---ATGGATTTTCATTGGAGATTGGGTGTTGATGGATTCTCTCTTGGACTTATATTACTGACGGGATTTGTAACTACTTTAGCAGTATTAACCGCTTGA---------------------------------------------------------------------------------------------------------------------------------------------------------------------------------------------------------------------------------------------------------------------------------------------------------------------------------------------------------------------------------------------------------------------------------------------------------------------------------------------------------------------------------------------------------------------------------------------------------------------------------------------------------------------------------------------------------------------------------------------------------------------------------------------------------------------------------------------------------------------------------------------------------------------------------------------------------------------------------------------------------------------------------------------------------------------------------------------------------------------------------------------------------------------------------------------------------------------------------------------------------------------------------------------------------------------------------------------------------------------------------------------------------------------------------------------------------------------------------------------------------------------------------------------------------------------------------------------------------------------------------------------------------------------------------------------------------------------------------------------------------------------------------------------------------------------------------------------------------------------------------------------------------------------------------------------------------------------------------------------------------------------------------------------------------------------------------------------------------------------------------------------------------------------------------------------------------------------------------------------------------------------------------------------------------------------------------------------------------------------------------------------------------------------------------------------------------------------------------------------------------------------------------------------------------------------------------------------------------------------------------------------------------------------------------------------------------------------------------------------------------------------------------------------------------------------------------------------------------------------------------------------------------------------------------------------------------------------------------------------------------------------------------------------------------------------------------------------------------------------------------------------------------------------------------------------------------------------------------------------------------------------------------------------------------------------------------------------------------------------------------------------------------------------------------------------------------------------------------------------------------------------------------------------------------------------------------------------------------------------------------------------------------------------------------------------------------------------------------------------------------------------------------------------------------------------------------------------------------------------------------------------------------------------------------------------------------------------------------------------------------------------------------------------------------------------------------------------------------------------------------------------------------------------------------------------------------------------------------------------------------------------------------------------------------------------------------------------------------------------------------------------------------------------------------------------------------------------------------------------------------------------------------------------------------------------------------------------------------------------------------------------------------------------------------------------------------------------------------------------------------------------------------------------------------------------------------------------------------------------------------------------------------------------------------------------------------------------------------------------------------------------------------------------------------------------------------------------------------------------------------------------------------------------------------------------------------------------------------------------------------------------------------------------------------------------------------------------------------------------------------------------------------------------------------------------------------------------------------------------------------------------------------------------------------------------------------------------------------------------------------------------------------------------------------------------------------------------------------------------------------------------------------------------------------------------------------------------------------------------------------------------------------------------------------------------------------------------------------------------------------------------------------------------------------------------------------------------------------------------------------------------------------------------------------------------------------------------------------------------------------------------------------------------------------------------------------------------------------------------------------------------------------------------------------------------------------------------------------------------------------------------------------------------------------------------------------------------------------------------------------------------------------------------------------------------------------------------------------------------------------------------------------------------------------------------------------------------------------------------------------------------------------------------------------------------------------------------------------------------------------------------------------------------------------------------------------------------------------------------------------------------------------------------------------------------------------------------------------------------------------------------------------------------------------------------------------------------------------------------------------------------------------------------------------------------------------------------------------------------------------------------------------------------------------------------------------------------------------------------------------------------------------------------------------------------------------------------------------------------------------------------------------------------------------------------------------------------------------------------------------------------------------------------------------------------------------------------------------------------------------------------------------------------------------------------------------------------------------------------------------------------------------------------------------------------------------------------------------------------------------------------------------------------------------------------------------------------------------------------------------------------------------------------------------------------------------------------------------------------------------------------------------------------------------------------------------------------ATGCAAAATACGAAATTCAATAATTTGATTAGGAAATGGATAACTCAATTGGTTTCTATAATAGTGATT------GCGGATACAGTAATTTGTCCACCTATTTCGAGGGCATATCCCATTTTTGCCCAGCAAAGCTATGATGATCCAAGAGAAGCTACTGGACGTATTGTATGTGCTAATTGCCATCTAGCCAAAAAATCTGTTGAAATTGAAGTTCCACAATCTGTTCTTCCAGATACAGTATTTGAGGCAATTGTAATTGTTAGAATCCCCTACGATTCACAGGTGAAACAAGTGCTTGCTAATGGTAAGAAAGGTTCCTTAAACGTTGGAGCAGTTCTTATTTTACCAGAAGGTTTTGAATTAGCTCCCCCCAATCGTATTTCCCCCGAAATGAGGAAAAAGATAGGTAGCCTGTTCATTCAACCTTATAGAGATGATAAAAGAAATATTCTAGTCATAGGTCCGATTCCTGGTGAAAAATATGGCGAAATCGTTTTTCCGATTCTTTCTCCGGATCCAACTACTAATAAAGAAGTTCACTTCCTGAAATATCCTATCTATGTAGGTGGAAATTGA---------------------------------------------------------------------------------------------------------------------------------------------------------------------------------------------------------------------------------------------------------------------------------------------------------------------------------------------------------------------------------------------------------------ACCTATCTCAATAAAGTTTATGATTGGTTCGAAGAACGTTTAGAGATTCAAGCGATTGCGGATGATACCACCAGTAAATATGTACCTCCACATGTTAATATATTTTATCGCTTAGAGGGTATTACTTTAACCTGTTTCTTAGTCCAAGTAGCTACTGGTTTTGCTATGACTTTTTATTACCGTCCCACCGTAACTGAAGCTTTTTCTTCGGTTCAATATATAATGACTGAGGTTAATTCCGGTTGGCTCATTAGATCGGTTCATCGATGGTCAGCAAGTATGATGGTTTCAACGATGATTTTGCATATCTTT---------------------------------------------------------------------------------------------------------------------------------------------------------------------------------------------------------------------------------------------------------------------------------------------------------------------------------------------------------GGGGGGAGGGGGGGGGGGGAGAGGGAAAAGGAGCCTATCCCAATAACAAAAAAACCTGAATTGAGCAATCCCATATTAAGAGCTAAACTAGCTAAAGGTATGGGACATAATTATTACGGAGAACCCGCTTGGCCAAATGATCTTTTGTATATTTCTCCAGTCGTTATTTCAGGTACTATTGCATGCACCGTCGGGTTAGCTGTTTTGGAACCTTCAATGATTGGTGAACCTGCGAATCCTTTTGCAACACCCTTGGAAATATTGCCGGAATGGTATTTTTTCCCGGTATTTCAAATACTTCGTACAGTACCTAATAAATTGCTAGGTGTACTTTTAATGGCTGCTGTGCCTGTGGGATTGTTGACGGTACCGTCCTTGGAAAATGTTAATAAATTTCAGAATCCTTTCCGTCGTCCGGTGGCTACAACAGTTTTTTCAATCGGTACCGTCATAGCTCTTTGGTTAGGTATCGGAGCAGCTTTACCAATTGATAAATCTCTCACTTCGGGATTATTT------------------------------------------------------------------------------------------------------------------------------------------------------------------------------------------------------------------------------------------------------------------------------------------------------------------------------------------------------------------------------------------------------------------------------------------------------------------------------------------------------------------------------------------------------------------------------------------------------------------------------------------------------------------------------------------------------------------------------------------------------------------------------------------------------------------------------------------------------------------------------------------------------------------------------------------------------------------------------------------------------------------------------------------------------------------------------------------------------------------------------------------------------------------------------------------------------------------------------------------------------------------------------------------------------------------------------------------------------------------------------------------------------------------------------------------------------------------------------------------------------------------------------------------------------------------------------------------------------------------------------------------------------------------------------------------------------------------------------------------------------------------------------------------------------------------------------------------------------------------------------------------------------------------------------------------------------------------------------------------------------------------------------------------------------------------------------------------------------------------------------------------------------------------------------------------------------------------------------------------------------------------------------------------------------------------------------------------------------------------------------------------------------------------------------------------------------------------------------------------------------------------------------------------------------------------------------------------------------------------------------------------------------------------------------------------------------------------------------------------------------------------------------------------------------------------------------------------------------------------------------------------------------------------------------------------------------------------------------------------------------------------------------------------------------------------------------------------------------------------------------------------------------------------------------------------------------------------------------------------------------------------------------------------------------------------------------------------------------------------------------------------------------------------------------------------------------------------------------------------------------------------------------------------------------------------------------------------------------------------------------------------------------------------------------------------------------------------------------------------------------------------------------------------------------------------------------------------------------------------------------------------------------------------------------------------------------------TCAGAGTATTTGGTTACCTGGTTGGATGCTGTAAATGGCAACAGCAATTCACTCTTCCTAACAATAGGTCCGGGTGATTTCTTAGTCCATCACGCTATTGCCTTGGGCCTACATACAACTACGCTCATTTTGGTCAAAGGTGCTTTAGATGCACGTGGATCGAAATTGATGCCGGATAAGAAAGAATTTGGTTATAGTTTTCCATGCGACGGTCCCGGTCGAGGTGGAACCTGTGATATCTCCGCCTGGGATGCTTTCTACTTAGCAGTTTTTTGGATGCTAAATACTATTGGGTGGGTCACTTTCTATTGGCATTGGAAACATATCACACTTTGGCAAGGAAATATGGCACAATTCAATGAATCCTCCACCTATTTAATGGGTTGGTTAAGAGATTATTTATGGTTAAACTCTTCACAATTGATTAATGGATATAATCCCTTCGGAATGAATAGTTTATCAGTTTGGGCTTGGATGTTTTTATTCGGACATCTCGTTCGGGCGACCGGATTTATGTTCCTAATATCATGGCGTGGTTATTGGCAAGAACTTATTGAAACTTTAGCTTGGGCTCATGAACGTACTCCGTTAGCTAATTTGGTTGGATGGAAGGATAAACCAGTTGCTCCCTCCATTGTTCAAGCGAGATTAGTTGGATTGGCTCATTTCTCCGTAGGTTATATATTTACTTATGCCGCTTTTCTAACTTATGCCGCTTTTCTAATCGCTTCTACATCTGGTAGATTCGGTATGACCGCAACTTTAGAAAGACGCGAAAGCGCAAGCATTTGGGGTCGCTTCTGTGACTGGGTCACTAGTACCGAAAATCGTCTATACATCGGATGGTTCGGTGTATTGATGATTCCCACTTTATTAGCAGCAACTTCCGTATTCATTATCGCCTTCATCGCGGCTCCCCCAGTAGATATTGATGGTATTCGCGAACCCGTATCTGGCTCCCTTCTTTATGGAAATAATATCATTTCAGGTGCAATTATTCCAACCTCTGCAGCTATTGGTTTACATTTTTATCCCATCTGGGAAGCTGCTTCCGTCGATGAATGGTTATACAACGGTGGTCCCTACGAACTGATCGTTCTTCACTTTCTACTTGGTGTAGCCTGCTACATGGGTCGTGAGTGGGAACTAAGTTTCCGTCTAGGTATGCGTCCATGGATTGCTGTTGCCTACTTAGCTCCTGTCGCCGCTGCCACCGCAGTTTTCTTGATTTATCCAATCGGTCAAGGAAGTTTCTCTGACGGTATGCCTTTGGGTATCTCCGGTACTTTTAATTTCATGATCGTATTCCAGGCTGAACATAATATCCTTATGCACCCGTTTCACATGTTAGGTGTTGCTGGTGTATTTGGAGGTTCTTTATTCAGTGCTATGCATGGTTCCCTTGTAACTTCCAGTTTGATTCGAGAAACTACCGAAAACGAATCCGCTAATGCAGGTTATAAATTTGGTCAAGAGGAAGAAACTTATAACATTGTAGCTGCTCATGGATATTTTGGTAGATTGATCTTTCAATATGCTAGTTTCAATAATTCCCGTTCACTGCATTTCTTCCTGGCCGCTTGGCCCGTTGCAGGTATTTGGTTCACTGCTTCAGGTATCAGTACCATGGCTTTCAATCTGAATGGTTTTAATTTCAACCAATCCGTAGTTGATAGCCAGGGTCGTGTAATCAACACCTGGGCCGGTATAATCAACCGTGCCAACCTTGGTATGGAAGTTATGCATGAACGTAATGCCCACAAATTTCCTCTAGATCTG---GCCTCCGTCGAAGCTCCTGCTATTAATGGT---------------------------------------------------------------------------------------------------------------------------------------------------------------------------------------------------------------------------------------------------------------------------ATTTGGTCCCGG------------------------------------------------------------------------------------------------------------------------------------------------------------------------------------------------------------------------------GTGTCTGATTCCTACGGATTAGGCGGGAGGGTGCAACCCGTAGCGCCTGCCTGGGATGCCGAGGGGTTTGATCCCTTCGCCTCAGGGGGAATCGCTTCTCATCATATCGCTGCAGGTATTTTAGGTATATTGGCGGGATTGTTTCATCTTAGTGTCCGACCTCCCCAAAGATTATATAAAGGATTGCGTATGGGGAATGTTGAGACGGTACTATCTAATAGCATCGCTGCTGTCTTTTTTGCGGCTTTCGTCGTCGCGGGAACCATGTGGTATGGTTCAGCAGCTACTCCGACAGAATTATTTGGTCCTACACGTTATCAATGGGATCAAGGTTTTTTCCAGCAAGAAATAGATCGTCGAATTCGTCTGAGCAAGTCCGAAAATCTCAACCTATCCCAGTCTTGGTCCAAAATCCCCGAAAAATTAGCTTTTTATGATTATATCGGTAATAATCCAGCAAAAGGCGGTTTATTCAGGGCAGGTGCAATGGATAATGGAGATGGGATAGCAATCGGTTGGTTGGGTCACGCAGTTTTCCGAGATAGGGTAGGACATGAACTTTTTGTACGTCGAATGCTTACTTTTTTCGAAACTTTCCCAGTTGTTTTGGTGGATGAAGAAGGAATTGTTCGAGCCGATGTTCCCTCCAGACGGGCAGAGTCCAAATATAGTGTTGAACAAGTAGGAGTTACTGTTGAATCCTACGGCGGTGAACTTGCCGGAGTAATATTTGATGATCCATCTACTGCAAAAAAATATGCGAGACGAGCTCAATTAGGCGAAATTTTTGAATTCGATCGCGCTACTTTAAAATCCGATGGTGTTTTCCGAAGCAGTCCTAGAGGTTGGTTTACCTTCGGCCATGTTACGTTCGCTCTTCCCCCTTTTTTGGGCCACATCTGGCATGGGGCTAGAACATTATTCAGAGATGTTTTTGCAGGTATCGATCCAGATTTAGATGCTCAATTGGAATTCGGAGCATTTCAGAAACTGGTAGATTCAACAACGAAAAGA---------------------------------------------------------------------------------------------------------------------ATGGAAGGACAAAAACAA---------------------------------------------------------------------------------------------------------------------AATGACTACTATTTTAGGCAT---------------------------------------------------------------------------------------------------------------------------------------------------------TCATTTGATTCTATTAGGTGTCGGTGCTTTTCTCCCGGG---------------------------------------------------------------------------------------------------------------GTTCCTAAAGCTTCTTATTTCGGGGGTATATATGACACTTGGGCTCCTGGTGGTGGAGATGTGGGAAGAATAACAAATTCGACCCTCAATCCGAGTGTAATATTCAATTATTTACTCAAATCACCCTTTGGTGGCGAAGGTTGGATCGTTAGTGTCGATAATCTCGAGGATATAATTGGGGGACATGTGTGGCTGGGCTGTATCTGTGTCTCAGGCGGGGTATGGCATATTTTGACAAAACCTTCTGCTTGGGCCCGGCGCGCTCTCGTTTGGTCCGGAGAGGCTTATTTATCCTATGGTTTAGCAGCTATTTCCATTTTTGGTTCGATTGCCTGTTGCTTCGTTTGGTTCAACAATACAGCTTATCCCAGCGAATTTTATGGACCAACTGGTCCAGAAGCTTCTCAAGCTCAGGCTTTTACTTTTTTGGTCAGAGATCAGCGTCTCGGAGCCAATGTAGGTTCAGCTCAAGGACCTACGGGTCTGGGTAAATATATCATGCGTTCACCCACCGGAGAAATTATTTTTGGTGGAGAAACTATGCGTTTCTGGGATCTACGAGGCTCCATGGTTAGAACCATTACGAGGCCCAAA---------------------------------------TGGTCTAGATCTGAGTAG---------------------------------------------------------------------------------------------------------------------------------------------------------------------------------------------------------------------------------------------------ATGACTATAGCCATTGGAAAGTCTTCCAAAGAACCGAAAGGTTTATTCGATAGCATGGATGATTGGCTGAGGAGAGACCGTTTCGTATTCGTAGGTTGGTCTGGTCTATTACTTTTTCCATGCGCGTATTTCGCCCTGGGTGGTTGGTTCACCGGCACAACTTTCGTGACCTCATGGTATACTCATGGATTAGCTAGTTCCTACTTGGAAGGCTGTAATTTTTTAACTGCCGCGGTCTCGACCCCAGCAAATAGTTTGGCACATTCCCTATTATTACTTTGGGGACCTGAGGCACAGGGTGATTTCACTCGTTGGTGCCAATTAGGTGGTTTATGGACGTTCGTTGCTCTTCACGGTTCTTTCGGTCTAATCGGTTTTATGTTACGCCAATTTGAACTTGCTCGATCTGTTCAATTACGTCCTTACAACGCAATCGCTTTCTCCGGTCCAATCGCAGTTTTTGTATCCGTTTTCTTGATCTATCCCTTGGGTCAATCTGGGTGGTTTTTTGCACCCAGTTTTGGTGTTGCTGCTATTTCTAGGTCTATC------------------------------------CCCTTC---------------------------------------------------------------------------------------------------------------------------------------------------------------------------------------------------------------------------------------------------------------------------------------------------------------------------------------------------------------------------------------------------------------------------------------------------------------------------------------------------------------------------------------------------------------------------------------------------------------------------------------------------------------------------------------------------------------------------------------------------------------------------------------------------------------------------------------------------------------------------------------------------------------------------------------------------------------------------------------------------------------------------------------------------------------------------------------------------------------------------------------------------------------------------------------------------------------------------------------------------------------------------------------------------------------------------------------------ATGTCACCACAAACGGAGACTAAAGCAGGTGTTGGATTCAAAGCCGGTGTTAAAGATTATAGATTGACTTATTATACACCCGAGTACGAGACGAAAGAAACGGATATTTTAGCAGCATTTCGTATGACCCCTCAACCTGGAGTACCACCGGAAGAAGCTGGGGCTGCGGTAGCTGCCGAATCCTCCACCGGTACCTGGACCACAGTTTGGACCGATGGCCTCACGAGTCTTGATCGTTACAAAGGTCGATGCTATGATATCGAACCCGTCGCTGGGGAAGAGAATCAATATATCGCTTACGTGGCTTATCCTCTAGATCTGTTTGAAGAGGGTTCTGTTACAAATTTGTTCACCTCCATCGTCGGTAATGTATTCGGATTTAAGGCATTACGAGCCCTACGTCTTGAGGATTTACGAATCCCTCCATCCTATGTAAAAACTTTTCAAGGTCCACCTCATGGTATTCAGGTTGAAAGAGATAAGTTGAATAAGTATGGTCGTCCCTTGTTGGGATGTACAATAAAACCAAAATTGGGTCTATCTGCTAAGAATTACGGTAGAGCCGTATATGAGTGCCTACGAGGCGGACTTGATTTCACGAAAGATGACGAGAACGTAAATTCTCAACCATTTATGCGTTGGAGAGATCGCTTCCTCTTCGTAGCAGAAGCCATTTTCAAATCTCAGGCAGAAACTGGCGAAATCAAGGGACATTACTCAAATGCCACCGCAGGTACATCGGAAGAAATGTTGAAAAGAGCAGCATGTGCTAGAGAATTAGGTGTCCCTATTATTATGCATGATTACTTAACAGGTGGTTTCACTGCGAATACCAGTTTAGCTCACTACTGTAGGGATAACGGTTTACTCCTCCATATTCACCGTGCAATGCATGCAGTTATTGATAGACAAAAAAATCATGGTATGCACTTCCGTGTATTAGCTAAAGCATCGCGTCTATCTGGTGGGGATCATATCCATGCCGGTACCGTCGTGGGTAAATTGGAAGGAGAACGTGAAGTTACTTCGGGCTTTGTTGATTCACTTCGTGATGATTATATAGAAAGAGACAGAAGTCGTGGCATCTATTTCACACAGGATTGGGTATCTCTTCCAGGTGTATTACCTGTAGCCTCCGGAGGTATTCATGTTTGGCACATGCCTGCCCTAACTGAAATTTTTGGAGATGATTCTGTATTACAATTTGGTGGTGGAACTTTGGGGCACCCTTGGGGAAATGCACCTGGTGCTGTTGCTAACCGAGTTGCTTCGGAAGCTTGCGTACAAGCACGTAATGAGGGGCGTGATCTAGCTCGTGAAGGCAATGAGGTGATTCGTGAAGCTAGTAAATGGAGTCCCGATTTAGCCGCTGCTTGTGAAGTTTGGAAGGAGATCAAATTCGAATATGAAACAATAGATACCCTA------ATGATTCAACCTCAAACCCATTCAAATGTCGCAGATAATAGCGGAGCTCAGAAATTGATGTGTATTCGAGTGACAGGAACAAATGATCGTGAATACGCAGGTATTGGTGACGTTATCGTCGCTGTAGTTAAGGAAGCAGTTCCGAATATGCCCACAAAGAAATCAGAAATAGTTAGAGCAGTTATTGCGCGTACCCGCAAAGAAATTGGACGAACTGACGGTTCGGTAATAAAATTTGATGATAATGCAGCAGTTACTATTAATCGAGAAAATAATCCAAGAGGAACTCGTGTTTTTGGTCCCATAGCTAGAGAATTGAGAGGCTCCAATTTCACGAAAATAATTTCATTAGCACCGGAAGTTTTAATGACTAGAGTGAAACGTGGTTATGTGGCACGAAGGCGTCGTAAGAATCTTTTCACACTCACATCTGGATTTCGTGGAACTCATTCAAAACTTTTTCGAACGGCCAATCAGCAAGGGATGAGAGCGTTAGTCGCTTCTTATCGGGGTAGGGTCGGTAGAAAAAAGACTCTTCGACGTTTATGGATTGTTAGAATCAATGCGGCCGTACGAAGTGATGGAATT------TCCTACAATAAATTAATCCAGTACCTGTATAAGAATCAGATTCTTTTGAATCGAAAAATACTTGCTCAAATTGCTATATTGGATCGGTTCGCTTTCTTTCTGATAATACGTAGTATTCAAAGGGAG---------------------------------------------------------------------ATGGACACTACAACTTCCAATCCAAGAATTGAGGCTTCAGCTAAATATATACGTATGTCTCCGCATAAAGCGCGAAGGGTGGTTGATCAAATACGTGGTCGTGCCTATGAACAGGCGCCGATGATATTGGAATTCATGCCGTATCGAGTATGTGATTCGATATCACAATTACTTTCTTCTGCCGCAGCGAATGCAAATCATAATTTCGGACTGAGTAAAACTGATTTATTCATAGATGCAATTCAAGTGGACGGAGGAAGTTTTTTGAAACGAATCAGATCCGGAGCTCGGGGACGGACCTATCCCATACACAAACCTACTTGTCATATAACCATTGTGATGAGAATG------------------------------------------------------------------------------------------------------------------------------------------ACCAATATGCCTTTAGGTGCTTCTGTCCATAATATAGAAACAAGACCAGGAAGGGGAGGCCAATTAGTTAGAGCTGCTGGAACTACTGCGAAAATTCTTGCGAAGGAGGGCCAGTTAGTCACATTAAAATTACCTTCAGGAGAAATTCGCTCACTTCCTCAAAAGTGTTTTGCCACGATAGGACAAATTGGTAATATCGATGCAAATAATCTCAAACTGGGGAAAGCAGGTTCTAGACGTTGGTTAGGTAAACGTCCGAGTGTCAGGGGGGTAGTAATGAATCCTATAGATCATCCCCATGGGGGGGGGGAAGGAAAAGTACCTATCGGACGGAAGAAACCCCTTACTCCTTGGGGTCACCCCGCACTGGGAAGAAAAAGTCGAAAGAGACGTAAATACAGTGACACGCTCATTCTACGTCGTAGA------------------ATGATTCAGGAAGAGATTGAGATCTCGACTCGGACATTGCTGCGATGGAGATGCATCGAATCCAGGACGGAGAGTAAGCGTCTACTTTATGGGCGATTTGCTATTTCACCCTTCAGGAAGGGTCAAGCCAATACGGTTGGAATAGCTATGCGTAGGGCATTACTCAACGAAATCGAAGGAGCATCAATTACATCTGCTACGATTAGGGGGATTAAACACGAGTATTCTGCAATAAATGGTATCCGGGAATCAATTCATGATATTTTGATTAATTTGAAAGAAATTATTTTGAGAAGTGATTCTCCCGAACCCCAAAAAGCATATATCTGCGTCTCAGGACCTAGTGAAGTAACTGCCCGAGATATTCAAGGATCATCTCTCATTCATGTAATCGATAACACACAATATGTAGCAACAATAACTGGAAAAATTTCATTGGATATTGAATTGGATATAGAAAAAGATCGTGGATATCGTATGGAGAATTCACGAAAATATCGAGAGGGTTTTTTCCCTATTGATGCCGTCTTTATGCCAATCAGGAATGCAAATTATAGCGTCCATTCCTTCGGAAGTCGGGAGAAG------ACTAAAGAAATACTTCTTCTCGAAATTTGGACTAATGGAAGTCTTACTCCGGAAAAAGCACTTTATGAAGCTTCTCGAAATCTGATTGATTTATTCATTCCTTCAATGAACCCCGGAGGGGAAGAGAAAAAT---TCTGGGACGAAAGAGAAACCTGAA---TCTGATCTATCCCACTCTACCGTT---CAATTCCTATCGACGGATATGGAA------CAAATGACGAGGGATGTTGCTCCCAAACACATATTTATCGATCAGTTAGAATTACCTGCTAGAGCATATAATTGTCTGAAAAGAGTCAATGTGCATACTGTAGCCGATTTATTGGATTATGGTGAAAACGATTTGATGAAGATAAAGAATTTTGGGAAAGAATCAATCAAACAAGTTTCGGAAGCTTTGAAAAAACGTTTT---TTGGTCAATTTACCAAAAAATAAAAACTATCTT------------------------------------------------ATGCAAACTCTTGTACTCCCCGAATTTGGAAGGATACAATTCGAAGGATTCAATCGTTTCATCACCCAAGGGTTGAGCGAAGAACTTACAAATTTTCCAAAGATTGAGGATACAGAGCGAGAACTTCAATTCCGAATATTTGGTGATGAGTACATATTGACAGAACCTCTTTTTGAAGAAAAAAATGCTGTA---TATCAATCT---GTTACGTATTCATCAGATCTATATGTACCCGCTAGATTGTTGTACAGGAGGGGAGGG---GAGGTCCGGAGACAAACTGTTTTTCTCGGAAGTATTCCTTTAATGAATTCTCAAGGTACTTTTATTGTTAATGGGATAGCAAGAGTAATAGTGAATCAAATCCTGCGGAGTCCCGGAATTTATTATAATTCAGAATCAGATCGGAATGGA------GTTTCT---GTATATACAGGAACTTTTATTTCCAACTGGGGAGGAAGACTAAAACTGGAAATTGATGGTAAGGCCAGAGTATGGGCACGAATAAGTAAAAAACGAAAGGTTTCCGTTCTGGTTCTATTATCAGCTATGGGTTTGGACTTCGAAAAAATAGTAGCAAGTATTTGCTACCCCAAAATTTTACTAGAATCTGTT------GGG---GAAGGGACAGGG---GGAGAAAAAGCTCGTTCAACCGAAGAAGCTACCGTCGAGCCCTACAGACAATTATATCGAGTG---------GGTACTGATATTACGTTTTCAGAATCT---CTACGAAGAGATTTACAGAAAAAATTTTTTCGTCACCGCTGTGAGTTGGGTAAAACGGGACGTTCAAATCTGAACGAGAAATTTGCTATCGATATACCCGAAAACGAAACCTCTTTGTTACCTCAAGATGTTCTAGCAGCTGTCGATTACCCAATAAAACCAAAACTCGGAATAGGAACAATTGATAATATAGATCACCTAAAAAATCGTCGTATCTGTTCCGTAGCGAATTTATTACAAAATCAATTGAAATTGGCACTGAATCGCTTAGAGCATTCGATCCGACAAATC---------------TTCCAAGGAACAACCAAACGGAAACGGTTACCAACCCCCAGAGCTTTAGTAAGCTCGACACCCTTGATGATAACTTTCAAGGAATTCTTCGGATCCCATCCATTATCCCAATTTCTGGACCAAACAAACCCATTAACAGAAATAGTTCATAAACGGAGATTAAGCTCTTTAGGCCCCGGAGGATTAACAAGAAGAACCGCTAGCTTTCAGGTACGTGATATTCATCCAAGTCATTACGGACGTATATGTCCCATTGAAACATCCGAAGGAATGAATGCTGGACTCATAGGTTCATTAGCTATTCATGCTGGAATCAATTCTTCGGGTCGTTTAGAAAGTCCATTTTATAAA---ATCTCCGAATCATATAAGGAAGAT---------CGAATTTATAATCCATCGGCAGGG------AGAGACGAATGTTAT------CGCATAGCCACCGGAAATTTTTTAGCTTTGGAT---CGGAGGGGTCGGGAAGAACAAATA---ACACCGGCTCGTTACCGTCAAGACTTCGTTGCCATTGCTTGGGAGCAAGTACATTTCAGAAGTATTTTTCCCTCACAATACTTTTCTATTGGTGCCTCTCTTATCCCCTTTCTAGAACATAATGATGCGAATCGGGCCTTGATGGGTTCGAATATGCAGCGCCAAGCAGTTCCACTTCTGAGATCGGAGAAATGTATCGTAGGGACAGGTGTAGAAAGTCAAACAGCTTCAGATTCAGGTGGTACAATCGCCTCGATATGGGGGGGAAGAATCAGTTTCGTCAGTAGTAACCAAATC---ACCCTATCAATGAACGGAAAGGAAATG---AATACAAAGCCGATTAGTTATCAAAGTACCAATAATGGTACTTGTATGCATCAAAAACCCCGAGATGATGAAGAGGTTTATGTAAAGAGAGGACAAATTTTAGCTGATGGTGCTGCTACTGCAAAAGGAGAACTAGCCCTGGGAAAGAATGTTTCAGTAGCTTATATGCCTTGGGAAGGTTACAATTTTGAAGATGCTATTTTAATTAGTGATCGTTCAGTATATGAAGATACTTATACTTCAATTCATATTGAAAAATATGTGATCGAGGCTCGGGTGACGAGTCAGGGG---GTTGAAAAATTCACTAGAGAAATACCTCATCTAGATAATTATTTACTACGACATTTGGATCGGAATGGTTTTGCGACCATAGGATCGTGGGTGGAGACGGGGGATATTTTGGTGGGTAAATTGACGCCCCAAGAAATAAAAGAAACTTCACGCGCGCCAGAAGGAAAATTATTACAAGCTATTTTCGGTATTCAGATAACGACGTCAGAAGAAACTTGTCTAAGAGTTCCTATTGGCGGGAGAGGAAGGGTTATAGATATTCGATCAATCTCTCGAGAGGATATCACTTCCGATGATGCAGAAATCATTCATGTATATGTTCCGCAGCAGCGTAAGATACAAATAGGTGATAAAATTGCTGGTAGACACGGTAATAAAGGTATCGTTTCGGAAATACTACCAAGGCAGGATATGCCTTTTTTACAAAATGGTGTGCCAATGGATATGATACTAAGTCCTTTAGGTGTACCTTCACGGATGAATGTAGGACAAATTCTTGAATGTTTACTAGGATTGGCGGGATACTTCCTCAATAAAAATTATAGAATAACTCCTTCTGACGAGAGGTATGAACAAGAATCTTCGAGAAAGTTAGTATTTTCTGAACTCTACCGAGCGAGTGAAATAACATCAAACCCATGGTTGTTTGAACCAAATAATCCTGGTAAAAATCGATTACTCGATGGAAGAACCGGAGAAGCTTTCGAACAACCTGTTACTACGGGAATAGCTTATATGTTGAAACTGATTCATCAAGTAGATGATAAGATTCATGCGCGTTCGAGTGGCCCTTATGCATTGGTTACGCAGCAACCTCTACGTGGCAGATCGAGACGAGGGGGGCAGCGGGTGGGGGAAATGGAAGTTTGGGCTTTGGAAGGCTTCGGTGTTTCCTACATATTACAAGAAATGTTGACTACTAAATCTGACCATATTCGTGCCCGTTATGAAGTTCTTGGCGCTATTGTTACTGGGGAACCGGTACATAAACCTGATACA---GTTCCGGAATCTTTCAAATTACTTGTGAGGGAATTACGATCCTTGGCTTTAGGAATTGGTCATAACACTACATCCGAAAAAAATTTGGAATTACGAGTGAAAGAAATTAATCTTTTTACCGCCAGACCTATAAATGAGAAACCTACTTTGTTGAAATTGCAC---GGTTTATTTAAGTATGAGGATCAATCG---------TGGAGAGATGTATTTCCTCGCTTTTTCTCCTGT---------------------GGAGGATTCGAAATTTTCCGTGACAGAGAAATCGCCACAGGAGGTGACGCTATTAAGAAACAATTGATCGATCTCGATCTACAGAGTGTTATGAGTCATGCACATTCAGAATGGGAGGAATTA---------------------------ACGAAACAAGAATCTACGGGAACGGATTGGGGGGATAGAAAAATCCAAAGGAATAAGGATCTCTTAGTTAGACGTATGAAACTGTCCAAATATTTTGTTCAAACGAATATAGAACCGGAATGGATGGTATTATCCCTATTACCAGTTCTTCCTCCAGAATTGAGACCCATGATTGAATTGGGTGAAGGTGAATTGATTACC---TCCGATTTGAATGAACTCTATAGACGAGTTATTTATAGAAATAATACTTTACTCGATTTTCTAGCACGT------AGTGATTCCACACCGAGAGGTCTAATCATTTGCCAAAAGAGGCTGGTTCAAGAAGCTGTGGATGCACTTATCGATAATGGAATCAGGGGCCAACCCATGAGAGATAATCATAATAGACCCTACAAATCTTTTTCAGATTTGCTCGGGGGTAAAGAGGGTCGATTTCGCGAAAACTTACTTGGAAAAAGGGTTGATTATTCGGGACGCTCCGTTATCGTCGTAGGCCCCTCCCTTCCATTGCATCGATGTGGATTACCTCGGGAAATGGCGATAGAACTTTTTCAAGCTTTCGTTATTCGTGGTCTCATCGGCCGAAACTTAGCTCCAAATCTCAGGGCAGCTAAAACTATGATCCGGGGCAATAAACCCATGATTTGGAAGATACTTCAAGAGGTGATCGAAGAACACCCAATATTATTAAATCGAGCCCCTACACTGCATCGATTGGGTATTCAAGCGTTTCAACCCGTTCTGGTGCATGGACGTGCTATTCATTTGCACCCTCTAGTCTGTAGTGGCTTCAATGCAGATTTCGATGGGGATCAGATGGCAGTTCATGTACCTCTATCTCTGGAAGCTCAGGTGGAAGCTCGTTTGCTAATGCTTTCCCGACGAAATGTATTATCACCGGCGACGGGGGAACCCCTTTGCATACCGAGCCAAGATATGCTTCTCGGACTTTATGCTTTGACAATGGAAAATAGACGAGGTATTTATGGAAATAAATACTCATTAGATAGTAACAAAGAGACTTACTTAAAGAACTTT---------------------TCGTTTCCG------AAAATACCATATTTTCATGGTTACGAAGATGTATATAAAGCGCATCAACAAAGAGAAATTCATTCACATAGTGTTTTATGGCTCCGATGG------CAAACGAATTTCCGAATGATTACTTCAACACCTCGAGAAGAACCTATTGAGATTCAGTACGAAACTTCAGGAATTTCTTACAGAATTTATAACCATTATCAACTCGAAATAAACGCACAACGAGAAATCATCAGCATCTACATCTGTACAACTGTGGGACGTGTTTTATTCAATCAACGGATTGATGAAGCAATACAAGGTACTTGTCAAGCATCTTCAAGACAA------------------------------------------------------------------------------------------ATGGCAGAACCAGTTGAT---------------TTAATCTTTTATAATCGAGTTATGGATCGGATCACCATAAAACAAATAATGAATGGATTGATGACTCATTTTGGAATTACTTATGCAACACATGTTTTAGATCAACCGAAAACATTGGGGTTTCAACAAGCCACTCGTGGCGCCACTTCTTTGGGTATTGATGACCTACTAACAACACCATCAAAGGGTTGGCTAATTAAAGATGCTGAACACCACGGTAATCTTTCGGGAAAGCATTATAACTATGGAAATTTATACGCCGTAGAGAAACTACGCCAACTAATTGAAACTTGGTACACTACGAGTGAATACTTGAAACGAGGAATGAATCTTAACTTCGGAATAACGGATCCTTCAAATCCAGTTCATATGATGTCCTTTTCAGGTGCTCGTGGAAGTACATCACAAATTCACCAATTGGTCGGTATGAGGGGATTAATGTCAGATCCCCAAGGACAAATTATTGATTTGCCCATCCAAAGTAATTTTCGAGAGGGTTTATCCCTGACAGAATATATAATTTCCTGCTATGGAGCTCGTAAAGGAGTCGTTGATACCGCCGTACGAACATCAGATGCTGGATATCTTACGCGTAGACTCGTCGAAGTAGTTCAACGAATTGTTGTACGTAAATCAGATTGTGGTACCACATCCGGTATTTCTATGAATCAT------------AGTTGGAAAAAGAAA------------------------------------------AGGATTATTTATCAAAGA---------CTAATTGGTCGTGTACTGGCAGAAAATGTATATATAAACAATCGATGTCTTGCTATGCGAAATCAAGATATTGGAAATCTCACGGTAGATAAATTCATCGGATTAACGGCAGAACCAATTCGTGTAAGATCTCCTTCAACATGTAAGAGTATGCTCTGGATTTGTCAATTATGCTATGGTTGGAGTCTCACGAATGGTGATTTGGTAGAAGTAGGAGAGGCTGTAGGTATTATTGCGGGTCAATCGATCGGTGAACCAGGGACTCAACTGACTCTAAGAACTTTTCATACCGGTGGTGTGTTCACCGGTGATATTGCTGAACATGTACGAACTCCTTCTGACGGGGTCATCGAATTTGATGGAAGGTTTGTTTATCCTACACGCACACGTCATGGACATCCCGCCTGGATATGTCACACTAGTCTATTTCTAAGTATTCGGGGGAGAAATAAAAGACACAATCTACTAATTCCAGCAAAAAGTTTATTACTAATTCGGAATAATCAGTATGTGGAATCCGAACAGGTTATTGCTGAAATCCGTACCAAAGCATCACCA------CCCAAAGAACGAATTCATAAATATATTTATTCAGATTTGGACGGAGAAATGTCTTGGATTACAGGGGTT---------------TGCCATACATCCGAATAT------------ATGCATAGTTGTATTCACCCCACGCTCAGAACGTGCCATGTATGGATATTGTCTGGAAAATCTGATAACAAGAAGGATAAGTTGCCTGTCTCGTTTTATGATAATCAAGATAGAATCAATTCTAATACCTTTCTCGCGGAAGATCAATCATTTCCG---TCTACTCCAAGGAATAAAAAT------------------------CGATCAAATATTTGTATT---------------------------------------------------------------------------------------------------------------------------------------------------TTCAATCCGTATGTATCTAAAAAGAATAGAGTTTTTACGAGA---------TGGGAATTAACTCAC---------ATTGCTTTCAATAGTTCAAATCAGTCAGTTAATTCGAATATTATTCTGTATGATTACGAT---------GTCGTAAGAAAACACAGA------ACTTTTTTTTTGAGAGAAATGTATACGAATCTCTACTTC---------------------------------------------------CTCCTAGAGGTAAAAAATAATGGTGTTTTACGAAATAACGATTTTTTCGCCATTACGGATCATCCCAAATACGAATTGAAAGAATCGGGAGTTCTCAAATATGGTACCATC---AAAATTGGTTCCGCCGACCGAAATAATGAA---TCCCGGGATGAGAGAATGAAAAAATTTCGGTCAACA------TTTAGA---ATTGTCAAGGGAGGCAACTTCTTTCTCATT------CCCGAAAGGAGATATATTTCAGCACAAGTTTTA---TCATCGATTCTGGAAAGAAATAATAAATCTGTTCGAGTAGGTACATCGATAACGTCGATTGTT------CAAAGTGATACAAGCGGATTGGTGAGGATTGGGAGAAGAATAAACAATACTTACGAAGTGAAAATTTTGCCAGGAATTATCTATTATCCAGATGAACCAAATAAACTTTCGGAACGGGTAAGTGTTTTAATTCCGCCTGGA------------------------------AAACAGCTTTTTAACAAATTCCGATGTGATCACTGGATATATTTTCAATGGATTATACCTCTCGAAGAAAAACCT---------------------------------------------------------------------------------------------------------------------------------------------------------------------------------------------------------------------------------------------------------------------------------------------------------------------TTTGCTTTGCCAAGACCTGCGACTGAGTATGTTATATCCAATCGATCAACTCAAAAAAAATTT---------------TTAAACCTATTAAGGAATATAGAT---CTAGGAATTAATACTGCAAATTATCTTCTCCATGCAGATGGTGAGCAAATACGAGTAATTAGTGGACGATGTACCCCATTGATCCGAACTTGTTTAATTATATGTTGGGGAAAAAAATAC---------TTCACAGAA---AAAGCTCATGTT------TCGTTGTTAAAGATCAAAACAACAAATAATTCTAGGAATTATCTTCAAATCAGTTTGATTTATTTTGATTCC------CTGGATGAAAAAAGACAAGGAGATATGGTGTACTCCCAATACATTTTG---AGGAGAAACTACTACGAC---------------GATTTT---------TTCTCAATCTGT---------------CGAAACCGACTAAAAAGTAAACATAAGGGTATTATTCGTATCTCGTCTGATAGA---AAAGATGAATATCGA------TCCTCGATTATTTTATCTCCCCCC------------GATTTGATTGAGGTTTCAAAAATGATTGGATCGAAG---------------------------------------------------------------------------------------------AATCCTATCGGAAAAGATACCGATAATTTTTCCTCAACG------------------------------------------------------------GAATTTTTTAATTTTCAAAATCAACTAGAAAAAATAGGTTCAATACGTAATAGAATTCGC------------TCGAGGGCA---------------AAACACTTTCTCAGAATAGTCTCA------------------------------------------------------TTTGATGAAATATGTTTTTTAGGTAAT---TTACGGACTAGC---ACAAAATTAGATGAATGTTTCTATTGGATCATTTATACA---------------------------------------GGAGCAAAAACATGTTTAAGAATTGATCAGTCT------CGA---------CAAACTTTTCAGAATCCGAAA---------TGGTTTCTCATCGATGAATACATCGGAATCTATCGATGCCGTTGCGAAAAAAATATTAATCATAATTTATTTGAC------------------TATTATTTACCATCCCCGTCGAGGGAAGGAACC------AAAATCCCGAGTCTGGGGCATTTTCTTTTCAAAGATTTTCGGATGGTGGAGACGAAACAATTTTTA---CCACCCGGTCAAGTAATTGGTATTCATATGGATTAT---CTTATTATTAGATTGGGTAAACCTCATTTAGCTAATGAGGGTGCTATTATTCACAATAACTGTGGTGGATCTGTCGAAGAGGGAGATACTCTAATAACACTGATTTATGAGAGATTGAAATCAGGAGATATTATTCAAGGGTTGCCAAAGGTGGAACAATTACTAGAAGCACGTTCAACGAATTCAGTATCTATTGATTTAGGAAGTAGTTTCAGAGATTGGAGTAATGACATGAAAAGATTTATTGGAAATCTCTGGGGATTTTTCCTAAGTGCGAGAATAAGTATGGAGCAAGGACAAATGATTCTGGTGGATCAGATTCAGAAGGTTTATAAATCTCAAGGGGTACAAATCTCGAATAAACATATCGAAATTATTGTTCGTCAAATGACTTCTAGATTTTTAACTTCGGAGGATGGGATAATAGATATTTCCTCACCCGGGGAACTTATTGAATTTTCACAGGCACGAAGAATGAATCGTGTTTTGGAAGAAGTAATTTCTTACGAACCGATATTGTTGGGGATAACCGAAGCATCTTTGAGCACTCGGAGTTTTATCTCGGAAGCCAGTTTTCAAGAAACTACTCGAGTTTTGGCTAGAGCTGCTTTAAAGGGTCGAATCGACTGGTTGAGGGGTTTGAAAGAAAACGTAATTGTTGGTGAAATAATTCCTGCTGGTACTGGGTCCGAAGAAGTAATCTGGCAAAGAACCCTTGAAAGGGAGGAAGAT------------ATTTTCCTCAGTAAT---AGAGAATTTTGTTTCGGA------GAAAATATTGAAAATCCTTTTTGGCAT---TCAGATACTTTTTTCGTTTTTCCAACT------------------------------------------------------------------------------------------------------------------------------------------------------------------------------------------------------------------------------------------------------------------------------------------------------------------------------------------------------------------------------------------------------------------------ATGGAAACT---------GTT---------------CGCAATATATTGAGAGAATCAGCATCCGCAAACGGTAGAAAT---------------------------------------------ATGCCAAATTCTATGGAAGAAATGAATCTA---CGTCGAAGTAGACGT------------------------AGATTACCCAGAGGAGTTATTCATATTCAAGCAAGTTTCAATAATACAATTATAACTGTTACAGATACGCGTGGACGAGTTGTTTCCTGGTCCTCCGCCGGCGCTTGCGGATTCAAAGGTGCGAGAAAAAGTACACCTTTCGCTGCGCAAACAGCAGCAGAAAATGCTATTCGAATTTTGATTGATCGA---GGTTTAAAACAAGCTGAGGTTATGATTAGTGGTCCAGGTCCAGGTAGAGATACCGCACTACGAGCCATTCGCAGGAGTGGTATAGTACTCAATTTTGTCCGCGATGTGACACCCATGCCACATAACGGATGTAGACCTCCCGGAAAGAGACGTGTAATGGCGAAAAAGAGTCTTATTCAAAGGGAGATGAAGAGGCGAATATTGAACAGAAAATACAGTTCCTTACGCAAATTTCTGAGGGAGAAAATAGATAAGGTATCGTCGTTGGATGAAAGGTGGAAGATTCGTAAGAACTTGCAATCTCTACCCCGCAATAGTGCACCCAGTCGCCAACGCCGCCGATGTTTTATAACCGGGAGATCCAGAGCTAATTACCGTGATTTTGGATTATCCAGACATCTATTGCGTGAAATGGCTCATTCATGTCTATTACCGGGAATCACTAAATCGAGTTGG------------------------------------------------------------------------------------------------------------------------------------------------------------------------------------------------------------------------------------------------------------------------------------------------------------------------------------------------------------------------------------ATGAAACAAAAATCTTGGGATATTCACTTGGAAGAAATGATGGAAGCGGGTATTCATTTCGGTCACCAGGTACGCAAATGGAATCCAAAAATGGCACCTTTTATTTTTACGGAACGAAAAAGTGTTCATATCATAAATCTTACCCAAACTGCTCGATTTTTATCAGAAGCTTGTGATTTAGCTGCAAATGCCGCAAGTAGGGGGAAACAGTTCCTGATTGTAGGGACTAAATATCAGGCTGCTGATTTGGTAGTATCAGCCGCTTCAGGAGCAAGATGTCACTATATAAACCAAAAATGGTTGGGGGGTATGCTGACAAATTGGTCGACTATAGAAACGCGTCTTCAGAAATTTCGGAATTTGGAGAAGGAAAAATTGGCTGGGATTTTTGAACGACTTCCCAAAAAAGAAGTAGCTGATTCGGAGAGAAGATTAAGTCGGTTACGAAAATATTTTGGTGGAATCAAGTATATGACTGCCCTACCTGATATTGTTATAATTATCGATCAACGAAAAGAATTTACCGCCATTCGAGAATGTATAACTTTGGGCATTCCAACAATTTGTTTAGTCGATACCGATTGCGATCCGAATGTGACAGATATTCCAATCCCAGCTAATGATGATGCCCGAGCCTCTATCAAATGGATTTCAAATAAGCTAACACTAGCTATTTGCGAGGGTCGT------------------CTCAATTCGAATGCGAAT---ATGGGGCAGAAAATAAACCCACTCGGTTTTAGACTTGGTATAACACAAAATCATAGGTCATATTGGTTTGCAGAACCAAATGAATATTCCGGATTATGTGAGGGAGATGAAAGAATACGTAATTGCATCAAATCCTACGTGCGT---GAACATATTAGAAATTCCTCGAATTATGGT------------------GGAATAACACATATTGGGATTGAGAGGAAAACGGATCTGATCCGAATTGAAATACATACGGGATTTCCGGCT---CTCTTAGTAGAAAAT---CGTAATCGCGGAATGGATCAATTAAAAATCAATGTGCAA------------AGCACATTAGACCCCGTGAATAAAAGACTCGGA---------------CTGAGCTTGGTTGAAATACCTAAACCTTATGGTGAACCTAACATTCTTGCAGAATATATTGCACTACAATTAGAAAACAGAGTGGCTTCCAGAAGAACGGTCAGAAAAGCTATCGAATTGGCAAAAAAAGGAGATGTCGAAGGTATTAAGATACAAATATCGGGACGTCTAAATGGGGCTGAAATGGCACGTGTTGAATGGGCACGGGAGGGCAGGGTTCCTTCACAGACCATTCGAGCCAGAATCAATTATTGCTATTACGCAGCCCAAACCGTGTATGGAGTTTTGGGTATAAAGGTTTGGATATTCAAGAACGAGGAAATGTCCCGTTACCGCGGACCGCGTATGAAGATGATACGTCGCCCAGGTACTCTACCAGGTTTGACTAGTAAAACA------CCCGGAACGAAAGTGGGTTCTAGTGATCGATCAACATCGAGT------AAAAAGATTTCTCAATATCGTATCCGATTGGAGGAGAAGCAAAAATTGCGTCTCCATTACGGATTGACGGAAAGGCAATTGCTAAAATATGTTTTTACCGCTAGAGGGGCGAAAGGTTCGACGGGTCAATTATTATTACAGCTGCTTGAAATGCGTCTGGATAATACAATTTTTCGTCTAGGTATAGTTCCAACGATTCCTGCAGCGAGACAATTGGTTAATCATCGACATGTGTCAATAAATGAACATATAATTGATATACCGAGTTATAACTGCAAACCGGGGGATGTTATTACAATA------AACAATCGTGAGAAATGTCGATTAGTCGATCGGAGGGAT---------ATGAATTCATTACAGAAG------CCGGAGATACCGAATCATTTGACTTTTGAT---------TCAAAAGAATTTCTTGGATCGGTGCAGCAAATAATTGAC------CGCGATTGGATTGATTTAAAAATTAATGAATTGTTGGTTGTGGAATATTACTCCCGTCGAGTTATGTCACGTGAAAATGCTACGGAA------GAAAAAACTACAAAACCCGACCCGATATACCGAAATCGATTGATTAGTATGTTAGTTAACCGTATTTTGAGAAACGGGAAGAAATCGCTGGCTCATCGAATTCTTTATGGGGCGATGAGTAGTACGAGACGTGATACGGGGAAGAACCCATTACTCATACTACGTCAAGCCATGATTAAAGTGACCCCCGATGTGGTGGTAAAGGCAAAACGTATAGGTGGATCGACCTATCAAGTCCCACTAGAAGTTGGTTCGATGCAAGGAAAGGCATTAGCGATTCGTTGGTTACTGACAGCATCACGAAAACGTTCGGGTCGAAATATGGCTTCGAAATTAGGTTATGAATTAATCGATGCAGCTAAAGATAATGGAACGGCTGTGCGTAGGAAGGAAGAAACTCATAAGATGGCAGAAGCTAATAGAGCTTTTGCACATTTTCGTATGAGTAACGATGCCATCACCAATATGATAACTTCCATAAGAAACGCGAATTCGGGAAAGGTAGATATAGTCCAAGTATTTGCAACGAACACAAATAGAGGTATTGCAAAGATTCTTTCAAGAGAGGGTTTCACGGAACAATTTATTGATGATCGACGGAATGCGAAAAAT---ATTTTGATACTGAATCCGAAATATCGGGGTGGGAGAAGAGAACCATACATAACAACT------CCAAGAAGAATGAGTAAATCAGGTTTACGAATATATTCTAATTATAGAGAAATTCCAAAAATTTTGGGCGGAATGGGCATTGTAATTCTTTCAACCTCTGAAGGAATTGTAACTGATCGAGAAGCTCGAGAAAAAAAAATAGGAGGAGAACTTTTGTGTTATGTATGG---------------------------------------------------------------------------------------------------------------------------------------------------------------------------------------------------------------------------------------------------------------------------------------------------------------------------------------------------------------------------------------------------------------------------------------------------------------------------------------------------------------------------------------------------------------------------------------------
>Pinus_thunbergii
AAGAAGTTATGGGCTCAATGCGATAATTGCGAGAACTTACTATATCTCAGATTCTTGAGAGAGAATCAAAGTGTTTGTAAAGAATGTGGATATTATCTGCAAATGAATAGTTCAGATAGAATAGAACTTCCAATTGATCGTGACACTTGGCGTCCTATGGATGAAGACATGTACACTCTAGATGTTCTTCAATTTTATTCTGAGAATGAACCTTCTCATTCTGATAATCTTAATTCTGAGGATGAATCTTATAAGGATCATATCACTTTCTATCAAATAGAGACAGGTTTAACTGATGCTATTCAAACAGGCATAGGTCAATTAAATGGTCTTACTATCGCACTCGGAGTTATGGATTTTCAGTTCATGGGAGGTAGTATGGGCTCTGTAGTAGGTGAGAAAATAACCCGTCTGATCGAGCGCGCTACCGCGGAATCTCTTCCATTAATTATGGTGTGTGCTTCCGGAGGAGCACGTATGCAAGAAGGAAGTTTTAGTTTAATGCAAATGGCTAAAATAGCTTCTGCATTATATATTCATCAGAAGGAGAAAAAGTTGTTATATATATCGATTCTGACGTCACCGACAACTGGTGGAGTGACTGCTAGTTTTGGCATGTTGGGAGATATTATTATTGCCGAACCTAAAGCGTACATTGCATTTGCAGGTAAAAGAGTAATCGAACAGACATTAGGTCAGAAAGTGATTGAAGATTTTCAGGTGACTGAGCATTTATTTGGTCATGGTTTATTTGATCTGATCGTTCCACGTAATCTCTTAAAAGGTGTTCTGAGTGAACTATTTTGGTTTTACGTTTTACGG---------------TCTTCCTTG------------------------------ATGGGAAGTATTAGACTCGACGAAATTAGTAGTATTATACGGAAACAGATCGAACAATATAACAACGAAGTAAGAGTTGGTAATCTTGGCACCGTACTTCAAGTAGGAGATGGCATTGCTCGTATTCATGGTCTTGATGAAGTAATGGCAGGGGAATTAGTGGAATTTGGAGATGGTACAGTAGGCATTGCCCTAAATTTGGGATCGGATAATGTTGGAGCTGTATTAATGGGCGATGGCTTGATGATACAAGAAGGTAGTTCCGTGAGAGCAACAGGAAAAATTGCTCAGATACCAGTAAGTGATGCGTATTTGGGTCGTGTTGTAAATGCTCTAGCCCAACCCATTGATGGTAAGGGTAAAATTTCAGCTTCCGAATTTCGACTGATTGAATCTCCCGCTCCAGGTATTATATCAAGACGTTCCGTATATGAACCCCTTCAAACGGGGCTTATTGCTATTGATTCTATGATTCCTATAGGGCGTGGTCAGCGAGAATTAATTATTGGGGACAGACAGACCGGCAAGACAGCAGTAGCTACAGATACTATTCTTAATCAAAAGAGTCAAAATGTAATCTGTGTCTATGTAGCAATTGGTCAAAGAGCTTCTTCCGTGGCTCAGGTAGTTAATACATTCCGAGAACGTGGCGCAATGGCATATACCATTGTGGTAGCGGAAACTGCGGATTCTCCCGCTACATTACAATATCTCGCCCCTTATACAGGAGCAACTTTGGCTGAATACTTCATGTATAAAAAACAACACACATCAATCATTTATGATGATCTCTCCAAACAGGCACAAGCTTATCGACAAATGTCTCTTCTATTAAGAAGACCACCTGGCCGAGAAGCTTATCCGGGAGATGTTTTCTATTTGCATTCCCGTCTCTTGGAAAGAGCAGCTAAATTAAGTTCCCAGTTAGGTGAGGGGAGTGTTACTGCTCTACCAATAGTTGAGACTCAAGCTGGAGATGTTTCAGCTTATATTCCCACTAATGCAATTTCCATTACCGATGGACAAATATTTTCATCGGCCGATCTATTCAATGCCGGGATCCGACCTGCTATTAATGTGGGTATTTCCGTCTCTAGAGTAGGATCTGCGGCTCAGATAAAAGCTATGAAAAAGGTAGCTGGAAAGTTGAAATTAGAGTTAGCTCAATTTGCAGAGTTGGAAGCTTTTGCACAATTTGCTTCCGATCTTGATAAAGCTACTCAAGATCAATTGGCGAGGGGTCAACGATTACGTGAGTTGCTCAAACAATCTCAGTCGGCTCCTTTGACTGTAGAAGAACAAATAGCTACTATTTATACCGGAACAAACGGATACCTGGATATATTCGAAATAGCACAGGTGAGAAAATTTCTCCTTGGGTTACGTTTTTATTTGATAAAAAATAAACCTCAGTTCGGAGAAATTATACGTTCTACTGGTACATTTACAGAAGAAGCGAAAGCCCTTCTGGAAGAGGCTCTT------------------------------------------ATGAGAAAAAATCCTCTTGTTCTT------------GGGGTTTCCGCAAGTGTAGAAACA------AATGTGGGACGTATTGCTCAAATCATTGGCCCAGTACTGGATGTCTCTTTTCCTCCAGGTAATATGCCTAATATTTACAATTCATTGATAGTTAAGGGTCAAGGTACAGCCGGTCAAGAAATTCAGGTTACTTGTGAGGTACAACAATTATTAGGAAATCATAAGGTTAGAGCTGTAGCTATGAGTGCTACAGATGGTTTGACGAGAGGAATGAGAGTGATTGACACGGGAGCTCCTCTAAGTGTTCCAGTTGGTGGAGCTACTCTCGGACGAATTTTCAATGTTCTTGGAGAACCTGTCGATAATTTGGGTCCTGTAGATGCTGGCATAACATCTCCTATTCATAGACCTGCTCCCGCCTTTACAGAGTTGGATACAAAATTATCCATCTTCGAAACAGGCATTAAAGTAGTAGATCTTTTGGCTCCTTACCGCCGTGGGGGAAAAATTGGTTTATTTGGAGGAGCTGGAGTGGGTAAAACAGTACTCATTATGGAGTTGATCAACAACATTGCTAAGGCTCATGGAGGGGTATCTGTATTTGGAGGAGTAGGAGAACGTACCCGTGAAGGGAATGATCTTTACATGGAAATGAAAGAATCGGGAGTAATTGATGAACAAAAAATATCAGAATCAAAAGTGGCTCTGGTCTATGGTCAGATGAATGAACCACCGGGAGCTCGCATGAGAGTCGGTTTAACTGCTCTAACCATGGCCGAATATTTCCGAGATGTCAATGAGCAAGACGTACTATTATTTATTGATAACATCTTCCGTTTTGTCCAAGCGGGATCAGAGGTATCCGCCCTATTAGGCAGAATGCCTTCCGCCGTGGGTTATCAGCCAACTCTTAGCACGGAAATGGGTTCTTTGCAAGAGAGAATTACTTCCACAAAAAAGGGATCCATAACCTCGATTCAAGCAGTTTATGTACCTGCTGACGACTTGACCGACCCTGCTCCTGCTACGACATTTGCACATTCAGATGCTACTACCGTACTATCGAGAGGATTAGCTGCGAAGGGTATCTATCCAGCAGTGGATCCTTTAGATTCAACATCGACTATGCTCCAACCTTGGATCGTAGGCGAAGAACATTACGAAACTGCACAAGGGGTTAAGCAAACTTTACAACGTTATAAGGAACTTCAAGACATTATAGCTATTCCTGGACTGGATGAATTATCGGAGGAAGATCGTTTAATCGTGGCAAGAGCAAGAAAAATTGAACGTTTCCTATCACAACCCTTTTTCGTAGCAGAGGTATTCACAGGTTCCCCGGGCAAATATGTGGGTCTCATGGAAACAATTAGAGGTTTTCAAATGATCCTTTCTGGAGAATTAGATGGTCTTATCGAACAGTCTTTTTATTTGGTGGGTAATATTGATGAAGCTACCGCGAAGGCTATAAACTCCAGCATGGAAAGT------------ATGACCCTAAATCTTCGTGTACTGTCTCCTAATCGAGTCATTTGGGATTCA---GAAGTTAAAGAAATAATTCTATCTACTAATAGTGGTCAAATTGGCGTATTACCCAATCATGCTTCACTTGTGGCAGCTGTAGATATAGGAGTTATGAAAATACGTCTCAATGGGCAGTGGTCCACTATGGCTATGATGGGCGGTTTCGCCAAGATAGACAGTGATAGAATAACTATATTGGTAAATAATGCAGAGAGAGATGTTGACATCGATCCCCGAGAAGCCCAGGAAAATTTTCGAATAGCTAAAGCTGACTTAGCTCGAGCC---GAAGGCAAAAGACAAGCAATTGAGGCTGATTTAGCTCTGAAAAGGGCTAGAACCCGATTAGAGGCTATCAATGCT---AGCCCCCCCGTCTCTAATTTAAGTAATCTATTAGATAACCGTAAACAGAAAATATTGGAGACTATTCGGAATTCGGAAGAACTATGTAAAGGAGCTATCGATCAGCTCGAGAAAGCTCGGGCTTGCTTAAGGAACGTGGAAATGATAGCGGACGAAATCCAGGTAAATGGAAACTCCCAAATAGAACGAGAGAAAGAGGATCTCCTCAATACTGCTTCTGATAATTTGGAACAATTAGAGGATCCCAAGAATGAGACGATTTACTCCGAACAGCAAAGAGCATTTGACCAGATCCGACAACAAGTTTCTCGCCAAGCTTTACGAAGAGCTATAGGAACTTTGAATAGTCGTTTGAATACT---GAGTTACATTTACGTACGATCGATCACAATATTGGCCTGCTT---AGAACCATGATGAACACAAATGAT------ATGGATATCGTACGATCTCCTATTAGCACACTGAATCATATCTATGAGATATCCGGTGTGGAGGTGGGTCAACATTTTTATTGGCAAATAGGGGGGTTTCAAGTTCATGGACAGGTACTTCTAACTTCTTGGGTTGTAATTGCTGTCTTATTAGGTTCAGCTACCATAGCTGTTCGAGATCCACAAACCATTCCTACCGGTGGTCAAAATTTTGTTGAATATATTCTCGAATTTTTTCGGGACTTGACCAGAACTCAGATTGGGGAGGAAGAATATGGTCCCTGGGTTCCCTTTATTGGAACTATGTTTCTATTTATCTTTGTTTCTAACTGGTCAGGTGCTCTTCTTCCTTGGGGAATTCTAAAATTACCTCAGGGGGAGTTAGCCGCACCTACAAATGATATTAATACTACGGTTGCTCTAGCTTTACTTACGTCAGTAGCATATTTCTATGCAGGTCTTACAAAGAAGGGGTTAGGTTATTTTGGTAAATATATTCAACCAACCCCAATACTTTTACCAATTAACATCTTAGAAGATTTTACAAAACCTTTATCACTTAGTTTTCGACTTTTTGGAAATATATTAGCTGACGAATTGGTAGTTGCTGTTCTTGTTTCTCTGGTACCTTTAATAGTTCCTATACCTGTAATGTTCCTGGGATTATTTACGAGCGGTATTCAAGCTCTGATCTTTGCAACTCTAGCTGCAGCTTATATAGGTGAATCCATGGAGGGTCATCAT---ATGATATTCATAACTTTAGAACATATATTGGCTCACATCTCTTTTTCTCTCATTTTGGTTGTCACTCTCATTTATTGGGGAACCTTAGTT---TATCGAATTGAAGGACTAAGTAGTTCGGGAGGAAAGGGCATGATAGTTACTTTTCTTTGTACAACGGGATTATTAATTAATCGTTGGCTTTATTCAGGACATTTACCGTTGAGTAATTTGTATGAATCATTCATGTTCCTTTCCTGGAGTTCATCCGTGTTCCATATACTTCTAGAA------------------GTACGGAGTCGAGATGATCGGTGGTTAGGTGCAATCACCGCGCCAAGTGCTATGTTAACTCATGGGTTTGCTACTTTAGGTCTTCCGGAGGAAATGCAACGATCCGGAATGTTAGTACCCGCGCTACAATCTCATTGGTCAATGATGCATGTAAGTATGATATTGTTCAGCTATGCAACCCTTTTATGTGGATCCCTAGCATCCATAGCTCTTCTAGTGATTATGTCCGGAGTAAATAGACAGGTTATT------TTTGGTGCGATGGACAAT---------------TTATTTTCCCGAGCC------ATTCTTCCCAATGAAAATTTTTATTCACATGAAAAGCAAAAAAGTGATTTGCAATACACTGTTTATTTTTCA---TCAACGAATTATCGTAAATGTCAATTGATTAAACAATTAGATCATTGGAGTTATCGTGCGATTGGTCTCGGTTTTTCTCTTTCAACCATAGGTACTCTTTCTGGAGCAATATGGGCCAATGAAGCATGGGGATCTTATTGGAGCTGGGATCCAAAAGAGACTTGGGCATTAATTACTTGGACCATATTCGCAATCTATCTGCATACTAGAATGAATAAGGGTTGGCAGGGTGAGGAACCGGCAATTGTGGCTTCTTTAGGATTTTTTATAGTTTGGATCCGTTATTTGGGGGTCAATCTATTAGGAATAGGGTTACACAGCTATGGATGGTTGGAACCA------------GTGTCCGAATATAAAGCATCAGCTTCCCTACGATATCTCGCATGTTTAGTAGTACTGCCTTGGGTAATTCCTATTTCATTACGGAAAGGT---TTGGAGCCTTGGGTTACAAATTGGTGGAATACGGTTAAATCTCAGAAAATTTTTGATTATCTCCAGGAACAAAATGCTCTGGGAAGATTTGAGAAAATAGAAGAACTATTCTTGTTAGAAAGA---ATGGTGGAAGATTCTTTGGGAACACATTCACAATCTATTCGTATAGAGATTCACAAAGAAACGATCCAATTGGTCGAAATGTACAATGAAGATTGTATCCAGATAATATCACATTTATTAACAAATCTAATAGGTTTTGCTTTTATAAGTGCTTATATCATTCTGGGTAAGAATAAACTCGCTATTATCAATTCTTGGATCCAAGAATTCTTCTATAGTCTGAGCGATACAATGAAAGCTTTTCTAATTCTTTTAGCAACCGATCTATGTATTGGGTTTCATTCACCCCATGGTTGGGAACTGATGATCGATTCGATCTCCGAAAGTTATGGATTTGCCCATAATGAACGAATCATATCTGGTCTTGTTTCAACTTTTCCAGTCATCTTAGATACGATTCTTAAATATTGGATCTTCCGTCGTTTCAATCGTATATCTCCTTCACTTGTAGTAATTTATCATTCGATGAATGAAATGAAATTAGCCCATTGGATGTATGCTGGTCCTGCTCATATTGGAACTCTACGAGTAGCTAGTTCATTCAAAAATGTCCATGCCATTATGCATGCTCCTCTAGGAGATGATTATTTTAATGTAATGCGTTCTATGTTAGAACGGGAAAGAAATTTTACTCCTGCAACTGCTAGTATAGTAGATCGTCACGTACTAGCACGTGGATCTCGAAAAAGAGTTGTGGATCATATTATTCGAAAAGATAAGGAGGAAGGTCCCGATCTGATAATATTAACACCTACATGTACCTCTAGTATCTTGCAAGAGGATTTAAAAAACTTTGTGGATAGAGCATCCATAATCTCCGATTGCAACGTCATTTTTGCGGATGTGGATCATTATCAAGTGAATGAAATTCAGGCAGCGGATAGAACTTTGGAACAGGTAGTTCGATATTATTTGGAGAAATCCCAT---------ACATTGGATCAATTCGTAACAGATGCACCTTCTGTAAATATAATTGGGATTCTTACTCTGGGTTTTCATAATCGACATGATTGTCGTGAGTTGAGACGTTTATTAAAAGATCTGGACATCAGAATTAATCAAATAATTCCTGAAGGAGGATCTGTAGAGGATCCGAAAAATTTACCGAAAGCTCGGTTCAATTTAATTCCTTATCGTGAAGTGGGCTTAATGACAGCGATGTATTTGAATAAGGAATTTGGAATGCCTTATGTATCTACAACTCCTATGGGAGCTGTAGATATGGCCGAGTGCATCCGACAGATAAAGAAATCTCTTGAGACCTTGGCGGCTCCTATTTTATCGAGCAAAAGG------GTTGATTACGAATCCTATATCGATGGACAAACTCGATTCGTTTCCCAAGCTGCTTGGTTCTCAAGATCTATCGATTGTCAGAATTTTACGGGGAAAGAAACAGTCGTTTTTGGTGATGCAACTCATGCTGCTTCAATCACTAAGATACTTGCTAGAGAGATGGGAATTCGTGTGAGTTGTACAGGTACTTATTGTAAACATGATGCAGAATGGTTCAAAGAGCAAATTAAAGATTTTTGTGATGAGATAATCATCACAGATGATCATGCTGAAGTAGGAGATATTATCTCTCGCGTGGAACCCTCTGCAATATTTGGTACTCAAATGGAACGTCATATTGGTAAACGTCTTGAAATTCCCTGTGGAGTTATTTCCGCCCCAGCTCATATCCAAAATTTTTCCTTGGGATATCGACCCTTCCTGGGTTACGAAGGTACTAATCAAATAGCTGATCTAGTTTATAACTCATTCGCTCTGGGTATGGAGGATCATCTTCTAGATATTTTTTGTGGTCATGATACGAAGGAAATAATGACTAAATCCTTATCCACGGATATT---AGTCCAATTTGGGATCCTGAAAGTCGGCAAGAATTGGGTAAAATCCCCCGTTTTGTAAGGGACGAAGTAAAAAGAAATACAGAAAAATTTGCACGACGAAAGGGCATTTTGAACGTTACTGTCGAGGTAATGCACGCAGCTAAAGAAGCATTAAGT---GTGAAAATAGCAGTTTACGGGAAAGGCGGAATCGGTAAATCAACAACTAGTTGTAATATCTCAGTCGCTCTAGCGAGACGTGGTCAAAAAGTGTTACAGATTGGGTGTGATCCCAAACACGATAGTACTTTTACTCTTACAGGATTTCTAATACCTACAATTATAGATACTTTACAATCCAAGGATTATCATTATGAGGATATTTGGCCCGAAGATGTAATTCACAAGGGTTATGGAGGGGTGGATTGTGTGGAAGCAGGGGGTCCACCCGCAGGAGCCGGGTGTGGAGGATATGTGGTGGGAGAAACTGTAAAGTTGTTAAAAGAATTAAATGCATTTTACGAATATGATATTATATTATTCGATGTATTAGGTGACGTGGTCTGTGGAGGTTTTGCCGCTCCATTGAACTATGCAGATTATTGTGTTATTATTACAGATAATGGATTCGATGCATTATTTGCAGCTAATCGTATTACTGCCTCTATAAGGGAAAAAGCT------CGTACACATCCACTCCGATTAGCAGGCTTGGTGGGAAATCGTACATCTAGAAGAGATCTTATAAATAAATATGTAGAAGCCTGTCCAATGCCCGTAATAGAAGTATTACCTATTATTGAGGATATCCGAGTTTCCAGAGTAAAGGGTAAAACCTTATTTGAAATGGTTGGATTTGAACCATCCCTTAACTATGTTTGTAATTATTATCTAGGCATAGCAGATCAAATATTGTCCCAACCAGAAGGTATTGTCCCAAAAGAGATTCCAGATCGGGAATTATTCAGTTTACTCTCTGATCTTTATCTAAATCCCATTGGT------GGTGGGGGACAGAAAAAAAATAAT---------AAGGAAAATTTACTTGGGTTTACGAGGATT------ATGTCGACAAAAATTGTTGAAACTATAACGCTTGAATGTGAAACGGGCAATTATCATAGCTTTTGTCCTATTAGCTGTGTATCCTGGTTGTATCAAAAGATTGAAGACAGTTTCTTTTTGGTAGTGGGCACAAAAACATGTGGTTATTTTCTCCAAAATGCACTTGGAGTTATGATTTTTGCAGAACCCCGCTATGCAATGGCAGAATTAGAAGAAGGAGATATATCGGCCCATTTGAACGATTATGAGGAATTGAAAACGCTTTGTATTCGGATAAGAAAAGATAGAGACCCCAGCGTCATCATATGGATAGGCACCTGTACTACAGAAATAATAAAAATGGATTTGGAAGGTATGGCACCCAAATTGGAATATGAAATTGGAGTACCAATTCTAGTGGCAAGAGCAAATGGACTGGATTATGCTTTTACTCAGGGGGAAGATACTGTCTTAGCTGTAATGGCACATCGTTGTCCAGACCAAGAATTACCCATTGGTGAA------------------------TCAAAAGAAACTAAAACA---------AAATTATTCCCTTTT------CCTCTTCTGAAGGAA------------AAGAATTTGGTGGAATATGCAAAT---------CATCCTCCCTTAGTTATTTTTGGGTCTTTACCCTCGAATTTGGTTTCTCAACTTGATACAGAATTAAGACGCCAATTCATCAAGGTATCAGGTTGGTTGCCCGCTCAGAGATATGCCGATCTTCCATCACTGGGTGATGGAGTTTATGTTTGTGGGGTTAACCCATTTCTTAGTCGTACAGCAACAACTTTGATAAGACGAAAAAAATGCGAATTAATCGTAGCTCCTTTTCCTATTGGTCCGGACGGAACGCGTGCTTGGATCGAAAGGATTTGTCCTGTATTTGGTATTGAGGCCCAGAGTCTGGAGGAAAGAGAGGAACGGATATGGGAGAGTTTAAAAGATTATCTTGATTTGGTACGCGGAAAATCTGTCTTTTTCATGGGAGATAATCTAATAGAAATATCTATAGCCAGATTCTTAATCAGATGTGGTATGATCGTTTATGAAATTGGTATTCCATATATGGATAAACGGTATCAAGCTGCTGAATTAGCGCTATTACAAAATACATGTATAAGAATGTGTATGCCCATACCACGAATTGTAGAGAAACCAGACAATTCGAATCAGATACGACGTATGCGCGAGCTACAACCCGACTTAGCCATCACCGGAATGGCTCATGCTAACCCGTTAGGGGCGAGAGGAATTGGTACTAAATGGTCAGTTGAATTTACTTTTGCCCAGATTCATGGATTTGCCAATGCGAGAGATGTACTCGAATTGGTTACCCGACCTCTACGACGTAACGAAAATTTAGATAACTTGGATCGGACCACCCTGGTTCGAAAGAACAACGAGTTATATACCAGTACTCCTGTTAAAATGGATGAGTTCCATAGATGCGGAAAGGAAGATAGCTTTTGGCAACAATGCTTTTTATATCCACTCTTTTTTCAGGAAGATCTTTACGCAATTTCTCATGATCATTATTTG------GATGTATCAAGTTCCTCCAGACCG------------------ATGGAACATTTAAGTTCC------AATGATCAATTAAGTTTCCTAACTGTAAAACGTTTGATTGGTCAAATACGTCAACAA------------------------------AATCATTCAATTGTTTTATTCGTGAATTGCGATCCAAATCCATTAGCTGATCGCAAGAAGAGTTTCTAT------------TCTGAATCGGTACTAGAAGCACTTACATTGGTCCTGGAAGTTCCGTTCTCTATATGGTCAAAATCTTCTGTG------------GAAGGGATGAATGAATGTAAGAGTTTCCGGTCGATCCATTCAATATTTCCCTTCTTAGAGGATAAATTCCCGCATTCAAATTCTATATTAGATGCACGAATACCCTATTCTATTCATCCGGAAATTTTGGTTCGAACCTTTCGTCGCTGGATCCGAGATGCTCCCTCCTTGCACCCATTACGATCTGTTCTCTATGACTATAGAAAT---------------AGTCCAGAGAATTTACAAAGATCAATTATTGTCGTCCCAAGAGTAAATACGAGATTCTTCCTGTTCCTGTTGAATTATTATGTCTGTGAATGCGAATCCATTTTATTTTCCCGTCTTAAACGA---TCCTCTCATTCACGATCGTTGTCTCATGGATCTTTCCCTCAGCGAACTCATTTTCATCGAAAGATAAAACATATT------ATCATTTTTTCTCGTCGAAATTCACTGAAAAGT---------------------------------ATC------TGGTCGTTGAAGGATCCT---AAAATTCACTATGTTAGATATGGCGAAAGACCTATTATAGCTATAAAGGGTGCTGATCTCCTAGTT---AAAAAATGTAGATATTATCTTCTAATTTTTCGGCAATTTTATTTCCATCTTTGGTCCGAACCGTATAGGGTCTGTTCTCATCAATTATCCAAGAATTGTTCTTCTTCTCCAGGTTATTTTTTGAGGGTTCGGATGAACCCTCTTTTGGTCAGAACCAAAACGCTAGATGAGTTATTCATCCCCGTTCTTATTACCAATGAAATGGATCCAATAGTTCCGATTGTACCAATAATTGGATTATTGGCTACAGAAAAATTCTGTGACATATCAGGGCGGCCAATTAGTAAATTGTCTTGGACCAGTCTAACAGATGATGATATCCTCGATCGATTCGATCAAATTTGGAGAAATCTTTTTCATTACTACAGTGGATCCTTTGATCGAGATGGTTTATATCGTATAAAGTATATACTTTTATTATCATGTGCTAAAACTTTAGCCTGTAAACATAAAAGTACGATACGTGTAGTTCGGAAGGAATTAGGTCCAGAACTCTTT------------AAAAAATCGTTTTCAAAAGAACGAGAATTTGATTCTCTGCCTTTTTCATCAAAAGCGGCGGCC---------CGTTCGCAGAGAGAACGAATTTGGCATTCAGATATTCCCCAGATAAATCCCCTAGCTAATTCCTGGCAAAAG---------------------------------------------------------------------------------------------------------------------------------------------------------------------------------------------------------------------------------------------------------------------------------------------------------------------------------------------------------------------------------------------------------------------------------------------------------------------------------------------------------------------------------------------------------------------------------------------------------------------------------------------------------------------------------------------------------------------------------------------------------------------------------------------------------------------------------------------------------------------------------------------------------------------------------------------------------------------------------------------------------------------------------------------------------------------------------------------------------------------------------------------------------------------------------------------------------------------------------------------------------------------------------------------------------------------------------------------------------------------------------------------------------------------------------------------------------------------------------------------------------------------------------------------------------------------------------------------------------------------------------------------------------------------------------------------------------------------------------------------------------------------------------------------------------------------------------------------------------------------------------------------------------------------------------------------------------------------------------------------------------------------------------------------------------------------------------------------------------------------------------------------------------------------------------------------------------------------------------------------------------------------------------------------------------------------------------------------------------------------------------------------------------------------------------------------------------------------------------------------------------------------------------------------------------------------------------------------------------------------------------------------------------------------------------------------------------------------------------------------------------------------------------------------------------------------------------------------------------------------------------------------------------------------------------------------------------------------------------------------------------------------------------------------------------------------------------------------------------------------------------------------------------------------------------------------------------------------------------------------------------------------------------------------------------------------------------------------------------------------------------------------------------------------------------------------------------------------------------------------------------------------------------------------------------------------------------------------------------------------------------------------------------------------------------------------------------------------------------------------------------------------------------------------------------------------------------------------------------------------------------------------------------------------------------------------------------------------------------------------------------------------------------------------------------------------------------------------------------------------------------------------------------------------------------------------------------------------------------------------------------------------------------------------------------------------------------------------------------------------------------------------------------------------------------------------------------------------------------------------------------------------------------------------------------------------------------------------------------------------------------------------------------------------------------------------------------------------------------------------------------------------------------------------------------------------------------------------------------------------------------------------------------------------------------------------------------------------------------------------------------------------------------------------------------------------------------------------------------------------------------------------------------------------------------------------------------------------------------------------------------------------------------------------------------------------------------------------------------------------------------------------------------------------------------------------------------------------------------------------------------------------------------------------------------------------------------------------------------------------------------------------------------------------------------------------------------------------------------------------------------------------------------------------------------------------------------------------------------------------------------------------------------------------------------------------------------------------------------------------------------------------------------------------------------------------------------------------------------------------------------------------------------------------------------------------------------------------------------------------------------------------------------------------------------------------------------------------------------------------------------------------------------------------------------------------------------------------------------------------------------------------------------------------------------------------------------------------------------------------------------------------------------------------------------------------------------------------------------------------------------------------------------------------------------------------------------------------------------------------------------------------------------------------------------------------------------------------------------------------------------------------------------------------------------------------------------------------------------------------------------------------------------------------------------------------------------------------------------------------------------------------------------------------------------------------------------------------------------------------------------------------------------------------------------------------------------------------------------------------------------------------------------------------------------------------------------------------------------------------------------------------------------------------------------------------------------------------------------------------------------------------------------------------------------------------------------------------------------------------------------------------------------------------------------------------------------------------------------------------------------------------------------------------------------------------------------------------------------------------------------------------------------------------------------------------------------------------------------------------------------------------------------------------------------------------------------------------------------------------------------------------------------------------------------------------------------------------------------------------------------------------------------------------------------------------------------------------------------------------------------------------------------------------------------------------------------------------------------------------------------------------------------------------------------------------------------------------------------------------------------------------------------------------------------------------------------------------------------------------------------------------------------------------------------------------------------------------------------------------------------------------------------------------------------------------------------------------------------------------------------------------------------------------------------------------------------------------------------------------------------------------------------------------------------------------------------------------------------------------------------------------------------------------------------------------------------------------------------------------------------------------------------------------------------------------------------------------------------------------------------------------------------------------------------------------------------------------------------------------------------------------------------------------------------------------------------------------------------------------------------------------------------------------------------------------------------------------------------------------------------------------------------------------------------------------------------------------------------------------------------------------------------------------------------------------------------------------------------------------------------------------------------------------------------------------------------------------------------------------------------------------------------------------------------------------------------------------------------------------------------------------------------------------------------------------------------------------------------------------------------------------ATGCAAAATAGAAATACTTATGAATGGGCGAAAAAG---ATGACTCGGTTAATTTCCGTCCTGGTCATG------ATACATATCATAACTCGGACATCCATTTCGAATGCATATCCCATTTTTGCACAGCAGGGTTATGAAAATCCCCGAGAAGCCACTGGACGTATTGTATGTGCCAATTGTCACTTGGCAAAAAAACCTGTGGATATTGAGGTTCCACAATCCGTGCTTCCCAATACCGTATTTGAAGCA------GTTGTTAAGATCCCCTATGATATGCAGATGAAACAAGTTCTTGCTAATGGCAAGAAAGGGGCTTTAAATGTAGGAGCTGTTCTAATTTTACCCGAGGGCTTTGAATTAGCCCCTCCGGATCGTATTTCCCCTGAGATTAGACAAAAGACGGGTAATCTTTATTTTCAGAACTATCGTCCCAATAAAAAAAACATTATTGTAATAGGTCCTGTTCCCGGTCAAAAATATAGTGAACTTGTGTTCCCCATCCTTTCACCAGATCCTTCTACTGATAAAGAAGCTCACTTCCTGAAATATCCCATATATGTGGGTGGTAATAGAGGAAGAGGACAAATTTATCCCGACGGGAGTAAGAGCAACAATACGGTCTATAGTGCTTCAGCAACAGGAAGAGTGAGCAAAATTTTACGTAAAGAA---AAGGGTGGATATGAGATAACTATCGATAATACATCAGATGGTGGGCAAGTGGTTGACATTGTACCTCCAGGACCGGAGCTTCTTATTTCAGAAGGCGAATTGATCAAGGTCGATCAGCCATTAACGAATAACCCTAATTTGGGTGGATTTGGTCAAGGAGATGCAGAGATAGTACTTCAAGATCCATTACGTGTTAAAGGTCTTTTATTATTCTTAGCATCTGTCATTCTGGCACAGATATTTTTGGTCCTTAAGAAGAAACAATTTGAGAAAGTTCAATTGGCCGAGATGAATCTT---------CTCAATAAAGTATACGATCGGTTCGAAGAGCGTCTCGAGATTCAGGCGATTGCGGATGATATCACCAGTAAATATGTTCCTCCTCATGTCAATATATTTTATTGTCTAGGGGGGATCACACTTACTTGTTTTTTAGTACAAGTAGCTACTGGTTTTGCTATGACTTTTTACTATCGTCCGACCGTTACAGAAGCTTTTGCCTCTGTTCAATACCTAATGACCGAAGTTAACTTTGGTTGGTTAATCCGATCAATTCATCGATGGTCGGCAAGTATGATGGTTCTAATGATGATCCTGCACGTATTCCGTGTTTATCTCACAGGTGGATTCAAAAAACCCCGTGAATTAACTTGGGTCACAGGTGTAATTTTGGCTGTGTTGACCGTATCCTTCGGTGTAACTGGTTATTCTTTGCCCTGGGATCAAATTGGTTATTGGGCAGTGAAAATTGTGACTGGTGTGCCTGAGGCTATTCCTGTAATAGGATCTCCTCTGGTAGAATTATTACGCGGAAGTGTTAGTGTGGGTCAATCTACCTTGACTCGTTTTTATAGTTTACACACTTTCATATTACCCCTTCTTACTGCTGTATTTATGCCAATGCACTTTCTAATGATCCGTAAGCAGGGTATTCCAGGTCCTTTA------------------------------------------------ATAACAAAGAAACCTGACCTAAATGATCCTGTATTAAGGGCTAAATTAGCTAAAGGTATGGGACATAATTATTATGGAGAGCCCGCTTGGCCCAATGATCTTTCATATATTTTTCCAGTAGTAATTTTAGGTACTATTGCATGTACAATAGGTTTAGCGGTTCTAGAACCATCAATGATTGGTGAACCAGCAAATCCATTTGCAACTCCTTTGGAGATATTGCCCGAATGGTATTTTTTCCCTGTATTCCAAATACTTCGTACAGTACCTAACAAATTATTAGGTGTCCTTTTAATGGGCTCAGTACCCGCGGGATCATTGACGGTGCCTTTTCTAGAGAATGTGAATCAATTTCAGAATCCATTTCGTCGTCCAGTAGCTACAACAGTATCCTTGATCGGTACTGCAGTAGCCCTTTGGTTAGGTATTGGGGCAGCGTTGCCTATTGATGAATCTTTAACTTTAGGTCTTTTCCAA------------TCCAATTTGATCCAACTGTCGAATATAAAAATATTTCAATTTTTTTATTCATATATCATGACCATTCGTTCACCGGAACCAGAAGTAAAGAAAGTAAAGGTCGTAGTGGATAGAGATACTGTAAAAACATCTTTTGAAAAATGGGCCAAACCTGGTCATTTCTCAAGGACGCTAGCTAAA---GGTCCTGATACTACCACTTGGATCTGGAACTTACATGCTGATGCTCACGATTTTGATAGCCATACTAATAATTTGGAAGATATTTCTCGCAAAATATTTAGCGCTCATTTTGGTCAACTAGCCATCATCTTTATTTGGCTAAGTGGGATGTACTATCACGGCGCTCGTTTCTCCAATTATGAAGCATGGCTGGCTGATCCCACTCACATCAAACCCAGTGCCCAAATAGTTTGGCCAATAGTAGGCCAAGAAATATTGAATGGGGATGTAGGTGGAGGTTTTCGAGGGATACAAATAACCTCTGGGTTCTTCCAGATTTGGCGAGCATCTGGAATAACCAGTGAATTACAACTTTACTGCACTGCAATTGGTGCATTGATCTTTGCAGCGTTAATGCTTTTTGCTGGTTGGTTCCATTATCACAAAGCTGCCCCAAAATTGGCTTGGTTCCAGGAAGTAGAATCCATGTTGAACCATCATTTAGCAGGGTTACTAGGACTTGGATCTCTATCTTGGGCAGGACACCAAATACATGTCTCTCTACCCATTAACCAACTTCTAGACGCTGGAGTGGATCCTAAAGAGATACCACTTCCTCATGAATTTATTTTCAATCGCGATCTTTTGGCTCAACTTTATCCCAGTTTTGCTAAGGGAGTGACCCCATTTTTAACCCTGAATTGGTCGGAATATTCAGACTTTTTGACTTTTCGTGGAGGATTAAATCCAGTAACGGGGGGTCTGTGGTTGACCGATACTGCGCATCATCATTTGGCTATTGCAGTTCTTTTCCTGATAGCCGGTCATATGTATAAGACCAATTGGCGCATTGGCCATAATCTCAAGGACCTTTTAGAAGCTCATAAAGGTCCATTTACGGGGGAGGGCCATAAAGGTCTTTACGAGATCTTAACTACCTCGTGGCATGCTCAGCTAGCTGTTAACCTAGCTATGTTAGGATCTTTAACTATTGTTGTAGCTCACCACATGTATTCGATGCCTCCCTACCCATACCTAGCTACTGATTATGGTACCCAACTCTCTCTGTTCACACATCATATGTGGATTGGTGGGTTTATCATAGTTGGCGCTGCTGCACATGCAGCGATTTTTATGGTAAGAGACTATGACCCGACTACTCAATACAACAATTTATTAGATCGCGTTCTTAGACATCGTGATGCAATTGTATCACACCTCAACTGGGTATGTATATTCTTAGGTTTCCATAGTTTTGGTCTGTATATTCATAATGATACTATGAGCGCTCTAGGACGTCCTCAAGATATGTTCTCAGATACTGCTATACAATTACAACCTATCTTTGCGCAATGGATACAAAACACTCATGCTTCAGCACCTGGTTCAACAGCTCCTGGTGCAACAGCGAGTACCAGCTTAACCTGGGGAGGTGGTGATTTGGTGACAGTAGGTTCCAAAGTGGCTTTGTTACCAATTCCATTAGGAACCGCGGATTTTTTGGTACATCACATTCATGCATTTACTATCCATGTGACTGTTTTAATCCTACTTAAAGGTGTTCTATTTGCCCGTAGCTCCCGTTTAATACCTGATAAAGCGAATCTGGGTTTTCGCTTTCCTTGTGATGGACCTGGTAGAGGAGGAACATGTCAAGTATCTGCCTGGGATCATGTCTTCCTTGGTTTATTCTGGATGTACAATGCAATTTCGGTAGTAATATTCCATTTCAGCTGGAAAATGCAGTCCGATGTTTGGGGTAATATAAGTGATCAGGGAGTGGTAACTCATATTACGGGAGGAAACTTTGCACAAAGTTCCATTACGATTAACGGGTGGCTCCGTGACTTTCTATGGGCACAAGCCTCTCAAGTGATCCAATCTTATGGTTCTTCATTATCTGCATATGGTCTTTTATTTTTAGGTGCTCATTTTGTTTGGGCCTTCAGTTTAATGTTCTTATTCAGCGGCCGTGGGTATTGGCAAGAACTCATTGAATCTATTGTTTGGGCCCATAACAAATTGAAGGTTGCTCCTGCTATCCAGCCCAGAGCCTTGAGCATTGTACAGGGACGTGCTGTAGGAGTAGCTCATTACCTTCTGGGTGGAATCGTCACAACATGGGCGTTCTTCCTGGCAAGAATTATTGCAATAGGAATGGCATCAAGATTTCCAAAGTTCAGCCAAGGCTTGGCTCAGGACCCAACTACTCGTCGTATTTGGTTCGGTATTGCGACCGCACATCACTTTGAGAGTCATGATGATATTACCGAAGAACGCCTTTATCATAAAATTTTTGCTTCCCACTTTGGTCAGTTGGCAATAATCTTTCTGTGGACCTCTGGTAATTTGTTCCATGTGGCTTGGCAAGGCAATTTTGAAGCATGGGTACGCGATCCCTTACATGTAAGACCCATTGCTCATGCAATTTGGGATCCTCATTTTGGTCAACCAGCTATAGAAGCCTTTACCCGAGGAGGTGCTCCCGGTCCGGTCAATATTGCTTATTCCGGTGTTTATCAGTGGTGGTATACCATTGGCTTACGCACTAACGAAGATCTTTATGCTGGAGCTCTTTTCTTGCTATTTCTTTCTGTCATCTTTTTAATAGCGGGTAGGTTACATCTACAACCTAAATGGAGACCAAGTGTTTCATGGTTCAAAAATGCCGAATCCCGTCTCAATCATCATTTGTCAGGACTCTTCGGAGTCAGTTCTCTAGCTTGGACAGGGCATTTAGTTCATGTCGCTATTCCTGAATCAAGGGGAGTGCACGTCAGATGGGATAATTTTTTGGATGTATTACCGCATCCCGAAGGTTTAGAACCGCTTTTCACAGGTCAGTGGAATCTCTATGCTCAAAATCCTGATTCTAGTAGTCACTTATTCGGTACCTCCCAAGGGGCGGGAACTGCTATTCTAACTTTTCTCGGAGGATTCCATCCACAAACTCAAAGTTTATGGCTGACTGATATGGCTCATCATCATTTAGCTATTGCACTTGTTTTTTCAATTGCTGGTCATATGTATAGAACCAACTTTGGGATTGGTCACAGTATGGAAGATATTTTGGAGGCACATGTTCCTCCAGGAGGCCTATTAGGACGCGGACATAAGGGTCTTTATAACACAATCAATAATTCTCTTCATTTTCAATTGGGTCTTGCTTTAGCTTCTTTGGGGGTTATAACTTCCTTGGTAGCTCAACACATGTATTCTTTACCCCCTTATGCATTCATAGCACAAGACTTCACCACCCAAGCTGCATTATATACTCATCATCAATACATTGCCGGGTTCATTATGACAGGAGCCTTTGCTCATGGAGCTATATTCCTCATTAGGGATTATAATCCGGAACAGAATAAGGATAATGTATTGGCGAGAATGTTGGAGCAGAAAGAAGCTATAATATCTCATCTTAGTTGGGTTAGTTTATTACTAGGTTTCCATACCTTGGGACTTTATGTCCATAATGATGTTATGCTTGCTTTCGGTACTCCAGAAAAACAAATCTTGATCGAGCCCATATTTGCTCAGTGGATACAATCTGCTCATGGTAAGACGTTATATGGTTTCGATATACTCCTATCTTCAACAAGTGGTCCATCATTCGATGCAGGTAAGAGCATATGGTTACCCGGTTGGTTAAATGCTATTAATGATAATAATAATTCATTGTTCTCAACAATTGGTCCTGGAGACTTTTTGGTTCATCATGCTATTGCTCTAGGTTTGCATACAACTACATTGATCCTAGTTAAAGGTGCTTTGGATGCGCGTGGTTCCAGGTTAATGCCAGATAAAAAAGATTTTGGTTATAGTTTTCCTTGCGATGGTCCGGGACGGGGTGGTACTTGCGATATCTCGGCCTGGGATGCTTTTTATTTAGCAGTTTTCTGGATGTTGAATACTATTGGATGGGTTACTTTCTATTGGCATTGGAAGCATATAACATTATGGCAGGGTAATGTAGCACAATTTAATGAGTCTTCCACTTATTTAATGGGATGGTCAAGAGATTATCTATGGTTAAATTCTTCACAACTTATTAATGGATACAATCCTTTTGGTATGAACAGTTTATCTGTTTGGGCGTGGATGTTCTTATTCGGGCATCTTGTTTGGGCTACTGGATTTATGTTCCTTATTTCCTGGCGTGGATATTGGCAGGAACTGATCGAAACTCTTGCATGGGCCCATGAACGCACGCCTTTAGCTAATTTAGTTCGATGGAGAGACAAGCCAGTAGCCCTTTCCATTGTTCAAGCACGATTAGTTGGATTAGCTCACTTTTCCGTAGGTTATATATTC------------------ACTTATGCAGCTTTTTTAATTGCCTCTACATCAGGTAAATTTGGTATGACCGCAATTATAGAAAGACGCGAAAGCGCAAATTTATGGAGTCGCTTCTGCGACTGGATCACTAGCACTGAAAACCGTCTTTACATTGGATGGTTCGGCGTCTTGATGATCCCTACCCTATTGACCGCAACCTCTGTATTCATTATTGCTTTCATCGCAGCTCCTCCAGTAGATATTGATGGTATTCGTGAACCTGTTTCTGGTTCTCTTCTTTATGGAAACAATATTATCTCCGGTGCCATTATTCCTACCTCTGCAGCTATCGGTTTGCACTTCTATCCCATCTGGGAAGCAGCTTCCGTCGATGAATGGCTATACAACGGGGGTCCTTACGAGCTAATCGTTCTACACTTCCTACTTGGTGTAGCTTGCTATATGGGTCGTGAGTGGGAGCTTAGCTTCCGTCTAGGTATGCGTCCTTGGATTGCTGTTGCATACTCAGCTCCTGTTGCAGCTGCTACTGCCGTTTTCTTGATCTACCCTATTGGTCAAGGAAGCTTCTCTGACGGTATGCCTCTAGGAATCTCTGGTACTTTCAATTTCATGATTGTATTCCAGGCTGAGCACAATATCCTTATGCATCCATTCCACATGTTGGGTGTAGCTGGCGTATTCGGCGGCTCTCTATTCAGTGCTATGCATGGTTCTTTGGTAACTTCCAGTTTGATCAGGGAAACTACTGAGAATCAGTCCGCAAATGCAGGTTACAAATTTGGTCAGGAGGAAGAAACCTACAATATTGTGGCTGCTCACGGTTATTTCGGCCGATTGATCTTCCAATATGCTAGTTTCAACAACTCCCGTTCTTTACATTTCTTCTTAGCTGCTTGGCCCGTAGCAGGTATCTGGTTTACCGCTCTAGGCATAAGCACTATGGCTTTCAACCTAAATGGATTCAATTTCAACCAATCTGTAGTTGACAGTCAAGGCCGTGTAATTAACACTTGGGCTGATATCATTAATCGTGCTAAC---------------------------------------------------------------------------------------ATGGGTTTGCCTTGGTATCGCGTTCATACCGTCGTATTGAATGATCCTGGACGGTTAATTTCTGTACATATAATGCATACAGCTCTAGTTGCTGGTTGGGCTGGTTCAATGACTCTGTACGAATTAGCAGTTTTTGATCCATCCGATCCTGTTCTTGATCCAATGTGGAGACAAGGTATGTTCGTTATACCTTTTATGACTCGTTTGGGAATAAAGGATTCATGGAGTGGATGGAACATCACCGGAGAAACTGTAATTAATCCCGGTATTTGGAGTTATGAAGGTGTGGCCGTGGCACATATCGTGTTTTCTGGCCTGTGCTTTTTGGCAGCTATCTGGCATTGGGTATATTGGGATCTGGACATATTCTGTGATGAACGTACGGGAAAACGTTGTTTAGATTTGCCAAAAGTATTTGGAATTCATTTATTCCTCTCAGGAGTAGCTTGTTTCGGATTTGGAGCATTTCATGTAACGGGTTTGTATGGTCCTGGGATATGGGTGTCTGATCCTTATGGACTAACTGGAAAAATACAACCAGTGGATCCAGCATGGGGAGCTGAAGGTTTTGATCCTTTTGTTCCAGGAGGAATAGCTTCTCATCATATAGCAGCGGGTATTTTGGGTATATTAGCAGGTCTATTCCATCTCAGTGTTCGTCCTCCCCAACGTTTATACGTAGGATTACGCATGGGGAATATTGAAACGGTCCTATCCAGCAGTATTGCTGCTGTGTTTTTTGCAGCTTTCATTGTTGCTGGGACCATGTGGTATGGCTCCGCAACTACTCCGGTCGAATTATTCGGTCCCACTCGTTACCAGTGGGATCAGGGATACTTCCAACAAGAAATAGATCGACGGGTTCGTGCCGGTCTGGCCGAAAATTTAAGCCTATCAGAAGCTTGGTCCAAAATTCCCGAGAAACTCGCTTTTTATGATTACATTGGTAATAATCCAGCTAAGGGGGGGTTATTCAGAGCAGGTGCAATGGACAATGGAGATGGAATAGCTGTTGGTTGGTTAGGACACCCTATCTTCAAAGATAAGGAGGGAAATGAGCTTTTTGTACGTCGTATGCCTACCTTTTTCGAAACATTTCCAGTAGTTCTGGTGGACAAAGAAGGAATTGTGAAAGCCGATGTTCCTTTTAGGAGGGCAGAATCAAAGTATAGTGTTGAACAAGTAGGTGTAACTGTTGAGTTCTATGGTGGTGGACTTGACAGGGTCAGTTTTGGTGATCCTGCTATAGTTAAAAAATACGCTAGACGTGCTCAATTAGGTGAAATTTTTGAATTAGATCGTGCTACTCTAAAATCTGATGGTGTTTTTCGTAGTAGTCCAAGGGGTTGGTTTACTTTTGGACATGCTACATTTGCTCTCCTTTTCTTTTCTGGACACATTTGGCATGGTGCTAGGACCTTATTCAGAGATGTTTTTGCTGGTATCGACTCGGATCTGGATGATCGAATAGAATTTGGAGCATTCCAAAAACTGGGAGATCCAACTACTAAAAGACAAGTGGTA------------------------------------------ATGAAAACCTTATATTCCCTGAGGAGGTCCTACCCCGTGGAAACGCTCTTTAATGGAACTATAGCTTTAGCTGGTCGTGATCAAGAAACCACTGGTTTCGCTTGGTGGGCCGGTAATGCCCGACTTATCAATTTGTCGGGTAAATTGCTTGGGGCTCACGTGGCTCATGCCGGATTAATTGTATTCTGGGCCGGAGCAATGAACCTATTCGAAGTGGCTCATTTCGTACCGGAAAAACCTATGTATGAACAAGGATTGATTCTGCTTCCCCATCTAGCTACTCTAGGATGGGGAGTCGGTCCTGGTGGGGAAATCGTGGACACTTTTCCATATTTTGTATCTGGGGTACTTCACTTAATTTCTTCTGCGGTTTTAGGTTTTGGTGGTATTTATCATGCACTCATAGGACCCGAAACTTTAGAAGAATCTTTTCCATTCTTTGGCTATGTATGGAAAGATAGAAACAAAATGACCACAATTTTGGGTATTCACCTAATCTTGCTAGGTGTTGGTGCTTTTCTTCCAGTGCTAAAAGCTTTGTATTTTGGAGGTGTATATGATACTTGGGCTCCCGGCGGTGGAGATGTAAGAAAAATTACGAACCCGACACTTAACCCAAGTGCTATATTTGGTTATTTACTGAAATCTCCTTTCGGAGGAGAAGGATGGATCGTTAGCGTGGACAATCTAGAAGATGTAATTGGAGGACATGTATGGTTAGGTTCCATTTGTATCTTCGGTGGTATCTGGCATATCTTAACCAAACCTTTTGCATGGGCTCGCCGTGCATTCGTATGGTCCGGAGAAGCTTATTTGTCCTATAGTTTAGCGGCTCTATCCCTCTTTGGTTTTATTGCTTGTTGTTTTGTTTGGTTCAACAATACCGTTTATCCCAGTGAATTTTATGGGCCCACCGGCCCAGAAGCCTCTCAAGCTCAAGCGTTTACTTTTTTAGTTAGAGACCAACGTCTTGGAGCTAGTGTGGGGTCTGCCCAAGGACCTACTGGTTTAGGTAAATACCTTATGCGTTCTCCGACTGGAGAAATTATCTTTGGAGGGGAAACGATGCGTTTTTGGGATCTCCGTGCTCCTTGGTTGGAACCCCTAAGGGGCCCTAATGGTTTGGATCTGAGCAAGTTGAGAAAAGACATACAGCCTTGGCAGGAACGACGTTCAGCAGAATATATGACTCATGCTCCTTTAGGTTCTTTAAATTCTGTGGGTGGTGTAGCTACCGAAATCAATGCGGTGAATTATGTCTCTCCCCGAAGTTGGTTATCCACCTCCCATTTCGTTCTAGGATTTTTCTTCTTCGTAGGTCATTTGTGGCATGCGGGAAGGGCTCGTGCAGCTGCAGCAGGATTTGAGAAAGGGATTGATCGTGATTTCGAACCTGTCCTTTCCATGACTCCTCTTAACATGACTATAGCCCTTGGAAAGTCTTCTAAAGAAGAAAAAACTTTATTTGATACTGTGGATGACTGGCTACGCAGAGACCGTTTCGTTTTTGTGGGTTGGTCCGGTCTATTGCTCTTTCCTTGTGCCTATTTTGCCTTAGGTGGATGGTTCACGGGTACAACCTTTGTGACTTCATGGTATACTCACGGATTGGCCAGTTCCTATCTGGAAGGTTGTAATTTCCTAACTGCCGCAGTTTCTACTCCTGCTAATAGTTTAGCACATTCTTTGCTGCTATTATGGGGTCCCGAAGCACAAGGAGATTTGACTCGTTGGTGTCAATTAGGTGGTCTATGGACCTTCGTTGCTCTTCACGGTGCTTTCGGTCTAATAGGTTTCATGTTACGTCAATTTGAACTTGCTCGATCTGTACAATTGCGACCTTATAATGCAATTGCATTCTCTGCTCCAATTGCTGTCTTTGTTTCTGTATTTTTGATCTATCCATTGGGACAGTCCGGTTGGTTTTTCGCACCTAGTTTTGGTGTAGCAGCTATTTTCCGTTTTATCCTCTTCTTTCAAGGTTTTCATAATTGGACCTTGAATCCATTTCATATGATGGGAGTTGCCGGAGTATTGGGTGCTGCTCTTCTATGCGCTATTCATGGTGCTACCGTGGAAAATACTTTATTTGAAGATGGTGATGGTGCAAATACGTTCCGTGCTTTTAACCCGACTCAAGCCGAAGAGACTTATTCCATGGTCACTGCTAACCGCTTCTGGTCCCAGATTTTTGGGGTTGCTTTTTCCAATAAACGTTGGTTACATTTCTTCATGTTATTTGTGCCAGTGACCGGTTTATGGATGAGTGCCATTGGAGTAGTTGGTCTAGCTCTAAACTTACGTGCCTATGATTTTGTTTCCCAGGAGATCCGTGCAGCAGAAGATCCTGAATCTGAGACTTTCTACACAAAAAATATTCTCCTGAACGAAGGTATTCGTGCTTGGATGGCGGCTCAAGATCAGCCTCATGAAAACCTTATATTCCCTGAGGAGGTCCTACCCCGTGGAAACGCTCTT---------------------------------------------------------------------------------------------------------------------------------------------------------------------------------------------------------------------------------------------------------------------------------------------------------------------------------------------------------------------------------------------------------------------------------------------------------------------------------------------------------------------------------------------------------------------------------------------------------------------------------------------------------------------------------------------------------------------------------------------------------------------------------------------------------------------------------------------------------ATGTCACCAAAAACAGAGACTAAAGCTAGTGTCGGATTCAAAGCTGGTGTTAAAGATTACAGATTAACTTATTATACTCCTGAATATCAGACCAAAGATACAGATATCTTGGCAGCATTCCGAGTAACTCCTCAACCCGGGGTGCCACCTGAAGAAGCGGGAGCAGCAGTAGCTGCTGAATCTTCCACCGGTACATGGACCACTGTTTGGACCGATGGACTTACTAGTCTCGATCGTTACAAGGGGCGATGCTATGACATCGAGCCCGTTCCTGGAGAGGAGACTCAATTTATTGCCTATGTAGCTTACCCCTTAGACCTTTTCGAAGAAGGTTCTGTTACTAACTTGTTCACTTCCATTGTAGGTAATGTATTTGGATTCAAGGCCTTACGGGCTCTACGTTTGGAAGATTTGCGGATTCCCCCTTCTTATTCCAAAACTTTTCAGGGTCCACCTCATGGTATCCAAGTTGAAAGAGATAAATTGAACAAATATGGTCGTCCTTTATTGGGATGTACTATCAAACCAAAATTGGGTCTATCAGCCAAAAACTATGGTAGAGCAGTTTACGAATGTCTCCGTGGTGGACTCGATTTTACTAAGGATGATGAGAACGTAAATTCCCAACCATTCATGCGCTGGAGAGATCGTTTTGTCTTTTGTGCGGAAGCCCTTAATAAGGCTCAGGCTGAGACGGGTGAAATTAAGGGACATTATTTGAATGCTACTGCAGGTACATGTGAAGAAATGATGAAAAGGGCAATATTTGCAAGAGAATTGGGAGTTCCTATCGTTATGCATGACTACCTGACGGGAGGTTTTACCGCAAATACTTCTTTGGCTCATTATTGCCGAGACAACGGCCTACTTCTTCACATTCACCGCGCGATGCATGCAGTTATTGACAGACAAAGAAATCATGGTATGCATTTCCGGGTACTGGCTAAAGCATTGCGTATGTCCGGTGGAGATCATATTCACGCCGGTACTGTAGTAGGTAAACTTGAAGGTGAACGAGACGTAACTTTAGGGTTTGTTGATCTACTGCGTGATGATTTTATCGAAAAAGATCGAAGTCGTGGTATTTACTTCACTCAAGATTGGGTATCTATGCCAGGTGTTCTGCCCGTAGCTTCAGGAGGTATTCACGTTTGGCATATGCCTGCTCTGACCGAGATCTTTGGGGATGATTCCGTACTACAGTTTGGTGGGGGAACTTTGGGACATCCTTGGGGAAATGCACCTGGTGCAGTAGCTAATCGGGTTGCTCTAGAAGCTTGTGTACAAGCTCGTAATGAAGGACGTGATCTTGCTCGTGAAGGTAATGAAGTGATCCGTGAAGCTTGTAAATGGAGTCCTGAACTAGCTGCTGCTTGTGAAATATGGAAGGAGATCAAATTTGAATTTGATGTGATTGATCGCTTG------ATGATTCAGTCTCAAACTTATTTGAATATAGCGGATAACAGTGGAGCCCGAAAAATAATGTGTATTCGAGTTCTAGGAGCAAGTAATCGTAAATGCGCTCATATAGGTGATGTTATCATTGCTATAATTAAAGAAGCAGTACCTAACATGCCCCTGGAAAAATCGGAAGTAGTTAGAGCCGTAGTTATACGCACCTGTAAAGAATTTGAACGTGACAATGGAATGATGATACGATCTGATGACAATGCAGCCGTTGTCATTGATCAGGAAGGAAATCCAAAAGGAACTCGAGTTTTTGGTCCGGTTGCTCAGGAATTGAGACAATTGAATTTCACGAAAATAGTTTCATTGGCTCCCGAAGTATTAATGACCAGAGTGAAACGTGGATATATAGCTCGAAAACGTCGGAAAAAAATTCTTGCATTTGTATCAGGCTCTCGAGGGGCCCATTCGAAACTTTTTCGAACTGCTAACCAACGGAAAGCTAGAGCCTTAGTTTCCGCCCACCGAGATAGAGGTAAACGCAAGAGAGATCTTCGTCGTTTGTGGATTACTCGGATCAATGCAGCAGCTCGTGCCAATGGGGTT------TCTTATAATAGATTCATCCAATATTTGTACAAGAGGCAGTTGCTTCCAAATCGTAAAACACTTGCACAAATAGCTGTATTAGATAGTAATTGCTTTTCCACCATCTTTAACAACTTATCGTATGATGAA------------------------------------ATAGGT---------------ATGGAGTCAATGGGAAATAATAGTCCAGGTCCAGAGATACGAGCTTTGGCGAGAAATATACGTATGTCTGCTCATAAAGCGCGTAGAGTAATTAATCAAATTCGTGGTCGTTCATATGGACAAGCACTTATGATATTGGAACTGATGCCTTATGGGGCCTGTTATCCCATATCACAATTAATTCATTCTGCGGCGGCGAATGCAAATCACAATATGGGTTTGAACAAAGCCAATTTACTCGTTGGTAGAGTCGAAGTGAATGAGGGTGCTGTTTTTAAAAGGATTCAACCTAGAGCTCAGGGACGCGGTTATCCAATACAGAAACCCACTTGTCATATAACTATTGTATCGGAGGAAATCTCCAGATCGAAT---------------------GATCCGATTATGTCAATAGAATCCCGAAAAAAA------------------------------------------------GGATATGTATGGCGCAGAAAAACCAATATGCCCTTAGGCACGGCTATACACAACATAGAAATAACACTTGGAAAGGGTGGACAATTGGCTAGAGCGGCAGGTGCTGTAGCAGAACTGATCGCAAAAGAAGATCGATCGGCCACATTAAGATTACCATCTGGAGAAGTTCGTTTAATATCTGAGAACTGCTCAGCCACAATTGGACAAGTGGGTAATATCACTGCAAACAATAGAAGTTTCGGTAAAGCCGGAGCTAAACGTTGGTTGGGTAAGCGTTCTGAGGTAAGAGGAGTAGCTATGAACCCTGTAGACCATCCTCATGGAGGTGGGGAAGGAAGAACCCCAATTGGCAGGAAAAAACCTGTGACCCCCTGGGGCTATAGTGCACTTGGAAAGAAAAGTCGGAAGAGAAATAGATACAGTGATGCTTCAATCCTTCGTCGACGTGAG---------------ATGATTCGAGATGAAATCTCAGTCTCTATTCAGACA---CTACGATGGAAATGCATCGAATCCAGAGCATACAGTAAGCGTCTTCATTATGGCCGTTTTGCTCTATCCCCGCTCCACAAAGGTCGAGCCGATACAATAGGCATCGCAATGCGAAGAGCTTTACTTGGAGAAGTAGAAGGAACATGTATCACACGTGTAAAATTAGAGAACATAAAACATGAATATTCCGCGATAATAGGTATTGAAGAATCAGTACATGACATTTTGATGAATCTAAAAGAAATTGTATTTAGAAGTGACTCGTACGGAATCCGAGAAGCTTCTATTTATATTGTTGGACCCAGAAATGTAACTGCTCAAGATATCATATTACCCCCTTCTGTGAAAATAATTGATACTACACAACATATAGCTAGACTTACTAAATCAATTACTTCTGATATCAGATTACAAATTGAAAAAAATCGCGGATATATTATACATAGTCCAAATAATTATCAGGACGGAATTTTTCCTATAGATGCTGTTTTTATGCCTGTTCGCGATGCGAATTATAGTATTCATTCCTATGGGAGCGGAAATGAA------ATACGAGAAGTCCTTTTCCTGGAAATATGGACGAATGGGGGGTTAACTCCTAGGGAGGCACTTTACGAAGCTTCTCGAAATTTGATCGACTTATTTATTCCCTTCCTGCATGGAGAGGAACAGAACATC------GATGGAATGAACAATAAAAAAGGG---TCTAATATGCTTCCCTTCCCCCTT---TCGCACGTATTGACTGATACGGGG------GAAACGAAAGAAAAAATAGCATTTCAACTTATTTTCATTGACCAATTAGAGTTACCCCCCAAAACCTATAACTCCCTCAGAAGAGCCAATATACATACATTATTGGACCTCTTAAATTACAGTCGAGAAGATCTAATGAGAATTGAACACTTCGGGAAGGAATCTGTCGAACAGGTATTGGAAGTTCTACAAAAACTTTTT---GCAATTGATCCACCCAGGAAT---------------------------------------ATGCGATTAGATGAA---AATGAGGGAGCGTTTACAATCCCTGAATTTGGTAAGATACAATTTGAAGGATTTTGTCGTTTTATCGATCAGGGCTTGATGGAAGAACTTCATAATTTTCCAAAAATTGAGGATATAGATAAAGAAATTGAATTCAGGCTTTTTGGTAATGAATATGAATTAGCAGAACCTTTCATCAAAGAGAGAGATGCTGTA---TATCAGTCC---CTTACATATTACTCTGAATTATATGTACCAGCAAGATCGATTCGGAGGAATAGTAGG---AAGATACAGAAACAAACTGTATTTCTCGGAAATATTCCTTTAATGAATTCCCATGGAACATTTGTAGTAAATGGGATTTACAGAGTCGTAGTTAATCAAATATTAATAAGTCCTGGTATTTATTACCGTTCGGAATTAGACCATAATAGA------ATTAATTATATATATACTGGCACTCTGATTTCAGATTGGGGAAGAAGATCGAAATTAGAGATCGATGTGGGAGAAAGGATATGGGCTCGTGTAAGCAGAAAACAAAAAATATCTATTCCAGTTCTATTATCAGCTATGGGTTTAAATCTCGAAGAGATTCTGGACAATACTCGCTATCCCGAAAGATTTTTATTTTTATTGAAGAAGAAGGGGAGGTGGGAGCGG---GAGGAATATCTATGGTCGAGGGAAAAAGCCATTCTGGAGTTTTATAAAAAACTCTACTGTATA---------AGTGGCGATTTGGTATTTTCCGAGTCT---CTATGTAAAGAATTGCAAAAAAAATTTTTCCGAAAAAGATGTGAATTGGGAAAGATTGGTCGACGAAATCTGAACCAAAAACTGAACCTTGATATACCCGAGAACGAGATTTTTTCATTACCACAAGATGTATTGGCTGCTGTGGATTACCTTATCGGGGTTAAATTTGGAATGGGTACACTCGATGATATAGATCACCTCAGAAATCGACGGATTCGTTCTGTAGCAGATTTATTACAGAATCAATTTAGATTAGCTCTAGGTCGTTTAGAAGATGCAGTTAAAAGAACT---------------ATACGCAGAGCAACCAAGCGCAGA------TCAACTCCTCAGAACTTGGTCACTTCAACTCTATTAAAAAACACTTTTCAAGATTTTTTTGGTTCACACCCCTTATCCCAATTTTTGGATCAAACTAATCCATTGACGGAAATAGCTCATGGGCGAAAATTGAGCCATTTAGGTCCTGGGGGCTTAACAGGGCGAACTGCTAGTTTTCGGACACGGGATATTCATCCCAGTTATTATGGGCGTATTTGTCCAATCGATACGTCCGAAGGAATGAATGCTGGACTTGTTGCATCATTATCTATTCATGCAAAGATTGGTGATTGTGGTTCTTTACAAAGTCCATTCTATAAG---ATCTCCGAGAGATCGAGAGAAGAA---------CATATGGTTTATCTACTACCGGGAGAAGATGAGGATGAATACTAT------CGGATAGCTACGGGAAATTCTTTGGCGTTAAAT---CAAGGAATTCAAGAGGAACAAATT---ACTCCAGCTCGATACCGACAAGAATTTATAGTTATTGCATGGGAACAAATCCATTTCAGAAGTATTTTTCCTTTCCAATATTTTTCCGTTGGAGTTTCCCTTATTCCTTTTCTCGAACATAATGATGCGAATCGCGCTCTAATGGGTTCTAATATGCAGCGTCAAGCAGTTCCACTTTTTCGACCCGAGAAGTGCATTGCCGGAACTGGGTTGGAAGGTCAAGCAGCTCTAGATTCAGGAAGTGTAGCTATAGCTACACAAGAGGGAAGGATCGAGTATATCGATGCTGTAAATATA---ACTTCATCGGTTAATGGAGACACTGTA---CGAACAGAATCGGTTATATATCAACGTTCTAATACCAATACTTGTACGCATCAAAAACCTCAAATTCATCAAGGGGAATGTGTAAAGAAGGGACAAATTCTGGCGGATGGTGCGACTACGGTAGGCGGAGAACTATCTTTGGGAAAAAACGTTTTAGTAGCTTATATGCCATGGGAAGGATACAATTTCGAAGACGCAATACTCATTAGTGAACGTCTGGTATATGAAGATATTTATACCTCTTTCCATATCGTAAGATACAGGATTGAAATCTGTATGACGAGCCAGGGT---CCTGAAAGAATCACTAGAGAAATACCTCATTTAGATGCTCATTTACTTCGTCATTTGGACGAAAATGGTCTTGTAATGCTAGGATCTTGGATAGAAACAGGTGATGTTTTGGTAGGTAAATTAACGCCTCAAACAATAGAAGAATCATTATGTACCCCAGAAGGAAGATTATTACAAACCATATTTGGTATTGAGGTATCCACTGCGAGAGAAAATTGTCTCAGAGCACCTATAGGTGGAAGGGGTCGAGTTATCGACGTGAGATGGATCAATAGAGTAGATGATTCCGGTGATAATGCGGAAACAGTACACGTATATATATCACAAAAACGTAAGATACAAGTGGGTGATAAAGTATCTGGAAGGCATGGTAATAAAGGTATTATTTCAATAGTTTTGCCCAGACAAGATATGCCCTATTTGCAAAATGGAATACCAGTTGATATGGTATTGAATCCATTAGGGGTACCTTCACGAATGAATGTAGGACAGATCTTTGAATGTTTGCCCGGTTTAGCAGGAAACCCGATGAACAAACATTATAGAATAACACCTTTTGACGAAAAATACGAGCGAGAAGCTTCGAGAAAACTAGTGTTTCCTGAACTTTACAAAGCTAGTGAGCAAACAGCTAATCCATGGGTATTCGAACCAGATCATCCTGGAAAACATAGATTAATTGATGGAAGAACAGGAGATGTTTTTGAACAACCTGTTACAATAGGAAAAGCTTATATGTCGAAATTGAGTCATCAAGTTGATGAGAAAATACATGCACGTTCGAGTGGACCTTATGCACGGGTTACACAACAACCTCTTAGAGGAAAATCCAAACGAGGGGGGCAACGAATAGGAGAAATGGAAGTTTGGGCTCTAGAAGGTTTTGGTGTTGCTTATATTTTACAAGAGATGCTTACTCTCAAATCTGACCATATTAGAACTCGTAATGAAGTACTTGGTGCCATTATCACTGGAGGGCCAATACCTAAACCTGACACT---GCTCCAGAATCTTTCCGATTGCTCATTCGAGAATTACGATCTTTAGCTCTAGAATTGAATCATGCTATTATATCTGAGAAAAACTTTCAGATAGATAGAGAGGAAGTTAATCTTTTTCTTGCTAGGCCCATAGCTAACAAACCAACTTTATTGAGATCACGG---GGTACATTCGATTATGAGATTCAATCC---------TGGAGAGAGATTATTCCTCATTACCTCTCTGCTCGTCCTTATTACCTCTTTCCTCGGGGTTCTGGAACATTTAAAGAGAGAGAAATAGCTACTGGGGGAGATGCTATCGGGAAACAACTAATGGGTCTGGATCTGCAAATGATTATAGATCGTTCACATATGGAATGGAAGAACTTGGTGGAATTGAAATGGAATAGATTGGAAGAGAACCAAGAATCTACTGTGGATAGATGGGAGGATGAAAAAATTAGAAGAAGAAAGGATTTTCTGGTTGGACGCATGAAATTGGCTAAACATTTTCTCCGAACAAATATAGAACCAAAATGGATGGTCTTATGCCTATTACCAGTTCTTCCTCCCGAACCGAGGCCAATCGTTCAATTAGGTGAAGGTGGACTTATTACCTCGTCAGATCTAAATGAACTTTATCGAAGAGTTATCAATCGGAATAATACTCTTACAAATTTATTAGCAAGA------AGTGGATCTGAG------TCATTTGTTATTTATCAAACAAAATTGATCCAGGAAGCCGTAGATGCACTTCTCGATAATGGTATCTGCAGACAACCAATGAGAGACAGTCATAATAGGCCTTATAAATCGTTCTCAGATGTGATCGAAGGCAAAGAGGGAAGATTTCGTGAAAATTTACTAGGCAAACGAGTTGATTATTCAGGTCGTTCCGTTATTGTGGTGGGTCCCTTTCTATCATTGTACCAATGTGGATTACCCTCAGAAATAGCAATAGAGCTTTTTCAAGCATTTTTAATTCGTAGTCTCATCGGACGACATATTGCTCCCAACCTAAGAACTGCTAAAAGTATGATTCGAGATAAGGGACCCATTGTATGGGAAGTACTTCAAGAGGTTATGCAAGGACATCCCATATTGTTGAATCGAGCACCTACCTTACACAAATTGGGAATACAAGCGTTTCAACCTATTTTAGTAGAAGGACGTGCCATTCGTTTACATCCATCGGTTTGTGGGGGATTTAATGCAGACTTCGACGGAGATCAGATGGCTGTCCATGTACCTTTATCTCTGGAAGCTAGAGCAGAAGCTCGTTTACTCATGTTTTCTGAGACAAATCTTTTGTCTCCAGCTATCGGGGATCCTATTTCTATACCGACTCAGGATATGCTTCTTGGACTTTATATATCAACGGTCCAAAATAGTCAAGGTATTTATGGGAATAGGTACCATCCGTATCACTCGGAAAATAAAAGCTTTTCTTGT---------------------------------------AAGAAACCTTCCTTTTATAGTTATGATGATGTGCTCAGAGCTTACCGACAGAAACGAATTGACTTATACAGCCCCTTATGGCTCCGGTGGGGG---GAAGTGGATTTACGTATCATTACCTCAGTAAACCAAGAAGCCCCTATCGAAGTTCAATACGAATCTTTGGGTACTTTCCACGAAATCCATGAACATTATCGAATAAGAAAAGGTAGAATGGGAGAAATCCTTAATATATACATTCGAACAACTGTTGGTCGTACTCGTTTCAATCGAGAAATGGAAGAAGCCATACAAGGGTTTGCC---TGTTCTGAACACCCAAATAAATCA---------------CTACCAGCTCTCAGGATC------------------------ATGAAAATATGGAGATTTTTCCTTATGAAGGAACGAACTAGATTGCCCTTTGATAATTTGCCCTTTTATAATAAAGTGATGGATAAAACTGCCATTAAAAAGCTTATTAGCAGATTAATAGATCACTTCGGAATGACATATACATCACATATCTTGGATCAACTCAAGACTTCGGGTTTTCAACAAGCTACTGATACAGCTATTTCATTAGGAATTGATGATCTTTTAACAGCGCCTTCCAAAGGATGGCTCGTCCAAGATGCGGAGCAACAAGGTTCTGTTTCGGAGAAACAGAATCATTATGGGAATGTACACGCAGTGGAAAAATTACGTCAATCGATTGAGATATGGTATGCTACCAGTGAATATTTGAGAAAAGAAATGAATCCGAATTTTAGCATGACTGATCCCTTAAATCCAGTACATGTGATGTCCTTCTCAGGAGCTAGGGGAAGTACATCTCAGGTTCACCAATTAGTAGGTATGAGAGGATTAATGTCAGATCCTCAAGGACAAATCATCGATCTACCCATTCGACGGAATTTACGCGAAGGGCTCTCTTTAACGGAATATATTATTTCCTGTTATGGGGCTCGTAAAGGAGTTGTGGATACTGCTGTACGAACAGCAGATGCTGGATACCTCACACGTAGACTCGTTGAAGTAGTTCAACACATTGTAGTACGTAGAACAGATTGTGGCACTATCCAAGGTATTTTCGTAAGTCCCATTCGAGGTCGAGAGAGGGACAGAAAT------------------------------------------GAAATTGTTGTACGAACACAA---ATACTGATTGGCCGTGTGCTAGCAGACGATGTATATATAAATAGGAGATGCATTGCCACGCGCAATCAGGATATTGGAGTTGGACTTGCCAATCAATTAATAAACCTTCGAACACAACCAATATATATACGAACCCCCTTTACTTGCAAGAGTATATCTCGGATTTGTCAATTATGTTATGGTCGGAGTACTACTCACAGTCACTTGATTGAATTAGGAGAAGCAGTAGGTATTATTGCGGGCCAATCCATTGGAGAACCAGGAACTCAACTAACACTAAGGACTTTTCATACCGGGGGGGTATTTACTGGTGATATTGCAGAACATATACGAGCCCCTTTCAATGGAAAGATTGAATTCAATGAAAATTTGGTTTATCCCACACGTACACGTAATGGACATCCTGCTTATCTATGTCATAATAACTTATCCATTACTATTGATGGTCAGGATCAAGTACAGAACTTAACCATTCCACCACAAAGTTTGCTTTTGGTTCAGAATGATCAATATGTGGAATCGGAACAGCTTATTGCCGAGGTTCGTGCTAGAACATCTTCC------TTCAAGGAAAAAGTTCGCAAAAATATATATTCTGACTTAGAAGGAGAAATGCACTGGAGTACCAATGTG---------------TGTCATGCACCTGAATAT------------GTACAGGGTAATGTTCATCCTATACTCAGGACGGGTTATCTATGGATATTATCGGGAGGTATA---TACGGATCCCGTGTAGTACCCTTTCCATTTCATAAGTATCAGGATCAAGTATATGTTCAACCTTTTGTTGCCAAACATCAATCACTT------TCCGATTCTTACGTGGATCAA------GTGGAACATAGATCAGGTGACTCAAATTGCTAT---------------------------------------------------------------------------------------------------------------------------------------------------------------------GAGAAGGAAGAACAAATCTTCAGTTAT---TCAGAAACTGAAACTGATCGG---------ACCATATCCAACAAGCATCGAGACTCTATTTATGTCTTTTACCCT---AATAATTACAAT---------ATTAAGGGGAAAAAGCAAATGAATCGATTCATCGTCTCATTGCAGTGT------------------GATAAAGAATGGGAAAAAAAAATAATACCT------TGTCCTGATGCGATTCTTAGAATACCCAAAAGTGGTATTCTACAGAGAAATTCCATTTTTGGA------------------------------------------------TATTCTAACGTA---------------------------------------------------------------------------------------------------------------------------------------------------------------------------------------------------------------------------------------------------------------------------------------------------------------------------------------------------------------------------------------------------------------------------------------------------------------------------------------------------------------------------------------------------------------------------------------------------------------------------------------------------------------------------------------------------------------------------------------------------------------------------------------------------------------------------------------GAACATGGAATACCTGATGGGTCGAATATGACAACA---------CCGTTTTCCCTAGATTTATCGAGGGAAGGGGACAACTTGCAGATTCAAATTAGCTATTCTATTTCGTATGAAGACGGTGAACGAATCCAAGTAATGAGTGATATAAGTATTCCATTGGTTCGAACTTGTATAGGATTTGATTGGGAACAAATAGAT---------TCTATAGAATCTGAGGCTTATGTT------TCTCTTATTTCAGTAAGAACAAATAAGATCGTTAACAATATGGTTCAAATTAGCTTGATGAAATACCCCCCT------TTTTTCATGGGGAGAAGGGACAATAAAACAAGTCCAAATTTGATGTTC------CATAACAATTTGGACCACACTAATCTT------------------TTATCTTCCAAT------------GGGGCGAGTCAATTAATTAGTAAGCATCAAGGAATTATTTGTTCATTATCTAATGGG---GAAGAAGACAGTGGA------TCTTTTATGGTTCTATCACCATCC------------GACTATTTTCGAATCGTTCTATTCAATGATTCTAAATGTTAT---------------------------------------------------------------------------------------GATACG---GGAAATCAATCAAATAGAAAG------------------------------------------------------------------------------------------------GATCCTATGAGAAAAATCATT------------------------------------------------------------GAATTT---------------------------------------------------------------------TCAGGTCTCTTGGGTAAT---TTACATAGTATA---ACCAACCGTTTTCCATCCTCCCATTTTCTAACTTATAAA---------------------------------AAAGTATTATCAAAGAAACATTCCATTTTCCACAATTCT------TTC---------AATACTTTCCAAGTACCTAAA---------TATTATTTCATGGACGAAAATATGATAATTTATCATTTCGATCCGTGCAGGAACATCATTTCCAATCTATTGGGTCCAAATTGGTGCTCTTCCTCATCCGAATCCGAATTCTGCGAAAAAACATTT------CCAGTAGTTAGTCTTGGACAATTGATTCCTGAAAGTGTATGGATATCCGAGGATGAACCACTCCCC---GAATCTGGTCAAATTATAGCAGTTGATGAGGAATCT---TTAGTCATTAGATCAGCTAAACCTTATTTGGCTACTCGAAAAGCAACTGTCCATAGTCATTATGGAAAAATTCTTGACAAAGGAGATACATTGATAACATTGATATATGAAAGGTTCAAATCCAGTGATATAATTCAAGGTCTTCCTAAAGTTGAACAATTGTCAGAAGCCCGTTTGAATAATTCAATATCGATGAATCTGAAAGAAAGTTTTGAAAATTGGACCGGAGATATGACAAGATTTCTTGGAAGTCTTTGGGGGTTATTCATAAGCGCTAGGATAACTATGGAACAAAGTCAGATTCATTTGGTCAATCAGATTCAAAAAGTTTACCGATCCCAAGGGGTACGAATTGGTGATAAGCATATAGAGGTTATTGTACGCCAAATGACATCGAAAGTCTTAATTTCAGAAGATGGAACGGCTAATGTTTTTTCACCGGGGGAACTCATTGTATTATCACGAGCACAGAGAATGGATCGTGCTCTGGAAGAGGCAATCTACTATCAAACCATGTTATTAGGAATAACAAGGGCATCTCTGAATACTCAAAGTTTTATATCCGAAGCGAGTTTCCAAGAAACTGCTCGGGTCTTAGCTAAAGCTGCTCTACAAGGTCGCATCGATTGGTTGAAAGGCTTGAAGGAAAATGTTATTCTCGGGGGGATGATACCTGCCGGTACTGGG------CAACATATTCACCGT------TCAGGGAAACGAAACGGA------------ATAGATCCAAGAATAGGGAATAGGAATCTATTTAGC------AACAAAGTGAAGGACATTTTATTTCAT---CATGACAAAGTAGATTTTTTTTCCTTT------------------------------------------------------------------------------------------------------------------------------------------------------------------------------------------------------------------------------------------------------------------------------------------------------------------------------------------------------------------------------------------------------------------------CAAGACAATTCTTACAAATAT---------------CACAATATATTAAAACAGCAATTAAAA------------------------------------------------------------ATGTCAAAAACTATAAAAAGAATTGGTTCA---CGTAGGAATGAACAT------------------------CGAGTACTCAAAGGAGTTATTTACGTTCAAGCAAGTTTTAACAATACCATAGTGACTGCTACAGATGTACGGGGACAAGTTCTTTCTTGGTCTTCTGCTGGTGCCTGTGGATTCAAAGGTACAAGGAGAGGTACACCATTTGCTGCCCAGACTGCAGCAGAAAATGTTATTCGTGCATTAATGGATCGG---GGTATGGAACGAGTAGAAGTTATGATAAGTGGCCCTGGTCGAGGGAGAGATACAGCATTACGAACCATTCGTAGAAGTGGCATACTATTAAGTTTTGTACGTGACGTAACCCCTATGCCACATAATGGATGTAGACCTCCCAAAAAGAGACGTGTGATGGCGAGAAAGAGTCTCATTCAGAGAGAGAAGAAGAGACAAGCACTGGAACGGAAATATCATTTAATTCGTCAATCTTTGGAG---GAAAAAAGCAAAGTGTCATCATTGGATGACAAATGGGAAATTCATAGAAAATTGCAATCTTCACCACGTAATAGTGCACCTACACGTCTCCATCGACGTTGTTCTTCGACTGGAAGACCTAGAGCCAACTATCGAGACTTTGGATTGTCCGGACACATACTCCGTGAGATGGCCCACGCATGTTTATTGCCCGGGATAAAAAAATCGAGTTGGATGAAACAAACTATGGATAAACCCAAGCAATCTTTTCGTAGACATTTTAAACCAATTCGCAGACGTTTTAAACCAATTCGTAGATATTTGAAACCAATTCGTAGACATTTGTCACCTATTAGGTCGGGAGATCGGATCGATTATAAAAATATGAGCCTAATTAGTCGATTTATTAGTGAGCAAGGAAAAATATTATCCGGCCGAGTGAATAGATTAACTTCAAAACAACAACGTCTAATGACTAACGCTATTAAACGAGCTCGTATTCTATCTTTGTTACCTTTTCTTTATAATGAA------------------------------------------------------AAC------------------ATGAGCAGAAGATATTGGAACATTGATTTGGAAGAGATGATGGAAGCAAGAGTTCATTTAGGGCATAAAACTAGGAAATGGAACCCTAAGATGGCACCTTACATTTTTACAGAGCGTAAAGATACTCATATTATAAATCTGGCTAAAACTGCTCGTTCTTTATCAGAAGCTTGTGATTTGCTGTTTGATATAGCAGGTAGAGGAAAACAATTCCTGATAGTCGGTACGAAATATCAAGCAACTGATTTAGTAGCATCAGCTGCTACAGAAGCTCGATGTCATTATGTAAATAGAAAATGGCTTGGTGGTATGTTAACTAATTGGTCTACTACAGAGACGAGACTTCAGAAGTTCAAGGATTTAAAAAAAGAACAAGATACGGGACGATTCAATCAACTTCCAAAAAAAGAAGCAGCTATGCTCAAGAGACAATTAGACCAATTGCAGAAATATCTAGGTGGGATTAGATATATGACAAGCTTACCCGATATTGCTATAATTACCAATCAACGAGAAGAATCCATTGCTCTTGGGGAATGTAGAACTTTGGGTATTCCGACAATTTGCTTGGTTGATACAGATTGTGATCCAGATCTCGTGGATATCCCAATTCCAGCCAATGATGATGGTATAGCTTCAATCCAATTGATCCTGAACAGATTAACGTCAGCAATTTGCGAAGGAAGGGCATTA------------AGGTCATTA------------ATGGCGCAGAAAATAAATCCACTTGGTTTTAGACTTGGTGTAACTCAAAATGAGCGTTCCCATTGGTTCGCACAACAAAGGAATTATTCCAAAGATCTCCGAGAAGATCAAAAAATACGTACTTGCATTGAAAACTATGTACGA---ACGCATATAAAGAGCTCCTCGAATTATGGA------------------GGAATTGCACGTGTAGAGATTCGCAGAAAGATCGATTTGATTAAGGTCAAAATCTATATTGGATTTCCCAACTTGTTGTTAATAGAAGGT---AGGGGTCAAGGAATTGAAAAATTAAGAAACGATGTACTA------------AATATGCTCGATTCTGTGGACCGAAAACTTCAC---------------ATTGCTATAGAAAAAGTTGCGAAACCCTATAGAAAACCTAATATTCTTGCAGAGTATATTGCCCTACAACTAGAGAAGAGAGTTCCATTCAGAAAAACAATGAAGAAAGCTATTGAACTGGCTGAACGGGAAGAGGTAGAAGGTATTCAGATCCAAATTGCAGGACGTCTCGATGGAAAGGAAATTGCCCGGGTCGAATGGGACAGGGGAGGTAGGGTTCCCCTACAGACAATTCGGGCTAGGATTGATTATTGTTATTATCCGGTTAAAACCATCTATGGAGTTTTAGGGATAAAAATTTGGATTTTAGAAGAG------ATGTCCCGTTATCGGGGACCTCGTTTAAAAATAATACGTCGTCTGAAAACTTTACCAGGTCTCACTAGTAAAAGA------CCCAAAAACAGAAAGGATTCTATGAACCGGTCTTCTTCCAGG------AAAATA---TCTCAATATCGTATCCGGCTAGAAGAAAAACAGAAATTGCGTTTTCATTACGGACTAACAGAGCGACAATTGCTGAAATATGTTCGTATTGCTAGAAGAGCCAAAGGCTCAAGGGTCAGGTCT---ATTGCAATTACTGAAATGCGTTTGGATAAA---TCTTTTTCGATTGGGTATGGCTCCACA---TCCGGAGCTAGACAATTAGTGAATCATGGACATATCCGGGTCAATGACCATATGGTAGATATACCAAGTTACCCTTGCAAACCTCAAGATGTGATTACTATA------AGAGATCAACAAAGATTGAGAGCTATCATTAAGAAGAAT---------ATAGATCTGTTCCAGAGG------GATAAATTGCCAAATCATTTGACTTTTCAT---------TCCTTACAATATAAAGGATTCATCAATCAAATAATAGAT------AGTAAATGGATCAATTTGAAGATTAATGAATTGCTGGTCGTAGAGTATTATTCCCGTCAAGCTATGTCACGGCGAAGTACTGCAGAA------AAAAAAACTGCAAAATCCGATCCTATTTATCATAATCGATTAGTTAACATGGTGGTTAACCGTATTCTTAAAAACGGAAAAAAATCATTGGCTTATCGAATTCTTTATCGAGCCATCAAAAAGATTCAACAAAAGACGGATAAAAATCCACTATCTGTTCTACGCCAAGCAATACGTAGAGTAACTCCCAATGTAACAGTAAAAGCAAGACGTGTGGGTGGATCGACTTATCGAGTTCCCACTGAGATAAGATCAACCCAAGGAAAAGTACTTGCCATTCGTTGGTTATTAGGGGCATCTCGAAAACGTCCGGGTCGAAATATGAATTTCAAATTGAGTCACGAATTAATGGATGCTGCTAGAGGGAATGGCAATGCTATACGCAAAAAGGAAGAGACTCATAGAATGGCAGAAGCCAATAGAGCTTTTGCACATTTTCGTATGGGTAACGATACTATTACCAATCTAATTACTTCTATAAGAAACGCTGACATGGTAGAAAAAGGAACGGTTCGAGTAACAGCTACTAATATTACCAAGAACATTGGAAGGATCCTTTTACGAGAAGGTTTTATAGAAGATGTTAGGGAACATCAGGAAGGCCAAAAATAT---TTTTTGATATCGACTTCAAAATATCGGAGAAGGAAGAAAAGGACATATATGACCACG------TCAAAGCGTACCAGCAAACCTGGTTTGAGAATTTATTCTAATTATCGAGAAATTCCAAAAGTTCTAGGTGGAATGGGGATCGTAATTCTTTCTACTTCCCAAGGAATTTTGACGGATCGAGAAGCTCGACAGAAAAAAATTGGAGGAGAAATTTTATGTTATGTATGGATGAATCGTCGATCCAAATGGCTCTGGATAGAACCTATAACAGGGTCTCGAAAA---AGAAGTAATTTCTTTTGGGCTTGTATCCTCTTTCTGGGTTCACTAGGATTTTTCCTAGTCGGGATCTCGAGTTATTTTGGTGAGAACCTGATACCCCTA------TTGTCATCTCAGCAAATACTCTTTGTTCCACAAGGAATTGTAATGTGTTTTTATGGTATTGCAGGTCTGTTCATTAGCTCTTATCTGTGGTGCACAATTTTGTTCAATGTGGGTAGTGGCTATAATAAGTTCGATAAAAAAAAAGGAATTGTATGTCTTTTTCGTTGGGGATTTCCCGGAATAAATCGTCGTATTTTCCCACGATTTCTTATGAAGGATATTCAGATGATCAAAATGGAAATT---CAAGAAGGTATTTCC---CCTCGTCGTGTTCTTTATATGGAAATAAAGGGCCGACAAGAC------ATTCCTTTAACTCGTACTGGTGATAATGTGAACCTAAGGGAGATCGAACAGAAAGCCGCTGAATCAGCCCGTTTCTTGCGTGTATCCATTGAAGGG---
>Isoetes_elatior
------------------------------------------------------------------------------------------------------------------------------------------------------------------------------------------------------------------------------------------------------------------------------------------------------------------------------------------------------------------------------------------------------------------------------------------------------------------------------------------------------------------------------------------------------------------------------------------------------------------------------------------------------------------------------------------------------------------------------------------------------------------------------------------------------------------------------------------------------------------------------------------------------------ATGGTAAACATTCGACCCGACGAGATTAGCAGCATTATTCTCAAACAAATCGAGCAATATAACCAAGAAGTAAAGGTTATGAATATCGGTACCGTACTCCAAGTAGGGGATGGAATTGCCCGTGCTTATGGTCTTGACGAAGTAATGGCAGGGGAATTGGTGGAATTTGAGGATGGTACAGCAGGAATTGCTTTAAATTTGGAATCAGACAACGTTGGAGTTGTATTGATGGGTGATGGATTGGCTATACAAGAAGGCAGTTCTGTAAAAGCGACAGGTAAAATCGCTCAGATACCAGTAAGTGACGCTTATTTGGGTCGCGTCGTAAACGCTTTAGCTCAACCTATTGATGGCAAAGGTCAAATTCCAGCTTCTGAATTTAGACTAATTGAATCTCCCGCTCCGGGCATTATTTCGAGACGTTCCGTGTATGAACCCATGCAAACAGGTCTTATTGCTATTGACTCTATGATTCCCATTGGACGCGGTCAACGAGAATTAATTATTGGGGACAGACAGACTGGTAAAACAGCAGTAGCTACAGATACTATTTTGAATCAGAAAGGTCAAAATGTAATATGTGTCTATGTAGCTATCGGTCAAAAAGCCTCTTCTGTGGCTCAGGTAGTTAATAACTTTGAGGAACGGGGAGCAATGGAATATACTATTGTGGTAGCAGAAACTGCGAATTCTCCTGCTACATTGCAATATCTTGCCCCTTACGCGGGAGCAGCTTTAGCAGAATACTTTATGTATCGTAAACAACATACTCTAATCATTTACGATGATCTTTCTAAGCAAGCACAAGCTTATCGACAGATGTCCCTTTTATTAAGAAGACCACCCGGTCGAGAAGCTTATCCAGGAGACGTTTTCTATTTGCATTCCCGTCTTTTGGAAAGAGCAGCTAAATTAAGTTCTCAACTAGGCGAGGGAAGTATGACTGCTCTGCCTATAGTCGAAACCCAAGCCGGAGATGTTTCGGCTTATATTCCTACTAATGTGATTTCCATTACCGACGGACAAATATTTTTATCAGCTGATTTGTTTAATGCCGGAATTCGACCCGCAATTGATGTGGGTATTTCTGTATCTAGAGTAGGATCCGCAGCTCAAATTAAAGCTATGAAACAAGTAGCTGGAAAATTAAAATTGGAATTGGCTCAATTTGCAGAGCTAGAAGCTTTTGCACAATTTGCTTCTGACCTTGATAAAGCTACTCAAAATCAATTAGCTAGAGGTCAACGATTACGTGAGTTGCTCAAACAATCTCAAGCAGCTCCCTTGGCGGTGGAGGAACAAGTAGCTACTATTTACGCTGGAGTCAACGGATATTTAGATATACTGGAAATCGGACAAGTTAAAAGATTTCTTGTTCAGTTACGTGAGTATTTAATAACTAATAAACCTCAGTTTGCGGAAATCATACGTTCTACTAAAGTGTTCACGGAACAAGCGGAAATCCTTCTGAAGGAAGCCATTAAGGAACATACTGAATTTTTCTTACTTCAGGAACAAAAA---ATGAAAAAAAATCCTCTTGCTCTT------------GGGGTTTCCGCACTTGTTGACAGG------AATGTAGGACACATTACTCAGATTATTGGTCCAGTCTTAGATGTGGTTTTTCCTCCAGGTAAGATGCCCAATATTTATAACTCTTCAATAGTCAAAGGCCGAAATCCGGCTGGTCAAGAGATTAGTGTTACTTGTGAAGTACAACAATTATTGGGAAATAATAAGGTTAGAACTGTAGCTATGAGTGCTACGGATGGTCTAACTAGAGGAATGGAAGTTATTGACACAGGAGCCCCTCTAAGTGTGCCAGTTGGTGAAGCTACTCTTGGACGAATCTTTAATGTTCTTGGAGAACCCGTTGATAATTCAGGTTCCGTAGATGCTAGCACAACATTTCCTATTCATAGACCTGCTCCAGCCTTTACACAGTTAGATACTAAATTATCAATTTTTGAAACAGGAATTAAAGTAGTAGATCTTTTAGCTCCTTACCGTCGTGGAGGAAAGATTGGATTATTTGGAGGAGCTGGGGTGGGAAAAACAGTACTAATCATGGAACTGATCAACAACATTGCTAAGGCTCATGGAGGTGTATCCGTATTTGCTGGAGTGGGAGAACGTACCCGCGAAGGGAATGACCTCTACATGGAAATGAAAGAATCAAAGGTGATTAATGAACAAAACATTTCAGAGTCAAAAGTAGCCTTAGTTTATGGTCAGATGAATGAATCACCAGGAGCTCGTATGAGAGTTGGTTTAACCGCTCTAACCATGGCCGAATATTTTCGAGATGTTAATAAGCAAGACGTACTTCTATTCATTGACAATATCTTTCGTTTCGTTCAAGCAGGATCTGAAGTTTCTGCTTTATTAGGTAGAATGCCTTCTGCTGTGGGCTACCAACCAACTCTCAGCACAGAAATGGGTTCTTTGCAAGAAAGAATTACTTCCACAAAGGAGGGATCTATAACCTCCATCCAGGCAGTTTATGTACCTGCGGACGATTTGACTGACCCTGCCCCTGCTACAACATTTGCACACCTAGATGCTACTACTGTACTATCGAGAGGATTAGCTGCCAAAGGCATTTATCCGGCTGTAGATCCTTTAGATTCAACTTCTACTATGCTTCAACCTTGGATTGTGGGCGAACAACATTACGAAACTGCGCAGGGAGTTAAGCAAACTTTACAACGTTATAAAGAACTTCAAGACATTATAGCTATTCTTGGACTCGATGAATTATCGGAGGAGGATCGTTTAACTGTAGCAAGGGCACGAAAGATCGAACGTTTCTTATCACAACCTTTTTTTGTAGCAGAGGTCTTTACTGGTTCTCCGGGAAAATATGTTACTCTCGTAGAAACGATCAAAGGGTTCCAAATGATCCTTTCCGGAGAATTGGATGGTCTCCCCGAACAAGCTTTTTATTTGGTAGGTAATATTGATGAAGCTACCGCGAAGGCTGCAACCTTACAA---------------------ATGACCCTAAATCTTCGTGTAATGGCTCCTAATCGAACTGTCCGGAATTCA---GAAGTTCAAGAGATCATTCTATCTACCAATAGTGGTCAAATTGGCGTATTACCTAATCACGCTCCACTTCTTACAGCTTTGGATATAGGAATTATGAAAGTACGTCTCAATGGGCAATGGTCTACTATGGCGTTAATGGGCGGGTTTGCTATGATGGACAATAATCAAATAACTATATTGGTAAATGAGGCGGAAGAAGCTACAGAGATCGATCCTGAAGAGGCTCGAGAGGCTTTCCAAAAAGCTCAGACTGACCTGGCTCAGGTT---GAAGGTAGAAAACAAACTATTGAGGCTAATTTGGCGTCCAAAAGAGCTAAAGCACGGTTAGAAGCTATCAATACTACTTTTTCTTCTGCTTCTAATTTAAGTAATTTATTGGATAATCGTAAACAGACCATCTTGAATATCATTCGCGATGCAGAAGAACGATATAAAGAGGCTATTGATAAGCTTAAACAAGCTCAGAACCGTTTACAACAGGCAGAAACAAAAGCAGACGAGATTCGCATAAATGGACTATCTCGAATGGAAAGAGAGAAACAAGATCTAATAAATTCCGCTGGTGAAGATTTAAAACGATTAGAAGATTCTAAAAATGCTACTATTCGTTTCGAAGAACAAGGAGCAATTGAACAAGTTCGCCAACAAGTTTCCCGACTTGCATTAGAAAGAGCTCTCAAAGCTTTAAACATTCGTTTGAATAGC---GAATTGCACTCACGCATGATTGATCATCATATTGGCCTA---------------------------------------------------------------------------------------------------------------------------------------------------------------------------------------------------------------------------------------------------------------------------------------------------------------------------------------------------ATGTTCTTATTTATTTTTGTCTCCAACTGGTCAGGTGCTCTTCTCCCTTGGAAAATCTTTGAGTTACCCCATGGAGAGTTAGCTGCACCTACGAATGATATTAATACTACTGTTGCTTTGGCTTTACTTACATCGGTAGCATATTTTTATGCAGGTCTTCACAAAAAAGGTTTAAGTTATTTTGGTAAATATATTCAACCAACCGCAATACTTTTACCGATCAATATCTTAGAAGACTTTACTAAACCTTTATCACTTAGCTTTCGACTTTTTGGTAATATATTAGCTGATGAATTGGTGGTTGCTGTTCTTATTTCTTTAGTACCTCTGGTAGTTCCCATACCTATGATGTTCCTAGGATTATTCACAAGTGCTATTCAAGCTTTGATTTTTGCGACTCTAGCCGCAGCTTATATAGGAGAATCCATGGAAGGTCATCAT------ATACTCAGAACCTTGGAACATATATTAGCTCACACACCTCTCTTTCTCCTTTTTTCCGTCACCCTTCCCTATTGGGGAAAATTGGTCTATATAAGAAACAAGAAACTGAGCAATTTAGGCCGAAGAAGCGTGATAATTACTTTTATTTGTATAACAGGATTTCTATCAACTCGCTGGCTTTACCCCGGGCATTCACCATTAAGTAACTCATATGAGTCACCTATGTTTCCTTCACGGAGCTTCCGTTTAATTCATACGGTTCTG---------------------ATTCGGAGCCAGAATGAT---TGGTTGGGTACAATTACTGCACCAAGTGCTATGTTAACTCATGGTTCTGCTACTTCAAGTGTTCCCAGAGAAATGCAGCAATCCACAGTCCTAGTGCCTGCTCTACAATCTCATCGGTTAATGATGCATGTAAGTATGATGATGTTCAGTCACGCAACTCTTTCACGTGGGTCCCTATTAGCAATAGCTCCTTCGGTCATTACATCAAAAAAGAATATGGATACC---CCAATAATTATTTCC------------------------------GGTATAGACTCATCCATCTGG---TCCTCCTCAGAAAAGAGCAATGAACGGGGAGAGTGCGATTCACCAAACACTCCCTTTCTGTTATCT---ATAAATTCTCGTGAAGACCAATTGACTTAA---------------------------------------------------------------------------------------------------------------------------------------------------------------------------------------------------------------------------------------------------------------------------------------------------------------------------------------------------------------------------------------------------------------------------------------------------------------------------------------------------------------------------------------------------------------------------------------------------------------------------------------------------------------------------------------------------------------------------------------------------------------------------------------------------------------------------------------------------------------------------------------------------------------------------------------------------------------------------------------------------------------------------------------------------ATGAAATTAGCCTATTGGTTGTATGCCGGCCCTGCTCATATCGGAACTCTTCGAGTAGCCAGTTCCTTCGAAAATGTGCATGCTATTATGCATGCTCCTCTGGGAGATGATTACTTTAATGTAATGCGTTCCATGCTGGAAAGAGAGAGGGATTTTACTCCCGTAACTGCTAGCATAGTAGATCGTCATGTATTAACACGCGGATCCCAAGAGAAAGTTGTTGATAATATTATTCAAAAAGAGAAAGAAGAACGTCCTGATTTGATTATATTAACACCTACCTGTACTTCTAGTATCTTACAGGAAGATCTACAAAACTTTGTGGATAGAGCATCTATTACTTCTGATTCTGATGTAATTCCCGCGGATGTGAATCATTATCGAGTCAATGAACTTCAGGCAGCGGATAGAACTTTGGAACAAGTGGTTCGATATTATTTGGGTAAGGCTCGTAGACAAGGAAAATTGGATCGATCTATAACAGATATACCTTCCGCAAATATTATCGGTATTTCTACGCTGGGCTTTCACAATCAACATGATTGTCGCGAATTAAAACGTTTATTACAGGATCTAGGTATTGAAATTAATCAAGTAATTCCCGAAGGGGGATTTGTAGAAGATCTTCAAAATTTACCAAAGGCTTGGTTTAATTTTGTTCCTTATCGTGAAATAGGCTTAATGACAGCAATATATTTGGAGAAAGAATTTGGAATGCCTTACATATCTACAACTCCTATGGGAGTTATAGATACGGCTGAGTTTATCCGACAAATACAAGGGCGTGTTAATAAATGGACTCCT---GCTTTTTCCAATAAAACA------GTTGATTATGAACATTATATTGATCAACAAACCAGATTTGTTTCTCAAGCCGCTTGGTTCTCAAGATCCATCGATTGCCAAAATTTTGTAGGAAAAAGGGCAGTTGTTTTTGGTGATGCAACTCATGCTGCTTCAATGACTAAGATACTTGCTCGAGAGATGGGGATTCGTGTGTGTTGTACGGGTACCTATTGCAAACACGACGCGGAATGGTTTAACGAACAAGTTTGGGGTCTCTGTGATGAAGTACTTATTACAGATGATCATATTGAAGTAGGGGATATGATTGCTCGTGTAGAACCATCCGCCATATTTGGTACTCAGATGGAACGTCATATTGGTAAACGTCTTGATATTCCTTGTGGAGTTATTTCTCCACCAGTTCATATCCAAAATTTCCCATTGGGATATCGGCCTTTTTTAGGTTATGAGGGTACTAATCAAATAGCCGATTTAGTTTATAACTCATATACTTTGGGCATGGAAGACCATCTTTTAGATATTTTTGGTGGTCATGACACTAAAGAAGTTATTACTAAATCATTATCCGCAGAAACG---GATTTGATTTGGAATTCCGAGAGTCAATTGGAATTAAGTAAAATTCCTGGCTTTGTTAGGGGCAAGATTAAAAGAAAGACTGAGAAGTTCGCAAGACAGAGTGGCATTACAAACATTACCGTCGAAGTAATGTATGCAGCTAAGGAAGCATTGAGT------AAAGTGGCAGTTCATGGGAAAGGTGGAATCGGTAAATCAACGACAAGTTGCAATATTCCAATTGCTTCAGCAAGACGTGGTAAACGAGTTTCACAAATTGGATGTGATCCTAAACATGATAGTACTTTTACCCTTACAGGATTTTTGATACCTACCATTATAGATACTTCACAATCCAAGGATTATCATTATGAAGATGTTTGGCCCGAAGACGTAATTTATAAAGGTTATGGGGGGGTTGATTGCGTGGAAGCGGGAGGACCACCCGCAGGAGCTGGGTGTGGAGGATATGCAGTAGGAGAGACTGTTAAATTGTTGAAGGAATTAAACGCTTCTTATGAATATGATATTATTTCGTTTGATGTATTAGGTGATGTAGTCTGTGGAGGTTTTGCTTCTCCATTAAATTATGCAGATTTTTGCATTATAATTACAGATAATGGATTTGACGCATTATTTGCAACTAATCGTATTGCTGCTTCTGTTGGGGAAAAGGCG------CGTACACACCCACTTCGCCCGGCGGGCTTGGTAGGAAATCGCACATCGGAAAGAGATCTTATTGATAAATATGTAGAAGCTTGTTCAATGCCCGTATTAGAAGTATTACCTCTCATTGAACATATCCGAGTATCTAGAGTGAGGGGTAAAACATTATTTGAAATGGTTGAATCTCAGCCCTCTCTTAACTATGTTTGTGATTTTTATTCAAATATAGCGGACCAAATATTATCTAAACCAGAAGGAATTGTACCGAAAGAAGTTTCCGATCGAGAATTATTTAGTTTACTTTCCGATTTTTATTCAAATCCTATCGGG---------AATAGGGAAGAGAAAAACGAT---------CGAGAGAATTCGCTTGATTCTATGATAATA------ATGTCAGTGAAAACATCTGAAACTCTCACTTTTGAATGCGAAACAGGTAACTATCATACTTTTTGTCCCATTAGCTGTGTAGCTTGGTTATATCAAAAAATTGAAGATAGTTTTTTTCTGGTGGTAGGTACAAAAACATGTGGTTATTTCCTGCAAAATGCCCTCGGAGTTATGATCTTCGCGGAACCCCGTTATGCCATGGCAGAATTGGAAGAAGGAGATATTTCAGCTCAATTAAATGATTATGAAGAGTTAAAAAGACTTTGTTCTCAAATAATAAAAAATAGAAATCCTAGTGTTATTATATGGATCGGTACTTGTACCACGGAAATAATAAAGATGGATTTGGAGGGCATGGCACCAGAACTGGAAAATGAAATCGGGATACCAGTTATAGTAGCGAGAGCAAATGGACTGGACTATGCCTTCACTCAGGGAGAAGATACTGTACTAGCTGCTATGGTACATCGTTGTGCCGAACGAGATTCCTATTTATTAGGTGATGAACGAAACCAAACCGTA---CAGAATCAAGCTTTACAA---------GAT------TCCTTTTTCTTTCCCGGGAATAAGGAAGAGACTCTC---GAACCTATTATGAATCCTAAGAAA---------AATCCTCCTTTAGTTCTCTTTGGATCCCTACCTTCGAGCGTTGCTTTTCAACTTGGTTTAGAATTGAAACGCCAATCTATTCAAATATCAGGTTGGTTACCTGCTCAGAAATATAATAATCTTCCATTATTAGGCGATGGGGTTTACGTTTGTGGTGTTAATCCATTTTTGAGTCGTACAGCAACAACTTTAATGCGACGTCGGAAATGCAGATTGATTGGAGCACCCTTTCCTATCGGTCCCGATGGAACACGTGCTTGGATTGAAAAGATTTGTTCTGTGTTTGACATTGAACCTCGAGGCTTAGGGGAAAGGGAGGAACAAGTGTGGGAAAGCTTGGAAGATTATCTCGATTTGGTACGCGGAAAATCCGTATTCTTTATGGGAGACAATCTTCTAGAAGTATCTCTAGCACGATTCCTAATTAGGTGTGGAATGATTGTTTATGAAATTGGTATTCCATATATGGATAAACGATACCAAGCTGCTGAATTAGCATTTTTACAGAATACGTGTGGGAACATGTGTGTTCCCGTGCCACGAATCGTAGAGAAACCAGATAATTATAATCAGATACAACGTATGCGTGAGTTACAACCTGACTTAGCCATTACTGGGATGGCTCACGCTAATCCATTGGAAGCAAGAAAAATTAATACCAAGTGGTCAGTCGAATTTACCTTTGCTCAAATTCATGGGTTCACCAATGCAAGAGATATTCTTGAACTTGTTACTCGTTCATTACGACGTAATAATGGTTTAGAAGATTTTGGTTGGACCAGCTTAGTGAAAAGGGAT------------------------------------------------------------------------------------------------------------------------------------------------------------------------------------------------------------------------------------------------------------------------------------------------------------------------------------------------------------------------------------------------------------------------------------------------------------------------------------------------------------------------------------------------------------------------------------------------------------------------------------------------------------------------------------------------------------------------------------------------------------------------------------------------------------------------------------------------------------------------------------------------------------------------------------------------------------------------------------------------------------------------------------------------------------------------------------------------------------------------------------------------------------------------------------------------------------------------------------------------------------------------------------------------------------------------------------------------------------------------------------------------------------------------------------------------------------------------------------------------------------------------------------------------------------------------------------------------------------------------------------------------------------------------------------------------------------------------------------------------------------------------------------------------GTGGTTAATACAGATATTGAGGAACAAGCTATCAATCTATTCCATAGATTAGGATTTCCAAGAGATTTATTCGGTTTTATATGGATTATCATCCCCATCATCACTCTCGTATTAGGAGTTACGATGGGAGTTCTAGTCATTATATGGCCTGAAAGAAAGATATCTGCAGGGATACAACAGCGTATTGGACCTGAATATACTGGCCCTTCGGGAATTATTCAAGCTCTGGCAGATGGAATAAAGCTACTATTGAAGGAAGATATTATTCCATCCAGGGGAGATTTATGGTTATTCAATATCGGACCGGCTGTGGTGATCATACCAGTTTTTCTAAGTTACTTAGTAATTCCTTTTGGCCACAACATTATTCTAGCTGATCTTGGTACAGGTGTTTTCTTTTGGATCGCTGTTTCAAGTATTGCTCTTCTCGGACCCCTCATGGCGGGATACGGATCAAATAATAAATATTCTTTCCCGGGTGGTCTTCGAGCCGCTGCTCAATCCATTAGTTATGAAATTCCTTTAGCTTTACGTGTGTCATCCATATCCCCACGTGTGATTCGTTGATCCCCAACCCCAGTTGTTGCTCTTCTTTCTGCTGCTTCGAAAGTAGCCGCTCTAGCTTTAGCTACTCGAATCTTCAATATTATTTTTTCCTTCTCATCGAATGAATGGCATTTCCTTTTAGAGATATTAGCTATTCTTAGTATGATATTAGGCAATTTGATTGCGATCACTCAAACGAGCATGAAACGCATGCTTGCATATTCTCCAATAAGTCAAATTGGATATCTTATGATTGGAATAATTGCTGGAAACTCAAAC---GGATATGCAAGCATGTTAACTTACACACTGTTTTATATCTTTATGAGTTTAGGAACTTTT---------GCTTGCATCATATTATTTGGTTCACGTACGGGAACAGATAACATTCGAGATTATGCCGGATTATATATAAAAGATCCTTTGCTAGCTCTTTCTTTCACTCCATGTTCATTACCTCTGGGAGGTTTTCCCCCGTCATCAGGTTTTTTCGGAAAACTTTATCCATTCTGGTGTGGATGGCAAGCAGGTTTATATTTATTAGTCTCGATAGGACCTTTTACGAGTGTTATTTCCATATATTATTATTCGAGAACCATTGGGTTGTTAATAACCGAACGGGACAAAGAAATAACTCCTTATGTA---------ACAAATTATAAAATCTCCACATCTTCCTTAATATCAAAAAGTTTTATTGAACTCGGTATGGTGTTATGTGCAGTAGCTTCTACCATATTGGGAGTAATAATGAATACCATTATTACTATTGCCCAGGATAATATTTCTTTAAGTCATTTAATTAATAGC------------ATGTTCTCAATCCCGAAATACAATTTTTTCTTGCTATTTTTACCAATAGCTAGCCTGATTCCCCTGGTAGCTTTTCCAATTTCCGGTGCTTTAGCACCTGTT---AGTAAAGGACCAGAAAAGTTTATTAGTTACGAATCAGGTATAGAACCTATGGGAGATGCTCGGATCCAATTCCAGATTCGTTATTATATGTTTGCTCCAGTTCCTGTTACTCCCGATGTTGAAACAGTTTTCCCTTATCCATGGGCTATGAGTTTTCGCGAATTGGGTATACCTGCTTTCATCGAAGCTTTAATTCCTGTTATTATTTCAATCGTTGGTTCGGTTTATGCACGGCGGAGAGGAGCATCGGAATGGTCT---------------------------------------------------------------------------------------------------------------------------------------------------------------------------------------------------------------------------------------------------------------------------------------------------------------------------------------------------------------------------------ATGTTAGCAATGTACGGCGGCCAGGTAGGATCATCCGCTCCTCAAGATACTTCACTTTCTTTTTTTATGTGGGAGCCGGAACTAATTCCTGTTCACTTACCTTTGTCCATGTGGGGGGGGAAAAGGCGTCTATACGCAGCCACAAAATTTATTTTGTACACT---GCAGGTGGTTCCATTTTTCTCCCAATAGGAGCTTTAACTATGAGTCTCTATGGA---TCTGATGAACCAACATTGGACTCTCAAAATTTAGCTAATAAATCCTATCCTATAGTATTAGAAATAGTCTTATACCTAAGCTTCCCCGTAGCTTATGCTGTGAAACTACCAATCTTTCCCTTACACACCTGGTTGCCAGATACTCATGGGGAAGCACATTATAGTACATGTATGCTTCCAGCTGGGATTCTCTTGAAAATGGGAGGATATGGACCAATTCGGATTAATATGGAATTATTGCCCCATGCCCATTCCATATTTTCCCCATGGTTAGTAATAGTGGGAGCAATTCAAATCGTTTATGCAGCTCCAATCCCTTTAAGTCAACGTAATTTAAAGAGAAGAATTGCTTATTCATCAGTATCTCATATGGGTTTCGTACCTATTGGTATTGGTTTCGTAACGGATATAGGCCTTAATGGAGCTATTCCACAGATGATTCCTCACGGATTAATTGGTGCTGCCCTTTTTTCTTCGGCAGGAACAAGTTATGATAGAATACGTACCCTTTTCATTGACCGAATGGGGGGAATAGCTGTTTCAATGCCTAAAACATTCACCATGTTTAGTAGCTTTCCAGTAGCATCTCTCGCATTACCGGGCATGAGTGGCTTCATATCAGAATTAATGGTTTCTTTGGGAATGGTTGGTAGTCGAAACTACTCCTTTACTTCAAAAATAATTATTACCGTAATAGAAGCAATTGGAATAATCTTAACCCCTATTTACTCGTTGCCCATGTTACGTCAAATGTTCTATGGATAT------AAGGTTTCTAATGCTCCG------ATTTCC------CACATCATGGATTCTGGACCACGAGAGATTCTCATTCTAATTCGCTTTTTGTTGCCTATAGTAGGCATTGGTTTTTATCCCGATCTGGTCTTACCCTTGTGGAACAGCAAGGTGGATTTTATTCTATCC------------------ATGCTTGAACATGCACTTATTCCAGGTGCTTTCCTATTCTGTATTGGCATTTACGGATTAATCACGAGTCGGAGTATGATCAGAGCACCTATGTGTCTCGAGTCAATTTTCAATGCAGTTAATATAAATCTTGTCACATTTTCCAATTTTTTGGACATTCAACAAGTAAAAGGAGAGATTTTTTCCATCTCCATTGTAGCTATTGCAGCTGCTGAAGCAGCTATTGGATTAGCCATTGTTCTAGCTATCTATCGCAACAGAAAATCAATTCGTATTGATCAATTCAATTTGTTAAAATGGATGAAACTAATATAT---CATGCTTGGATGGTGCCTTTATTTCCACTTATATCCTCCATTCTAATAGGATTGGGATTGTTTTTCTTTCCAAAGGCAACTAAAAATCTTCGTCGTATATATGCCATTATCAGCATTTCACTGCTAGGCACAGCTATGTTCATTCCTCCCCACCTTTCTTGGCAACAAATTAATGGTAATCCCATTTATCGATACTTATGGTCTTGGATTCACAATAAAAATGTTACTTTGGAAGTAGGTTATTTGATTGATCCACTCACTCCCATTATGTCAGTACCAATTACTACTATAGGAGTTATGGTTACGATTCACAGTGACAGTTATATGCCTCATGACCAAGGATATCTAAGGTTCTTCGCTTATCCCAGTCTCTCCAATGCCCCCATGCCAGGATTGGTTCTTAGTCCCAATCTAATACAAATTCATATCTTTCGGGAATTAGTAGGAATGTGCTCTTATTCATTAATAGGTTTTCGGTTCACTCGACCTAATGCAGCTAATGCTCGTCAAAAAGCTTCTATAACTAATCGTGTAGGAGATTCCGGATCATCATTGGGAATCTCAGGTTCCTATCGGATAACAGGCAGTTTTGAATTTGAAGATTTATCTGAATTATTCAATAAG---TTG------CTCGCCAATCATGAAGTTAGTTTATTTTTTGCTACCTTCTGTGCTCTCTCCCCATTCCCAGGTTCAGTAGCTAAATCCGCGCAATCTCCACTTCATGTATGGTTGCCTGATGCTATGGAAGGACCCACTCCTATTTCAGCCCCTATTCATGCTGCTACTATGGTAGCAGCGGGAATCTTTCTCGTGGCTCGAATGTTCCCGCTCTTCAAAGCTTTACCCCTTATGATGAGCCTAATCTCTCGGATAGGTGGAATAACAGCCCTATTAGGAGCCACAATAGCTCTTGCTCAAAAAGATCTTAAAAGAGTCTTAGCTTATTCTACAATGTCCCAATTAGGTTACATTATGTTAGCCCCAGGTATAGGTTCTTATCGAGCTGCTCTGTTCCATCTTATTACGCATGCTTATTCTAAGGCTCTATCATTTCCTGGATCCGGATCGGTCATTCATTCTATGGAACCTATTGTTGGATATTGTCCCGATAAAAGCCAAAATATGGCTTTTATGGGTGGCTTGAGAAAATACATGCCAATTACAGGAACCACTTTTCTTCTAGGCACACTCTCTCCTTGCGGTATTCCACCTTTTGCTTGTTTTCGGTCCAAAGATGAGATTCTTGCCGATAGTCGGTTATACTTTCCCATTCTCGGGTGGATGGCTTGGTTTATAGCAGGACTAACTGGATTCTATATGTTCCGTATGTATTTCCCCACTCCCGAAGGAGATTTTCGTGCCAACCCATTC------------AACAAACATTCTATTTCTCCTTCT------GTTTCTATATGGGAGGAAAATCAAACTAGAAAATCTTGTAAGGGA---------ATGGATTTTGCGTTGTCATTCGTACAAAATAAAAAGGGTTCG------AAAGAATTAGAATTATTTAATCCTCTAGAG---AATATTGAAGAATCTGGTGAGAAAGAGATGGAGAATCCTGTTTCG---------------------ACTCATTATTCTCAG---------AAA------GAATATCCTTTATATCCCAAGGAATCGAATAATATAATGTTATTCCCCTTACTCGTGCCAACAATACCCACTTTGTTCGTTGGATTTATAGGAGTT---CCTTTTTCTAAAGAAAAA------ATGGGTTTTGATTTATTATCCTATTGGCTGGATCCATCATTGAGT------------TATTCTCATAAAATGGATTCT------------GAAGAATTCTGGATAAATGCAACTACTTCGGTTGGTACAGCATTTTTGGGAATATTTATTGCTCTTATTCTTTACGGACCTCTCTTT------------------------------------------CTCTCGCGGAACCTACAAGAA---------------GAAACGGATCCTCAATCAGAAGGAATTTTAGGTTATTTTCCAAGTTCCTTATACAATTGGTCGTATTCTCGAGGTTATATAGATGGATATTATAATACGGTATTTGTTTGA---------------------------------------------------------------------------------------------------------------------------------------------------------------------------------------------------------------------------AACATGATCAATTTACCTGAACCAATTCATGAGGCTATTTTTGTCTCCTTAGAGTCAGGTCCCATATTAGGAGGTCCAGGAGTAGTATCGCTCACAAATATAGTTTATTCCGCTCCTCTTTCAGGATCAGTTTTCGCTTGTATATCCCCTCCATATCTTTTACTGAATGCGGACTTTGTAGCTGCTGTGCAAATCTCGATTCATGTAGGAGCCGTAAATGTTTCAATTGTATCTGCTGTTACGTCAACGAATGAGCCACAATCT------TTCCATCTTTCTACATACCGGACTGCAGGAGATGGAATTACTTTAGCACTTTGCATAAGTCTTTTTTTTCTACCGATCATTATGATCCTAGATACATCATGGTCTAGAGTATCCTTAATTGTATTACCGGGTGGGATCGTG---GAAGAACCTTTAACAGATGACGTTCAACGTATTGGATCCCATTTATTAACCGATTCTTTGCTTCCATTTGAACTTCTTTCTATAGTTCTTTTGGTTGCTCTAGTAGGAGCTATTACTACGGCTCGCCGAGGAAAAATGTTTGAACTGGAGGAGAGTGAGGTGTTATAG---------------------------------------------------------------------------------------------------------------------------------------------------------------------------------------------------------------------------------------------------------------------------------------------------------------------------------------------------------------------------------------------------------------------------------------------------------ATGATATATGATTTATTCGAAGCCGCAACTGGTATGCGAATGATGCATAATTATTTTCGTATCGGGGGAGTAGCCGCAGATCTACCTTACGGTTGGGTAGACAAATGTTTAGACTTTTGTGATTATTTCCTACCGAAGGTGGATGAATATGAAAGACTTATTACACGAAATCCTATCTTTTTGAAGCGAGTTGAGGGAGTAGGTATTATTGGTAGAGAAGAAGCCATAAATTGGGGTTTATCAGGGCCTATGCCACGAGCTTCAGGAGTAAAATGGGATGTTCGTAAAGTTGATCATCATGAATGTTACGATGAGTTGGATTGGCAAATTCAATGGCAAAAAGATGGAGATTCATTAGCTCGTTATTTGGTACGAATCGGAGAAATGAGAGAATCCGTGAAAATAATCAAACAAGCTTTGGAAGTTATTCCAGGGGGGCCTTTTGAAAATTTGGAAGCTCGACGGCTT---GATCAAGTAAATAAATCAAATTGGAATGATTTTGATTATCGGTTCATTGGTAAAAAGCCCTCTCCCACTTTCAAGTTACCCAAAAATGAGCTTTATTTTAGAATTGAAGCTCCTAAAGGAGAATTAGGTATCTCTTTCATGGGAGACGATTCTTTCTTTCCTTGGAGATTCAAAATTCGCCCACCCGGTTTCCTCAATTTACAAATTCTTCCTCAACTTTTAAAAGGAGTGAAATTGGCAGATATTATGACAATTCTAGGTAGTATAGATATTATCACGGGAGAGGTTGATCGT---ATGTTTTCCATGGTGAATGGACTCCGGGATTATAGTCAACAAGCAATTCAAGCTGCGAGGTATATCGGTCGAGGTTTTATGGTGACCTTGGATCACATGAATCGTTTACCTATGACCATTCAATATCCCTACGAAAAATTGATTCCATCAGAGCGATTTCGTGGACGTATTCACTTTGAATTTGATAAATGTATTGCTTGTGAAGTATGCGTTCGTGTATGTCCAATTAATCTACCTGTTGTTGATTGGGAATTGAAAAGGAACATGAAAAAGAAACAATTGAAAAGTTACAGTATTGATTTTGGAGTTTGTATATTTTGCGGAAACTGTGTCGAATATTGTCCCACGAACTGTTTGTCAATGACTGAAGAATATGAACTTTCGACCTATGATCGTCATGAATTAAATTATGATCAGATTGCTTTAGGACGTTTGCCCATATCAGTGATCAAAGATTCTACAATTCAAGCTATTCCAAGTTTAAATTATTTATCTAAGGGAGTTATGGAAGGACATCTCGATTCAAGAGATGTAACTGAT---------------------------------------------------------------------------------------------------------------------------------------------------------------------------------------------------------------------------------------------------------------------------------------------------------------------------------------------------------------------------------------------------------------------------------------------------------------------------------------------------------------------------------------------------------------------------------------------------------------------------------------------------------------------ATGGTCTTAAACTACAAATATTTTAGCTGT------GAAAATAAGATT---GATAATTTTATAAAGCCAGTGATA---AATTCAATAGATTCATCTTTACTTGATCGGACAACTCCAAATTCGATTGTCTTAACTACTTTTAATGATCTTCCGAATCGGGCTAGGCTTTCCAGTTTATGGCCACTTCCCTATGGTACCAGTTGTTGTTTTATCGAATCCGCCCCGTTAATTGGTTCACGATTTGATTCCGATCGCTATGGTCTGGTGCCAAGATCCAGTCCCAGACAAGCTGACCTCATAATAACGGCTGGCACCGTGACCATGAAAATGGCTCCTTCTTTAGTAAGGTTGTATGAACAAATGCCCGAGCCCAAATATGTAATTGCTATGGGAGCATGTACCATTACGGGAGGTATGTCCAGTACAGATTCTTACAGCACTGTTCGCGGAGTAGATAAATTAATTCCCGTAGATGTTTATTTACCGGGTTGCCCACCAAAACCAGAGGCTATTATAGATGCTATAGTGAAACTTCGTAAAAGGATAGCTCGGGAAACGCATGAATATGAAACTAAGCTTGAACAAGGAAATAGATTCTTTACTTCAGATCATCAGTTTGAATTTATATCCAATATTCGTACTGGGGAATATAATCAACGGTTACTT------CGTCAGTTTCCCGAAACTCAATTGGACCCTTTTTCAGAA---------ATACCTCCC---GAAACAACT------------------------------------------------------------------------------------------------GAGGAACAAGCTATCAATCTATTCCATAGATTAGGATTTCCAAGAGATTTATTCGGTTTTATATGGATTATCATCCCCATCATCACTCTCGTATTAGGAGTTACGATGGGAGTTCTAGTCATTATATGGCCTGAAAGAAAGATATCTGCAGGGATACAACAGCGTATTGGACCTGAATATACTGGCCCTTCGGGAATTATTCAAGCTCTGGCAGATGGAATAAAGCTACTATTGAAGGAAGATATTATTCCATCCAGGGGAGATTTATGGTTATTCAATATCGGACCGGCTGTGGTGATCATACCAGTTTTTCTAAGTTACTTAGTAATTCCTTTTGGCCACAACATTATTCTAGCTGATCTTGGTACAGGTGTTTTCTTTTGGATCGCTGTTTCAAGTATTGCTCTTCTCGGACCCCTCATGGCGGGATACGGATCAAATAATAAATATTCTTTCCCGGGTGGTCTTCGAGCCGCTGCTCAATCCATTAGTTATGAAATTCCTTTAGCTTTACGTGTGTCATCCATATCCCCACGTGTGATTCGTATGCAGAAAAAAATTACTTATGATTGGATGATAAAGTTGGTGACTCGATCGATTCCGATCTTGATCATA------ATGACTACAATAGCTTGGCCATCTATCCCGGAAGCATATCCAATTTTTGCACAGCAAAGTTACGAGAACCCTCGAGAGGCAACTGGACGTATTGTATGTGCCAATTGTTACTTAGCTGAAAAACCTGTGGATATCGAAGTTCCACAATCTGTACTCCCGGATACCGTATTTGAGGCA------GTTGTTAAAATCCCTTATGATACGCAAATAAAACAAGTACTTGCTAATGGTAAGAAAGGGGCTTTGAACGTGGGAGCTGTTCTTATCTTACCTGAAGGATTTGAATTAGCTCCTCCGGATCGTATTCCCCCCGAGATTAAAGAAAAAATGGGTAATCTTTATTTTCAGACTTATCGTCCTGATAGAAAAAACATTCTGGTAATAGGTCCTGTTCCGGGTGGAAAATACAGTGAGATTGTGTTTCCCATTCTTTCACCAGACCCTGCTACTAATAAAGAAGCTTATTTTTTGAAATATCCTATATATGTGGGTGGCAATAGGGGAAGAGGACAAATTTATCCCGATGGGAGCAAAAGCAACAATACGGTTTATAATGCTTCAGCCACGGGTAAGGTAAGCAAAATATTACGTAGAGAG---AAAGGTGGGTATGAAATAACGATTGAAAATACATTGGACGGCCGTCCGGTGGTTGATATTGTACCCCCAGGACCAGAACTCATTATTTCGGAAGGTGAATTAATTAAGATTGATCAACCATTAACTAATAATCCTAATGTAGGTGGTTTTGGTCAGGGAGATGCGGAAATAGTACTTCAGGATCCGTTACGTGCTCAAGGTCTTTTGTTATTCCTCGCATCGGTTGTTTTAGCACAGATATTCCTAGTACTCAAAAAGAAACAATTTGAAAAAGTCCAATTAGCTGAAATGAATTTT---------CTCAATAAAGTATATGATTGGTTTGAGGAGCGTCTTGAGATTCAGGCGATTGCGGATGATATTACTAGTAAATATGTTCCTCCCCATGTCAATACATTTTATTGTCTAGGGGGAATTACCCTGACTTGCTTCTTAGTACAAGTAGCCACTGGTTTTGCTATGACTTTCCACTATCGCCCGACCGTTACAGAAGCTTTTAGCTCTGTTCAATATATAATGACTGAAGTCAACTTTGGTTGGTCAATTCGATCAGTCCATCGATGGTCGGCAAGTATGATGGTTCCAATGATGATTTTGCACGTATTTCGCGTTTATCTCACGGGGGGATTCAAGAAACCTCGTGAATTAACTTGGGTTACAGGTGTAATTTTAGCCGTATTAACCGTATCTTTTGGCGTAACTGGTTATTCTCTGCCCTGGGATCAAATTGGTTATTGGGCTGTCAAGATTGTAACTGGTGTACCTGAAGCTATTCCTGCAATAGGATCTCCCTTGGTAGAGTTATTACGCGGGAGTGCCAGTGTAGGTCAATCCACATTGACTCGTTTTTATAGTTTACACACTTTTGTATTACCTCTTCTTACTGCTGTATCTATGCCGATGCACTTTCCAATGATTCGTAAGCAAGGTATCTCAGGTCCTTTAATGTCCGATTCTATGGGAAGAAGAATAGATCCAAATTTGCCTATCCCGATAACAAAAAAACCTGATTTAAGTGATCCTGTATTGAGAGCTAAATTGGCTAAAGGTATGGGACATAATTATTATGGAGAACCCGCTTGGCCTAACGATCTTTTATATATTTTTCCGGTAGTGATCTTAGGTACCATTGCATGTACTGTAGGTTCAGCAGTCCCAGAACCCTCAATGATCGGTGAACCTGCAAATCCATTTGCAACCCCCTTGGAAATATTGCCTGAATGGTATTTCTTTCCGGTATTTCAGATACTCCGTACAGTGCCTAATAAATTATTGGGCGTTCTTTTAATGGCCGCAGTACCCGCAGGATCATCGACAGTACCCTTTCCAGAAAATGTTAATAAATTTCAGAATCCATTTCGTCGTCCGGTAGCTACAACAGTTTTTCCAATTGGTACTGCAGTAGCTCTTTGGTTGGGTATTGGGGCAGCTTTACCCATTGATAAATCTCTAACCTTAGGTCTTTTCCAAGATCAA------TCA------------------------------------------------------ATGACTATCCGTTCACCGGAACCAGAA---------GTCAAAATTACGGTAGAAAGGGATCCTATAAAAACCTCTTTTGAGAAATGGGCTAAACCTGGGCATTTCTTAAAGACTCTGGCTAAG---GGCCCTAATACTACCACTTGGATTTGGAACCTACATGCCGATGCTCATGATTTTGACAGTCATACCAATGATTTGGAAGATATTTCTCGCAAAGTCTTTAGTGCTCACTTTGGGCAATTAGCCATCATTCTCGTTTGGCTAAGCGGTATGTACTTCCATGGGGCTCGTTTCTCCAATTATGAAGCGTGGCTTAGTGATCCTACTCACATTAAACCTAGTGCTCAGGTTGTTTGGCCAATAGTGGGTCAGGAGATTCTAAATGGAGATGTAGGTGGAGGTTTTCGGGGAATACAAATAACCTCTGGCTTTTTCCAAATTTGGCGAGCCTCTGGAATAACTAGTGAATTACAACTGTACTCTACTGCAATAGGTGGATTGGTTCTCGCAGCGTTAATGCTCTTTGCTGGTTGGTTTCACTACCACAAAGCTGCTCCCAAATTGACCTGGTTCCAAGATGTAGAATCTATGTTGAATCATCATCTGGCAGGACTCTTAGGATTAGGTTCTCTATCCTGGGCAGGACACCAAGTACACGTCTCTCTACCTATTAACCAACTTTTAGACGCTGGAGTAGATGCTAAAGAAATCCCTCTTCCTCATGAATTCATTCTAAATCGTGATCTTTTAGCTCAACTTTATCCAAGTTTCGCTAAAGGGCTAACCCCATTCTTTACCCTAAATTGGTCAGAATATTCGGATTTTTTAACTTTTCGTGGAGGACTAAATCCAATAACGGGGGGGTTGTGGCTGACCGATACTGCCCATCATCATTTAGCTATTGCAGTTGTTTTTCTTATAGCCGGTCATATGTATAGAACTAATTGGGCCATTGGTCATAGCCTGGAGCAGATTCTAGAAGCTCATAAAGGTCCATTTACAGGTGAAGGGCATAAGGGCCTTTATGATATTCTAACCACCTCATGGCATGCTCAATTGGCTCTCAACCTAGCTATGCTAGGTTCTTTAACAATTGTGGTAGCTCATCACATGTATTCCATGCCTCCTTATCCATACTTGGCTACTGACTATGGTACTCAACTTTCTTTGTTCACACATCACATGTGGATTGGTGGATTTCTCATAGTTGGAGCTGCTGCACATGCAGCCATCTTCATGGTAAGGGACTACGATCCAACCACTCAATACAACAATTTATTAGATCGTGTTCTTAGACACCGCGATGCAATAGTATCACATCTCAACTGGGCATGTATCTTCCTAGGGTTCCACAGCTTCGGCTTATATATCCATAATGACACCATGAGTGCTTTAGGACGTCCCCAAGACATGTTCTCAGATACTGCTATACAATTACAACCTGTATTTGCCCAATGGGTACAAAATACCCATGCTCTAGCACCTAGTTTAACGGCTCCCAATTCAGCAGCAAGCACCAGCTTAACCTGGGGAGGTGGCGACTTAGTAGCAGTGGGTGGCAAGGTGGCTTTGTTACCAATTCCGTTAGGAACCGCAGACTTTTTGGTACATCACATTCATGCATTTACTATCCATGTAACTGTATTGATCCTACTTAAAGGTGTTTTATTTGCTCGCAGTTCTCGTTTAATACCCGATAAAGCTAATCTTGGTTTTCGTTTTCCCTGCGATGGACCCGGAAGGGGAGGAACGTGTCAAGTATCTGCTTGGGATCATGTTTTCCTAGGTTTATTTTGGATGTATAACTCAATCTCAGTGGTAATATTTCACTTTAGCTGGAAAATGCAATCTGATGTTTGGGGTAGTATAAGTGACCAAGGGATAGTGACTCATATTACAGGAGGAAACTTTGCACAAAGTTCAATTACCATTAATGGATGGCTTCGCGACTTTTTATGGGCACAGGCCTCTCAAGTAATCCAATCCTATGGTTCCTCGTCATCTGCATATGGTCTTCTATTCTTGGGTGCTCACTTTGTCTGGGCTTTCAGTCTAATGTTCTTATTTAGTGGTCGTGGATACTGGCAAGAACTCATCGAATCTATCGTTTGGGCTCACAACAAATTAAAAGTTGCTCCTGCTATCCAGCCTAGAGCCTTAAGCATTGTACAAGGCCGTGCTGTGGGGGTAGCTCATTACCTCCTGGGTGGAATTGCCACGACATGGGCATTCTTCCTAGCAAGAATCATTGCAGTAGGA---GCATCAAGATTTCCGAAATTCAGCCGGGGCCTATCCCAAGACCCAACTACTCGTCGTATTTGGTTCGGTATTGCTACCGCACATGACTTCGAGAGCCATGATGATATTACTGAAGAGCGTCTTTACCAAAAAATTTTTGCTTCTCACTTTGGTCAGTTAGCAATAATCTTCTTGTGGACCTCCGGTAATTTATTCCATGTAGCTTGGCAAGGTAATTTCGAAGCATGGGTACAAGATCCTTTACATACAAGACCTATTGCTCATACAATATGGGACCCTCATTTCGGTCAACCAGCTGTAGAAGCGTTTACTCGAGGAGGGGCTCCAGGCTCAGTCAATATTGCTTATTCCGGCGTTTATCAATGGTGGTACACGATTGGCTTGCGTACTAATCAGGATCTTTATACTGGAGCTCCCTTTTTGCTAATTCTCTCTGCTCTTTCTTTGATAGCGGGTTGGTTGCATTTACAACCTAAATGGAAACCAAGTGTCTCGTGGTTCAAAAATGCTGAATCTCGTCTCAATCATCATTTGTCAGGACTCTTTGGAGTAAGTTCTTTGGCTTGGACGGGGCATCTAGTTCATGTTGCCATTCCCGAATCAAGAGGTGAGCACGTAAGATGGGATAATTTACTGACCGCATTACCACACCCTCAAGGTTTAGGGCCTCTCTTCGTGGGGCAGTGGAGCGTTTATGCTCAAAATGCTGATTCTAGTAGTCATTTATTTGGTACTTCCCAAGGAGCAGGTACTGCTATTCTAACCTTCCTTGGAGGATTTCATCCGCAAACTCAAAGTTTATGGTTGACTGATATTGCTCATCATCATTTAGCTATTGCCTTTGTTTTCCTCGTAGCCGGTCATATGTACAGAACTAACTTTGGAGTTGGACATAGTATAAAGGAGATTCTAGAAGTACATACTCCTCCGAGAGGCCGATTGGGACGTGGACATAAGGGCCTTTACGACACAATCAATAATTCTCTCCACTTTCAATTAGGTCTTGCTTTAGCTTCTCTGGGAGTTATTACTTCTTTAGTGGCTCAACATATGTATTCCTTACCTGCTTATGCATTCATAGCACAAGACTTCACTACTCAAGCTGCATTATATACTCATCATCAGTACATTGCTGGGTTTATTATGACGGGTGCGTTTGCTCATGGAGCCATATTCTTTATTAGGGATTACAATCCGGAACAGAATAAGGGTAATGTATTGGCGAGAATGTTGGAACATAAAGAAGCTATCATATCTCATCTAAGTTGGGCTAGTTTATTCCTGGGTTTTCATACCTTGGGACTCTATGTCCATAACGATGTTATGCTTGCTTTTGGTACTCCGGAGAAACAAATCTTGATTGAACCCGTATTCGCTCAATGGATCCAATCCACTCATGGCAAAGCTTTATATGGTTTTGATGTACTCCTATCCTCGGCAAATAGTCCAGCGTTTAATGCTGGTCAAAGCATTTGGTTACCCGGTTGGTTGGATGCTATTAATAATAATAGTAACTCGCTATTTCTAACCATAGGTCCCGGAGATTTTTTGGTTCATCATGCCATTGCTTTGGGTTTACACACAACCACGTTGATCCTAGTAAAAGGTGCTTTAGATGCACGTGGCTCCAAGCTAATGCCAGACAAAAAAGAATTTGGTTATAGTTTTCCATGCGATGGTCCGGGACGAGGTGGGACTTGTGATATTTCAGCTTGGGATGCTTTTTATTTGGCAGTCTTTTGGATGTTAAATACTATTGGATGGGTTACATTCTATTGGCATTGGAAGCATATTACCTTATGGCAGGGAAATGTAGCTCAATTCAACGAATCTTCTACTTATTTAATGGGATGGTTAAGAGATTACTTGTGGTTAAATTCCTCGCAACTTATTAATGGATACAATCCATTTGGTATGAACAGTTTATCCGTTTGGGCATGGATGTTCCTATTTGGGCATCTCGTTTGGGCTACTGGATTCATGTTTCTTATCTCTTGGCGTGGATACTGGCAGGAACTTATTGAGACTCTAGCATGGGCTCATGAACGTACACCTCTAGCTAATTTGGTGCGCTGGAGGGATAAGCCAGTGGCTCTTTCTATTGTTCAAGCAAGATTAGTTGGATTAGCTCATTTTTCTGTGGGTTATATATTT------------------ACTTATGCGGCTTTCCTAATTGCTTCTACATCAGGCAAATTTGGCATGACCGCAATTATAGAGAGACGCGAAAACGCGAGCCTATGGGGTCGCTTCTGCAATTGGATTACCAGCACTGAAAACCGCCTTTACATTGGATGGTTTGGTGTATTGATGATTCCTACCCTACTAACTGCAACTTCTGTATTCATCATTGCTTTTATCGCAGCTCCTCCAGTGGATATTGACGGTATCCGTGAGCCCGTTTCCGGTTCTCTCCTTTACGGAAACAATATCATCTCTGGTGCCATCATCCCAACTTCTGCAGCTATCGGTTTACACTTCTACCCTATCTGGGAAGCAGCTTCCGTTGATGAATGGCTATACAATGGTGGTCCCTACGAACTAATCGTTCTTCACTTCCTACTTGGTGTAGCTTGCTACATGGGTCGTGAATGGGAACTCAGCTTCCGTCTGGGTATGCGTCCCTGGATTGCTGTTGCATATTCAGCTCCCGTTGCAGCTGCTACCGCTGTTTTTTTAATTTACCCCATCGGTCAGGGAAGCTTCTCCGATGGTATGCCTCTGGGAATCTCTGGTACCTTCAACTTCATGATTGTGTTCCAAGCTGAACACAACATCCTTATGCATCCATTTCATATGTTGGGTGTAGCTGGTGTATTCGGTGGCTCTTTATTCAGTGCTATGCATGGTTCTCTAGTAACTTCAAGTTTGATCCGAGAAACCACGGAGAATGAATCTGCTAATGCAGGTTATAAGTTTGGTCAAGAGGAAGAAACCTATAACATCGTAGCTGCTCACGGTTACTTTGGCCGGTTGATCTTCCAATACGCTAGCTTTAACAACTCCCGTTCTCTACACTTCTTCTTGGCTGCTTGGCCTGTAGTAGGTATTTGGTTCACCGCGTTGGGCATCAGCACCATGGCTTTCAACCTAAATGGTTTCAACTTCAACCAATCTGTAGTTGACAGCCAAGGTCGTGTAATCAATACCTGGGCTGACATTATCAACCGTGCCAACCTTGGTATGGAAGTTATGCACGAACGTAACGCTCACAACTTCCCTCTAGATTTA---GCTTCTGTTGAAGCTCCTTCCGCAAACGGTATGGGTCCGCCTTGGTACCGTGTCCATACCGTTGTATCAAATGATCCTGGCCGTTCAATTGCTGTACATATAATGCACACAGCGTTAGTTTCTGGTTGGGCTGGTTCAATGGCTTTGTATGAGTTAGCAGTTTTTGATCCATCCGATCCTGTTCTTGATCCCATGTGGAGACAGGGCATGTTCGTTATCCCTTTCATGACTCGTTTAGGAATAACGAAGTCATGGGGTGGTTGGAGTATCACCGGAGAAACTGTAACTAATGCAGGTGTTTGGAGTTATGAAGGCGTGGCTGCTGCGCATATTGTGTTATCTGGCTTGTTATTCTTATCAGCTATTTGGCATTGGGTATATTGGGATCTAGAAATATTTACTGACGAACGTACGGGAGCACTTACTATAGATTTGCCTAAGGTCTTCGGAGTTCATTTATTCCTTTCAGGAGTACTTTGTTTCGGATTCGGAGCATTTCACGTAACAGGTTTGTTCGGTCCCGGAATATGGGTGTCTGATCCCTATGGGTTGACTGGAGAAGCACAACCTGTAGTTCCAGTGTGGGGAGCCGAAGGGTTCGACCCCTTCGTTCCAGGAGGAATAGCTTCTCATCATATTGCAGCAGGTATTCTAGGTATATTAGCAGGTCTATTCTACCTTAGTGTTCGTCCTCCCCAACGATTATACAAAGGATTACGTATGGGGAATGTTGAAACTGTTTTATCCAGCAGTATTGCTGCCGTGTTTTTTGCAGCCTTTGTTGCTGCCGGAACCATGTGGTATGGCTCCGCGACCACTCCAATAGAATTATTCGGTCCTACTCGTTATCAATGGGATCAAGGATTCTTTCAACAAGAGATAGATCGGAGGGTTCGATCCAGCAGGGCCGAAAATCTTAGTTTATCAGAAGCTTGGTCCAAAATTCCAGAAAAATTAGCTTTTTATGATTATATTGGTAATAATCCAGCGAAAGGGGGATTATTCAGAGCGGGTGCGATGGACAATGGGGATGGAATAGCTGTTGGTTGGTTAGGTCACGCTGTCTTCAGGGATAAAGAAGGACATGAGCTTTTCGTACGTCGTATGCCTACTTTCTTCGAAACCTTTCCAGTAGTTTTGGTGGATGGGGAGGGAATTGCGAGAGCCGATGTTCCCTTCAGGAGGGCAGAATCAAAGTATAGCATTGAACAAGTAGGTGTAACTGTTGAGTTTTACGGTGGTGAACTCGATGGGGTTAGTTTTAGTGATCCCGCTACAGTGAAAAAATATGCTAGACGTGCTCAATTAGGTGAGATTTCTGAATTTGATCGTGCTACTCTAAAGTCTGATGGTGTTTTTCGTAGTAGTCCAAGAGGTTGGTTTACTTTCGGTCACGCTACATTTGCTCTTCTTTTCTTCTTCGGACATATTTGGCATGGTGCTAGAACCTTGTTCAGAGATGTTTTTGCTGGTATTGATCCTGATTTAGATGCTCAAGTTGAATTCGGAGCATTCCAAAAACTAGGAGATCCAACTACCAAAAGACAAGTAGTA---AGGGTATTCGTGCTTGGATGGCGGCCCAGGATCAGCCTCATGAAAACCTTGTATTCCCCGAGGAGGTTTTACCCCGTGGAAACGCTCTTTAATGGAACCTTGGCTTTAGGTGGTCGTGATCAAGAAACCACTGGCTTTGCTTGGTGGGCCGGTAATGCCCGACTTATAAACTTATCTGGTAAATTACTTGGTGCCCACGTGGCTCATGCCGGATTGATTGTGTTCTGGGCTGGAGCGATGAACTTATTTGAAGTAGCTCATTTCGTACCGGAAAAGCCTATGTATGAACAAGGTTTAATTCTACTTCCCCATCTGGCTACTTTGGGATGGGGAGTAGGTCCTGGCGGAGAAGTTGTAGATACCTTCCCATACTTCGTATCCGGAGTACTTCACTTAATCTCTTCCGCAGTTTTAGGTTTTGGGGGTGTTTATCACGCACTTATCGGACCCGAAACTTTAGAAGAATCCTTTCCATTTTTCGGTTATGTATGGAAAGATAAGAACAAAATGACCACTATTTTAGGTATTCACCTAATCTTGCTAGGTGTTGGTGCTCTCCTTCTAGCGTTCAAAGCCTTGTATTTTGGGGGCGTATATGATACTTGGGCTCCCGGTGGTGGAGATGTAAGGAAAATAACAAATCTTACCCTTAGTCCAAGTGTTATATTCGGTTATTTACTCAAATCACCTTTCGGTGGAGAAGGTTGGATTGTTAGTGTAGACAATTTGGAAGATATAATTGGGGGACATGTTTGGTTAGGTTCCATTTGTATTTTCGGTGGAATCTGGCACATTCTAACCAAACCTTTTGCATGGGCTCGTCGTGCTTTCGTATGGTCTGGAGAAGCTTACTTATCTTATAGTTTAGGGGCTCTTTCCGTCTTTGGTTTCATCGCTTGTTGCTTCGTTTGGTTTAACAATACAGCTTATCCTAGCGAATTTTATGGTCCTACTGGTCCAGAGGCCTCTCAAGCTCAAGCTTTTACCTTTCTGGTTAGAGACCAACGCCTTGGAGCTAACGTAGGTTCTGCTCAAGGACCCACTGGTTTAGGTAAATACCTTATGCGTTCCCCCACTGGAGAGATTATTTTTGGGGGAGAAACGATGCGCTTCTGGGATCTTCGTGCTCCATGGTTGGAACCCCTAAGGGGTCCTAATGGTTTGGATTTAAATAAGTTGGAAAAAGACATACAGCCTTGGCAGGAACGACGCTCGGCGGAATATATGACTCATGCCCCTTTAGGTTCTTTGAATTCCGTAGGTGGAGTAGCTACTGAGATTAATGCAGTGAACTATGTTTCTCCTCGGAGTTGGTTAGCTACCTCCCATTTTGTTCTAGGATTCTTTTTCTTTGTAGGTCATTTATGGCATGCAGGAAGAGCTCGTGCAGCTGCAGCCGGATTTGAGAAAGGAATTGACCGTGATTCCGAACCTGTCCTTTCTATGACACCCCTTAACATGACTATAGCCATTGGAAAGTTTTCCAAAGAGCAAAAAGGTTTATTTGATAACATGGACGACTGGCTAAGGAGAGATCGTTTTGTATTCGTGGGTTGGTCTGGTCTATTGCTTTTTCCCTGTGCCTATTTTTCTCTGGGTGGATGGTTTACGGGTACAACCTTTGTAACCTCATGGTATACTCACGGATTGGCTAGTTCTTATTTGGAAGGTTGTAACTTTCTGACTGCCGCAGTCTCTACTCCTGCTGATAGTTTAGCACACTCTTTGCTGCTATTATGGGGTCCTGAAGCACAGGGAGACTTTACTCGTTGGTGCCAATTGGGTGGTTTATGGACCTTCGTTGCTCTACACGGTGCCTTTGCTTTAATAGGTTTCATGTTGCGTCAATTTGAACTTGCTCGATCTGTACAATTGCGTCCCTACAACGCAATTGCATTCTCTGGTCCGATTGCTGTTTTTGTTTCTGTATTCCTGATCTATCCATTGGGCCAGTCTGGTTGGTTCTTCGCACCCAGCTTCGGTGTAGCAGCTATCTTCCGATTTATCCTTTTTTTCCAGGGTTTCCACAATTGGACTTTAAACCCATTTCATATGATGGGAGTCGCTGGAGTATTGGGTGCTGCTCTTCTATGTGCTATTCACGGTGCTACTGTGGAAAATACTCTATTCGAGGATGGTGATGGTGCAAATACATTCCGTGCTTTTAACCCAACTCAATCTGAAGAGACTTATTCCATGGTTACCGCTAATCGTTTCTGGTCCCAAATTTTCGGTGTTGCTTTCTCCAACAAACGTTGGTTACATTTCTTCATGTTATTCGTACCCGTAACTGGTTTATGGATGAGTGCTATCGGAGTAGTTGGTCTAGCCTTGAATCTGCGGGCATATGACTTTGTCTCTCAGGAGATCCGTGCAGCAGAAGATCCTGAGTTTGAAACTTTCTACACCAAAAATATTCTTTTGAACGAGGGTATTCGTGCTTGGATGGCGGCCCAGGATCAGCCTCATGAAAACCTTGTATTCCCCGAGGAGGTTTTACCCCGTGGAAACGCTCTT------------------------------------------------------------------------------------------------------------------------------------------------------------------------------------------------------------------------------------------------------------------------------------------------------------------------------------------------------------------------------------------------------------------------------------------------------------------------------------------------------------------------------------------------------------------------------------------------------------------------------------------------------------------------------------------------------------------------------------------------------------------------------------------------------------------------------------------------------------TCACCACAAACGGAGACTAAAGCAAGTGTTGGATTCAAAGCTGGCGTTAAAGATTACAGATTAAATTATTATACTCCTGATTATAAGACCAAAGACACCGATATTCTGGCAGCATTCCGAATGACTCCCCAACCCGGAGTACCACCTGAGGAAGCAGGAGCCGCAGTAGCTGCTGAATCTTCCACCGGTACATGGACCACTGTCTGGACCGATGGACTTACTAGCCTTGATCGTTACAAAGGTCGATGCTATGACATCGAACCCGTTGCTGGAGAAGAAAATCAATATATTGCCTATGTAGCTTATCCTTTGGATCTGTTCGAGGAAGGTTCTGTTACTAACATGTTCACTTCCATTGTAGGTAATGTATTTGGATTTAAAGCCTTACGAGCTCTACGTTTGGAAGATTTGCGAATTCCTCCTGCATATTCCAAAACCTTCCAAGGTCCACCTCACGGTATCCAAGTTGAAAGAGATAAATTGAACAAATATGGTCGTCCTTTATTGGGATGTACTATTAAACCGAAATTAGGTTTATCCGCTAAAAACTACGGTAGAGCAGTGTATGAATGTCTTCGTGGTGGACTTGATTTTACTAAAGATGATGAAAACGTAAATTCTCAACCGTTTATGCGTTGGAGAGACCGTTTCTTATTCGTAGCAGAAGCTCTTAATAAATCTCAAGCGGAAACGGGTGAGATTAAGGGTCATTACCTGAATGCTACTGCAGGTACATGTGAGGAAATGATGAAAAGGGCGGTATTCGCTAGAGAATTGGGAGTGCCTATTGTCATGCATGACTATTTGACAGGAGGTTTTACTGCAAATACTAGTTTAGCCCATTATTGTCGGGACAATGGTCTACTCCTTCACATTCACCGTGCAATGCATGCTGTTATTGACAGACAGAGAAACCATGGTATTCACTTCCGTGTATTAGCTAAAGCATTGCGTATGTCCGGTGGGGATCACATTCACTCCGGTACTGTGGTGGGTAAACTTGAAGGGGAACGTGAAGTAACTTTAGGTTTTGTTGATCTACTTCGTGACGACTACATTGAAAAAGACCGAAGTCGTGGTATTTATTTTACCCAAGATTGGGTATCTATGCCTGGTGTTTTGCCTGTAGCTTCAGGGGGTATTCACGTTTGGCATATGCCTGCTCTGACCGAAATCTTTGGAGATGATTCTGTATTACAATTCGGTGGTGGAACTTTGGGACACCCCTGGGGGAATGCACCAGGTGCAGTAGCTAACCGAGTTGCTTTAGAAGCTTGTGTACAAGCTCGTAACGAAGGACGTGATCTTGCTCGTGAAGGTAATGAGGTTATTCGCGAAGCTTGTAAATGGAGTCCTGACCTAGCTGCTGCTTGCGAAGTATGGAAAGAAATCAAGTTTGAATTTGAGACGATTGACACACTG---------------------------------------------------------------------------------------------------------------------------------------------------------------------------------------------------------------------------------------------------------------------------------------------------------------------------------------------------------------------------------------ACTAGAGTTAAACGTGGCTACGTGGCTCGGAAACACCGGAAAGATATTATTCAACTCACATCAGGGTTTCGAGGAGCTCATTCGAGAATCTTTCGAACCGGTAAACAGCAAGTAATAAAGGCTTTAGTTTCTCCCCATCGAGATAAAGGTAAACGAAAAAGAGATTTTCGTCGTCTATGGATTACCCGGATCAATGCAGCAGCCCGAAACAATGGAATT------TCTTATACTAAATCTATTCAACATTCATACAAAAACCAGGTTTTTTTGAATCGTAAAATACTCGCGCAGATAGCTATATTGGATATTAGTAGCTCTTCCACAATTTTTAGAGAGGTTAAC---------------------------------------------------------------------------ATGAGAACCAATAGCTCAGATTCGGAGGTCCGAGCTTTAGCTAAACATATACGTATGTCTGCTCATAAAGCACGCAGAGTAGTTAATCAAATTCGTGGTCGTTCATATGAACAAGCACTCATGATATTAGAATTCATGCCTTATCGAGCATGTTATCCCATATTACAATTAATTTCCTCTGCGGCAACAAATGCTAGTCAGATTCTGGGCTTAAGCAAAGCTAATTTATTCGTGGGTGAAGCTAGAGTAGATGAAGGCGCTTCTTTGAAAAGATTCCAACCTAGAGCTCAAGGACGGGCTTATCCAATACATAAACCTACTTGTCATATAACTATTGTAGTA------------------------------------------------------------------------------------------------------------------------------------------------ACCAATATGCCTTTGGGCACAGCTGTGCATAACGTGGAAATAGCACCTGGAAAGGGTGGACAATTGGCTAGAGCAGCGGGTGCTGTAGCGAAGCTTATTGCAAAAGAGGGTCAGTTGGCTACATCAAGATTACCATCCGGAGAAGTTCGTTTAGTATCCCAGAATTGCTTAGCAACGATTGGACAAGTAGGCAATGTTGATGCTAATAATCGGACCTTGGGTAAAGCTGGATCTAAACGTTGGTTAGGTAGACGTCCCGAAGTACGAGGAATAGTTATGAACCCTGTAGATCATCCTCATGGGGGTGGTGAAGGCAGAGCTCCAATTGGTAGGGAAAAACCGTTAACCCCTTGGGGTCGCACTGCACTTGGGAAAAGAAGTCGAAAAAATAATAAATATAGTGATCCTTCAATTCTTCACCGCCGTAGAAATAGC------------------------------------------------------------------------------------------------------------------------------------------------------------------------------------------------------------------------------------------------------------------------------------------------------------------------------------------------------------------------------------------------------------------------------------------------------------------------------------------------------------------------------------------------------------ATGCCTATTCGAAATGTGAATTATAGTATTCATTGTTTTGAAAGCCACGACAAGAAAATAATGAAAGAGATGCTTTTGCTCGAGATATGGACCAATGGGAGTATCACTCCCAGAGAAGCAATTTATGAAGCTTCTCGAAGTTTGATCAACTTATTTATTCCTTTTTTACATGCGGAAAACGGGGAAAAGATT---TATGGAATGGGGAATATAAATGAA---TCTAATGCGTTGTCTTGTTCCGTTCTTCCTCCTATGTCGATTCAGGTAGAT------CAGATGGCAAAAGAAGTTACTTTCAGACATATCTTTATCGACCAATTGGAATTACCCCCGAGAGCTTATAACTGTCTTAAAAGAATTAATGTACATACGATATCAGACCTTCTAGATTATAGTCAAGATGATCTAATGAAAATTAATAATTTTGGAATCAAATCTGTTGAACAAGTATTGGAAGCTTTGTGGAAACGTTTT---GGAATAAGTTTA---------------------------------------------------------------------------------------------------------------------------------------------------------------------------------------------------------------------------------------------------------------------------------------------------------------------------------------------------------------------------------------------------------------------------------------------------------------------------------------------------------------------------------------------------------------------------------------------------------------------------------------------------ATGGGTTTGGATACAAAAGAAATTTTAGAAAATGTTTGTTATCCCGATGTCTCGAGTGACGCTTTT------------CGGAAAACAAAG---GCAAAACATATTCAATCGAGAGAATATGCCATATCGGAACTTTACAAACTATTATATGGTACA---------------GATGAATATTTGAAATTCCCCGATATATCTGAAGAATCACAAGAAAGATTCTCTCAACCAAAATTTGAACCAGGGAAGATTGGTCGAATAAATTTGAACAAGAAACTTAACCTTGATGTACCTAAAAATGAGATTTTTTCATTACCAAAAGATATGTTAGCTGTTATAGATTATTCGATCAAAGTTCGGATTGGAGTAGGAACCCTCGATGATATGGATCACTTAAAGAATAAACATATTTGTTCCGTAGCAGATTCATCAAAAGATCAATCAAGATTGGCATCAGAACGTTCGGAGGATTCAGTGCGGGGAAGA---------------ATGAATAGGGCAACCCAGCATAAACGTGTACCAACTTTTGGAAGTCCAGTAACTTCAAGTTTATTATTAACAACTTTCAAAGAATTTTTTGGTTCACACCCCTTATCTCAATCTCTAGACCAAACTAATCCATTAACACAAATAGTTCATAGGCGGAGATTAAGTTATTTGGGCCCTGGAGGATCAATAAGGCGAACCGCTAGTTTCCAAGTACGAGATATTCATCCTAGTCATTATGGGCGTGTTTGTCCCATCGAAACATCCGAAGGAATGAATGCTGGACCCATTTCATCATTGGCTCTTCATGCAAGCGTTGATCCTTGGGGATTCTTCGGAAGTCCCTTCTATAAG---ATCTCCGAGATATTATCCGAGGAGGGGGATACT---GCAACTCATGTATCAGCAGAG------GAAGATGAATACTAT------CGAATAACTACAGGAACTTGTTTATCGGTATCT---CAGGAGGATAAAGAGGAACAAGTT---ACAGCAGCTCGATATCGACAAGAAATTGTGACTATTGCATGGAATCAAATACATCTTCGAAGTATTTCGCCTCTACAACATTTTCCCGTTGGAGCTCCTCCTATTCCTCCTCTTGAAAACAATGATGCAAATCGTGCTTCAATGGGTTCTAATATGCAACGTCAAGCAGTTCCACTTTCAAAACCCGAAAAATGTATCGTAGGAACAGGATTGGAAGGTCAAGTAGCCCCAGATTCGGGGACTGTGGTTGTAGCTGCGCAGGGGGGAAAAATTGATTATATTGATGGTGAAAAAATAACTTTGTTAGTTGACGATGGAAATACAATA---GATACCAAATTAGTTATATATCAACGTTCTAATAACGATACTCGTATGCATCAAAAACCTCGGGTTAATCAAGGTGAATATCTAGAAAGAGGGCAAATTTTGGCGGACGGGGGAGCTACGGTAGGGGGAGAACTAGCTCCAGGGAAAAATATATTAATAGCATATATGCCATGGGAAGGATACAATTTTGAGGACTCAGTACTTATCAGCGAACGTCTAATACATGAAGATATTTTTACGTCTATTCATATTGGGAAATATGAAATTGGGGCTCATGTAACACCTGAAGGAACTGCTGAAGAAATTACCAGAAAAATACCCCATTTAGATGATTATTTTCTTCGTCATTTAGATAAGAGTGGCCTCGTATTACCGGGATCTTGGGTAGAAACGGGAGATGTTTTAGTAGGTAAATTAACACCTCGAGATTCGGAGGAATCGCTGAAGGCTCCGGAAGGTAACTCATTACAAGCCATATTTGGTATTGATACAACTACTACGAAAGAAACTTGTCTTAAAGTACCCCCAGGTGGAAGAGGTCAAGTTATTGATGTGAGATGGATTTATCCAGAGGATACTTCTAGGTATACA---AAGGTTGTTCATGTATATGTCCTGCAAGAACGCAAAATACGAGTAGGTGATAAAGTTGCTGGAAGACATGGTAATAAGGGTATCATTTCAAAGATTTTACCTAGACAAGATATGCCTTATTTGCAAAATGGAACACCAATTGATATGATATTAAGCCCCTTAGGGGTGCCCTCACGGATGAATGTGGGACAAATCTTTGAATGTGTGCTTGGTATAGCAGGAGACTTTTTGAGGAGACATTATAGAGTAATGCCTTTCGATGAAAGATACGAACGGGAAGCTCCGAGAAAGCTAGTATTTCCTGAACCTCATGAGGCTAGTAGGCAAACAGCTAATCCATGGTCATTTGAACTCGATAATCCCGGGAAAAGCCGATTGATTGATGGAAGAACGGGAGAGATTTTTGAACAACCTGTTACGATAGGAAAAGCTTATATGCCAAAATTGATTCATCAAGTTGATGATAAAATCCATGCACGATCTAGTGGACCTTATTCACGTGTTACGCAACAACCACTTAGGGGGAGATCCAAACGAGGGGGGCAACGGGTAGGAGAGATGGAAGTTTGGGCTCCAGAAGGTTTCGGTGTTTCCCATATTCCACAAGAAATGCTTACTATTAAATCTGATCATGCTGAAACCCGTCAGAAAGTAGTTAGTACTATAGTAGCTGGAGAACCGATATATGAACCTGAAGTAATTACTCCAGAATCTTTTCGATTGCTCGTTCGAGAACTACGATGTTTAGCCCCAGATTCGGATCCAGTTATTATA---GAAAAAGATTTAATAATAGATTATAAAGAAGTT---------------------------------------------------------------------------------------------------------------------------------------------------------------------ATGGGTAGAGAAATAGCTACTGGGGGAGATGTTACCAAAAAACTATTAGCTAGTCTAAAACCGAAAGTTGTTTTGGATCGCGCATATGAAAAATGGGAAGAATTTTTG------------------------GTGAACGGTGAACCCACAGAAGATAAATGGGAAAACCGGAAAATTCAAAGAAGGAAAGATTTTTCGGTTAGACATATGAAATTGATCAAATACTTTATTCGAACAAAAACAAATCCGGAGTGGATGGTTTTGTCACTATTACCAGTTCTTCCCCCTGAATTAAGACCTATGGTTCAATTAGGCGAAGGTAAAATAATTAGT---TCGGATATAAATGAACTTTATCGAAGAATTATTTTTCGAAATAATTCTCTCAGTTGTCTTTCAGAAATA------AGAATATTTGCACCGGAAGGAGTACTTGTTTGTCAAAAGAAATTGGTTCAGAAAGCTGTAGACGCACTTATTGATAATAGCATCGGCGGAGAACCCATGACGGATACTAATGATAGGCCTTTGAAATCCTTTTCAGATGTAATTCAAGGCAAGGAAGGAAGATTTCGGGAGAATTTACTTGGAAAACGAGTTGATTATTCAGGTCGTTCTGTTATCGTGGTAGGTCCCTCTCTTTCATTACACCAATGCGGATTACCTCGAGAGATAGCCATAGAGCTTTTTCAACCTTTCGTAATTCGCAATTTAATTGGACGAAATCTTGTTCCCAACATTAAAGCCGCTAAACTCCTGATTCAGAATAAAATGCCTCTTATTTGGAAAATACTTCAAGAGGTTATGCAGGGACATCCCGTATTGTTGAACCGAGCACCTACATTACACAGACTAGGCATACAAGCATTCGAACCCATTTTAGCAGACGGACGTGCTATTCGTTTAAATCCATTAGTTTGCGCAGGGTTCAATGCAGACTTTGATGGAGATCAAATGGCTGTCCATGTACCTTTATCCTTGGAGGCCCAAGCAGAAGCTCGTCTACTTATGCTTTCTCACGCGAATCTCTTGTCTCCAGCTACAGGAGATCCCGTTTCTGTACCGAACCAAGATATGCTTCTTGGACTTTATACATTAACAATTGAAAGTAATCAAGGTATTTATGGAAATAGATATAATCCATTTCCATATAGGAATGGACTCTCTCAAAGTCAAAGA------------------------------------ATACCTTATTTTTATAGTTACAATGATGTGCTCAGAGCGGAATCGCAGAGAGAAATGAACTTATACAGTCCTTTGTGGCTCCGATGGCCAGTAGATGATGATCTACGCATAATGAATTCCGTGAATCAGGAAGAGCCTATTGAGGCTCAGTATGAGCCTTTGGGTACTTCCCATCAGATCTACGAGCATTTCCAGGTTAGGGGGGATGGAGAAGAGAACACACTTAGTATATACATTTGTACAACCGCTGGTCGTATTATTCCGAATCAAGAAATAGAGTCAGCTCTACAAGGCATCTCCAAA------------------------------------------------------------------------------------------------------------------------------------------------------------------------------------------------------------------------------------------------------------------------------------------------------------------------------------------------------------------------------------------------------------------------------------------------------------------------------------------------------------------------------------------------------------------------------------------------------------------------------------------------------------------------------------------------------------------------------------------------------------------------------------------------------------------------------------------------------------------------------------------------------------------------------------------------------------------------------------------------------------------------------------------------------------------------------------------------------------------------------------------------------------------------------------------------------------------------------------------------------------------------------------------------------------------------------------------------------------------------------------------------------------------------------------------------------------------------------------------------------------------------------------------------------------------------------------------------------------------------------------------------------------------------------------------------------------------------------------------------------------------------------------------------------------------------------------------------------------------------------------------------------------------------------------------------------------------------------------------------------------------------------------------------------------------------------------------------------------------------------------------------------------------------------------------------------------------------------------------------------------------------------------------------------------------------------------------------------------------------------------------------------------------------------------------------------------------------------------------------------------------------------------------------------------------------------------------------------------------------------------------------------------------------------------------------------------------------------------------------------------------------------------------------------------------------------------------------------------------------------------------------------------------------------------------------------------------------------------------------------------------------------------------------------------------------------------------------------------------------------------------------------------------------------------------------------------------------------------------------------------------------------------------------------------------------------------------------------------------------------------------------------------------------------------------------------------------------------------------------------------------------------------------------------------------------------------------------------------------------------------------------------------------------------------------------------------------------------------------------------------------------------------------------------------------------------------------------------------------------------------------------------------------------------------------------------------------------------------------------------------------------------------------------------------------------------------------------------------------------------------------------------------------------------------------------------------------------------------------------------------------------------------------------------------------------------------------------------------------------------------------------------------------------------------------------------------------------------------------------------------------------------------------------------------------------------------------------------------------------------------------------------------------------------------------------------------------------------------------------------------------------------------------------------------------------------------------------------------------------------------------------------------------------------------------------------------------------------------------------------------------------------------------------------------------------------------------------------------------------------------------------------------------------------------------------------------------------------------------------------------------------------------------------------------------------------------------------------------------------------------------------------------------------------------------------------------------------------------------------------------------------------------------------------------------------------------------------------------------------------------------------------------------------------------------------------------------------------------------------------------------------------------------------------------------------------------------------------------------------------------------------------------------------------------------------------------------------------------------------------------------------------------------------------------------------------------------------------------------------------------------------------CCAAGACTTATTAGAAAGATTAGTAATCTACGTGGAGGTAAACGT---------------------GGGAGAATACCCAAGGGTGTTATTCACATTCGAGCAAGTTTTAATAATACCATTGTTACTGTTACGGATGTGAGAGGACAAGTTGTTTCTTGGTCCTCCGCCGGTGCCTGTGGATTCAAGGGTGCAAAAAAAAGTACACCATTTGCCGCTCAGACTGCAGCGGAAAATGCTATTCGTACGTTGATTGATCGG---GGTATGGGACAAGCAGAAGTCGTGGTAACTGGTCCGGGTCCGGGAAGAGATACAGCATTACGAGCTATTTGTGGAAGTGGTTCGGCACTGAGTCTCGTACGTGACATAACCCCTATGCCCCATAACGGATGTAGACCTCCTAAAAAGAGA------ATGGCAAGAAAGAGTCTTATCCAGAGGGAGGAAAAGAAGCAAAAGTTGGAACAAAAATACCATTCTATTCGTCAATCTTTAAAAGAGAGGATGAGTAAGGTTTTCTCATTAGATGAAAAATGGGAAATTCATAGAGAATTACAATCCTTACCACGTAATAGTGCACCTACGCGTCTTCATCGTCGTTGTTTCCTAACTGGAAGACCTAGAGCTAATTATCGAGACTTTGGTTTATCTAGGCACGTGCTTCGTGAGATGGCTCATGCATGTTTGTTGCCCGGAGTAACAAAATCTAGTTGG---------------------------------------------------------------------------------------------------------------------------------------------------------------------------------------------------------------------------------------------------------------------------------------------------------------------------------------------------------------------------------------------------------------------------------------------------------------------------------------------------------------------------------------------------------------------------------------------------------------------------------------------------------------------------------------------------------------------------------------------------------------------------------------------------------------------------------------------------------------------------------------------------------------------------------------------------------------------------------------------------------------------------------------------------------------------------------------------------------------------------------------------------------------------------------------------------------------------------------------------------------------------------------------------------------------------------------------------------------------------------------------------------------------------------------------------------------------------------------------------------------------------------------------------------------------------------------------------------------------------------------------------------------------------------------------------------------------------------------------------------------------------------------------------------------------------------------------------------------------------------------TCCCGTTACCGAGGACCCCGCGTAAAAATAATACGCCGTCTGGGGAGGTTACCAGGGCCAACTCAGAAAACG------CACAAAAAAAAGCCTGATTTTATTAACAGATCTACTTCTAAT------AAAAAAGCCTCTAAATATCGTGTTCGTTTGGAGGAGAAACAGAAGTTGCGTTTTCATTACGGATTAACCGAGCGACAATTACTTGAATATGTTCGTATTGCTAGGGGAGCCAAGGGCTCAACAGGCCAAGTATCATTACAATCACTCGAAATGCGTTCAGATAATATCATTCTTGGATTGGGTATGGCTCCTACCATTCCCGGAGCAAGACAAATGGTTAACCATAAACATATTCTGGTCAATTATTGTACAATAAACATACCAAGTTATCGTTGCAAACCCAAAGATATTATTACTATG------AGGAATCGGCCAAAATCTCAAGCTATGATTACAAGAAAT---------AGAGATTCCTCTCGTAAA------TATAAAAAACCGAATCATTCGACTTTCCAT---------TCATCACAAAATATAGGATTAGTTAATCAGATAATAGAT------CGTGAATGGATTGATTCAAAAATTAAGGAATTGCTAGTTGTGGAATATCATTCTCGTCAAGCTATGTCACGTCGAAGTAATGCGAGA------GAAAGAGATGCGAAAGCTGATCCGGTTTATCATAATAGATTAGTCAACATGTTAGTTAACCATATTCTTAAGCACGGGAGAAAATCATTGGCTTATGGAATTCTTTATAATGCCATGGTGAATATTGAGCGAAGGACGAAAAACAATCCACTATCCGTTTTGCGTCAAGCAATACGCAAAGTAACTCCCAATGTAGCAGTAAAGGCGAGACGTGTGGGTGGGTCCACTTATCAAGTTCCCACTGAAATAGGATCTACACGGGGAAAAGTACTTGCTATTCGTTGGTTATCGGGGGCATCTCGAAAACGTCCAGGTCGAAGTATGGCTTTTAAACCAAGTTCTGAATCAATGGATGCTGCCAGAGATAATGGCAATGCTGTACGTAAAAAGGAAGAGACTCATAGAATGGCAGAGGCCAATAGAGCTTTTGCGAATTTCCGT---GGTAACGACACCATTGCTAATATGATTACCTCTATAGGGAATGCTAACCTAAGGAAGGCAGAAACGGTTCGAGTACCAGCTACTAATATCACTAGAAACATTGGAAGAATTCCTTTACAAGAAGGTTCTGTGGAAAACCTTGGTGAACATTGGGAAGGTACAAACAACTGTTTTTTAGTTCTAACCCTGGGATATCAGGGGGGGAAGAAAAAACCATACATAACTGCT------TTGAGATGTATTAGCAGACCCGGCTTAAGAATATATTCTAACTATAGGGAGATTCCTGAAGTCTCGGGTGGAACGGGAATGGCAATTCTTTCTACTTCCCGCGGAATTATGACAGATCGAGAAGCTCGACAGAGGCAAATTGGGGGAGAGATACTATGTTATGTATGG---AATTGGCAATCCGAATGGCTTCGGGTGGAACCTATAGCAGGGTCTCGAAGA---ATAAGCAATTTTTGTCGGGCCCGCATTGTCTCGTTGGGTGCATTGGGATTCTTTCTGGTTGGAATCTCAAGTTATCTCGGTAAGGATCTGACACCTCTCTCCTCGTTATTATCTCAGCAAATTCTTTTTGTCCCACAAGGGATTGTAATGTGTTTCCACGGTATTGCAGGTCCGTTCTCCGGCCCCTATTTATGGTGTACCATTTCACGGAATGCAGGTAGTGGTTATAATCGATTTGACAAACGAGAAGGAGTTGTTTATCTTTCTCGTTGGGGATTTCCCGGAGAAAATCGTCGGATTCGTATTCGATTTTCCATGAAAGATATCCAAGCGATACGAGTGGAAGTT---AAAGAAGGTATTTAT---CCTCGGCGTGCTCTCCACACGAAAGTAAAAGGTCAGCAGGAT------ATTCCTTTGACTCGTACCGATGAACACTTAACCTTGGGAGATATGGAAGAAGAAGCTGCCGAGTCGGCTCGTTTCTTGCGCGTATCGATCGAG------
>Marchantia_polymorpha
AAGGGATTATGGACTAGATGTGACAATTGCGAAAATATGTTATATGTTAGATTTTTGAGACAAAATAAACGAATTTGTGAAGAATGTGGATATCATTTACAAATGAGTAGTACAGAAAGAATTGAACTTTTAATTGATCGTGGTACTTGGTATCCAATGGATGAAGATATGACTGCTCGAGATGTTCTTAAATTT------------------------------------TCTGATGAAGATTCT---TATAAAAATCGAATTGCTTTTTATCAAAAACGAACTGGTTTAACTGATGCAATTCAAACAGGCATAGGTCAATTAAACGGTATTCCTATTGCATTGGGAGTTATGGATTTTCAATTTATGGGCGGTAGTATGGGATCTGTAGTAGGTGAAAAAATTACTCGTCTTATTGAATATGCTACTAGAGCATCAATGCCATTAATTATAGTATGTTCTTCTGGTGGAGCACGCATGCAAGAAGGAACATTAAGCTTAATGCAAATGGCTAAAATTTCTTCGGTTTTGCAAATTCATCAAGCCCAAAAAAGATTACTTTATATAGCTATTCTTACCTATCCTACAACAGGAGGAGTTACTGCAAGTTTTGGTATGTTAGGGGATATTATTATTGCTGAGCCAAAAGCTTATATTGCATTTGCAGGAAAAAGAGTTATTGAACAAACTTTACGACAAAAAATACCAGATGGTTTTCAAGTTGCAGAATCATTATTTGATCATGGTTTACTTGATTTAATTGTTCCAAGAAATCTTTTAAAAGGTGTTTTAAGTGAAATTTTTGAATTATATAACGCTGCT---------------CCTTGTAAAAAATTTCAAAATTCCTTTTTTAAA------ATGGTAAATATTCGACCTGATGAAATTAGCAGTATTATCCGTAAACAAATAGAACAATATAATCAAGAAGTTAAAATTGTCAATATTGGAACAGTACTTCAAGTTGGAGATGGTATTGCACGTATTTATGGTCTTGATAAAGTTATGGCAGGTGAATTAGTTGAATTTGAAGATGGTACAGTAGGAATTGCTTTAAATTTGGAATCAGATAATGTTGGTGCTGTTTTAATGGGTGATGGATTAACTATACAAGAAGGTAGTTCTGTAAAAGCAACAGGTAAAATTGCTCAAATACCAGTTAGTGATGCTTATTTAGGCCGTGTTGTAAATGCATTAGCTCAACCGATTGACGGAAAAGGTCAAATACCAGCATCTGAATTTAGACTAATTGAATCTCCAGCTCCAGGTATTATATCTAGACGTTCTGTTTATGAACCTATGCAAACAGGACTTATTGCTATTGACTCTATGATTCCAATTGGACGTGGTCAGCGAGAATTAATTATTGGAGACAGACAAACAGGAAAAACAGCTGTAGCTATTGATACTATTTTAAATCAAAAAGGTCAAAATGTAGTATGTGTTTATGTAGCTATTGGTCAAAAAGCCTCTTCTGTTGCTCAAGTAGTTAATACATTTGAAGATCGTGGTGCATTAGAATATACAATTGTTGTTGCTGAAACTGCAAATTCGCCTGCTACATTGCAATATCTTGCTCCTTATACTGGAGCTGCTTTAGCTGAATACTTTATGTATCGTAAGCAACATACTCTTATTATTTATGATGATCTTTCTAAACAAGCTCAAGCTTATAGACAAATGTCACTTTTATTAAGAAGACCACCAGGAAGGGAAGCTTATCCTGGAGATGTTTTTTACTTACATTCTCGTCTTTTAGAAAGAGCAGCTAAATTAAGCTCTAACTTAGGTGAAGGTAGTATGACTGCTTTACCTATTGTTGAAACCCAAGCCGGTGATGTTTCAGCTTATATTCCAACAAATGTTATTTCTATTACAGATGGACAAATTTTCTTATCAGCTGACTTATTTAATGCAGGAATTCGTCCAGCAATTAATGTAGGTATTTCTGTATCAAGAGTTGGTTCTGCTGCACAAATTAAAGCTATGAAACAAGTAGCTGGTAAATTAAAATTAGAATTAGCTCAATTTGCAGAATTGGAAGCTTTTGCTCAATTTGCTTCTGATCTTGATAAGGCTACTCAAAATCAATTAGCAAGAGGTCAAAGATTACGTGAATTACTTAAACAATCTCAATCAGCACCCCTTAGTGTAGAAGAACAGATAGCTACTATTTATACTGGCGTTAACGGTTACTTAGATGTATTAGAAACAGGACAAGTTAAAAAATTTTTAATTCAATTACGTGAATACTTAGTAACTAATAAACCACAATTTGCGGAAATTATTCGTTCTACTAAAGTTTTTACAGAACAAGCAGAAAATCTTTTAAAGGAAGCTATCACTGAACATATCGAACTTTTCTTATTTCAAGAAGAAAAA---ATGAAAACAAATTTTTTAGCTTTT------------GGAATGTCTACACTTGTTGCTAAA------AATATAGGAAGTATTACTCAAGTTATTGGTCCCGTATTAGATGTTGCCTTTTCTCCAGGGAAAATGCCTAATATTTATAACTCTTTAATTGTTAAAGATCAAAATTCAGCTGGTGAAGAAATTAATGTTACTTGTGAAGTTCAACAATTGTTAGGAAATAACAAAGTAAGAGCTGTTGCTATGAGTGCGACAGATGGAATGATGCGGGGTATGAAAGTTATTGATACTGGTGCTCCTTTAACAGTTCCTGTAGGAGAAGCGACTCTTGGACGAATTTTTAATGTTTTAGGAGAACCTGTAGATAACTTAGGACCTGTAGAAGTTACTACAACATTTCCTATTCATAGAGCTGCTCCTGCTTTTACTCAATTAGATACCAAATTATCTATTTTTGAAACAGGAATTAAAGTAGTAGATCTTTTAGCTCCTTATCGTCGTGGAGGAAAAATTGGATTATTTGGAGGAGCTGGTGTAGGAAAAACAGTTCTTATTATGGAATTAATTAATAACATCTTGAAAGCACATGGAGGTGTTTCAGTATTTGGAGGAGTAGGGGAAAGAACTCGTGAAGGAAATGATCTTTACATGGAAATGAAAGAATCTAAAGTAATAAATGAACAAAATATTTCAGAATCAAAAGTTGCTTTAGTTTATGGTCAAATGAATGAACCACCAGGCGCTCGTATGAGAGTTGGGTTAACAGCTTTAACTATGGCTGAGTATTTTCGTGATGTTAATAAACAAGATGTACTTTTATTTATTGATAATATTTTTCGTTTTGTTCAAGCAGGTTCAGAAGTTTCTGCTTTATTAGGTAGAATGCCGTCTGCAGTAGGATATCAACCAACTTTAAGTACAGAAATGGGAACTTTACAAGAAAGAATAACTTCTACAAAAGAAGGATCAATTACTTCTATTCAAGCTGTTTATGTACCTGCGGATGATTTAACAGATCCGGCTCCTGCAACAACTTTTGCTCATTTAGATGCCACTACTGTATTATCTAGAGGTTTAGCAGCTAAAGGAATTTATCCTGCTGTAGATCCTTTAGATTCAACTTCTACAATGTTACAACCTTGGATTGTAGGTGAAGAACATTATGAAACTGCGCAAGGAGTAAAACAGACTTTACAACGATACAAAGAATTACAAGATATTATTGCTATTCTTGGTTTAGATGAATTATCTGAAGAAGATCGTTTAACTGTAGCAAGAGCACGCAAAATAGAAAGATTTTTATCACAACCTTTCTTTGTAGCAGAAGTTTTTACAGGTTCGCCAGGAAAATATGTAAGTCTTAGAGAAACTATAAAAGGATTTCAAATGATTCTTTCGGGAGAATTAGATAGCCTTCCTGAACAAGCATTTTATTTAGTAGGAAATATAGATGAAGCTACTGCAAAAGCAGCTACTTTACAAGTGGAGAGT---------------ATGCTAAATCTTCGTATCATGGCTCCTAATCGAATTGTTTGGAATTCG---GATATTCAAGAAATTATTTTATCAACGAATAGTGGGCAAATTGGAATACTACCTAACCATGCTTCAGTTTTAACTGCTTTAGATATAGGAATTGTCAAAATACGCCTTAATGATCAATGGTCTACTATGGCATTAATGGGTGGTTTTGCTATGATTGACAATAATAATTTAACTATTTTAGTTAATGATGCTGAAAAAGCTAGTGAAATAGATTATCAAGAAGCACAAGAAACTTTTCAAAAAGCTAAAACAAATTTAGAAGAAGCAGAAGGTAACAAAAAAAAAGAAATCGAAGCTCTATTAGTTTTTAAAAGAGCTAAAGCAAGATTAGAAGCAATCAATATGGCATCAAAGTTA---------TTAAGTAATCTATTAAATAATCGTAAACTGACCATTCTAAACACTATTCAAGATGCAGAAGAGCGATATAAAGAAGCTACTGATAAGCTTAATCAAGCTCGAACTCGGTTACAACAAGCAAAACAAAAAGCAGATGATATCCGAATAAATGGATTATCTCAAATGGAAAAAGAAAAACAAGATTTAATTAATGCAGCTGATGAAGATTCTAAACGCTTAGAAGATTCAAAAAACGCTACTATTCGTTTTGAAAAACAGAGAGCTATTGAACAAGTTCGTCAACAAGTTTCTCGTCTGGCTTTAGAACGAGCTTTAGAAACATTAAAAAGTCGTTTAAATAGT---GAATTACATTTACGTATGATTGATTATCATATTGGCCTACTT---AGAGCCATGGAAAGTACAATTGAGATGTCTCATACTGCAAAAATGGCT------AGCACTTTTAATAATTTTTACGAAATATCAAATGTCGAAGTAGGTCAACATTTTTATTGGCAATTAGGTAGTTTTCAAGTTCACGCACAAGTACTAATAACTTCATGGATTGTAATTGCTATTTTATTAAGTTTGGCTGTTTTAGCCACTCGAAATTTACAAACAATTCCAATGGGTGGTCAAAATTTTGTCGAATATGTTTTAGAATTTATTCGTGATTTGACTAGAACACAAATAGGAGAAGAAGAATATCGTCCTTGGGTACCTTTTATAGGAACTATGTTTTTATTTATTTTTGTTTCTAATTGGTCTGGTGCTCTTTTTCCTTGGCGAGTTTTTGAACTCCCTAATGGAGAACTTGCTGCACCAACAAATGATATCAATACTACTGTTGCATTAGCTTTACTTACATCTGTAGCATATTTTTATGCTGGTCTACATAAAAAAGGATTAAGTTATTTTGGTAAATATATTCAACCAACCCCAGTACTTTTACCAATAAATATTTTAGAAGATTTTACTAAACCTTTATCACTAAGTTTTCGACTTTTTGGAAATATTTTAGCTGACGAATTAGTTGTTGCTGTACTTATTTCTTTAGTACCTTTAGTAGTTCCTATACCTATGATGTTTTTAGGATTATTTACTAGTGCTATTCAAGCTTTAATTTTTGCCACACTTGCAGCAGCTTACATAGGCGAATCTATGGAAGGGCATCAT---ATGCCATTTATAACCTTAGAGCGTATTTTAGCACATACATCTTTTTTCCTTCTTTTTTTTGTTACGTTTATTTATTGGGGAAAATTTCTTTATATAAATATTAAACCAATAACTATTTTAGGAGAAATAAGTATGAAAATTGCTTGTTTTTTTATAACAACTTTTTTATTAATTCGTTGGAGTTCTTCAGGACATTTTCCTTTAAGTAATTTATACGAATCTTCTATGTTTCTTTCTTGGAGTTTTACATTAATTCATTTAATTTTAGAA------------------AACAAAAGCAAAAACACA---TGGTTAGGTATAATAACTGCACCAAGCGCAATGTTAACTCATGGATTTGCAACTTTAAGTCTCCCAAAAGAAATGCAAGAATCTGTTTTTTTAGTTCCAGCTTTACAATCTCATTGGTTAATGATGCATGTAACTATGATGATGTTAAGTTATTCTACTCTTTTATGCGGATCTTTATTAGCAATAACTATTTTAATTATTACATTAACAAAACAAAAAAATTTG---CCAATACTTACATCTTATTTTAAT------------------TTTCCTTTTAATTCTTTTATTTTTAAAAATCTTTTACAACCAATGGAAAAT------GAAATATTATCATATAAAACGCAAAAAGTTTTTTCTTTTATTAATTTTCGTAAATGGCAATTAATAAAAGAATTAGATAATTGGAGTTATAGAGTTATTAGTTTAGGATTTCCTCTCTTAACTATTGGTATTCTATCTGGAGCAGTATGGGCTAATGAAGCATGGGGCTCCTATTGGAATTGGGATCCGAAAGAAACTTGGGCTTTAATTACTTGGTTAATATTTGCTATTTATTTGCATACTCGAATGATTAAAGGTTGGCAAGGAAAAAAACCGGCAATTATAGCTTCGTTAGGTTTTTTTATTGTTTGGATTTGTTATTTAGGAGTTAATTTATTAGGAAAAGGTTTACATAGCTATGGATGGTTAATT---------------TTAGCAAAATATCAAGCGTTGGCTTCTTTACAGTATATTGGCTGTTTATTTTTTATTCCTTTAGGAGTTTCTTTTTTTTTTCAAAAATGCTTTTTAGAGCCCTGGATTCAAAATTGGTGGAATATTTATCAATCTCAAATTTTTTTGACTTCATTTCAAGAAGAAAAAGCTTTAAAAAAACTTCAAGAAATTGAAGAACTTTTTTGGTTAGATAAAGTAATGACATATTCATCAAACAAAATACAATTGCAAGATTTGACTAAAGAAATTCACCAACAAACAATCGAATTAGTTCAAATTTATAATAATGATAGTATTAAAATTGTTTTACATTTGCTAACTGATCTCATTTGGTTTATTACTTTAAGTTGTTTATTTATTTTAGGAAAAGAACGTCTTGTTATTTTAAATTCTTGGGCTCAAGAATTGTTTTATAGCTTAAGCGATACGATGAAAGCTTTTTTTATTCTTTTATTAACTGATTTATGTATTGGATTTCATTCTCCTCATGGTTGGGAAATTGTAATAAGCTCTTGTTTAGAACATTTTGGATTTGTTCATAATAAACATGTAATTTCGTGTTTTGTTTCAACATTTCCAGTAATTTTAGACACAGTCTTTAAATATTTGATTTTTCGTCATTTAAATCGTATATCGCCTTCCATTGTAGCAACTTATCATACTATGAATGAAATGAAATTAGCTTATTGGATGTATGCTGGTCCTGCTCATATTGGAACTCTCCGAGTAGCTAGTTCTTTTAAAAATGTACATGCTATTATGCACGCTCCTTTAGGAGATGATTATTTTAATGTTATGCGTTCTATGTTAGAGCGAGAAAGAGATTTTACTCCTGTAACTGCTAGTATAGTGGATCGTCATGTATTAGCTCGTGGGTCTCAAGAAAAAGTAGTTGATAATATTACTAAAAAAGATAAACAAGAACACCCTGATTTAATTGTATTAACTCCTACTTGTACGTCTAGTATTTTGCAAGAAGATTTACAAAATTTTGTAAATAGAGCTTCTATGAGTTCTGATTCTGATGTAATTCTTGCAGATGTAAATCATTATCGAGTTAATGAACTTCAAGCTGCTGATAGAACATTAGAACAAGTAGTACGTTATTATTTAGAAAAAGCTCATAGACAAGAAAAATTAAACTTATCTTTAACAGATAAACCGTCAGCAAATATTATTGGTATATTTACGTTAGGTTTTCACAATCAACATGATTGTCGTGAATTAAAACGTTTATTACAAGATTTAGGAATTATGATTAACCAAATAATCCCTGAAGGGGGCTTTGTAGAAAATCTTCATGAATTGCCAAAAGCTTGGTTTAATTTAGTACCTTATCGTGAAGTAGGATTAATGACAGCTTTATATTTAGAAAAAGAATTTGGAATGCCGTATATTTCTACAACCCCTATGGGAATTGTAGATATAGCTAATTGTATTAGACAAATACAAAAACAAGTTAATATATGGTCTCCT---ATTTTACTAGGAAAAAAA------TTTGATTTTGAACCTTATATTGACGAGCAAACTAGATTTATTTCGCAAGCTGCTTGGTTTTCAAGATCAATTGATTGTCAAAATTTAACAGGAAAAAAAGCTGTTGTTTTTGGTGATGCAACACATGCTGCTTCAATTACAAAAATTCTTGCTTGTGAGATGGGAATTCGTGTTAGTTGTACTGGAACTTATTGTAAACATGATGAAGAATGGTTTAGAGAACAAGTTCAAAATTTTTGTGATGAAATACTTATTACCGATGATCATACAGAAGTCGGGGACATGATTGCTCGTATAGAACCATCTGCTATTTTTGGTACTCAAATGGAACGTCATATTGGTAAACGTCTTGATATTCCCTGTGGAGTTATTTCCTCACCAGTTCATATTCAAAACTTTCCTTTAGGTTATAGACCTTTTTTAGGCTATGAAGGTACTAATCAAATAGCAGATTTAGTTTATAATTCTTTTACTTTAGGGATGGAAGACCATCTTTTAGAAATTTTTGGTGGACATGATACTAAAGAAGTTATTACTAAATCTTTATCTACAGATACA---GATTTAACTTGGAATTCTGAAAGTCAATTAGAGTTAAATAAAATACCAGGCTTTGTAAGAGGAAAAATAAAACGAAATACTGAAAAATTTGCACGACAAAATAACATTACAAAAATTACTGTTGAGGTTATGTACGCAGCTAAAGAAGATTTAAGTGCAATGAAAATAGCAGTTTATGGGAAAGGTGGCATAGGAAAATCTACAACTAGTTGTAATATTTCTATTGCATTAGCAAGACGTGGGAAAAAAGTTTTACAAATCGGTTGTGATCCAAAACATGACAGTACATTCACACTTACAGGATTTTTAATTCCTACAATTATAGATACTTTACAATCAAAAGATTATCATTACGAAGATGTTTGGCCTGAAGATGTAATATATAAAGGTTATGGCCGGTGTGATTGTGTAGAAGCTGGAGGACCTCCTGCTGGAGCTGGATGCGGGGGTTATGTTGTCGGAGAAACTGTTAAATTATTAAAAGAATTAAATGCTTTTTATGAATATGATATTATTTTATTTGATGTTCTAGGGGATGTAGTATGCGGTGGCTTTGCTGCTCCATTAAATTATGCAGATTATTGTATTATTATTACAGATAATGGATTTGATGCGTTATTTGCTGCTAATAGAATAGCAGCTTCAGTAAGAGAAAAAGCT------CGTACACATCCTCTTAGATTAGCAGGCTTAGTTGGAAATCGTACATCAAAACGAGATTTAATTGATAAATATGTTGAAGCTTGTCCAATGCCAGTTCTAGAAGTATTACCTCTTATTGAAGATATTCGAGTTTCTAGAGTTAAAGGTAAAACTTTATTTGAAATGGTAGAATTACAACCCAGTCTTAAATATGTTTGTGATTTTTATTTAAATATAGCAGATCAAATTTTATCGAAACCAGAAGGAATTATTCCAAAAGAAGTTCCAGATCGAGAATTATTTAGTTTACTTTCAGATTTTTATTTAAATCCTGTAAAC---------ACTGTAAATGAAAAAAAT------------AAACCAAATTTAATTGATTTTATGATAATT------ATGTCAATAAAAATATCTGAAACTCTCACTTTTGAATGCGAAACAGGTAATTATCATACATTTTGTCCTATTAGTTGCGTAGCATGGTTATATCAAAAAATTGAAGATAGTTTTTTTTTAGTAGTTGGTACAAAAACATGTGGTTATTTTTTACAAAATGCTCTTGGAGTTATGATTTTTGCTGAACCTCGTTATGCTATGGCAGAATTAGAAGAAGGTGATATTTCAGCTCAATTAAATGATTATGAAGAATTAAAACGATTATGTGTTCAAATAAAAAAAGATAGAAACCCTAGTGTAATTATTTGGATTGGTACTTGTACAACAGAAATAATTAAAATGGATTTAGAAGGAATGGCACCAAAATTGGAAAACGAAATCGAAATTCCAATTGTTGTTGCAAGAGCTAATGGTCTAGATTATGCTTTTACTCAAGGAGAAGATACTGTTTTAGCTGCTATGGCACATCGTTGTCCTGAACAAAAAACTGAAATT---------GAAAAAAAA------ATA---GATGATAAATCTATACAA---------GAATTATTTTCTTTTCTTCCTCTTAAAACAAAAGAAAAATCC------AATAAATCTTTTACTTTAAAAAAT---------ACATTTTCTTTAGTTCTTTTTGGTTCTTTACCTTCAACAGTAGCTTCTCAGCTTAGTTTAGAATTAAAACGTCAATCTATTCATGTTTCAGGTTGGCTACCTGCTCAAAGATATACAGATCTTCCGATATTGGGAGATAAAGTTTACGTTTGTGGTGTAAATCCTTTTTTAAGTCGAACAGCAACTACTTTAATGAGGCGTCGAAAATGTAAATTAATTGGAGCTCCTTTTCCAATTGGTCCTGATGGAACTCGTGCATGGATTGAAAAAATTTGTTCAGTTTTTAATATTGAAACACAAGGTTTAGAAGAAAGAGAACAACAAGTGTGGGAAAGTTTAAAAAATTATCTTAATTTAGTACGTGGAAAATCTGTTTTTTTTATGGGAGATAATCTTTTAGAAATCTCTTTAGCAAGATTTTTAATCCGATGTGGTATGATTGTTTATGAAATTGGAATTCCATATATGGATAAAAGATATCAAGCTGCAGAATTAACACTTTTGCAAGAAACTTGTAAAAAAATGTGTATACCAATGCCTCGAATTGTTGAAAAACCTGATAATTATAATCAAATACAGCGTATGCGTGAATTACAACCGGATTTAGCTATTACAGGAATGGCTCATGCAAATCCACTTGAAGCGAGAGGTATTAATACAAAATGGTCTGTTGAATTTACTTTCGCTCAAATTCATGGATTTACAAATGCCAAAGATGTTCTTGAACTTGTTACACGTCCTTTACGTCGTAATAATAATTTAGAAAATTTAGGTTGGACTAATTTAATAAAA---------------------------------------------------------------------------------------------------------------------------------------------------------------------------------------------------------------------------------------------------------------------------------------------------------------------------------------------------------------------------------------------------------------------------------------------------------------------------------------------------------------------------------------------ATGGAACATAGAATTTATAATTCAAATTATTTTTTAGATATTACAATACCTTATTTTTTTCACCCTGAAATTCTAATTAGAATCTTTCGTCGGCATATTCAAGATATTCCATTTTTACATTTTTTGCGAACTCTTTTATATAAAAATAAATGTTTAAATATTTTA------------------AATATAGAAAATTTTTTTTATTTGAAAAAA---AATCAGTTTTTTTGTTTTTTATGGAATTTTTATATTTACGAATTTGAATATCTTTTAAATGATATATGGGAAAAA---TTTTATAAATTTGAGTCAGTATTTTTTTGGAATTTTATTGATAAAACAAATTCTATAAAAAAAATAAAACATATA---------------------------TTAAAAAAATCTAAAAAA------------------------CCGATTGAAAAAAAAATTGTAAAAAAAATAAGTTCCATTCATTATATCCGATATAAAAATAATTTGATTATAACTTTAAATGATAGAAATATTTTGATTTTGGAAAATTGGAAAGATTTTTTTCTTATTTTTTGGCAAAAATATTTTAATGTTTGGTTTAAATCTTCTAGAATTTTAATTCAAAATTTTTATAAAAACTCATTTTCTTTTTTAGGTTATATGTTTCGTATTGAAAGTCAAATTATTTTAATTCAAATTCAAATAATAAATTTATTAAGAAATGTTAATTTAATTAAAAAAGAATTTTGTAGTATTATTCCAGTAATACCTTTAATTAGACTTTTAGCTAAAGAAAAATTTTGTGATGTTTTAGGACGTCCACTTTGTAAATTATCTTGGACAACATTATCAGATAATGAAATTTTTGAACGGTTTGATCAAATAATAAAACATATTTTTAGTTATTATAGTGGATGTATTAATAAAAAAGGTTTATATCAATTACAATATATTTTCCGATTTTCTTGTGCTAAAACATTAGCATGTAAACATAAAAGCACAATACGCACTGTTTGGAAAAAATATGGTTCAAATTTATTA---------ACAAGTTCTATTTTTTTTAATAAAACAAAATTAATTTCTTTAAATTTTTCTAAT------------------AAAAATCCTTACAAAAAAAATTTTTGGTATTTAAATATTATTCAAGTAAATTACTTAGCACATTCATTACAAAAA------------ATGATTTCAAATATAAATTTAGAAGACAAATTTTTTTCCTTTTTTTTTACATTAGGTTTTTCTAAAGAATTTTTTAATTTTTTATGGATTATTTTTTCTATTTTAATTCTTATGTTAGGAGTTACTATTGGAGTACTAGTACTTGTATGGCTTGAAAGAAAAATATCTGCTGCAATCCAGCAACGGATTGGACCAGAATATGCTGGTCCTTTAGGAATAATCCAAGCTTTAGCGGATGGAATTAAACTTTTTTTAAAAGAAGATATTGTTCCAGCACAAGGAGATGTTTGGTTATTTAATATTGGACCTATTTTGGTTCTTATACCAGTCTTTTTAAGTTATTTAGTAATTCCTTTTGAATATAATGTTATTTTAGCTAATTTTAGTATAGGGGTTTTTTTTTGGATTGCTGTTTCTAGTGTTGTTCCTCTTGGACTTCTTATGGCTGGTTATGGATCAAATAATAAGTATTCTTTTTTAGGTGGTTTAAGAGCTGCTGCTCAATCTATTAGTTATGAAATTCCTTTAGCTTTAAGTGTTTTATCTATAGCTCTA---------------TCACCCACCCCAGTCGTTGCTTTTCTTTCTGTTACTTCAAAAATAGCTGGATTAGCTTTAGCTACTAGAATTTTGAATATTTTATTCTCTTTTTCACCAAATGAATGGAAAATTTTTTTAGAAATTTTAGCTATTTTAAGTATGATTTTAGGAAATCTAGTTGCTATTACTCAAACAAGTATGAAACGAATGCTTGCTTATTCTTCAATAAGTCAAATTGGATATATTCTTATTGGATTAATAACAGGTGATCTAAAA---GGGTACACTAGTATGACGATTTATGTTTTTTTCTACATTTTTATGAATTTAGGAACATTT---------GCTTGTATTATATTATATAGTTTACGTACAGGAACAGATAATATTCGTGATTATGCAGGTTTGTATATAAAAGATCCTTTATTAAGTTTTTCCTTAACATTATGTTTATTATCTTTAGGAGGACTTCCTCCTTTAACTGGCTTTTTTGGAAAATTATATTTATTTTGGTGTGGATGGCAATCAGGTTTTTATTTATTAGTTTTTATTGCATTAATTACAAGTGTAATTTCACTTTACTATTATTTAAAAATTATTAAATTAATTTTAACTAAAAAAAATAATGAAATAAATCCTTATATT---------CAAGCTTATATTATTACATCACCAACTTTTTTTTCTAAAAATCCTATTGAATTTGTTATGATTTTTTGTGTATTAGGATCTACTTTTTTAGGCATTATTATAAACCCTATTTTTTCTTTTTTTCAAGATAGTTTATCTTTAAGTGTTTTTTTTATTAAA------------ATGTTTTTACTTCAAAAATATGATTATTTTTTCGTATTTTTATTAATAATTAGTTTTTTCTCAATACTAATTTTTTCTTTGTCAAAATGGATAGCACCTATA---AATAAAGGACCTGAAAAATTTACAAGTTATGAATCAGGTATAGAACCGATGGGAGAAGCTTGTATTCAATTTCAAATTCGATATTATATGTTTGCTTTAGTTTTTGTAATTTTTGATGTAGAAACAGTTTTTCTTTATCCTTGGGCTATGAGTTTTTATAATTTTGGTATATCATCTTTTATTGAAGCTTTAATTTTTATTTTAATTTTAATTATTGGTTTAGTATATGCATGGCGAAAAGGAGCACTAGAATGGTCT---------ATGAACCATTTTCCTTGGCTAACTATTATTGTTCTTTTTCCTATATCTGCAGGTTTAGTAATCCCGTTTTTACCTTCT------ACAGGGAACAAAATTATTCGATGGTATACTTTAGGTGTTTGTTTATTAGAATTTCTTTTAATAACTTATATTTTTTGTTATCATTATCAATTTAATGATCATTTAATTCAATTAAAAGAAGATTATAATTGGATTAGTTTT---ATTAATTTTCATTGGAGGTTAGGAATTGATGGATTTTCAATAGGACTTATTTTATTAACAGGATTTATAACTACTTTAGCTACTCTCGCTGCTTGGCCCGTAACAAGAAATCCACGATTATTTTATTTTTTGATGTTAGCAATGTATAGTGGACAAATTGGACTATTTGCTTCTCAAGATATTTTACTCTTTTTTTTTATGTGGGAGTTAGAATTACTTCCTGTTTATTTGCTTTTAGCAATGTGGGGAGGAAAACGACGTTTATACGCTGCGACAAAATTTATTTTGTATACT---GCAGCTGGGTCCCTTTTTATTTTAATAGGGGGACTAATTATGGCATTTTATAAT---TCTAATGAATTTACTTTCGATTTTCAATTTTTAATTAATAAAAAATATCCTTTGGAATTAGAAATAATAATATATTTAAGTTTTTTAATAGCTTATGCAGTTAAATTACCAATAATACCTTTCCATACTTGGTTACCAGATACACATGGAGAAGCACACTATAGTACATGTATGCTTTTAGCTGGAATACTTTTAAAAATGGGAGCCTATGGATTAATTAGAATTAATATGGAATTACTTCCTCATGCACATTCTTTTTTTGCTCCATGGTTAGTAATTGTAGGTGCAATTCAAATAGTTTATGCAGCTTTAACTTCTCTAAGTCAACGCAATTTAAAAAGAAGAATTGCTTATTCTTCAGTATCACATATGGGATTTGTTCTTATCGGAATTGGATCGATCACAAATTTAGGGCTTAATGGTGCTATTTTACAAATGATTTCACATGGTTTAATTGGTGCTTCACTTTTTTTCTTAGCAGGAATAAGTTATGATCGAACACGGACTTTGGTTTTAGATCAAATGGGTGGAATAGGTAATTCTATGCCCAAAATATTCACATTATTTACTAGTTGTTCAATGGCATCTTTAGCTTTGCCAGGTATGAGTGGTTTTATAGCCGAATTAATGATTTTTTTAGGAGTAATTGATAATCCTAATTATTCTTCATTATTTAAAATAATAATTATTATAATTCAAGGAATTGGTATTATTTTGACTCCTATTTATTTATTATCCATGTTACGTCAAATGTTTTATGGATAT------AAATTTTCAAATACTTTA------GAACCA------TATTTTATGGATGCTGGACCACGAGAAATTTTTATTTTAATTTGTTTATTTTTTCCAATTATAAGTATTGGAATTTATCCTAACTTTGTTTTATCTATTTGGAATAGTAAAGTAAATTTTCTTTTATCTAATAATTTTTTC------ATGCTTGAACATATACTTACTTTAAGTGCTTTTTTATTTTGTATTGGGGTTTTTGGATTAATTACAAGTCGAAATATGGTAAGAGCATTGATGTGTCTTGAATTAATTTTTAATGCTGTTAATATTAATTTAGTAGCTTTTTCAAATTTTTTAGATAGCTCACAAATTAAAGGAGAAATTTTTTCTATTTTTATTATAGCCATCGCTGCTGCTGAAGCCACTATAGGATTAGCTATTGTTTTAGCTATTTATCGAAATAGAAAATCAACTCGTATTGATCAATTTAATTTGCTAAAATGGATGGAACTTATATTTCAAAATGTTTGGTTTGTACCATTGTTTCCATTTTTAGCTTCTATTTTATTAGGAATCGGATTATTTTTTTTCCCAAATTCTATAAAAAAATTTCGTCGTCTATCTTCTTTTATTAGTATTATGTTTTTAAACATAGCTATGTTACTCTCATTTCATTTTTTTTGGCAACAAATTACAGGTAGTCCAATTCATAGATATTTATGGTCTTGGGTTCTTTATAAAAATTTTGTTTTAGAAATAGGCTATTTACTTGATCCACTTACTTCAATTATGTTAGTTTTAGTAACTACAGTAGCAGTTATGGTTATGATTTATAGTGATAGTTATATGTTTTATGATGAAGGATATATAAAATTTTTTTGTTATTTAAGTCTTTTTACTGCATCAATGTTAGGGTTAGTTCTTAGTCCTAATTTAATACAAGTTTATATTTTTTGGGAATTAGTTGGAATGTGTTCATATTTATTAATTGGTTTTTGGTTTACTAGACCAAGTGCAGCTAATGCGTGTCAAAAAGCTTTTGTTACAAATCGCATTGGTGATTTTGGATTATTATTAGGCATTTTAGGATTTTATTGGATAACAGGTAGTTTTGATTTTCAACAATTATCAAAACGATTTTTTGAA---TTA------CTAAGCTATAATCAAATTAATTTAGTTTTTGCTACTTTGTGTGCTCTATTTTTGTTTTTAGGTCCAGTAGCTAAATCTGCACAATTTCCATTACATATATGGTTACCAGATGCTATGGAAGGACCTACACCCATTTCAGCCCTTATTCATGCTGCAACTATGGTTGCAGCTGGTATTTTTCTAGTTGCTCGAATGTTTCCTCTTTTTCAAATGTTACCATTTGTCATGAGTATCATTTCTTGGACAGGTGCCATTACAGCTTTATTAGGAGCTACTATTGCTTTAGCTCAAAAAGATCTTAAAAAAGGTTTAGCTTATTCAACAATGTCACAATTAGGATATATGATGTTAGCATTAGGCATCGGATCTTACAAAGCTGGTTTATTTCATCTTATTACACATGCTTATTCAAAAGCTTTACTATTTCTTGGTTCTGGTTCAGTTATTCATTCAATGGAACCTATTGTAGGTTATCATCCGAATAAAAGTCAAAATATGATTTTTATGGGTGGTTTAAGACAATATATGCCAATAACTGCAATAACTTTTTTGTTTGGTACACTTTCTTTATGTGGAATTCCACCTTTTGCTTGTTTTTGGTCCAAAGATGAAATTTTAGTAAATAGTTGGTTACATTTTCCTATTTTAGGGTCTATTGCTTTTTTTACAGCTGGTTTAACTGCTTTTTATATGTTTCGTATATATTTTTTAACTTTTGAGGGAGATTTTCGTGGTCATTTTTTT------------GATGACGTAAAAAAATTATCTTCT------ATTTCAATATGGGGAAGTTTAGAATTTAAC------AAAGAA---------------CAATTTAAACTA------------------------------------------------------------------------------------------------------------------------------------------------GAC---------AAA------AAATCTACATTATATCCTAAAGAAGCTAATAATATAATGTTATTTCCTTTAATAATATTAACAATACCTACTGTATTTATAGGTTTTATAGGAATT---TTATTTGATGAAAATAAA------ATGAATGTTGATTCTTTATCCTATTGGCTTACTTTATCCATAAAT------------TCTTTTAATTACAGTAATTCTGAAAAGTTT---TTAGAATTTTTATTTAATGCAATTCCTTCTGTTAGTATAGCTTTTTTTGGAATATTAATTGCTTTTTATTTATATGGTCCTAATTTTTCTTTTTTAAAAAAAGAA---------------------------AAAAAAAAATTACAATTGAAATCTGAAATA---------------------GATATTGTTTTAAAAAGTTTTTCAAATTTTATTTATAATTGGTCTTATTATCGAGCTTATATAGATGGGTTTTATTCTTCTTTTTTTATTAAAGGTTTAAGGTTTTTAATTAAAATAGTTTCTTTTATTGATCGATGGATTATTGATGGAATTATAAATGGAATTGGCATTTTTAGTTTTTTTGGAGGTGAGAGTTTAAAATATATAGAAGGAGGTAGAATTTCTTCTTATTTATTTTTCATAATTTTTTGTATGTTTTTGTTTTTTTTATATAGC---------TATATTATT------------------------ATGAAATTACCAGAATCATTTTATGAAACTATTTTTCTTTTTTTAGAGTCAGGTCTTATATTAGGAAGTTTAGGTGTAATATTATTAACTAATATAGTTTATTCTGCTCTTTTTTTAGGTTTTGTTTTTGTTTGTATATCGTTATTATATCTTTTATTAAATGCAGATTTTGTGGCTGCCGCACAAATTTTAATTTATGTAGGAGCTGTTAATGTATTAATTATTTTTGCTGTTATGTTAATAAATAAAAAACAATAT------TCCAATTTTTTTGTCTATTGGACAATAGGTGATGGTATTACTTTAACTCTTTGTACAAGTATTTTTTTATTATTAAATAATTTTATTTCTAATACATCATGGTCTAAAATTTTTTTAATGACAAAGCCTAATTTAGTAGTAAAAGATATTATTTTAATAAATACGGTTAGGCATATTGGTTCGGAATTATTAACTGAATTTTTACTTCCATTTGAACTTATGTCAATAATTCTTTTAGTTGCTTTAATAGGTGCTATTACTTTAGCTCGTCGTGAAAAAAAAATTGAATTAGAAAAAAATGATTTT------------------TTTAATTTT------ATGATGATACTTACTAAAAACAAACCAATGATAGTAAGTATGGGTCCTCATCATCCATCAATGCATGGTGTTCTTCGACTTATTGTTACTTTAGATGGAGAAGATGTTTTGGATTGCGAACCTGTCTTAGGTTATTTACATAGAGGAATGGAAAAAATAGCTGAAAATAGAACAATTGTACAATATCTTCCTTACGTAACACGATGGGATTATTTAGCTACAATGTTTACAGAAGCAATAACTGTAAATGCACCAGAAAAACTAACAAATATTCAAGTTCCTAAAAGAGCGAGTTATATACGAATCATTATGCTGGAATTAAGTCGTATTGCATCCCATTTGCTATGGCTTGGACCTTTTATGGCTGATATTGGTGCACAAACTCCTTTTTTTTATATTTTTAGAGAAAGAGAAATGATTTATGATTTATTTGAATCTGCTACTGGAATGCGAATGATGCATAATTATTTTCGAATTGGAGGAGTTGCAGTAGATTTACCTTATGGTTGGATAGACAAATGTTTAGATTTTTGTGATTATTTTTTACCTAAAATAAATGAATATGAAAGACTTATTACAAATAATCCTATTTTTTTGAAACGAGTAGAAGGGATAGGTACTGTTACTAGAGAAGAAGCTATTAATTGGGGATTATCAGGTCCTATGTTACGAGCTTCAGGAGTTCAATGGGACCTTCGAAAAGTAGATCATTATGAATGTTATGATGAGTTAGATTGGAAAATTCAATGGCAAAAAGAAGGGGATTCATTAGCTCGTTATTTAGTAAGAATTGGTGAAATGAAAGAATCTGTTAAAATAATTCAACAAGCTTTAAAAGCTATTCCGGGAGGACCTTTTGAAAATTTAGAAGCACGCCGGCTT---AATCAAGGAAAAAATTCAGAATGGAATTTATTTGAATATCAATTTATTAGTAAAAAACCTTCACCAACTTTTAAATTACCTAAACAAGAACATTATGTAAGAGTAGAAGCACCAAAAGGAGAATTAGGTATTTTTTTAATTGGAGATGATAGTGTTTTTCCTTGGAGACTTAAAATTCGTTCACCTGGTTTTATAAATTTACAAATTCTTCCTCAATTAGTAAAAGGAATGAAATTAGCAGATATTATGACAATTTTAGGTAGTATAGACATAATTATGGGGGAGGTTGATCGT---ATGTTTTCTATTATAAATGGCTTAAAAAATTATAATCAACAAGCAATACAAGCTGCAAGATATATTGGTCAAGGGTTTTTAGTTACTTTAGATCATATGAATCGTTTACCTACAACTATTCAATATCCTTATGAAAAATTAATACCTTCTGAGCGATTTCGTGGTCGTATTCATTTTGAATTTGATAAGTGTATTGCTTGCGAAGTCTGTGTACGTGTATGCCCAATAAATCTACCAGTTGTAGATTGGGAATTAAAAAAAACTATAAAAAAAAAACAATTAAAAAATTATAGTATTGATTTTGGAGTTTGTATATTTTGTGGTAATTGTGTTGAGTATTGTCCTACAAATTGTTTATCTATGACTGAAGAATACGAACTTTCAACTTATAATCGTCATGAATTAAATTATGATCAAATTGCATTAGGACGTTTACCTATATCAATAATCGAAGATTCTACAATTGAAAATATTTTCAATTTAACTTCTTTACCTAAAGGCAAAATAGAAGGGCATATTTATTCTCGAAATATTACAAATATTGTAAATATGTTAAACATT---------TTAAAAAATAACAATAATAAAATACAAGGACGTTTATCTATTTGGTTAATTAAGCATAATTTAAAACACAGACCTTTGGGTTTTGATTATCAAGGAATAGAAACATTACAGATTAGATCTGAAGATTGGCCTTCTTTAGCTGTTGCTTTATATGTTTATGGATTTAATTATCTTCGTTCTCAATGTGCATATGATGTGGAACCAGGAGGATTATTAGCTAGTGTATATCATTTTACAAAAATAACCGATAAT------GCCGATCAACCTGAAGAAATATGCATAAAAATTTTTATATTACGAAAAAACCCAAAAATTCCATCTATTTTTTGGGTCTGGAAAAGTGCAGATTTTCAAGAACGTGAATCTTACGATATGTTTGGAATTTTTTATGAAAATCACCCATGTCTTAAACGTATTTTAATGCCTGATAGTTGGCTAGGATGGCCTTTACGCAAAGATTATATCGTACCTAATTTTTATGAATTACAAGACGCTTAT------------------------------------------------------------------------------------------------------------------ATGGTCTTAAATTTCAAATTTTTTACTTGT------GAAAATAGTTTAGAGGATAACTCTACAACTATGCTTAAA---AATTCTATAGAATCTTCTTTTATTAACAAAACTCTTACAAATTCAATTATTTTAACAACTTTTAATGATTTTTCTAATTGGGCTAGACTTTCTAGTCTATGGCCACTCCTTTATGGTACAAGTTGTTGTTTTATTGAATTTGCATCATTAATTGGTTCACGATTCGATTTTGATCGTTATGGTTTAGTACCTAGATCCAGCCCTAGACAAGCAGATTTGATAATAACAGCTGGTACTGTAACTATGAAAATGGCTCCTTCTTTAGTTAGATTGTATGAACAAATGCCTGAACCAAAATATGTAATTGCAATGGGTGCGTGTACTATTACTGGAGGCATGTTTAGTACAGATTCATATACTACAGTTCGTGGGGTAGATAAATTAATTCCTGTGGATATTTATTTACCTGGATGTCCGCCTAAACCAGAAGCAATTATAGATGCTATAATAAAACTTCGTAAAAAAATAGCTCAAGAAATATATGAAGAAAAAAAAATCCTTAAAAAAGGAACCAGATTTTTTACTTTAAATCATCAATTCAATTTTTTTTCAAATCTAGAC------------AATCCAAAACTAACTTCCTCAAACCAATTTTTCCAATCTAAA------AAAACTTCTAAA---------GTTTTATTA---GAAACATCTTTA------------------------ACATTTAAAGAAAAGGAAAATTTA---------------------------------------------------------TTTTCCTTTTTTTTTACATTAGGTTTTTCTAAAGAATTTTTTAATTTTTTATGGATTATTTTTTCTATTTTAATTCTTATGTTAGGAGTTACTATTGGAGTACTAGTACTTGTATGGCTTGAAAGAAAAATATCTGCTGCAATCCAGCAACGGATTGGACCAGAATATGCTGGTCCTTTAGGAATAATCCAAGCTTTAGCGGATGGAATTAAACTTTTTTTAAAAGAAGATATTGTTCCAGCACAAGGAGATGTTTGGTTATTTAATATTGGACCTATTTTGGTTCTTATACCAGTCTTTTTAAGTTATTTAGTAATTCCTTTTGAATATAATGTTATTTTAGCTAATTTTAGTATAGGGGTTTTTTTTTGGATTGCTGTTTCTAGTGTTGTTCCTCTTGGACTTCTTATGGCTGGTTATGGATCAAATAATAAGTATTCTTTTTTAGGTGGTTTAAGAGCTGCTGCTCAATCTATTAGTTATGAAATTCCTTTAGCTTTAAGTGTTTTATCTATAGCTCTACGTGTGATTCGTATGCAAAACAGAAACTTTAATAACTTGATTATCAAATGGGCCATTCGATTAATTTCCATAATGATTATT------ATAAATACAATATTTTGGTCATCTATTTCAGAAGCCTTTCCTATTTATGCACAACAAGGTTATGAAAATCCACGAGAAGCTACTGGACGTATTGTATGTGCTAATTGTCATTTAGCTAAAAAACCGGTTGATATTGAAGTTCCCCAATCTGTTTTACCAAACACAGTGTTTGAGGCA------GTTGTCAAAATTCCTTATGATATGCAAATAAAACAAGTACTTGCTAATGGTAAAAAAGGTTCTTTAAATGTTGGAGCAGTTCTTATTTTACCAGAAGGTTTTGAATTAGCTCCTTCTGATCGAATTCCTCCTGAAATGAAAGAAAAAATTGGTAATCTTTTTTTTCAACCCTATAGTAATGATAAAAAAAATATTTTAGTAATAGGTCCAGTTCCAGGAAAAAAATATAGTGAAATGGTTTTTCCAATTCTCTCTCCAGATCCAGCTACTAACAAAGAAGCTCATTTTTTAAAATATCCAATTTATGTTGGTGGTAATAGAGGGAGAGGACAGATTTATCCTGATGGAAGTAAAAGTAATAATACAGTTTATAATGCTTCAATTACAGGAAAAGTAAGTAAAATTTTTCGTAAAGAA---AAGGGTGGGTATGAAATAACAATTGATGATATTTCAGATGGTCATAAAGTTGTTGATATTTCTGCTGCAGGACCAGAACTTATTATTTCAGAAGGTGAGCTTGTGAAAGTAGATCAACCTTTAACTAATAATCCAAATGTAGGTGGGTTTGGTCAAGGTGATGCTGAAGTAGTACTTCAAGATCCATTACGTATTCAAGGTCTTTTATTATTTTTTGGATCAGTTATTTTAGCACAAATATTTTTAGTTCTTAAAAAGAAACAATTTGAAAAAGTACAATTAGCAGAGATGAATTTT---------CTCAATAAAGTATACGATTGGTTTGAAGAGCGTCTTGAGATTCAAGCGATTGCAGATGATATAACAAGTAAATATGTTCCTCCACATGTTAATATTTTTTATTGTTTAGGAGGTATTACTTTAACTTGTTTTTTAGTTCAAGTAGCTACTGGCTTTGCTATGACTTTTTATTATCGTCCTACTGTAACTGAAGCTTTTTCATCTGTTCAATACATTATGACTGAAGTAAATTTTGGATGGCTTATTCGCTCAGTTCATCGCTGGTCAGCAAGTATGATGGTTTTAATGATGATTTTACATATTTTTCGTGTTTATCTAACAGGAGGTTTTAAAAAACCTCGGGAATTAACTTGGGTTACTGGTGTTATTTTAGCAGTTTTAACTGTATCTTTTGGTGTTACAGGTTATTCTTTACCTTGGGATCAAATTGGTTATTGGGCAGTTAAAATTGTAACTGGTGTACCAGAAGCAATTCCAATAATTGGATCTCCTTTAGTTGAGTTATTACGCGGAAGTGTAAGTGTTGGTCAATCGACATTAACTCGATTTTATAGTTTACATACTTTTGTATTGCCTCTTTTAACTGCAATATTTATGTTAATGCACTTTTTAATGATTCGTAAACAAGGTATTTCAGGTCCGTTA------------------------------------------------ATAACAAAAAAACCTGATTTAAGTGATCCTATATTACGAGCTAAATTAGCAAAAGGTATGGGACATAATTATTATGGTGAGCCTGCTTGGCCAAACGATCTTTTATATATTTTTCCAGTAGTTATTTTAGGTACTATTGCGTGTACTGTTGGTTTAGCTGTTTTAGAACCTTCAATGATTGGTGAACCTGCAAATCCTTTTGCAACTCCTTTAGAAATTTTACCAGAATGGTATTTTTTTCCAGTTTTTCAAATACTTCGTACGGTACCTAATAAACTTTTAGGTGTACTTTTAATGGCTGCTGTACCTGCAGGATTATTAACAGTTCCTTTTTTAGAAAATGTTAATAAATTTCAGAATCCTTTTCGTCGTCCAGTAGCTACTACAGTATTTTTAATAGGTACTGTCGTAGCTCTTTGGTTAGGAATTGGAGCTGCTTTACCTATTGATAAATCTTTGACTTTAGGTTTGTTT------------------------------------------------------------------------ATGACTATTCGTTCACCGGAACCAGAA---------GTCAAGATTGTGGTGGAAAAGGATCCTGTAAAAACCTCTTTTGAAAAATGGGCTAAACCTGGGCATTTTTCAAGGACTCTAGCTAAG---GGTCCTAGTACTACCACTTGGATTTGGAATTTACATGCTGATGCTCATGATTTTGACAGCCATACCAATGATTTAGAAGAAATTTCTCGTAAGGTTTTTAGTGCTCATTTTGGGCAATTAGCCATCATTTTTATTTGGTTAAGTGGTATGTACTTTCATGGTGCTCGTTTTTCTAATTATGAAGCATGGTTAAGTGATCCTACTCATATTAAGCCCAGTGCTCAAGTTGTTTGGCCTATAGTTGGTCAAGAAATTTTAAATGGGGATGTTGGCGGGGGTTTTCAAGGAATACAAATAACCTCCGGCTTTTTTCAACTTTGGCGAGCATCTGGAATAACTAGTGAATTACAACTTTATTCTACTGCAATTGGTGGATTAGTTTTTGCAGCATTAATGCTTTTTGCAGGATGGTTTCATTATCACAAAGCTGCTCCAAAATTAGCTTGGTTTCAAGATGTTGAATCTATGCTAAATCATCATTTAGCAGGTCTTTTAGGCTTAGGTTCTCTTTCTTGGGCTGGACATCAAGTACATGTTTCTTTACCTATTAATCAGCTTTTAGATGCTGGAGTTGATCCAAAAGAAATACCTCTTCCTCATGAATTTATTTTAAATCGTGATCTTTTAGCTGAACTTTACCCTAGTTTTGCAAAAGGGTTAACTCCTTTTTTTACTTTAAATTGGTCAGAATATTCTGACTTTTTAACTTTTCGTGGAGGACTTAATCCAGTAACTGGCGGTTTATGGTTAACTGATACAGCTCATCATCATTTAGCTATTGCAGTTCTTTTTTTAGTAGCAGGTCATATGTATCGTACTAACTGGGGTATCGGTCATAGTTTTAAAGAAATTTTAGAAGCTCATAAAGGTCCATTTACTGGAGAGGGTCATAAAGGTCTTTATGAAATTTTAACAACTTCATGGCATGCTCAATTAGCACTTAATTTAGCTATGTTGGGTTCTTTAACTATTATTGTAGCTCATCATATGTACGCTATGCCTCCTTATCCATATTTAGCTACTGATTACGGTACTCAACTTTCTCTTTTTACACATCATATGTGGATTGGTGGATTTTTAATAGTTGGTGCTGCTGCACATGCTGCTATTTTTATGGTAAGAGATTATGATCCAACTACTCAATACAACAATTTGTTAGATCGAGTTCTTCGACATCGTGATGCAATAATATCACATCTTAATTGGGTATGCATCTTTTTAGGATTTCATAGTTTTGGATTATATATTCATAATGATACGATGAGTGCTTTAGGACGTCCTCAAGATATGTTTTCAGATACTGCTATTCAATTACAACCTGTTTTTGCTCAATGGATACAAAACACACATGCTTTAGCACCAAACTTTACTGCTCCTAATGCTTTAGCAAGTACTAGTTTAACATGGGGTGGTGGAGACGTAATAGCAGTTGGTAGTAAAGTTGCTTTATTACCAATTCCGTTAGGAACAGCAGATTTTTTAGTACATCATATTCATGCATTTACAATTCATGTAACTGTTTTAATTTTATTAAAAGGTGTTTTATTTGCTCGAAGTTCTCGTTTGATACCAGACAAAGCTAATCTTGGTTTTCGTTTTCCTTGCGATGGACCTGGAAGAGGAGGAACTTGTCAAGTATCTGCATGGGATCATGTTTTCTTAGGTTTATTTTGGATGTATAATTCTATTTCTGTAGTTATTTTTCACTTTAGTTGGAAAATGCAATCTGATGTTTGGGGTACTATAAGCGAGCAAGGTGTTGTAACTCATATTACCGGTGGAAATTTTGCACAAAGCGCTATTACTATTAATGGTTGGCTTCGTGACTTTTTATGGGCACAAGCTTCTCAAGTAATTCAATCTTATGGTTCTTCCTTATCTGCTTATGGTCTTTTATTTTTAGGTGCTCACTTTGTTTGGGCTTTTAGTTTAATGTTCTTATTTAGTGGTCGTGGATATTGGCAAGAGCTTATTGAATCCATTGTTTGGGCTCACAACAAATTAAAAGTTGCTCCTGCTATCCAGCCTCGCGCCTTAAGTATTACACAAGGCCGTGCTGTAGGAGTAGCTCATTACCTTCTAGGTGGAATTGCCACAACATGGGCATTCTTTCTAGCAAGAATTATTGCAGTAGGAATGGCATCAAGATTTCCCAAATTTAGCCAGGGCCTATCTCAAGACCCAACTACGCGTCGTATTTGGTTTGGTATTGCGACCGCACATGACTTTGAAAGTCATGATGATATGACTGAAGAACGTCTTTATCAAAAGATTTTTGCGTCACATTTTGGTCAATTAGCAATCATTTTTTTATGGACTTCTGGTAATTTATTTCACGTTGCTTGGCAAGGTAATTTTGAAGCATGGGGACAAGACCCTTTACATGTCAGACCAATTGCTCATGCAATTTGGGATCCGCATTTTGGTCAACCAGCTGTTGAAGCTTTTACTCGAGGAGGAGCTTCTGGACCAGTTAATATAGCATATTCTGGTGTATACCAATGGTGGTATACAATTGGTTTACGAACTAATCAAGATCTTTATAATGGAGCTCTTTTTTTAGTTATTCTTTCGTCTATTTCCTTAATAGCAGGTTGGTTACATTTACAACCTAAATGGAAACCTAAAGTATCCTGGTTTAAAAATGCTGAATCTCGTTTAAATCATCATTTATCAGGACTTTTTGGTGTAAGCTCATTAGCTTGGACAGGTCATTTAGTTCATGTGGCAATTCCAGAATCAAGAGGCGAACACGTAAGATGGGATAATTTTTTAACAAAATTACCACATCCGGAAGGACTAGGTCCATTTTTTGCAGGACAATGGAATATTTACGCTCAAAATGTCGATTCAAGTAATCATGCTTTTGGAACATCTCAAGGGGCTGGAACAGCTATCTTAACTTTTATTGGTGGATTTCATCCACAAACACAAAGTTTATGGCTTACTGATATTGCTCACCATCATTTAGCTATTGCAGTTGTTTTTATTATAGCTGGTCATATGTATAGAACTAATTTTGGAATTGGTCATAGTATCAAAGAAATTCTTGAAACCCATACTCCTCCAGGAGGACGTTTAGGTCGAGGACATAAAGGTCTTTATGATACTATTAACAATTCTCTTCATTTTCAATTAGGTCTTGCTTTAGCATCGTTAGGAGTTATTACCTCCTTAGTAGCTCAACATATGTATTCTTTACCTCCCTATGCGTTTCTTGCACAAGATTTTACAACGCAAGCTGCATTATATACTCATCATCAATATATTGCTGGTTTTATTATGACAGGTGCTTTTGCTCATGGAGCTATTTTCTTTATTAGAGATTATAATCCGGAACAAAATAAAGATAATGTATTAGCTAGAATGTTAGAACATAAAGAAGCTATAATATCCCATTTAAGTTGGGCTAGTTTATTTCTAGGATTTCATACTTTAGGTCTTTACGTTCATAATGATGTTATGCTTGCTTTTGGTACTCCTGAAAAACAAATTTTAATTGAACCTATTTTTGCTCAATGGATACAATCTGCTCATGGTAAAGCTTTATATGGTTTTGATGTACTTTTATCATCAACAAATAATCCAGCATTTAATGCTGGTCAAAGCATATGGTTACCTGGTTGGTTAGATGCTATAAATAATAATAGTAATTCACTTTTCTTAACAATTGGTCCTGGAGACTTTTTAGTACATCACGCTATTGCTTTAGGTTTACATACTACTACATTAATTTTAGTGAAAGGTGCTTTAGATGCACGAGGATCTAAATTAATGCCAGATAAAAAAGAATTTGGTTATAGTTTTCCTTGTGATGGTCCTGGACGAGGTGGTACTTGTGATATTTCTGCTTGGGATGCTTTTTATTTAGCAGTTTTTTGGATGTTAAATACTATTGGATGGGTTACTTTTTATTGGCATTGGAAACATATTACATTATGGCAAGGAAATGCAGCACAATTTAATGAATCTTCTACATATTTAATGGGCTGGTTAAGAGATTATTTATGGTTAAATTCTTCACAATTGATTAATGGATATAATCCTTTTGGTATGAATAGTCTGTCTGTTTGGGCATGGATGTTTTTATTTGGTCATTTAGTTTGGGCTACTGGATTTATGTTTCTGATATCGTGGCGTGGATATTGGCAAGAACTTATTGAAACTTTAGCTTGGGCTCACGAACGTACTCCTTTAGCGAATTTAGTTCGCTGGAAAGATAAACCAGTAGCTCTTTCTATTGTTCAAGCAAGATTAGTTGGATTAGCTCATTTTTCTGTAGGTTATATATTT------------------ACTTATGCTGCTTTTTTAATTGCTTCTACATCTGGTAAATTTGGTATGACCGCTACTTTAGAAAGACGCGAAAGCGCAAGCATTTGGGGTCGCTTCTGCGATTGGGTTACTAGCACTGAAAACCGTTTATACATTGGATGGTTTGGTGTATTGATGATTCCTACTTTATTAACAGCAACTTCAGTATTCATTATTGCTTTTATTGCAGCTCCTCCTGTAGATATTGACGGTATCCGTGAACCTGTATCTGGTTCTCTTCTTTACGGAAATAACATCATTTCTGGTGCTATTATTCCTACCTCTGCAGCTATCGGTTTACACTTCTACCCTATTTGGGAAGCTGCTTCTGTTGATGAATGGTTATACAATGGTGGTCCTTACGAACTTATCGTTCTTCATTTCTTACTTGGTGTAGCTTGCTACATGGGTCGTGAATGGGAACTTAGCTATCGTTTAGGTATGCGTCCTTGGATTGCTGTTGCATATTCAGCTCCAGTTGCTGCTGCTACTGCTGTTTTCTTGATCTACCCTATTGGTCAAGGAAGTTTCTCAGACGGTATGCCTTTAGGTATCTCTGGTACTTTCAATTTCATGATTGTATTCCAAGCTGAACACAACATCCTTATGCACCCATTCCATATGTTGGGTGTAGCTGGTGTATTCGGCGGTTCTCTATTCAGCGCTATGCATGGTTCTTTGGTAACTTCAAGTTTAATCCGTGAAACTACTGAGAATGAGTCTGCTAATGCAGGTTACAAGTTTGGTCAAGAAGAAGAAACTTACAACATCGTAGCTGCTCACGGTTACTTTGGTAGATTAATCTTCCAATACGCTAGCTTTAACAACTCTCGTTCTTTACATTTCTTCTTGGCTGCTTGGCCAGTTGTAGGTATTTGGTTTACTGCTTTAGGTATCAGCACTATGGCTTTCAACTTAAATGGTTTTAACTTTAACCAATCTGTTGTTGACAGTCAAGGTCGTGTAATTAACACTTGGGCTGATATTATCAACCGTGCTAACCTTGGTATGGAAGTTATGCATGAACGTAACGCTCACAACTTCCCTCTAGACTTA---GCTGCTGTTGAAGCTCCTGCTGTAAATGGTATGGGTTTACCTTGGTATCGTGTTCATACAGTTGTGTTAAATGATCCAGGTCGCTTAATCGCTGTTCATTTAATGCATACTGCTTTAGTTTCTGGTTGGGCAGGTTCTATGGCTTTATATGAATTAGCTGTTTTTGATCCTTCTGATCCAGTTCTTGATCCAATGTGGAGACAAGGCATGTTTGTTATACCTTTTATGACTCGTTTAGGAATAACGAAATCCTGGGGGGGTTGGAGTATTACAGGAGAAACTGTTACTAACGCAGGTATCTGGAGTTATGAAGGAGTAGCTGCAGTACATATTGTTTTATCAGGATTACTTTTTTTGGCAGCTATTTGGCATTGGGTGTATTGGGATTTAGAACTGTTTCGTGATGAACGTACAGGTAAGCCTTCTTTAGATTTACCTAAAATTTTTGGAATTCATTTGTTTCTTTCTGGAGTACTTTGTTTTGCTTTTGGAGCATTTCATGTAACTGGTTTATTTGGTCCTGGAATATGGATTTCTGATCCTTATGGATTAACAGGAAAAGTACAACCTGTAGCTCCTGCTTGGGGTGCTGAAGGTTTTGATCCTTTTGTACCTGGAGGAATTGCTTCTCATCATATTGCTGCAGGTATTTTAGGAATATTAGCTGGTTTGTTTCATCTTAGTGTTCGTCCTCCTCAAAGATTATATAAAGGATTACGTATGGGAAATGTTGAAACAGTTTTATCCAGTAGTATTGCAGCTGTTTTTTTTGCTGCTTTTGTTGTTGCGGGAACTATGTGGTACGGTTCTGCAGCAACTCCAATTGAATTATTTGGTCCTACTCGTTACCAATGGGATCAAGGATTTTTTCAGCAAGAAATAGATCGAAGAATTCGCTCTAGTAAAGCAGAAAATTTAAGTTTATCAGAAGCTTGGTCTAAAATTCCTGAAAAATTAGCTTTTTATGATTATATTGGTAATAATCCTGCTAAAGGAGGATTATTTAGAGCTGGAGCGATGGATAATGGAGATGGTATAGCAGTTGGTTGGTTAGGCCATGCAGTTTTTAAAGATAAAGAAGGAAATGAGCTTTTCGTTCGTCGTATGCCTACTTTTTTTGAAACTTTTCCAGTTGTTTTGGTAGATGAACAAGGAATTGTTAGAGCTGATGTTCCATTTAGAAGAGCAGAATCGAAGTATAGTGTTGAACAAGTAGGTGTAACTGTTGAATTTTATGGTGGTGAACTTGATGGGGTTAGTTTTAGTGACCCTGCAACAGTCAAAAAATATGCTAGACGCGCTCAATTAGGTGAAATTTTTGAATTTGATCGTGCTACTTTAAAATCGGATGGTGTTTTTCGAAGTAGTCCAAGAGGTTGGTTTACTTTTGGTCATGCTACATTTGCTCTTCTTTTTTTCTTTGGTCATATTTGGCATGGTGCTAGAACATTGTTTAGAGATGTTTTTGCAGGAATTGATCCTGATTTAGATGCTCAAGTGGAATTTGGAGCGTTTCAGAAATTAGGAGATCCAACAACAAAAAGACAAGTAATA------------------------------------------ATGAAAATCTTGTATTCCCAGAGGAGGTTCTACCCCGTGGAAACGCTCTTTAATGGAACTTTAGCTTTAGGTGGTCGTGATCAAGAAACCACAGGTTTTGCTTGGTGGGCAGGTAATGCTAGACTTATTAATTTATCTGGAAAGTTACTTGGAGCTCATGTAGCTCATGCTGGATTAATTGTTTTTTGGGCTGGAGCAATGAATTTGTTTGAAGTTGCTCATTTTGTACCAGAAAAACCTATGTATGAACAAGGATTAATACTACTTCCTCATTTAGCTACTTTAGGTTGGGGAGTAGGACCTGGTGGAGAAATTGTTGATACTTTTCCATATTTTGTGTCTGGAGTTCTTCATTTAATTTCTTCTGCAGTTTTAGGTTTTGGTGGTATTTATCATGCACTTATTGGACCAGAAACTTTAGAAGAATCTTTTCCGTTTTTTGGTTACGTTTGGAAAGACAAAAACAAAATGACTACTATTTTAGGTATTCATTTAATTTTGTTAGGTGCTGGTGCTTTTCTTTTAGTATTTAAAGCCTTATATTTTGGTGGTATTTATGATACATGGGCTCCAGGTGGTGGAGATGTAAGAAAAATTACAAATTTAACTCTTAGTCCAGGTGTAATCTTTGGTTATTTACTTAAATCTCCATTTGGTGGAGAAGGTTGGATTGTTAGTGTAGATAATTTAGAAGATATCATTGGCGGGCATGTATGGTTAGGTTCCATTTGTATTTTTGGGGGAATCTGGCATATTTTAACAAAACCTTTTGCATGGGCTCGTCGTGCTTTGGTATGGTCTGGGGAAGCTTACTTATCTTATAGTTTAGGTGCTATTGCTGTTTTTGGTTTTATTGCTTGTTGTTTTGTTTGGTTCAATAATACAGCTTATCCGAGTGAATTTTATGGTCCTACCGGTCCAGAAGCATCTCAAGCTCAAGCTTTTACTTTTTTAGTTAGAGATCAACGTCTTGGAGCTAATGTAGGTTCAGCTCAAGGACCTACTGGATTAGGGAAATATATTATGCGTTCGCCCACTGGAGAAATTATTTTTGGTGGAGAAACAATGCGTTTTTGGGATCTTCGTGCTCCATGGTTAGAACCATTACGTGGACCAAACGGTTTAGATCTAAGTAAATTAAAAAAAGATATACAACCTTGGCAAGAACGTCGATCTGCAGAATACATGACTCATGCTCCATTAGGATCATTAAATTCTGTAGGTGGAGTAGCAACAGAAATTAATGCAGTAAATTATGTTTCTCCTAGAAGTTGGTTAGCAACATCTCATTTCGTTTTAGGTTTCTTTTTCTTTGTAGGGCACTTATGGCATGCTGGAAGAGCACGTGCTGCTGCAGCTGGTTTTGAAAAAGGAATTGATCGTGATTTTGAACCAGTTCTTTCTATGACACCTCTTAATATGACTATAGCCATTGGAAAGTCTTCCAAAGAACCAAAAGGTTTATTTGATAGCATGGATGACTGGCTAAGGAGAGACCGTTTTGTATTTGTAGGTTGGTCTGGTCTATTGCTTTTTCCTTGTGCATATTTTGCTTTAGGTGGATGGTTTACAGGTACAACCTTTGTAACTTCATGGTATACTCATGGATTAGCTAGTTCTTATTTAGAAGGTTGTAATTTTTTAACTGCCGCTGTTTCTACCCCAGCAAATAGTTTAGCTCATTCTTTACTATTATTATGGGGACCTGAAGCACAAGGTGATTTTACTCGTTGGTGTCAATTAGGCGGTTTATGGACTTTTGTAGCTCTTCATGGTGCATTTGGCTTAATAGGCTTTATGTTAAGACAATTTGAACTTGCTCGATCTGTTCAATTACGTCCTTATAATGCAATTGCGTTTTCTGGACCTATTGCTGTTTTTGTATCTGTTTTTCTTATTTATCCTTTAGGACAATCAGGTTGGTTTTTTGCACCTAGTTTTGGTGTAGCTGCAATTTTTAGATTTATTCTTTTTTTTCAAGGCTTTCATAACTGGACTTTAAACCCATTTCATATGATGGGTGTCGCTGGAGTTTTAGGGGCTGCTCTTTTATGCGCAATTCACGGTGCTACTGTTGAGAATACATTATTTGAAGATGGTGATGGTGCAAACACATTCCGTGCTTTTAATCCAACTCAATCTGAAGAAACATATTCTATGGTTACTGCGAATCGTTTTTGGTCTCAAATTTTTGGTGTTGCTTTTTCTAATAAACGTTGGTTACACTTTTTTATGCTATTCGTACCAGTAACTGGATTATGGATGAGTGCTATTGGGGTTGTAGGTTTAGCTTTAAATTTACGTGCCTACGATTTTGTTTCCCAAGAAATTCGTGCAGCAGAGGATCCAGAATTTGAAACTTTTTATACAAAAAATATTTTATTAAATGAAGGTATTAGAGCTTGGATGGCAGCTCAAGATCAGCCTCATGAAAATCTTGTATTCCCAGAGGAGGTTCTACCCCGTGGAAACGCTCTT---------------ATGGTCTTAAATTTCAAATTTTTTACTTGT---GAAAATAGTTTAGAGGATAACTCTACAACTATGCTTAAAAATTCTATAGAATCTTCTTTTATT---------AACAAAACTCTTACAAATTCAATTATTTTAACAACTTTTAATGATTTTTCTAATTGGGCTAGACTTTCTAGTCTATGGCCACTCCTTTATGGTACAAGTTGTTGTTTTATTGAATTTGCATCATTAATTGGTTCACGATTCGATTTTGATCGTTATGGTTTAGTACCTAGATCCAGCCCTAGACAAGCAGATTTGATAATAACAGCTGGTACTGTAACTATGAAAATGGCTCCTTCTTTAGTTAGATTGTATGAACAAATGCCTGAACCAAAATATGTAATTGCAATGGGTGCGTGTACTATTACTGGAGGCATGTTTAGTACAGATTCATATACTACAGTTCGTGGGGTAGATAAATTAATTCCTGTGGATATTTATTTACCTGGATGTCCGCCTAAACCAGAAGCAATTATAGATGCTATAATAAAACTTCGTAAAAAAATAGCTCAAGAAATATATGAAGAA---AAAAAAATCCTTAAAAAAGGAACCAGATTTTTTACTTTAAATCATCAATTCAATTTTTTTTCAAATCTAGAC------------AATCCAAAACTAACTTCCTCAAACCAATTTTTCCAATCTAAAAAAACTTCTAAA---------GTTTTATTAGAAACATCTTTAACATTTAAA------------------------------------------------------------ATGTCACCACAAACGGAGACTAAAGCAGGTGTTGGATTCAAAGCTGGTGTTAAAGATTATCGATTAACTTATTACACTCCGGATTATGAGACCAAGGATACGGATATTTTAGCAGCATTTAGAATGACTCCTCAGCCTGGAGTTCCAGCGGAAGAAGCAGGCAACGCAGTTGCTGCTGAATCTTCAACTGGTACATGGACTACAGTTTGGACTGATGGTCTTACTAACCTTGATCGTTATAAAGGTCGATGCTATGATATTGACCCTGTTCCTGGAGAAGAAAATCAATATATTGCTTATGTAGCTTATCCTTTAGATTTATTTGAAGAAGGGTCTGTTACAAATATGTTTACTTCAATTGTAGGTAATGTATTTGGGTTTAAAGCTTTAAGAGCGTTACGTCTTGAAGATTTAAGAATTCCTCCAGCTTACACAAAAACTTTCCAAGGTCCTCCTCATGGTATTCAAGTTGAGAGAGATAAATTAAACAAATATGGTCGTCCTTTATTAGGATGTACTATTAAACCAAAATTAGGTTTATCTGCTAAAAATTATGGTCGAGCTGTATATGAATGTCTTCGTGGTGGACTTGATTTTACTAAAGATGATGAAAACGTAAATTCTCAACCATTTATGCGTTGGAGAGATCGTTTCTTATTTGTAGCAGAAGCTATTTATAAATCTCAAGCAGAAACTGGAGAAATCAAAGGACATTATTTAAATGCTACTGCAGGTACATGTGAAGAAATGCTAAAAAGAGCAGCATGTGCTAGAGAGTTAGGTGTACCAATTGTTATGCACGATTACTTAACTGGTGGTTTCACTGCAAATACTAGTCTGGCTTTTTATTGCCGTGACAATGGTTTACTTCTTCATATTCACCGTGCAATGCATGCAGTTATTGATAGACAAAAAAATCATGGTATACATTTCCGTGTATTAGCAAAAGCTTTACGTATGTCTGGTGGAGATCATATTCACGCTGGTACTGTTGTAGGTAAACTTGAAGGAGACCGTCAAGTAACTTTAGGTTTCGTAGATTTACTTCGTGATGACTATATTGAAAAAGATAGAAGTCGTGGTATTTATTTCACACAAGATTGGGTTTCTTTACCTGGTGTTTTCCCTGTAGCATCTGGTGGGATCCATGTTTGGCATATGCCTGCTTTAACTGAAATTTTTGGAGATGACTCTGTTTTACAATTTGGTGGTGGAACTTTAGGTCATCCTTGGGGTAACGCACCTGGTGCAGTTGCTAACCGAGTTTCGTTAGAAGCTTGCGTACAAGCACGTAATGAAGGTCGTGATCTTGCTCGTGAAGGAAATGAAATTATTCGCGAAGCTTGTAAGTGGAGTCCTGAGTTATCTGCTGCTTGTGAAATTTGGAAAGAAATTAAATTTGAATTTGATATTATTGATACTTTG------ATGATTCAACCTCAAACTTATTTAAATGTTGCAGATAATAGTGGAGCTCGAAAACTAATGTGCATTCGAGTTATAGGAACGAGTAATCGAAAATATGCAAATATTGGTGATATTATTATTGCTGTTGTTAAAGAAGCAGTGCCAAATATGCCTATTAAAAAATCCGAAATTGTAAGAGCTGTAATTGTACGTACGTGTAAAGAATTTAAACGAAATAATGGATCCATAATAAAATTTGATGATAATGCAGCAGTTGTTATTAATCAAGAAGGAAATCCAAAAGGAACTCGAGTTTTTGGTCCAATTGCTAGAGAATTAAGAGAATCTAATTTTACTAAAATAGTTTCGTTAGCTCCAGAAGTTTTAATGACTAGAGTTAAACGTGGTTATGTAGCACGAAAACGGCGTAAAAATATTCTTACGCTTACATCTGGATTTCAAGGAACTCATTCGAAACTTTTTAGAACTGCTAATCAACAAGGAATGAGAGCATTAGCATCATCTCATCGCGATAGAGGTAAACGAAAAAGAAATCTTAGACGTTTATGGATTACTCGAGTTAATGCAGCCGCAAGAGATAATGGAATT------TCCTATAATAAATTAATTGAATATTTATATAAAAAAAAAATTCTTTTAAATAGAAAAATTCTAGCTCAAATAGCTATATTAGATAAATTTTGTTTTTCGACAATAATTAAAAATATTATTACAGAA---------------------------------------------------------------------ATGCAAACTAATACTTCTAATAAAAAAATCCGTGCTGTTGCTAAACATATACATATGTCTCCACATAAAGTACGAAGAGTAGTTAGTCAAATTCGTGGTCGTTCTTATGAACAAGCACTTATGATATTAGAGTTTATGCCGTATCGAGCATGCAATCCAATATTACAATTACTTTCATCTGCAGCTGCAAATGCTAATCATAATTTTGGATTAAGTAAAACAAACTTATTTATAAGTGAAATTCAAGTAAATAAAGGAACTTTTTTTAAAAGATTTCAACCAAGAGCTCAAGGACGTGGCTATCCTATACACAAACCTACTTGTCATATAACTATTGTACTGAATATTCTTCCTAAA---------------------------------------------------------------------------------------------------------------------------------ACCAATATGCCATTAGGTACTGCTATTCACAATATTGAAATAACACCTGGAAAAGGTGGACAATTAGTAAGAGCAGCCGGAACTGTAGCAAAAATTATTGCAAAAGAAGGACAGTTAGTTACACTACGCTTACCTTCAGGAGAAATTAGATTAATCTCTCAAAAATGTTTAGCAACAATAGGACAAATTGGAAATGTTGATGTAAATAATTTAAGAATAGGTAAAGCAGGGTCAAAACGTTGGTTAGGTAAACGACCAAAAGTTAGAGGAGTAGTTATGAATCCTATAGATCACCCTCACGGTGGTGGAGAAGGTAGAGCACCCATTGGTAGAAAAAAACCATTAACTCCTTGGGGTCATCCTGCACTTGGAAAAAGAAGTAGAAAAAATAATAAATATAGCGATACTCTTATTCTTCGTCGTCGTAAAAATAGC---------ATGATTCAAGATGAAATAAAAGTTTCTACTCAAACA---TTACAGTGGAAGTGTATTGAATCTAAAATAGAAAGTAAACGTCTTCTTTATAGTCGTTTCGCTATTTCACCTTTTAGAAAAGGTCAAGCCAATACAGTTGGAATAGCTATGCGTAGAGCGTTACTTAATGAAATTGAAGGAGCTTCTATTACATACGCTAAAATAAAAAAAGTAAAACATGAATATTCAACAATAATAGGTTTACAAGAATCTATTCATGATATATTAATTAACTTAAAAGAAATTGTTTTAAAAAGTGAATCTTTTGAACCTCAAAAAGCATATATTTCAGTTTTAGGACCTAAAAAAATAACTGCTCAAGATATTAAAGGGCCTTCTTGTATTAAGATTATGATAATAGCCCAATATATAGCAACTTTAAACAAAGATATTTTATTAGAAATTGAATTAAATATTGAAAAAGATCGTGGATATCGTATTGAAAACTTACAAAAATATCAAGAAGGTTTATTTCCAGTGGATGCTGTTTTTATGCCAATACGAAATGCAAATTATAGTGTTCATTCTTTTGAAAGTGAGAAAAAA------ATTAAAGAAATACTTTTTCTTGAAATCTGGACTGATGGAAGTTTGACTCCAAAAGAAGCTCTTTATGAAGCTTCTCGAAATTTAATTGATTTATTTATTCCTTTAATTAATTCAGAAAAAAAAGAAAAAAAT---TTTGGAATAGAAAAAACAAATGAA---TCAAATATGTCTTATTTTCCTTTT---CAATCTGTATCACTGGATATTGAA------AAAATGACCAAAGATGTTGCTTTTAAACATATATTTATTGATCAACTAGAATTACCTGCCAGAGCATATAATTGTCTTAAAAAAGTAAATGTGCATACAATAGCAGATTTATTACACTATAGTGAAGATGATTTAATTAAAATTAAAAATTTTGGAAAAAAATCAGTAGAACAAGTTTTGGAAGCATTAAAAAAACGTTTT---TCAATCCAATTACCTAAAAATAAAAATTATCTT------------------------------------------------ATGGAGATTTTTATACTCCCTGAATTTGGTAAAATACAATTTGAAGGATTTAATCGTTTTATAAATCAAGGTTTGAGTGAAGAACTTAGTAATTTTCCAATAATTGAAGATATAGATCAAGAATTCGAGTTTCAAATATTTGGTGAACAATATAAATTAGCAGAACCATTATTAAAAGAAAGAGATGCCGTC---TATCAATCT---ATTACCTATTCATCCGACGTTTACGTACCAGCTCAATTAACACAAAAAAAAAAAGGA---AAAATACAAAAACAAATAGTTTTTCTTGGAAGTATTCCTTTAATGAATTCTCAAGGTACTTTTGTTGTTAATGGAGTAGCTCGAGTTATAATTAATCAAATTTTACGAAGTCCCGGAATTTATTATAATTCAGAATTAGATCATAACGGA------ATTCCT---ATATATACTGGAACGTTAATTTCCAATTGGGGAGGAAGACTAAAATTAGAAATTGATGGAAAAACAAGAATATGGGCACGTATAAGTAAAAAAAGAAAAGTTTCTATTTTAGTTTTATTATTAGCTATGGGTTTAAATTTACAAAATATTTTAGACAGTGTTTGTTATCCTAAAATTTTTTTAGAGTTTATA------AAA---AAAAACACAAAA---AAAGAATATCCGAATTCAACAGAAGACGCTATAGTGGAACTTTATAAACACCTATATTGCATA---------GGTGGAGATCTTTTTTTTTCTGAATCG---ATACGCAAAGAATTACAAAAAAAATTTTTTCAACAGAGATGTGAGTTAGGCAAAATTGGACGATTAAATTTAAACAAAAAATTAAATCTTAATGTACCTGAAAATGAAATTTTTGTATTACCACAAGATATTTTAGCAGCTGTTGATTATTTAATCAAATTAAAATTTGGAATAGGTACAATTGATGATATAGATCACTTAAAAAATCGACGTGTTTGTTCTGTAGCAGATTTATTACAAGATCAATTAAAATTAGCATTAAATCGTTTAGAAAATTCAGTTCTTTTTTTT---------------TTTCGAGGAGCCACAAAACGAAAACGATTGCCGACTCCAAAAAGTTTAGTAACTTCAACTCCATTAATAATGACTTTTAAAGAATTTTTTGGTTCACATCCATTGTCTCAATTTTTAGATCAAACAAATCCATTAACTGAAATAGTTCATAAACGAAGATTAAGTTCTTTAGGACCTGGTGGATTAACAAGAAGAACCGCAAGTTTTCAAGTACGTGATATTCACGCTAGTCATTATGGAAGAATTTGTCCTATAGAAACATCTGAAGGAATGAATGCTGGACTAATAGCTTCATTAGCTATTCATGCAAAAATAAGTATTTTAGGGTGTTTAGAAAGTCCATTTTATAAA---ATATCTAAATTATCGAATTTAGAA---------GAAATTATTAACTTATCTGCTGCT------GAAGATGAATACTAT------CGAATAGCTACTGGCAATTGTTTAGCATTAGAT---CAAAATAGTCAAGAAGAACAAATT---ACTCCTGCGCGCTATCGACAAGATTTTGTAGCTATTGCGTGGGAACAAGTTCACCTTCGAAGTATTTTTCCTTTACAATATTTCTCCGTTGGAGCATCTCTTATTCCTTTTCTTGAACATAACGATGCAAATAGAGCTTTAATGGGCTCAAATATGCAACGTCAAGCAGTTCCACTTTTAAAACCTGAAAAATGTATTGTAGGAACAGGTATAGAAAGTCAAACAGCGTTAGATTCGGGAAGTGTTACTGTCTCATCGCATGGAGGAAAAATAGAATATCTTGATGGTAATCAAATT---ATTTTATCCTTAAAAAAAAAAAAAATT---GATAAAAATTTAATAATATATCAACGTTCTAATAATAGTACGTGTATGCATCAAAAACCTAAAGTAGAAAAACAAAAATATATAAAAAAAGGACAAATTTTAGCAGACGGAGCTGCTACTGCAAATGGCGAATTAGCTTTAGGTAAAAATATTTTAGTAGCTTATATGCCTTGGGAAGGTTACAATTTTGAAGATGCAATTTTAATTAACGAACGTCTAATTTATGAAGATATTTATACTTCAATTCATATTGAAAGATATGAAATTGAAGCTCGTGTAACAAGTCAAGGT---CCTGAAAAATTTACTAATGAAATACCCCATTTAGATGATTACTTACTTCGTCATTTAGATCAAAATGGCATTGTATTAACAGGTTCTTGGGTTGAGACAGGAGATGTTTTAGTCGGAAAATTAACACCTCAAGAAACAGAAGAAAATTTACGTGCTCCAGAAGGAAAATTATTACAAGCTATTTTTGGAATTCAAGTAGCAACTTCGAAAGAAACTTGTCTTAAAGTCCCTCCAGGAGGTAGGGGTCGAGTTATTGATATTCGATTAATCTCTCAAGAAGACAATTCTGCTAATACAGCACAAATTATTCATATTTATATTTTACAAAAACGTAAAATTCAAATAGGTGATAAAGTTGCTGGAAGACATGGAAATAAAGGTATTATTTCAAAAATATTACCAAGACAAGATATGCCTTTTTTACAAGATGGTACACCAATAGATATGATATTAAGTCCATTAGGCGTACCTTCACGAATGAATGTAGGACAAATTTTTGAATGTTTGTTGGGTCTAGCAGGAAGTTTTCTTCACAAAAATTATAGAATAATTCCTTTTGACGAACGATATGAAAGAGAAGCCTCAAGAAAGCTAGTCTTTTCTGAACTTTATAAAGCAAGTAAAAAAACAACAAATCCATGGTTATTTGAACCAGATAATCCCGGAAAAAATCGACTAATCGATGGAAGAACAGGTGAAATTTTTGAACAACCTATAACTATTGGAAAAGCTTATATGTTAAAATTAATTCATCAAGTTGATGATAAAATACATGCCCGTTCTAGTGGTCCATATGCATTAGTTACACAACAACCACTTCGAGGAAGATCTAGAAGAGGAGGTCAAAGAGTTGGTGAAATGGAAGTGTGGGCTTTAGAAGGCTTTGGTGTAGCTTATATTTTACAAGAAATGTTAACTATAAAATCTGACCATATTCGAGCTCGTTATGAAGTTCTTGGTGCTATTGTTACTGGAGAACCTATTCCTAAACCAAATACT---GCTCCGGAATCATTTAAATTACTTGTAAGAGAATTACGATCTTTAGCTTTAGAAATTAATCATGTTATTATATGTGAAAAAAATTTGAAATTAAAATTAAAAGAAATTAATCTCTTTCTTGCTAGACCTATAACTAAAAAACCCACTTTATTAAAATTACAA---GGTTTATTTAAATATGAAGATCAATCT---------TGGAAAGATATTTTTCCTCGCTTTTTTTCTCCT---------------------AGAGGTTTTGAAGTTTTTCAAAATAGAGAAATCGCAACTGGAGGAGATGCTATTCAAAAACAATTAACTAATTTAAACTTACAAAATGTAATAAATCTTGCACACTTAGAATGGAAAGAGTTT---------------------------GCTGAACAAAAATCAACTGGAAATGAATGGGAAGATAGAAAAATTCAGCGAAGAAAAGATCTTTTAGTTAGACGAATAAAACTAGCTAAACATTTTATTCAAACAAATATAAAACCAGAATGGATGGTTTTATCATTATTACCAGTGCTTCCCCCGGAATTACGTCCAATGATTGAACTAGGCGAAGGTGAATTAATAACA---TCTGATTTAAATGAACTTTATAGAAGAGTTATTTATAGAAATAATACTCTTCTTGATTTTTTGGCACGA------AGTGGTTCTACTCCAGGAGGTTTAGTTGTTTGCCAAAAACGATTAGTTCAAGAAGCTGTTGATGCACTTATCGATAACGGTATTCGAGGACAACCTATGAAAGACAGTCATAATAGACCTTACAAATCTTTTTCTGATTTAATTGAAGGAAAAGAAGGAAGATTTCGTGAAAATTTACTTGGAAAAAGGGTTGATTATTCAGGTAGATCTGTTATTGTAGTAGGCCCTTTTCTACCATTGCATCAATGTGGATTACCTCGCGAAATGGCAATAGAACTTTTTCAAGCATTTGTTATTCGAGGTCTTATTGGACGAAATTTTGCTCCTAATCTGAGAGCAGCGAAAACTATGATTCAAAATAAAGAACCTATTATTTGGAAAGTACTTCAAGAAGTTATGCAAGGACATCCTATTTTATTAAATAGAGCACCAACATTACATAGATTAGGAATACAAGCATTTCAACCAATTTTAGTAAATGGACGAGCTATTCATTTACATCCGTTAGTTTGTGGTGGTTTTAATGCTGATTTTGATGGAGATCAAATGGCTGTTCACATACCTTTATCATTAGAAGCTCAAGCAGAAGCTCGTTTACTTATGCTTTCTCATAAAAATTTATTATCTCCAGCTACAGGAGAACCTATTTCTGTGCCAAGTCAAGATATGCTTCTTGGACTTTATATTTTAACAATTGAAAATAATCAAGGTATTTATGGAAATAAATATAATCCATCAAAAAAATATGATAGTAAAAAAAAG------------------------------TTTTCT------CAAATACCTTATTTTTCTAGTTATGATAATGTTTTTCGAGCTCTTCAACAAAAACAGATTTATTTACATAGTTCCTTATGGCTTCGATGG------CAAATAAATTTACGAATAATAACTTTACTAAATCAAGAAGGACCTATTGAAATTCAATACAAATCTTTTGGAAATTCTTTTCAAATTTATGAACATTACCAACTTAGAAAAAATAAAAACCAAGAAATTATTAGTACTTATATTTGTACAACAGCTGGACGTATTCTTTTTAATCAACAAATTGAAGAAGCTATACAAGGTACTTATAAAGCATCTCTAAAACAAAAAACA---------------------------------TTTGTGCAAAAAATTGAAAAAAATGGA------------------------ATGGCAGAACCAGTCAAT---------------TTGATATTTTATAATAAAGTTATGGATCGAACTGCCATAAAACAACTTATAAGCAGATTAATAGCACATTTTGGAATTACATATACAACACATATTTTAGATCAATTAAAAACATTAGGATTTCAACAAGCTACTTTTGGCGCTATTTCATTAGGTATTGATGATCTTTTAACAGCACCTTCTAAAAGTTGGCTTATTGAAGATGCAGAACAATATGGTAATCTTTCAGAAAAACACCATAATTATGGGAGTTTACACGCAGTAGAAAAATTGCGTCAACTAATAGAAACATGGTATGCTACAAGTGAATATTTAAAACAGGAAATGAATCCTAATTTTCGAATAACAGATCCGTTAAATCCAGTTCATATGATGTCTTTTTCCGGAGCTCGAGGCAGCACATCTCAAGTTCATCAATTAGTAGGTATGAGAGGATTAATGTCAGATCCTCAAGGTCAGATTATTGATTTACCAATTCAAAGTAATTTTAGAGAAGGTTTATCTTTAACAGAATACATAATTTCCTGCTATGGAGCACGGAAAGGAGTAGTAGATACTGCAGTACGTACCTCTGATGCAGGATATCTTACTCGAAGACTTGTTGAAGTAGTTCAACATATTGTTGTCCGAAAAGTAGATTGTGGTACTCTTTATGGTATAAATGTAAATAATTTATCAGAA------AAAAAAAATAAT------------------------------------------TTT---------CAACAAAAA------TTAATCGGACGTGTGATTGCAGAAAATATATATATAGATCATAGATGTATTGCTCCACGAAATCAAGATATCGGCGCACTTTTAGCCAATAGATTAATAACATTAAAAACAAAACAAATATTTCTACGATCTCCTTTAACTTGTAAAAGTATGAATTGGATTTGTCAATTATGCTATGGTTGGAGTTTAAGTCATGGCAATTTAATAGAAATGGGAGAGGCTGTCGGAATTATTGCAGGACAATCTATAGGAGAACCTGGAACTCAATTAACTTTACGAACATTTCATACTGGTGGAGTGTTTACAGGAGATATTGCAGAGCATGTACGAACCCCTTTTAATGGAATTATTGAATTTAATGAAAATTTTGTATATCCAACACGAACAAGACATGGACATCCTGCATGGATGTGTCATACTAATTTATTTTTAGTAATTAAAAGTAAAAATAAAGTACATAATTTAACTATTCCACCAAAAAGTTTATTATTAGTTCAAAATAATCAATACGTGGAATCCAAACAAGTTATTGCCGAAATTCGGGCTAAAACATCACCT------TTTAAAGAAAAAGTTCAAAAATATATTTATTCTAATTTAGAAGGCGAAATGCATTGGAGTACAAAAGTA---------------CGTCACGCTTCTGAATAT------------ATACATAGTAATATTCACCTTATACTTAAAACGTGTCATATATGGATATTATCAGGAAATTTTCATAAAAAAAACAATGATTTATCTGTATTATTTTATAAAAACCAAGATAAAATTGATTTTCCAATTTCTCTTACAAAAGAAAAAAAT---------GAATTTTCTTTTGTAAAAAAT------------------AAAACTCAATTAAATCTTTTTCTT---------------------------------------------------------------------------------------------------------------------------------------------------TTTCATTTTTATCTTTATAAAAAGAACAAAATTTTTATTAAA---TCC------CAATTAACAAAT---------AATATATTAAATAAAATTAATAATTCAAAAAATTATAATTTCATTTTACAAGAATATAAT---------ATAAAA---AAAAAAAAA---AATTTTTATTTTTTAAAAAATAAAAAT------------------------------------TTAACTTGCCCA------TTA---------TTTCTTAAAATAAAAAAAAATGGGGTTTTAAAAAATAATGAGATTTTTGCAATTTTAGATGATCCTTCATATAAAGTAAAAAATTCAGGAATTTTAAAATATGGTAATATT---AAAGTTGATTTAATTAATCAAAACACTAAT---TTTGAAGATCCACAAACGAAATTATTTAGACCAAGA------TATTCA---ATTATTAAAGAAGGCAATTTTTTCTTTATT------CCTGAAGAAGTATATGTTTTAACTCAATCTTTA---TCTTCTGTTTTTATAAAAAATAATAAATTTATTCAAGCAGGTACGCTTATTACTTCGAATATA------AGGAGTAATACCAATGGATTAGTAAAAATTCAAAAAAAAGGAAATAATAATTATGAGTTAAAAATATTACCTGGAACTATATATTATCCAAATGAAACATATAAAATTTCAAAACAAATAAGTATTTTAATACCACCAGGA------------------------------AAAAAACTTTTTAATGAATTTGAATGCAAAAATTGGACATATCTTCAATGGATTATGCCTTCTAAAGAAAAACCG---------------------------------------------------------------------------------------------------------------------------------------------------------------------------------------------------------------------------------------------------------------------------------------------------------------------TTCGTTTTAATACGACCAGCCGTTGAATATAAAATATCTAAAAAATTAAATAAATCAACTCTT---------------TTTGATTTATTAAAAAAAAATAAAAAAGTAGAAATTAAAACTATAAATTATCTTCTTTACGAAGATGACGAACAAATTCAAATAATAAATGAAAAAAACATTCAATTAATTCAAACTTGTTTACTTGTACATTGGAAAAAAAAATAT---------TTTTTTAAA---GAAGCTAATGTT------TCTTTTTTGAAAATAAAAACGAAAAATAATTTTAAAACTTTTCTTCAAATAAGTTTAATAGAATATTCTAAT------CTAGAAAAAAAAAAAGAAAAA------ACTATTTCAAAAAATGTTTTA------AAAAAAAACTAT---TATGATCATTTT------------------TTTTCTATTTCA---------------AAAAATGAATTAAAAAATAAAAAACAAGGTGTTATTCGAATAATATCTAATCAA---AATAATGGAATGCAA------TCTTTTATTATTTTATCCTCATCA------------GATTTAGTTAAAACATTTAAATTTAAAAAATTAACAAAAAAC---------------------------------------------------------------------------------------ATTTCA---ATAAAAACAAATACTAATACTTCTACTGCT------------------------------------------------------------AAATTTTTT------------GAATTTAATAAAAATTTCAAAATTTTGAATAAAAAAAAAAAATTAAATTTAACAAAAAAA---------------AATTTTTCTATAGGACTTCTTTTA------------------------------------------------------TTCAAAAAATTAGGATTTTTAGGTAAT---TTACATAATATTGTAACAAATTCTTTTAGTTCATTTTATTTAATTAATTATACT---------------------------------AAATTAATATCAAATAAATATTCCATTATTACTAAATTT------CAA---------CATACTTGTCAAAATCCAAAA---------TGGTATTTAATAGATGAATCTAAAAAAATTAATAAATTGATTTTAGGAAAACATATAAATTATAATTTATTT------AATTGGTGT------TTTCCATTATTTTCTTTATTAAAAAAAAAAATTGATTTTCAAACTATAAAGCTTGGACAATTGCTTTTCGAAAATTTTGTGATATCTAAATATAAAACAAGTTAT---CCATCTGGGCAAATTATAAGTATAAATATAAACTAT---TTTATTATTCGATTAGCTAAACCTTATCTGGCGACTGGGGGGGCTACTATTCATAATAATTATGGTGAATTTATTAAAGAAGGAGATACTTTAATAACACTTATATATGAAAGATTAAAATCTGGTGATATCATTCAAGGTCTTCCAAAAGTTGAGCAATTGCTAGAGGCACGTCCAATAAATTCAGTTTCTATTAATTTAGAAAATGGTTTTGAAGATTGGAATAATGATATGATTAAATTTATCGGTAATCTTTGGGGTTTTTTTTTAAGTACAAAAATTAGTATGGAACAAGGACAAATAAACTTGGTTGATCAAATTCAAAAAGTATATCAATCTCAAGGAGTACAAATATCAAATAAACATATAGAAATCATTGTACGTCAAATGACTTCTAAAGTAATAACTTTAGAAGATGGAATGACTAATGTTTTTTTACCTGGAGAACTTATTGAATTTTCTAGAACACAAAAAATGAACCGTGCTTTAGAAGAAGCAGTTCCTTATAAACCCATATTATTAGGAATAACCAAAGCATCTTTAAATACTCAAAGTTTTATTTCAGAAGCTAGTTTTCAAGAAACTACAAGAGTTTTAGCAAAAGCTGCGTTAAAAGGCCGAATTGACTGGTTAAAAGGTTTAAAAGAAAATGTTATTCTTGGTGGACTAGTTCCAGCGGGAACAGGATCACAAGAAGTTATTTGGCAAATAACTTTAGAAAAAAAAAAAGAA------------ATATATTTAAAAAAA---AAAAAAGAATTTTTTACT------AAAAAAATTAACAATGTTTTTTTATAT---CAAGACACATTTTCTATTTTTCCTACT------------------------------------------------------------------------------------------------------------------------------------------------------------------------------------------------------------------------------------------------------------------------------------------------------------------------------------------------------------------------------------------------------------------------ACAGAAATT---------ATT---------------CATAATGTATTAAAAGAATCAATTTCTCAAAATAACAAAAATAATTTTTCTATT---------------------------------ATGCCAAAATCTGTAAAAAAAATTAATTTA---CGTAAAGGAAAACGT------------------------AGGTTACCTAAAGGAGTTATTCATATTCAAGCCAGCTTTAATAATACAATTGTAACTGTTACAGATATTAGAGGGCAAGTCGTTTCATGGTCTTCTGCTGGTGCTTGCGGATTTAAAGGTACAAAAAAAAGTACCCCATTTGCCGCTCAAACCGCTGCAGAAAATGCTATTCGGATATTAATTGATCAA---GGTATGAAACAAGCGGAAGTTATGATTAGTGGTCCAGGACCAGGCAGAGATACGGCATTACGAGCAATTCGTCGGAGTGGTATAATACTTAGTTTTGTACGTGACGTAACTCCCATGCCTCATAATGGATGTAGACCACCTAGAAAAAGACGTGTAATGGCAAAAAAGAGTCTTATTCAAAGAGAAAAAAAAAGACAAAATTTAGAAAAAAAATACAAAATTTTACGTAATTCTTTAAAAAAAAAAATTACGGAAACCTCATCATTAGATGAAAAATGGGAATTTCAAAAAAAATTACAATCTTTACCACGTAATAGTGCCCCGACTCGTCTTCATCGTCGTTGTTTTTTGACTGGAAGACCTAAAGCAAATTATCGCGATTTTGGTTTATCTAGACATTTACTTCGTGAAATGGCTCATGCATGTTTATTGCCTGGAGTAACCAAATCTAGTTGG------------------------------------------------------------------------------------------------------------------------------------------------------------------------------------------------------------------------------------------------------------------------------------------------------------------------------------------------------------------------------------ATGAAACAAAAATCTTGGAATATTCATTTAGAAGAAATGATGGAAGCAGGTGTTCATTTTGGTCACCAAGCTCGGAAATGGAATCCAAAAATGGCACCTTATATTTTTACAGAAAGAAAAGGTATTCATATTATAAATCTTACTCAAACAGCTCGATTTTTATCTGAAGCTTGTGATTTAGTTGCAAATGCGTCAAGTAAAGGAAAACAATTTTTAATTGTAGGAACAAAATATCAAGCAGCTGATTTAATTGAGTCATCTGCTCTAAAAGCTAGATGTCATTATGTAAATCAAAAATGGCTTGGGGGTATGTTAACAAATTGGTCAACTATAGAAACTCGTCTTCAAAAATTTAAAGATTTAGAAAATAAAAAAAAAACAGGAACAATAAATCGACTTCCTAAAAAAGAAGCAGCAAATTTAAAAAGACAATTAGATCATTTACAAAAGTATTTAGGTGGTATTAAATATATGACAAGTTTACCTGACATTGTTATTATTATTGATCAACAAAAAGAATTTACAGCTATTCAAGAATGCATTACTTTAGGAATTCCTACAATTTGTTTAGTTGACACAGATTGTGATCCAGATATGACAGATATACCAATTCCTGCCAACGATGATGCTAGAGCTTCAATTAGATGGATTTTAAATAAATTAACATTAGCTATTTGTGAAGGGCGT------------------TATAATTCAATAAAAAAT---ATGGGACAAAAAATAAACCCACTTGGTTTTAGACTTGGTATAACACAAAATCACCGCTCATATTGGTTTGCAAAC---AAAAAATATTCTAAAGTTTTTGAAGAAGATAAAAAAATACGTGACTGTATTGAATTATATGTACAA---AAACATATAAAAAATTCTTCAAATTATGGA------------------GGAATTGCTCGTGTTGAAATTAAAAGAAAAACAGATTTAATTCAAGTTGAAATATATACAGGATTTCCTGCT---TTATTAGTAGAAAGC---CGAGGTCAAGGAATTGAACAATTAAAATTAAATGTACAA------------AATATATTATCTTCAGAAGATAGAAGACTCCGA---------------ATGACTTTAATCGAAATTGCCAAACCCTACGGAGAACCAAAAATTCTTGCAAAAAAAATTGCTTTAAAATTAGAAAGTAGGGTTGCTTTTAGACGAACAATGAAAAAAGCCATTGAATTAGCAAAAAAAGGAAATATAAAAGGAATTAAAATACAAATAGCAGGTAGACTTAATGGAGCTGAAATTGCTCGTGTTGAATGGGCACGAGAAGGTAGAGTTCCTTTACAAACAATAAGAGCACGAATTAATTATTGCTATTACGCAGCTCAAACAATTTACGGAGTATTAGGAATCAAAGTTTGGATATTTCAAGATGAAGAAATGTCCCGTTATCGAGGACCTCGTGTAAAAATAATACGTCGTCTGGGGGCTTTACCAGGTTTAACTAATAAAACA------CTTAAATTAAAATCTGGTTATATTAATCAATCAACATCTAAT------AAAAAAGTTTCTCAGTATCGTATTCGTTTAGAAGAAAAACAAAAATTACGTTTTCATTATGGATTAACCGAAAGACAATTATTAAAATATGTACGTATTGCTAGAAAAGCAAAAGGTTCAACAGGTCAGGTGTTGTTACAATTGTTGGAAATGCGTTTAGATAATATTATTTTTCGGTTGGGTATGGCTCCGACAATTCCAGGAGCAAGACAATTAGTTAATCATCGACATATTTTAATAAATAATAATACAGTTGATATACCAAGTTATAATTGTAAGCCTAAAGATGTTATTACTATA------AAAGATCGATCAAAATCTCAATCAATAATTATAAAAAAT---------TTAAATTCTTTTCAAAAA------CAAAAAATACCAAATCACTTAACTTTTGAT---------TTAATGCAAATTAAAGGATTAGTTAATCAAATTATTGAT------CGTGAATGGATTTATTTAAAAATAAATGAGTTGCTAGTTGTAGAATATTATTCTCGTCAAGTTATGTCACGTAAAAGTATTGCAGAA------AAACAAGTTGCAAAACCTGATCCAATATATCGGAATCGATTAGTTAATATGTTAGTTAATCGTATTTTAAAAAATGGAAAAAAATCATTAGCTTATCGGATTCTTTATAAAGCTATGAAAAATATAAAACAAAAAACAAAAAAAAATCCATTATTTGTATTACGTCAAGCAGTTCGAAAAGTAACTCCTAACGTCACAGTCAAAGCAAGACGCATCGATGGATCCACTTATCAAGTTCCACTAGAAATTAAATCTACACAAGGAAAGGCATTAGCCATTCGTTGGCTATTAGGAGCCTCACGGAAACGCTCAGGTCAAAATATGGCTTTTAAACTTAGTTATGAATTAATTGACGCAGCCAGAGATAATGGAATTGCTATTCGTAAAAAAGAAGAAACTCATAAAATGGCAGAAGCTAATAGAGCTTTTGCTCATTTTCGTATGGGGAATGATACAATTGCGAATATGATAACCTCAATAAGAAATGCAAATTTAGGGAAAATAAAAACAGTTCAAGTACCTGCTACTAATATAACTAGAAATATTGCAAAAATTCTTTTTCAAGAAGGTTTTATAGATAACTTTATTGATAATAAACAAAATACTAAAGAT---ATTTTAATTTTAAATCTAAAATATCAAGGGAAAAAAAAAAAATCTTATATAACAACT------TTAAGACGAATTAGTAAACCAGGATTAAGAATATATTCTAATCATAAAGAAATTCCAAAAGTTTTAGGTGGAATGGGAATTGTAATTCTTTCCACGTCTCGAGGAATTATGACAGATCGAGAAGCTCGACAAAAAAAAATTGGGGGCGAACTTTTATGTTATGTATGGATGAATTTACAAGTGGACCATATTAGAGTAGATTTTATAATAGGATCTCGAAGA---ATAAGTAATTTTTGTTGGGCTTTTATTCTTTTATTTGGTGCATTAGGTTTTTTTTTTGTTGGATTTTCTAGTTATTTGCAAAAAGATTTAATTCCTTTT------TTATCAGCTGAACAAATTTTATTTATCCCACAAGGAATTGTAATGTGTTTTTATGGTATTGCAGGTTTATTTATTAGTTTTTATTTATGGTGCACTATTTGTTGGAATGTCGGTAGTGGCTATAATAAATTTGATAAACAAAAAGGAATATTTTCTATTTTTCGTTGGGGATTTCCTGGAAAAAATCGTCGTATTTTTATTCAATTTTTAATTAAAGATATTCAATCAATACGAATGGAAGTT---CAAGAAGGTTTTTTA---TCTCGTCGCGTTCTTTATATAAAAATAAAAGGTCAACCAGAT------ATACCTTTAAGTAGAATTGAAGAATATTTTACATTAAGAGAAATGGAAGATAAAGCTGCTGAGTTAGCTCGTTTTTTAAAAGTTTCTATTGAAGGT---
>Pteridium_aquilinium
AAGGGATTATGGGCTCGGTGTGATAATCGTGGAAACATGCTTTATGTGAAATTTTTGAAACAGAATAAAAGTGTTTGTGAAGAATGCGGTTATCACCTTTCAATGAATAGTATGGAAAGGATCGAACTTTCGATTGATCGTAACACATGGATTCCCATGGATGAAGACACGACAGCAAAAGACGTTTTAGGTTTT------------------------------------TCAGACGAGGATTCT---TATCAGAATCGCATAATTGCCTCTCAAGAAAAAACGGGTTTAACCGATGCTGTTCAAACAGGTATAGGATATTTAAATGGAACACTTATTGCGCTTGGTGTTATGGATTTCCATTTCATGGGGGGAAGTATGGGCTCCGTAGTAGGCGAAAAGATTACTCGCTTAATTGAATATGCCACGCACAAATTAATGCCAGTAGTTTTAATTTGTGCTTCCGGGGGAGCACGTATGCAAGAAGGAACGTTGAGCTCGATGCAAATGGCTAAGATTTCTTCCGTTTTGCAACTTCATCAAGTTCAAAAAAAATTGCTCTATATATCGGTTCTTACCTATCCAACAACGGGGGGTGTCACTGCCAGTTTTGGTATGTTGGGGGATATAATTATTGCTGAGTCCAAAGCATATACAGCATTCGCCGGTAAAAGGGTAATTGAATAA---------------------------------------------------------------------------------------------------------------------------------------------------------------------------------------------------------------------------------------------------------------------------------------------------------------------------------------------ATGGCTGGCGAATTGGTGGAATCCGAGGACGGTACAGTAGGCATCGCTCCGAATCTGGAATCTGATAATGTTGGGGCTGTACCGACGGGTGATGGTTTAACCATACAAGAAGGAGGTTCTGTAAGAGCGACGGGAAAGATTGCCCAGATACCAGTCAGTGACTCGTTTTTAGGTCGTGTTGTAAACGCCTTGGCCCAACCTATTGATGGAAAAGGTCAAATCCCAGCTTCTGAGTTTAGGTCAATTGAATCCCCCGCTCCAGGGATTATTTCGAGACGCTCCGTGTACGAACCTATGCAAACAGGTCTTATTGCTATCGACGCGATGATCCCTATAGGTCGTGGTCAACGAGAACTGATAATTGGCGATAGACAGACTGGTAAAACAGCAGTAGCTACAGATACAATTTCGAACCAGAAAGGTCAAAATGTTATATGCGTCTATGTAGCCATTGGTCAAAAAGCTTCGTCCGTGGCTCAGGTAGTCGACACTTTTCAAGATCGCGGTGCCATGGAATATACCATTGTAGTATCCGAGACCGCAAATTCTCCAGCCACTCTGCAATATCTCGCTCCCTATACAGGAGCAGCTTTAGCTGAATACTTCATGTATCGCAAGCAGCATACCCTGATTATTTACGACGATCCTTCTAAACAAGCCCAGGCTTATCGACAGATGTCTTTGTTATTAAGAAGACCACCTGGGCGAGAAGCATATCCGGGAGATGTTTTTCATTTACATTCTCGTCTTTTAGAAAGAGCGGCTAAGTCGAGTCTCCAATTGGGGGAAGGTAGCATGACGGCTTTACCCATTGTTGAGACGCAAGCGGGAGATGTCTCAGCTTATATTCCTACCAATGTTATTTCTATTACCGATGGATAA---------------------------------------------------------------------------------------------------------------------------------------------------------------------------------------------------------------------------------------------------------------------------------------------------------------------------------------------------------------------------------------------------------------------------------------------------------------------------------------------------------------------AAAACCAGCTTCCTCTCTTTC------------GAAATTTCTGAATTGGTGAAAAAA------AACGTGGGATACATCACTCAGATCATTGGACCAGTATTGGATGTGGCTTCTTCTCCGGGGAAAATGCCTAATATCTATAACTCACTAATAATCAAGGGGCAAAACCCGGCGGGTCAAGAGATTAATGTTACTTGTGAGGTCCAACAGTTGTTAGGTAACAATGAAGTAAGGGCCGTAGCTATGAGTGCCACAGATGGTTTAACGAGAGGTATGGGCGCTGTTGATACGGGAGCCCCTCTTAGTGTTCCTGTTGGTGAAACTACTCTCGGCCGAATATCTAACGTCCTCGGTGAACCCGTCGATAACCTAGGTCCTGTGCAAAGTAGTACAACATTTCCAATTCACAGGTCCGCCCCAGCATTTATCCAGTTGGATACTAAATTATCGATTTTTGAAACGGGGATTAAAGTTGTGGATCTTTTGGCTCCATATCGTCGAGGTGGAAAAATTGGGTTATTTGGTGGGGCCGGAGTTGGAAAGACGGTTCTTATTATGGAATTAATCAATAATATTGCGAAAGCTCATGGGGGTGTATCCGTATCTGGTGGCGTAGGAGAACGTACACGTGAAGGTAATGACCCCTACATGGAAATGAAAGAATCCAAAGTTATTAATGAAGAAAACATATCGGAATCGAAAGTGGCTTTGGTTTATGGTCAGATGAATGAACCACCGGGAGCTCGTATGAGAGTTGGCTCAACCGCTTCAACAATGGCGGAATATTTTCGAGATGTTAACAAGCAAGATGTACTCCCATTTATTGACAATATTCTTCGCTTCGTCCAGGCGGGATCAGAGGTTTCGGCGTTACTGGGTAGAATGCCTTCCGCCGTGGGTTATCAGCCGACCCTTGGTACAGAAATGGGATCGTCGCAGGAAAGAATTACTTCCACCAAAGACGGATCAATAACTTCCATTCAAGCTGTTTACGTACCTGCGGATGATTTGACTGACCCGGCCCCTGCTACGACATCTGCACACCTAGATGCTACTACTGTGCTTTCAAGGGGATTGGCAGCAAAAGGTATTTACCCAGCCGTAGATCCACTGGATTCGACCTCGACTATGTCACAGCCTTGGATTGTGGGTGAGGAGCATTATGAGACGGCACAGGGAGTCAAGCAGACCTCACAGCGTTACAAGGAACTTCAAGATATTATAGCTATTCTCGGACTAGACGAGTTATCCGAAGAAGACCGTCAGACGGTAGCTAGAGCTCGAAAAATAGAACGCTTTTCATCACAACCTTCTTTTGTGGCAGAAGTCTTTACCGGTTCCCCCGGTAAATACGTCAGTTTATCAGAAACCATTAAGGGATTTCAAATGATTCTTCCTGGAGAGTTGGATAATCTCCCCGAACAAGCTTTTTACTTGGTTGGTAATATCGACGAAGCCACTGCAAAGGCTGCGGCTTTACAAGTGGAGGGTCAA---------ATGGTATTGAATCTTCGCGTAATGGCCCCTAATCGAATAGTTTGGAATTCC---GAGGTTTGGGAAATTGTTTCATCCACCAATAGTGGTCAGATTGGTATACTACCCAATCACGCGCCGCTTCTTACAGCTTTGGATATGGGCGTTTCGAGAATACGTCACGATGGGCAATGGTCCGCAATGGCACCGATGGGTGGTTTCGCTATGATAGATAGCAATCAGGTAACGATATTAGTTAACGAAGCAGAAAGAGCTACCGAAATTGATCCCGAGGAAGCTCGAAAAAGCTTTCAGGCGGCTCAAGCTGACTTAGCTAAAGCA---GAAGGCAAGAAAAAAGTAATAGAAGCCAATTTGGCATTTAAAAGAGCTAAGGCCAGATTAGAAGCTTCAAATGCTATC------------------TTGATCAATTTCTTAGAAAATCGTGAAAGAACAATTTTGAACACAATTCGGGATGCGGAGGAGCGTCAAAAAGAAGCTACTGAAAAACTTCAGAAGGCTCGTATTCGCCTGCAACAAGCAAAAGTTAAAGCGGATGAAATCCGCATCAACGGGCTTACGCAGATGGACAGGGAACAGCGGGATCTCGTTGAGGCAGCTGACGAAGATTTAAAAGGATTGGAAGATAGTAAAAATTATGCGATTCGCTTCGAGAAACAACGCGCAATTGAGCAGGTTCGGCAGCAAGTTTCTCGACTAGCGTCCGAAAGGGCTCTGCAAAGCTTGAATAGTCGTTTGGATAAT---GAACTGCATCTACGAATGATTGATTACCACATTGGTCTGCTG---AGAGCCATGGGAAGCAAATCC---------------------------------------------------------------------------------------------------------------------------------------------------------------------------------------------------------------------------------------------------------------------------ATGGGGGAAGAGGAATATCGTCCCCGGGTTCCGTTTATTGGAACGATGTTTCTATCTATTTTCGTTTCCAACTGGTCAGGTGCTCTGTTTCCTTGGCGGATTGTTCAGTTACCTCATGGAGAGTTGGCTGCACCCACCAACGATATCAACACCACTGTTGCGTTAGCCTTGCTTACATCAGTAGCACATTCTTATGCAGGTTTACACAAGAGAGGTTTTAGCTATTCCGGTAAGTACATACAGCCGACTCCGGTACTACCACCTATCAATATTTCAGAAGATTCTACCAAACCCTCATCACTTAGTTTTCGACTGTTTGGAAATATCTTGGCTGACGAGTTAGTAGTAGCTGTTCCCGTTTCTCCAGTACCCTTAATAGTTCCCGTACCCACGATGCTCTTAGGATTATTCACAAGTGCCATACAAGCTTTAATCTCTGCTACTTTAGCTGCAGCTTATATTGGAGAATCTACGGAGGGTCATCAT------------------ATAGAGCGCACTTTTGTTCAAATTTCGTTTCTGATGCTTTTTTGTGCTACTTTGCTAAATTCTATCAATTTATTT---TATGAATTTGATAAACTGACTCTTTTTAGCAAAAGAACTATGATAATTGCTTTCCTTTGCACAACGGGTTTTTTGATAATACGCTGGTTCCAAACTAAGCATCTACCACTAAGTAATCTGTATGAGTCATCGATGTTCCTTTCATGGAGTTTCTCTTTATTATACGTAATTTCAAAA------------------TTCAGGAATCAGAATGGG---TTGCTGGGTGCTATTGCGGCACCAAGTGCTATGCCGACTCATGCCTTTGCTACTTTAGGTCTTCCTGAAGAAATGCAGCAATCTACGCCGTTAGTACCTGCTTCGCAGTCTCATTGGTCGATGACGCATGTAAGTACGACGTTATTGAGTTATGCAACCTTGTTGTGCGGATCTTCGCTGGCAATACCTCCATTGAGTATTTATTACGGTGAAATAGACAAATATTCCGATTCTAATTCGAGCCGTAATTACAAAAGGCGCGTTGGTCTATTGAATATTGAT---------------------------------AGCAACCAAAAACAAAATGATGCGTGGAGTCCTCTATATTTACTA---TCCCTAAATTCACGAAAATGTCAATTGCTTAATCGCTTAGATCGATGGGTTTACCAAGCTATAAGCCTAGGATTCTCTTTTTTAACTATTGGTATACTTTCCGGAGCGGTGTGGGCTAATGAAGCTTGGGGATCTTACCGGAGCTGGGACCCCAAAGAAACTCGGGCGTTAGTAACTCGGTCGATACATGCTACTTATCTTCATACTAGAGTAACTGAGAGGTGGATGGGAGAGGGGTCAGCTGTGGCGGCATCTACAGGATTTTCTTTAGTTCGGATTTGTTTCTCGGGGGTCAATCTGTTGGGAGTCGGATTACACAATTATGGATGGCTA------------------------------------------------------------------------------------------------------------------------------------------------------------------------------------------------------------------------------------------------------------------------------------------------------------------------------------------------------------------------------------------------------------------------------------------------------------------------------------------------------------------------------------------------------------------------------------------------------------------------------------------------------------------------------------------------------------------------------------------------------------------------------------------------------------------------------------------------------------------------------------------------------------------------------------------------------------------------------------------------------------------------------------------------------------------------------------------------------------------------------------------------------------------------------------------------------------------------------------------------------------------------------------------------------------------------------------------------------------------------------------------------------------------------------------------------ATGACAGCAACTTTTTCAGAAAAAGAGTATGGAATGCCTTACATATCGATAACCCCCATGGGGATTTCAAACACAGCCGATTTCATTGAACAGATCGGAAAGCTTGTAAATGTGTGGGCTTCG---GTGCTATCGGAAAGAAAA------CTTAATTACAGGTTATATGTTGAAAATCAAACAAAATTTGTTTCTCAAGCAGCTTGGTTTTCAAAATCTATTGATTGTCAAAATTTGGCTGGAAAAGAAGCAGCGATTTCTGGTGACGCAACTCATGCGGCCTCAATTACTAAAATACTCGTTAGAGAGATGGGGATTCGTGTCGGTTGTGCGGGCACGTATTGCAAGCATGATGCAGAACGGTTCAATGAGCAGGTTCAAGGTTTATGTGACGAAGTAATAGTCACGGAAGACCATACTGAAGTTGGGGATACGATAGCCCGTATCGAACCCTCCGCCATATTTGGAACTCAAATGGAACGTCATATTGGCAAACGTATGGATATCCCGTGTGGGGTCATTTCTTCACCAGTTCATATTCAGAATTCTCCTCCGGGATATCGACCTTTTCTAGGTTACGAGGGAACCAATCAAATAGCCGATCTAATATATAACTCATTTAATCTGGGTATGGAAGATCATTCACCGGACGTTTTTGGAGGCCACGATACCAAAGAAATAAGCACTAAATCCTTATCAACAGATAAAAGAGATATTAACTGGACCCCCGAAGCTGAGTCGGAACCAAATAGAATCCCTGGTTTTGTAAGGGGGAGAACTAAGAAAAATACCGAAGTCTCTGCAAAACAAAATGACATTCCGGAAATTACAGCTGATGTAATGTATGCGGCTAAAGAACAATTAAGC---ACGAAAGTAGCAGTTTACGGTAAAGGCGGAATTGGAAAATCAACAACTAGCTGCAACATATCAATAGCCTTAGCTAGGCGGGGGAAGCGAATATTACAAATTGGATGTGATCCTAAACATGATAGCACTTTCACTCTTACGGGATTCTTAATACCTACAATTATAGATACCTCACAATCAAAAGATTATCATTATGAAGATGTATGGCCCGAAGACGTAATTTATAAGGGTTATGGTGGGGTAGACCGTGTTGAAGCTGGTGGACCCCCCGCAGGAGCTGGATGCGGGGGATATGTCGTGGGAGAAACGGTGAAATCATTGAAAGAATCAAACGCTTTTTACGAATATGACATCATTTTATTTGACGTATTAGGAGACGTAGTTTGTGGGGGCTTCGCAGCTCCATTAAATTATGCGGATTATCGTATTATTATAACTGATAACGGATTTGACGCTCTTTTTGCAGCAAATTGTATTGCCGCATCAGTAAGGGAGAAAGCA------CATACCCATCCGCTGCGGCTAGCTGGTTTAGTAGGAAACCGAACATCTGAAAGAGATCTTATTAATAAATACGTGGAAGCTTGTCCCATGCCCGTACTGGAAGTATTACCTCTAGTCGAAGACATTCGAGTTTCGAGAGTAAAGGGAAAAACTTTATTTGAAATGGCTGAGTGCCAACCAAATCTAAATTATGTTTGTGATTTTCATTCAAATATAGCAGATTAG------------------------------------------------------------------------------------------------------------------------------------------------------------------------------------ACTCTTGAGATTCCTACTTTTGAATGTGAAACTGGTAATTATCACACTTTTTGTCCCATTAGTTGCGTAGCTTGGCTATACCAAAAAATTGAAGATAGTTTCTTCCTAGTAGTAGGTACAAAGACTCGCGGCTATTTCTTGCAGAATGCTCTTGGAGTCATGATTTTCGCAGAACCTCGTTACGCAATGGCGGAATCGGAAGAGGGGGATATTTCAGCTCAACTGAACGATCAAAAGGAGTTAGAAAGAATCTGCTTACAAATAAAAAATGATAGAAACCCTAGTGTTATTATTTGGATTGGCACCTGTACCACAGAGATAATAAAGATGGATTTGGAGGGTATAGCACCCAAATTGGAAAAACAACTAGGAATACCGATTGTAGTTGCACGAGCGAACGGGTTGGATTATGCTTTTACTCAGGGGGAAGATACAGTATCGGCTGCTACGACACATCGATGTCCAGAATATATACGTTGCACG---------ACAAATGAACAG---------ACAGAAGACCCAATTGAA------------------TCTGTTGTAGTTGGCGCCGCTCAAAAT------------AAGAAATTAATTTCTGAAAAGGGTGAATTAAGAAAAAATAGTTTAGTGCTTTTTGGATCTCCGCCGTCAAGTGTAGCTTCTCAATTGAATTTGGAATTGAAACGTCAATCCATTTCTGTATCGGGTTGGCTGCCCTCCCAGAAATACGCCGAACTTCCCGCTTTGGGCGAAGGCGTTTATGTCTGTGGGGTAAACCCCTTTTTGAGCCGCACGGCGACAACATCAATGCGTCGAAGGAAATGCCAGCTAATCGGAGCGCCTTTTCCTATTGGTCCTGATGGAACACGTGCTTGGATCGAAAAAATATGTTCCGTATTTGATATGAAACCAGAGGGTCTGGAAGAAAGAGAAAATCAGATATGGAAAAATTTGAAGGATTATCTTGGGGTAATAACCGGTAAATCCGTCTTTTTCATGGGAGATAATCTGTTGGAAATTTCTATAGCAAGGTTTTCAATTCGATGCGGAATGATTGTTTACGAAATAGGTATTCCTTATATGGATAGGCGATATCAAGCTGCCGAGCTATTGCTTCTGCAAGAAACTTGCGCAAAAATGAAAACGCCCATGCCTCGGATTGTTGAGAAACCAGACAATTATAGTCAAGTGCAACGTATGCATGAGCTACGACCTGATTTGGCAATCACCGGAATGGCCCACGCCAATCCCTTGGAGGCTAGAGATATAGATACAAAATGGTCGGTCGAATTCACATTTGCACAGATTCATGGATTCACTAATGCAAGAGACGTTCTCGAGCTAGTTACCCGTCCGTTGCGACGTAAAAAGAAC---TCCATTTTAGGCTGCCAAAGCCTGTCGAGACAAACA---------------------------------------------------------------------------------------------------------------------------------------------------------------------------------------------------------------------------------------------------------------------------------------------------------------------------------------------------------------------------------------------------------------------------------------------------------------------------------------------------------------------------------------------------------------------------------------------------------------------------------------------------------------------------------------------------------------------------------------------------------------------------------------------------------------------------------------------------------------------------------------------------------------------------------------------------------------------------------------------------------------------------------------------------------------------------------------------------------------------------------------------------------------------------------------------------------------------------------------------------------------------------------------------------------------------------------------------------------------------------------------------------------------------------------------------------------------------------------------------------------------------------------------------------------------------------------------------------------------------------------------------------------------------------------------------------------------------------------------------------------------------------------------------------------------------------------------------------------------------------------------------------------------------------------------------------------------------------------------------------------------------------------------------------------------------------------------------------------------------------------------------------------------------------------------------------------------------------------------------------------------------------------------------------------------------------------------------------------------------------------------TCTCCTACACCAGTCGTTGCTTTTTTCTCTGCTACCTCTAAAGTAGCAGCTCTAGCTTTATTTACGCGACTCTTTGGTCTAATTTTCCCCTACTTATCTAATGAGTGGCATATTGCGGCAGGATTATTAGCTACTTCTAGCATGATAGTAGGAAATCTAATTGCTGTTACTCAAATAAGCATGAAACGTATGCTAGCTTATTCTTCTATAAGCCAAATTGGATATATTATGATTGGAGTACTTGCTGCAGATCCGGAGAACGGTTATGCAGGTATGCTAACTTATACCTTTATTTATATACTCATGAATCTGGGAACTTTT---------GCTCGTATCACCTCATTTGGTTTACGAACCGGAACTGATAACATTAGGGATTACGCGGGATTATACATGAAGGATCCTGTTCTAACATTCTCTCCGGTTTTACGTTCATCATCCCTAGGGGGTATCCCTCCACCATCCGGTTTTTTTGGTAAACTCCATCTCTTTTGGCATGGATGGAAAGCTGGTTCGTACCCATCAGTTCCGGTAGCGCTCGTCACAAGTGTCATTTCTATCTATTATTATCTAAAAATAATTAAATTAATGTTCACTGGGAATAATGGGAGGAGCGACACACCTACAGCTTATATACAAAATTCATTAGTTTCTCCATCAATCTCAATTTCGAAAAGTTCTATTGAAATAGCTATGATCATTTGCGCACTAGCATCAATTCTATCGGGTATATTAATAGATCCCATTATCGGGATCACACGGAATACCTTATTC---------------------------------ATGTTTTCGCTCCACCAATATGACTCTTTCCGGATTTTTTTGCTAGTATCTATATCTATTCCCTATTTAGCTTTTTCGATTCCCAGATTTATTGCCCCTACT---CGAAAAGGACCAGAGAAGTTAACGAGTTACGAGTCGGGTATTGAACCGAAGGGAGATACTTGGATTCGATTCCAGATACGTTATTACATGTTTGCTTTGGTTTTCACAGTTTCCGATGTCGAAACCGTATTTCTCTATCCCTGGGCTATAGCGTTCAGGGAATTGGGCCTATTTGCTTTCATCGAAGTGATCATCTTCATAGTTATACTAATAGTTGGTTTGGTTCATGCATGGCGAAAAGGAGCATCGGAATGG---------ATGATGAGTAATGTACCTCGGCTAGCGACGATTGTTCTCTTCCCAATTTTTGCCAGTTTGCTGCTTCCAATCCTGCCCCGT------GATGGAAATAGAATTATTCGATGGTACACCCTGGGCATTTGCATACTGGAATTTTCATCAATTACTTATATTTTTCATTCCCACTTCGAAATTGATTTTCAATCTATCCAGTTGCTAGAGACGTCCAACTGGATAAGCTCT---ATGCATTTCCATTGGATACTGGGTATTGATGGACTTTCCATGGGTCTTATTTTACTAACGGGTTTCGTTACTACCCCAGCAACCTCAGCGGCTTGGCCGATCACTCGTAATACACGGTTATTTCACTTTTCGATGTTAGTTATGTATAGTGGCCAAATTGGTTTGTTTGTTTCCCGCGATATCTTGCTTTTTTTCTTTATGTGGGAGCTGGAACTAATTCCAGTCTATTTACTTTTATGCTTATGGGGCGGAAAGAGACGTTCATACTCGGCCACGAAATTTGTTCTATACACA---GCAGGTGGTTCCATCTTCCTTCTGGTAGCAGCTTTAACTACGAGTTTTTACGGA---AATGATATACCTTCTTTTGATATTCAAGATTCGATGAATAGATCATACCCCATTTCGTTGGAAATACTCCTTTATTTGGGTTTCCTAATTGCCTATGCCGTCAAATTACCAATATTTCCTTTCCATACTTGGTTGCCAGACACTCATGGAGAGGCACATTACAGCACATGCATGCTACTAGCTGGGGTATTATCAAAAATGGGAGGATATGGTCTGATTCGAATCAATTTAGAGCTATTGACCCATGCCCATTTTTTATTTGGCTCGTGGCTAATGTTGTTTGGAGCAATTCAAATTGTATATGCTTCTCTAGCTTCTATGAGTCAGCGTAACCTCAAAAGAAGAATAGCTTACTCATCAATTTCTCATATGGGTTTTGTAGCTATCGGAATCGGTTCCTTGACAGATGCAGGTATTAATGGAGCCATATCGCAAATGATTTCCCATGGTTTAATTGGCGCAGCATTATTTTTCCTTGCAGGTACTTGCTATGACCGAACTCGTACCCTTTTTCTTGATCAACTAGGAGGAATAGCAACTCCGATGCCCAAGCTATTTACCATGTTTACTGTATTCTCATTGGCATCTCTTGCATTACCAGGAATGAGTGGTTTCGTATCCGAATTATTGGTATTTTCGGGAGTTATTACAAGCGAGCGATATTCATTTTTATTTAAAACGGGAATTACGGCGCTAGAAGCAACTGGTACAGTATTAACTTCCATCTATTTGTTATCTATGTTACGCCGAATATTTTATGGTTAC------AGGCTAGTCAACGAATCA------AATCCC------TACTTAATTGATTTTGGTCCGAGGGAGTTATTCATTTCGACTTGTCTTCTATTACCAATATTAGGCATCGGTTCATATCCGAATTTAATTCTTCCTCTACGGGGTAGTAAGGTACTCCCAATCTTG------------------------------------------------------------------------------------------------------------------------------------------------------------------------------------------------------------------------------------------------------------------------------------------------------------------------------------------------------------------------------------------------------------------------------------------------------------------------------------------------------------------------------------------------------------------------------------------------------------------------------------------------------------------------------------------------------------------------------------------------------------------------------------------------------------------------------------------------------------------------------------------------------------------------------------------------------------------------------------------------------------------------------------------------------------------------------------------------------------------------------------------------------------------------------ATGGTAGCCGCCGGAATTTTCTTAATAGCTCGGATTTTCAACCTTATTTCAATGTTGCCTCCAACCACGTACATTATTTCCTGGGTAGGCGGAATAACAGCCTTGTTGGGCGCCACATTGGCTCTTGCTCAAAAAGACCTTAAAAAGGGTCTAGCCTACTCCACCATGTCTCAGTTGGGATATATGGTATCAGCTTCGGGCATTGGTGCTTACCGATCCGCCTTGTTCCATCTCATTACACATGCTTATTCCAAAGCTTTGCTATTTCTCGGATCTGGTTCAGTCATTCATTCAATGGAAAAAGTGGTTGGATACTCCCCCACTAGAAGTCAAAATATGTTTCTTATGGGTGGCTTGCGTAAGTGCATGCCAATTACCGGAACTACCTTTCTTTCGGGTACTCTTTCTCTATGTGGTATACCGCCACTAGCTTGTTTCTGGTCTAAGGATGAAATTATTGCAGAAAGTTGGTTAAGTTCCCTTCCCCTTGGATTATTAGCTTCTACTACAGCGGGTCTCACTGCGTTTTACACGTTTCGCATCTATCTTCTCACTTTTGAAGGAGATTTCCGTGCCAATCAGATAAATGATACTGGTTTCAACAATTCTCCTCTATCCACAAATCTTATAAATTCATGGGGTGGGGCTCAATCGGGATTACCAACTAAACAAACCGATACTAGTTCTGTATCGATACAGTATATAGAACAAAACGAAATTCTA---------------------------------------GAAACAAACAGCTTTTTGGATCCAAAAAGCAAGGGAGTGATTCAAGCCCATTCC------------------------------------GAC------CCAAAATTATTACATCCCAAAGAATCAGATCTCGCTATGGCATTGCCTCTGACGGTGCTGGCAATACCGACTGTTTTAGTTGGGTTCATAGGAGTT---GATCTCACTCAGAAAGAA------ACTGGTCTTGATTTACTATCTGAGTGGCTGACTCCTTTTACTTCT---------TTTTCCGAAGCTAATAAAGATTTTGGAAATCTA---ATGGAAATTTTAATGAATTCAACCGGTTCGCTAAGTTTTTCTTTCGTTGGAATATTAATTTCTTTCACTATTTATGGAAAAGTTGAAAAACTCGTT------------------------GATATAAAAATTTTTGATAAATTGAAATTAACAAAC---------------------------AGAAACTTCTTAACTACTTTTGGACATTTCGTCCGAGACTGGTCAGTGAACCGAGGTTATATCGATTACTATCACAATATTTATTTTGTGCAAGGTTTAATTTCTATTAGTAAGCTGGTTTTACTACTTGACCAATACGTAATCGACGGTTTTGTCAACGGAACTGGCGTTTTGAATCTCCTTGGTGGAGAGGGCATACGATATGGAGAAAACGGCAGAATATCTTACTACTTATTTGGTTTAATATTTGGATTAATATCGTTGTTGTTGTTAGCAATTCCGCCTTTACCG------------------------------AACCTATCTGAATCAATTCATGAATTTATTTTGGCATTAATAGAATCGGGCATTCCGCTAGGGAGTTTGGGCGCAGTATCATTTGCTAATTTAACTCATTCCGCTTTTTCTCTGGGGTTGGTTTTTACCCGCATATCTTTATCATACTTCGTATTGAATGCTGATTCTGTAGCTGCCGCGCAATCGCTCGTTTATGTAGGAGCTATAAATGTCTCAATTGTGTCTGCTGTAATGGTTACTGACCAACCAACACGC---------TCGAATTCTACCAGTCGCAACATAGGGTACTTCATCGCTTTAGGGGCTTGTGCCATTCTATTTTCGGTATTAACTAATATGATTCATAATACAAAATGGTTCGATGTGAGTTTCATTACTCAATCAGAGATTCTTGCA---GCAAATACGTCCGGAAGTAACGTCCAACAGCTCGGGTATAAATTATTGACCGAGTTTTTAGTTCCGTTCGAACTTGCTTCGATACTTCTTTTAGTTGCTTTAGTAGGCGCAATTAACCCAGCGCGCGATGAAGACACAAATGCAACCGACGAAAAAGCGTCCTTATCT---CGCGACAATTCTTCATTTTTCACGGGTATGCATCTTAAAAAAATAGATCCAGTTACAGTAAGCTTGGGTCCTCATCATCCATCGATGCATGGTGTTCTCCGGCTTGTTGTCGCTTCAGATGGCGAAGATGTTATTGATTGTGAACCAGTATTGGGATATCTGCATCGAGGAATGGAAAAAATTGCCGAGAACCGGACAATTCTGCAATATCTCCCTTACGTAACAAGATGGGATTATTTAGCCACCATGTTTACCGAAGCAGTAACAGTGAATGCGCCAGAGAAATTGGCAAATATTCAAGTACCTGGAAGAGCTAGCTACATACGCGTAATCATGCTCGAATTAAGCCGAATAGCTTCTCACTTGTTATGGCTCGGGCCATTCCTAGCGGATATCGGTGCACAGACTCCTTTCTTTTACATATTCCGCGAAAGAGAAATGATTTACGATTTATTTGAGGCTGCTACAGGCATGCGAATGATGCACAACTATTTTCGCATCGGGGGAGTTGCCGCAGATCTACCATACGGATGGGTAGACAAATGTCTAGACTTTTGCGATTATTGTCTTCCAAAGATTCATGAATATGAGCGGCTAATTACGAAAAATCCCATTTTTTTGAAACGAGTAACTGGAGTAGGTTTCATCAGCAGACAAGAAGCTATTAATTGGGGTTTATCTGGACCTGTATCGCGGGCCTCAGGAGTTCAATGGGATCTTCGCAAAATTGACCACTATGAATGTTATGATAATTTGGATTGGGAGATTCAGTGGCAAAAAGAAGGAGATTCCTTGGCTCGTTATTTAGTACGAATCGACGAAATGAAGGAGTCGATAAAGATTATTCGACAGGCTTTAAAACTTCTTCCGGGAGGTCCATATGAAAACTTGGAGGGTCGGCGTCTCGTACAACAACAAGGAGAAGTAGATTGGAATGGTTTCAATTACCAATTTGTTGGCAAGAAATCTTCCCCCACTCTTAAGTTGCCTAAACAGGAGCATTACGTAAGAGTAGAAGCTCCCAAGGGAGAATTAGGAATCTTTTCGATTGGAGATGACAATGTTTTTCCCTGGAGATGGAAGATTCGCCCACCCGGTTTCACAAATTTGCAGATTCTTTCTCAATTGATAAAAGGAATGAAGCTCGCAGATATCACGACAATATTAGGTAGTATAGACATTATTATGGGAGAGGTTGATCGT---ATGTTTTCAACACTAATAGAATTTAAAAATTATGGTCAACAAGCTGTAGAAGCCGCAAAATATATTGGTCAAGGCTCCGCGGTTACTTCAGATCATTCAAATCGTTCACCCATAACCGTCCAATATCCGTATGAAAAAATTTTATCATCTGAACGATTTCGTGGACGTATCCATTTTGAATTTGACAAATGTATTGCTTGCGAAGTACGTGTGCGAGTATGTCCAATCAATTTACCAGTCGTCGATTGGATCTTGCTTAAAGACATCAAGAAAAAACGATTGAAGAGCTATAGCATCGATTTCGGAGTTTGCATCTTTTGTGGGAATTGTGTCGAATACTGCCCAACAAATTGTTTGTCAATGACTGAGGAGTATGAACTTTCAAGTTATGATCGTCATGAATTAAATTATGATCAAATGGCTTTGGGACGTTTACCCCTTTCTACATCTCAAGATGTTTCAATTCAAGTAATT---------------------------------------------------------------------------------------------------------------------ACGCGGGGTCGATTATCTGCTTGGTCGACTAAACATAAGTTTTTTCATCGACCTTTGGGTTACGATTATAGGGGTGTCGAGATTTTGCAGGTCAAGTCGGAAGAGTGGTTGTCTGTAGCTGTTGCCCCATACGCTTACGGTTCTAATTACTCGCGTTCTCAATGTGCTTACGACGCAACACCGGGAGGTTTTTTAGTCAGTGTCTATCACCTAACACAGATGCGAGATCAG------TCGGATCAACCTGAGGAAGTATGTACAAAAATCTTTGTTCCAAGAAAAAACCCTAGAATACCTTCGGTTTACTGGGTTTGGAAAAGCTCTGATCTTCAAGAACGGGAATCCTACGATATGTTGGGAATAACTCATCAGGATCATCCGCATCTTAAACGTATATTAATGCCTGAAAGTTGGATCGGATGGCCTTTACGTAAAGATTATGTCGTACCCAACTTTTATGAGTTACAGGATGCCTAC------------------------------------------------------------------------------------------------------------------ATGGTCTCAACTTCCGAACATTCGGATGAAAGTGGTTTAAGGGGAGTCGAACCCCGCGGTGGAGGTGTTATCCTC---AACTCGGTGGAGCCTTTGCTTCCTGAGTGGGGGGTATCAAATTCAATTTTTTTAGCTAACATTAGTGATTTCTCCAACTGGTCTAGACTATCTAGTTTGTGGCCACTTCTATATGGAACCAGCTGCTGTTTTATTGAATTTGCCTCCCTAATTGGTTCACGATTTGACTTTGACCGGTACGGCCTAGTACCTAGATCCAGTCCCAGACAGGCGGACCTCATTGTTACCGCCGGTACCGTAACCATGAAAATGGCTCCGTCCCTTGTAAGACTATACGAACAAATGCCTGAGCCAAAGTATGTAATTGCTATGGGAGCTTGCACCATTACAGGAGGCATGTCTAGTACAGATTCCTATAGTACCGTTCGCGGAGTAGACAAACTAATTCCCGTTGATATTCATTTGCCAGGTTGCCCGCCCAAACCTGAAGCTATTATTGATGCCGTAACAAAACTTCGTAAGAAAATTGCTCGAGAAAGTTTCAGAGATCGGACTTCCCGCGCTACCCGAACGAAATACCCCAGTTTAAATCACCGATTTCGCTTCGTACCTGGCGGTCATACCGGTGAATACAATCAAGAAATAACTAAT------------------------------GGTGACACGAAG------TTTTTGCCA---------------------------------AATAGTTTTTCGGGAAATTTACGAAAG---------------------------------------------------------CAATTAGTTCACTTATTTAATGAATTAGAGGTTACAACAACCTCTTTCAAATCAATTTGGATTCTGGCTTCTACCCTCATTCTAGTTCTGGGAGTCACGACAGGAGTATCAGTCATTGCGTGGCTCGAGCGAAAGGTGTCCGCGGGGGTACAACAGCGTATTGGACCCGAATATGCGGGTCCGTTGGGAGTTATTCAATCTTTGGCGGATGGGATCAAACTTCTTTTAAAAGAAGATGTTATTCCAGCCAAAGGTGACTTTTGGTTATTTGCAATTGGACCAGCTGTTGTAGTCGCACCAATCTTTCTAAGTTACTTGATAATACCTTTTAGTAAACATGTTATTTTATCTGATCCGGGTATAGGTGCTTTCTTCTGGGTCGCTATCTCGAGCATTGTACCTTTGGGTCTTCTCATGGCGGGGTACGGTTCAAATAACAAATATTCTTTTTTAGGTGGTCTCAGGGCAGCCGCCCAATCGATCAGTTACGAAATACCGCTGGCCTTGTGTATATTGTCTGCGTCCCCACGTGCGATTCGT------------------------------------------------------------------------------------------------------------------------------------------------------------------------------------------------------------------------------------------------------------------------------------------------------------------------------------------------------------------------------------------------------------------------------------------------------------------------------------------------------------------------------------------------------------------------------------------------------------------------------------------------------------------------------------------------------------------------------------------------------------------------------------------------------------------------------------------------------------------------------------------------------------------------------------------------------------------------------------------------------------------------------AAAGTATATGATTGGTTCGAGGAGCGCCTAGAAATTCAGGCAATTGCTGATGATATTACTAGTAAATATGTCCCTCCGCATGTCAACATATTTTATTGCTTGGGGGGAATCACGTTGACCCGCTTCTTGGTTCAGGTAGCCACCGGTTTCGCTACGACCTCCTATCATCGTCCGACTGTTACAGAAGCTTTTTCTTCGGTTCAATATATAATGACTGAAGTTAATTTTGGTTGGCTTATTCGTTCTGTTCATAGGTGGTCAGCAAGTATGACGGTTTTAATGATGATTTTGCATGTATTTCGCGTCTATCTCACAGGGGGATTCAAGAAACCTCGCGAATTGACTCGGGTTACTGGGGTGATTCTAGCTGTATTAACTGTGTCTTTTGGTGTAACTGGATATTCCTTACCCTGGGATCAAATTGGTTACTGGGCTGTTAAAATTGTAACGGGCGTACCCGAAGCTATTCCCCTGATAGGATCTTCATTAGTAGAGTTATTACGAGGAAGTGTTAGTGTCGGCCAATCCACATTAACTCGTTTTTATAGTTTACACACTTTCGTCTTGCCGCTTCTTACTGCTGTTTCTACGCTGATGCATTTCTCAATGATCCGTAAACAAGGCATTTCGGGTCCTTTA---------------------------------------------------ACGAAAAAACCTGACCTGAACGATCCTGTTTCGAGAGCGAAGTTAGCTAAGGGTATGGGACATAATTACTATGGAGAACCCGCTTGGCCCAATGATCTTTTATATATATCTCCTGTAGTGATTTTGGGAACCATCGCATGTACCGTAGGTTTGGCTGTTTTAGAACCATCAATGATTGGTGAACCAGCGAATCCGTTTGCAACTCCTTTGGAAATATTACCTGAGTGGTATTTCTCTCCCGTATTTCAAATACTTCGCACAGTACCAAATAAACTATTAGGTGTTCTTTCAATGGCGTCAGTACCCGCAGGTTTGTTGACCGTTCCCTTCCTCGAAAATGTCAATAAATTTCAGAATCCGTTTCGGCGCCCAGTAGCCACAACAGTCTTTGCAATTGGCACCGCGGTCGCTATTTGGTCAGGCATTGGAGCAACTTTACCCATTGATGGATCTTTAACTTCGGGGCTGTTTTAG------------------------------------------------------------------------ACTATTCGTTCGCCAGAACCAGAA---------GTCAAGATTATGGTGGAAAAGGATCCCGTGAAAACCTCTTTTGAGAGATGGGCCCAACCTGGACATTTCTCGAGAAATTTAGCTAAG---GGTCCCAGTACCACTACATGGATTTGGAACCTACATGCTGATGCTCATGATTTCGACAGTCATACCAATGATTTGGAGGATATATCTCGTAAAATATTTAGTGCCCATTTTGGTCAACTAGCTATTATTTTCATTTGGCTGAGCGGCATGTACTTTCACGGGGCCCGTTTTTCCAATTACGAGTCGTGGCTGAATGATCCCACTCACGTGAAACCCAGTGCTCAGGTTGTTTGGCCGGTAGTAGGTCAAGAGATACTTAATGGAGATGTAGGCGGGGGATTTCAGGGCATACAGATAACGTCCGGATTCTTCCAACTTTGGCGAGCTTCTGGAATAACTAGTGAGTTACAGCTCTATTGCACAGCCGTTGGTGCTTTAATTTTTGCTGGATTAATGTTTTTTGCCGGTTGGTTTCACTACCATAAGGCTGCTCCGAAACTAGTTTGGTTCCAAAACGTTGAATCCATGCTAAATCACCATTTGGCAGGTCTATTGGGGTTGGGATCTCTAGGGTGGGCGGGACACCAGATACACGTTTCACTGCCAATTAACCAACTATTAGATGCAGGAGTTGACCCTAAGGAAATACCCCTTCCTCATGAATTTATTCTTAATCGTGATCTTCTAGCTCAAGCATATCCGAGTTTTGCAAAGGGGTTAATACCGTTCTTCACTCTTGACTGGGCAGAATACTCCGATTTTTTGACTTTCCGGGGAGGATTGAACCCAGTAACAGGGGGTTTGTGGCTGACTGATACCGCGCATCACCACCTAGCCATTGCGGTTCTTTTTTTGATAGCTGGTCACATGTACAGAACCAATTGGGGTATTGGACATAGCACAAAAGAAATTTTGGAAGCTCATAAGGGCCCTTTCACAGGTGAAGGCCACAAAGGTCTTTATGAAATTCTAACGACTTCCTGGCATGCTCAATTAGCTATTAATCTCGCCATGCTGGGCTCCTTAACAATTATTGTGTCCCATCACATGTATGCGATGCCCCCCTATCCCTACTTAGCCACCGATTATGCCACACAACTTTCCTTGTTTACGCATCACATGTGGATAGGAGGTTTTTTAATAGTTGGCGCAGCTGCACACGCGGCCATTTTTATGGTAAGGGATTACGATCCAACTACTCAATACAACAATTTGTTAGATCGTGTTATTCGGCATCGCGATGCAATAATTTCACATCTCAACTGGGTCTGCATTTTCTTAGGCTTTCATAGCTTCGGTCTATACATCCATAACGATACTATGAGTGCGTTGGGACGTCCCCAAGATATGTTTTCGGATACCGCTATTCAGTTGCAACCAATATTTGCTCAGTGGATTCAAAATACTCACGCTTTGGCTCCTGGATCAACTGCACCTAATGCAGCGGCAGGTACCAGCTTAACCTGGGGGGGCAGCGACTTAGTAGCAGTAGCTGGCAAAGTTGCCTTAGCCCCAATTCCATTGGGTACTGCAGATTTTCTGGTACACCACATCCATGCATTTACGATTCATGTTACTGTATTAATACTATTGAAAGGTGTTTTATTTGCACGCAGCTCCCGACTAATACCCGACAAGGCGAATCTTGGTTTTCGTTTTCCCTGCGATGGGCCGGGTAGAGGAGGCACCTGCCAGGTATCTGCTTGGGATCATGTCTTCCTGGGATTATTCTGGATGTACAACTCCATTTCAGTAGTTATATTTCACTTCAGCTGGAAGATGCAATCCGATGTGTGGGGCACTATAAGCGAACAGGGAGTGGTGAACCACATAACTGGGGGAAACTTCGCACAAAGTTCAACAACAATTAATGGGTGGTTAAGAGATTTCTTGTGGGCACAAGCTTCTCAAGTCATTCAATCATATGGTTCTTCATTATCTGCATATGGTCTTCTATTTCTGGGGGCTCATTTTGTTTGGGCTTTCAGTCTGATGTTCTTATTTAGTGGTCGCGGATACCGGCAAGAACTGATTGAATCTATTGTTTGGGCTCATAACAAATTAAAAGTTGCTCCTGTTACCCAACCTAGGGCCCTGAGTATCATACAGGGACGTGCCGTGGGAGTAACTCATTACCTTCTGGGTGGAATCGCCACGACATGGGCGTTCTTCCTGGCGAGAATCATTGCAGTGGGA------TCAAGATTTCCAAAGTTCAGCCAGGGTCTATCCCAAGACCCAACTACTCGTCGTATCTGGTTTGGTATAGCCACTGCGCATGACTTCGAGAGTCATGACGATATTACCGAGGAGCGTCTCTACCAAAAAATATTTGCATCTCATTCCGGTCAATTAGCTATCATCTTTCTTTGGACCTCTGGAAATTTATTCCACGTGGCTTGGCAGGGCAATTTTGAGGCGTGGGTACAAGACCCATTACATGTGAGACCGATCGCTCATGCCATTTGGGATCCTCATTTTGGCCAACCAGCTGTCGAAGCTTACACTCGAGGGGGGGCTGCGGGTCCAGTCAATATTGCTTATTCCGGTGTGTACCAATGGTGGTACACCATTGGTCTACGCAACAACCAAGATCTCTATACTGGATCTATCTTTTTGCTAGCTGTTTCTGCTTTGTTCTTACTAGCTAGTTGGTTACACCTGCAACCTAAGTGGAAACCAAGCATTTCTTGGTTCAAAAACGCTGAATCTCGGCTCAATCACCACCTTTCAGGACTCTTCGGAGTGAGTTCTTTGGCTTGGACAGGGCATTTAGTCCACGTAGCTATTCCCGAAGCAAGGGGCGTACATGTCAGATGGGATAACTTCTTAGTTACCAGCCCACACCCTCAAGGATTGGGGCCGTTTTTCTCAGGTCAGTGGGGTGTTTACGCACAGAATCCCGACTCCAGTACCCATTTGTTTAATAGCGCTCAAGGAGCAGGAACGGCTATTCCAACTTTCTTGGGGGGATTTCACCCGCAGACTCAAAGTTTGTGGTTAACTGATATTGCTCATCACCACTTGGCAATTGCCGTTGTGTTTATAATTGCCGGCCACACGTACAGGACTAACTTTGGTATTGGACACAGCATGAAAGAGATTCTCGAGGCTCATACTCCTCCAGGAGGCAGGTTGGGGCGTGGACACAAAGGACTTTATGATACGGTCAATAATTCTCTCCATTTTCAATTAGGGCTCGCTCTAGCTGCTTTGGGGGTCATAACTTCCCTGGTTGCGCAACATATGTATTCCTTACCCGCTTATGCTTTTATAGCACAGGATTATACGACCCAAGCCGCGCTATATACCCACCACCAATATATTGCCGGGTTTATCATGGCAGGAGCCTTCGCACATGGAGCTATATTCTTTGTCCGAGATTATGACCCGGAACAAAATGAAGATAACGTCTTAGCAAGGATGTTGGAACACAAGGAAGCAATAATCGCTCATTTAAGTTGGGCTAGTCTATTCCTGGGTTTTCACACGTTAGGACTTTATGTCCACAACGATGTCATGCTAGCCTTCGGGACTCCGGAAAAGCAGATTCTCATTGAACCTGTCTTTGCTCAATGGATCCAAGCTGCTCATGGTAAAGCTTTGTATGGTTTCGATGTACTTCTATCCTCGGCAGGTAGTCCGGCAAGTAATGCCGGTCGGGGCTTGTGGTTACCCGGCTGGTTGGATGCTATTAACAGCAATAGCAACTCGTTATTCCTAACGATTGGGCCCGGAGATTTTCTAGTTCACCACGCCATCGCTTTGGGTCTACATACAACTACACTGATTTTAGTGAAAGGTGCATTAGATGCGCGCGGCTCCAAGTTGATGCCAGATAAAAAAGAATTTGGTTATAGTTTTCCTCGCGATGGTCCTGGCCGAGGCGGTACCTGCGACATATCAGCTTGGGATGCCTTTTATTTAGCCGTCTTCTGGATGCTGAACACCATTGGATGGGTCACCTTCTACTGGCACTGGAAACACATAACCTTGTGGCAAGGCAATGTTTCTCAATTTAACGAATCTTCTACGTATTTAATGGGATGGCTGAGGGATTATTTATGGCTGAACTCCTCGCAACTTATTAATGGTTACAATCCTTTCGGTATGAACAGTTTATCTGTATGGGCATGGATGTTCTTGTTTGGGCATCTCGTGTGGGCTACTGGGTTCATGTTTCCAATTTCTTGGCGTGGTTACTGGCAAGAACTCATTGAAACTCTAGCTTGGGCCCACGAACGAACACCTTTGGCAAACGTGATACGCTGGAAAGATAAGCCAGTTGCTCTCTCTATTGTTCAAGCACGACTGGTGGGACTAGCTCATTTTTCTGTAGGTTACGTATTT------------------ACCTACGCAGCTTTTCTAATAGCATCTACATCAGGTAAATTTGGCATGACCGCAACTTTAGAACGACGCGAAAGCGCAAGCCTATGGGGTCGCTTCTGCGACTGGATCACCAGCACCGAAAACCGCCTTTACATCGGATGGTTCGGTGTCTTAATGATTCCTACCCTACTAACCGCAACCTCTGTATTCATCATTGCTTTCGTCGCAGCTCCTCCTGTAGATATTGATGGTATTCGCGAGCCCGTTTCTGGTTCTTTGCTATACGGTAACAATATTATCTCTGGTGCTATCATCCCTACTTCTGCAGCTATTGGGTTACACTTCTACCCAATCTGGGAAGCAGCTTCTGTTGATGAATGGCTTTACAATGGTGGTCCTTACGAACTGATCGTTCTTCACTTCCTACTTGGTGTAGCTTGCTACATGGGTCGCGAGTGGGAACTAAGCTTCCGTTTAGGTATGCGTCCTTGGATCGCTGTTGCTTACTCAGCTCCTGTCGCAGCTGCTACCGCCGTTTTCTTGATCTACCCAATTGGTCAAGGAAGTTTCTCTGACGGTATGCCTCTAGGCATTTCTGGTACTTTCAACTTCATGATCGTATTCCAGGCTGAGCACAACATCCTTATGCATCCCTTCCACATGTTGGGTGTAGCTGGCGTATTCGGCGGCTCTCTATTCAGTGCTATGCATGGTTCTTTGGTAACTTCTAGTTTGATCAGAGAAACTACTGAGAATGAGTCTGCTAATGCAGGTTATAAGTTTGGTCAAGAAGAAGAAACCTACAACATCGTAGCTGCTCACGGCTATTTTGGTCGTTTGATCTTCCAATATGCTAGCTTCAACAATTCTCGTTCTCTACACTTCTTTTTAGCTGCTTGGCCTGTAGTAGGCATCTGGTTCACCGCTTTAGGCATCAGCACTATGGCATTCAACTTGAATGGTTTTAACTTCAACCAATCTGTGGTTGACAGCCAAGGTCGTGTTATAAACACCTGGGCTGATATCATAAACCGTGCCAACCTAGGTATGGAAGTAATGCATGAACGTAACGCTCATAACTTCCCTCTAGACTTA---GCTTCTGTTGAAGCTCCTTCTATAAACGGAACGGGTTTGCCTCGGTATCGCGTTCACACCGTCGTATTAAATGATCCTGGTCGTCTGATTTCTGTGCATCTAATGCATACTGCTTTGGTCTCTGGCTGGGCGGGTTCAATGGCTTCATATGAACTAGCTGTATTTGACCCATCCGATCCCGTTCTTGACCCGATGTGGAGACAGGGTATGTTTGTTATTCCATTTATGACTCGCATTGGGGTAACAAAATCGTGGGGGGGTTGGAGCATCACCGGAGATACTGCAACTGATGCAGGTATCTGGAGTTACGAAGGTGTAGCGGCAGCTCATATCATACTATCTGGTTTGTTGTTTCTAGCTGCTATCCGGCACTGGGTCTATTGGGACTTGGATCTTTTTCGTGACGATCGCACGGGAAAACCATCTTTAGATTTACCCAAAATATTTGGAATTCACCTATTTCTTTCAGGAGTACTTTGTTTTGCATTTGGAGCATTTCACGTAACGGGTTTGTTTGGTCCCGGCATTTGGGTATCAGACCCCTACGGATTAACCGGAAAAGTAGAACCCGTAGATCCAGCTTGGGGGGCTGAAGGTTTTGACCCATTCGTTCCGGGTGGAATAGCCTCGCATCATATAGCAGCAGGCGTTTTAGGGATATTAGCCGGCTTGTTCCACCTCAGTGTTCGTCCTCCCCAGCGGTTGTACAAGGCTCTACGTATGGGGAATGTCGAAACCGTGTCGTCTAGCAGTATCGCTGCCGTCTTTTTTGCCGCTTTCGTGGTTTCCGGAACCATGTGGTACGGCTCTGCCGCAACTCCGATCGAACTGTTTGGTCCCACCCGTTATCAATGGGATCAGGGGTACTTTCAACAAGAAATAGAGAAACGAATACGATTAGGCGAAGCCGAAAACCTAAGTCTATCCCAAGCTTGGTCGAAGATTCCAGAAAAATTGGCTTTTTACGACTATATCGGTAATAACCCCGCCAAGGGTGGGTTGTTTAGAGCAGGTGCAATGGACAATGGCGACGGGATAGCCGTTGGTTGGTTAGGTCATGCCGTCTTCAAAGATAGGGAAGGCCACGAACTATTTGTACGCCGTATGCCGACTTTTTTCGAAACATTTCCCGTAGTTTTAGTAGATGGCGAAGGCATTGTAAGAGCTGATGTACCATTCAGGCGAGCAGAATCAAAATACAGCGTTGAGCAAGTAGGTGTAACCGTAGAGTTTTTCGGTGGTGAATTAGATGGCGCTAGTTTCAGTGACCCCGCTACGGTGAAGAAATATGCTAGGCGCGCCCAATTAGGTGAGATCTTTGAATTTGATCGCGCCACTTTGAAATCAGACGGTGTGTTTAGAAGTAGCCCACGGGGTTGGTTCACTTTCGGTCACGCCACGTTTGCTCTCATTTTCTTTTTCGGTCACATCTGGCACGGTGCAAGAACCTTATTCAGAGATGTTTTTGCTGGTATCGATCCCGACTTGGACGCCCAAGTTGAATTCGGGGCATTCCAGAAATTGGGGGATCCAAGTACCAAAAGACAAGCTGTT---AGGGTATCCGTGCTTGGATGGCAGCTCAGGATCAGCCCCACGAAAATCTTGTATTCCCCGAGGAGGTTTTACCCCGTGGAAACGCTCTTTAATGGAACCCTTTCGCTGGGTGGTCGCGATCAGGAAACCACAGGTTTTGCTTGGTGGGCTGGCAACGCTCGACTAATCAATCTGTCTGGTAAATTGCTTGGCGCCCACGTGGCTCATGCTGGCCTGATTGTCTTTTGGGCTGGAGCTATGAATCTTTTTGAAGTGGCTCATTTCGTATCCGAGAAGCCTATGTACGAGCAAGGGCTAATTCTACTTCCCCACTTGGCTACTCTGGGTTGGGGGGTGGGTCCCGGCGGGGAAGTAACAGATACTTTTCCCTATTTCGTTTCCGGAGTACTCCATTTGATCTCCTCTGCAGTTTTGGGGTTTGGGGGTATATATCACGCCCTGATCGGACCCGAAACTTTGGAAGAATCCTTTCCATTTTTTGGTTATACTTGGAAAGATAAAAATAAGATGACCACAATTCTTGGTATCCATTTAATACTACTAGGTCTTGGTGCTTTCCTCTTAGTTTTCAAAGCACTCTATTTCGGGGGATTGTACGACACATGGGCACCCGGGGGTGGAGATGTGAGGGAAATTACGAATCTTACCCTAAGTCCTAACGTTATCTTCGGTTATCTACTGAAATCTCCTTTTGGTGGAGAGGGGTGGATTGCAAGTGTGGATAATCTAGAAGATATTATCGGCGGACATGTATGGCTGGGTTCCATTTGTCTCTTCGGTGGAATTTGGCACATATTAACGAAACCGTTTGCCTGGGCTCGTCGCGCTTTCGTATGGTCCGGAGAAGCTTACTCATCTTACAGTTTGGGGGCCCTTGCCATCTTTGGTTTCACTGCCTGCTGCTTCGTCTGGTTCAACAACACAGCATATCCCAGTGAATTCTATGGTCCCACCGGTCCAGAAGCTTCTCAGGCTCAAGCTTTTACCTTTCTTGTAAGGGACCAACGCCTCGGTGCCAACATAGGTTCCGCTCAGGGACCTACTGGTTTGGGTAAATACCTGATGCGTTCCCCTACGGGAGAAATTATTTTTGGAGGCGAAACCATGCGCTTCTGGGACCTTCGTGCTCCTTGGTTAGAACCTTTAAGAGGTCCCAATGGTTTGGATCTGGGTAAGTTGAAAAAGGATATACAACCGTGGCAAGAGCGACGATCCGCGGAGTATATGACTCATGCACCCTTAGGTTCTCTAAACTCCGTAGGTGGAGTAGCTACCGAGATCAATGCCGTGAACTACGTATCTCCCCGGAGTTGGTTAGCAACCTCCCACTTCGTTCTAGGATTCTTTTTTTTCGTGGGTCATCTGTGGCACGCGGGTAGGGCTCGTGCAGCCGCAGCCGGGTTTGAAAAAGGAATTGACCGCGATACCGAACCCGTTCTTTCTATGACACCCCTGAAT---ACCATCGCCATTGGAAAATCTTCCAAGGAACCGAAAGATTTATTTGATAGTATGGACGACTGGCTCAGAAGAGATCGTTTTGTTTTCGTGGGTTGGTCTGGCCTGTTACTGTTTCCCACCGCTTACTTTGCTTTGGGCGGTTGGTTCACAGGCACAACTTTTGTTACTTCGTGGTATACCCATGGATTAGCCAGTTCTTACTTGGAGGGATGTAATTTCTTGACTGCCGCGGTATCCACTCCTGCCAACAGTTTGGCCCACTCCTTGCTTCTGTTGTGGGGTCCTGAAGCACAAGGAGATTTCACCCGTTGGTGCCAATTAGGAGGTTTGTGGACCTTCGTTGCTCTTCACGGCTCTTTCGCTCTAATAGGCTTTATGCTACGTCAATTCGAACTTGCTAGGTCCGTGCAACTACGTCCCTACAACGCAATAGCTTTTTCCGGTCCGATTGCGGTTTTCGTCTCTGTATTCTTGATTTATCCTTTGGGACAATCCGGTTGGTTCTTCGCACCCAGTTTTGGTGTAGCGGCTATCTTCCGATTCATTCTGTTTTTTCAGGGTTTTCATAATTGGACTCTGAACCCATTTCATATGATGGGGGTTGCTGGGGTCCTCGGTGCCGCTCTATTATGTGCTATCCACGGTGCTACAGTTGAAAATACTCTATTTGAAGACGGTGATGGTGCGAACACATTCCGCGCGTTCAACCCAACTCAGTCTGAAGAGACTTATTCTATGGTAACCGCAAACCGCTTCTGGTCCCAAATATTCGGTGTTGCTTTCTCCAACAAACGTTGGTTACACTTCTTCATGTTATTCGTGCCAGTAACGGGTTTATGGATGAGTGCTATTGGAGTAGTTGGTCTCGCTTTGAATCTACGCGCGTACGACTTCGTCTCTCAAGAAATTCGTGCAGCAGAAGATCCCGAGTTCGAGACTTTTTACACAAAAAACATATTACTAAACGAGGGTATCCGTGCTTGGATGGCAGCTCAGGATCAGCCCCACGAAAATCTTGTATTCCCCGAGGAGGTTTTACCCCGTGGAAACGCTCTT---------------------------------------------------------------------------------ATCCTCAACTCGGTGGAGCCTTTGCTTCCT---------GAGTGGGGGGTATCAAATTCAATTTTTTTAGCTAACATTAGTGATTTCTCCAACTGGTCTAGACTATCTAGTTTGTGGCCACTTCTATATGGAACCAGCTGCTGTTTTATTGAATTTGCCTCCCTAATTGGTTCACGATTTGACTTTGACCGGTACGGCCTAGTACCTAGATCCAGTCCCAGACAGGCGGACCTCATTGTTACCGCCGGTACCGTAACCATGAAAATGGCTCCGTCCCTTGTAAGACTATACGAACAAATGCCTGAGCCAAAGTATGTAATTGCTATGGGAGCTTGCACCATTACAGGAGGCATGTCTAGTACAGATTCCTATAGTACCGTTCGCGGAGTAGACAAACTAATTCCCGTTGATATTCATTTGCCAGGTTGCCCGCCCAAACCTGAAGCTATTATTGATGCCGTAACAAAACTTCGTAAGAAAATTGCTCGAGAAAGTTTCAGAGAT---CGGACTTCCCGCGCTACCCGAACGAAATACCCCAGTTTAAATCACCGATTTCGCTTCGTACCTGGCGGTCATACCGGTGAATACAATCAA---------------------------------------------------------------------------------------------------------------------------------------------------ATGTCACCACAAACGGAGACTAAAGCAGGTGTTGGATTCAAAGCTGGTGTTAAAGATTATCGATTGACCTATTACACCCCCGAATATAAGACCAAAGACACTGATATCTTAGCAGCCTTCCGAATGACCCCACAACCCGGAGTACCGGCTGAGGAAGCAGGAGCTGCGGTAGCTGCAGAATCCTCCACGGGTACATGGACCACTGTATGGACAGACGGGCTTACCAGTCTTGATCGCTACAAGGGCCGATGCTACGATATTGAACCCGTCGCTGGAGAAGAAAACCAGTATATCGCATATGTAGCTTATCCCTTGGATCTATTTGAAGAAGGTTCTGTAACCAATTTGTTCACTTCAATTGTAGGTAATGTTTTCGGATTTAAGGCCCTACGCGCTCTACGCCTAGAAGACCTTCGAATTCCTCCCGCTTATTCTAAAACTTTCATTGGACCGCCTCACGGTATTCAGGTCGAAAGAGACAAACTGAACAAATATGGACGTCCCTTATTGGGATGTACAATCAAGCCAAAATTGGGCTTGTCTGCTAAAAATTACGGTAGAGCCGTCTATGAATGCCTTCGTGGTGGACTTGATTTCACAAAAGATGATGAAAACGTAAATTCCCAACCATTCATGCGTTGGAGAGATCGCTTCTTATTCGTATCAGAGGCTCTTTTCAAAGCCCAGGCTGAAACCGGCGAAATCAAGGGACATTACTTAAATGCCACTGCTGGTACGTGTGAAGAAATGATGAAGAGAGCTGCTTTTGCATACGAATTGGGTGTACCAATCGTCATGCATGACTACCTGACCGGGGGATTTACTGCAAATACCAGCTTAGCTTTTTATTGCAGAGACCATGGGCTGCTTCTTCACATTCACCGTGCAATGCATGCTGTCATCGATAGACAACGAAATCACGGTATACATTTCCGCGTATTGGCCAAAGCATTACGCATGTCCGGTGGAGACCACATTCACGCCGGAACTGTAGTAGGCAAACTAGAGGGAGAACGAGAAGTCACTTTGGGTTTTGTCGATTTGCTTCGCGATGATTACATCGAGAAAGATCGTAGCCGTGGCATCTATTTCACGCAAGATTGGGTATCTATGCCGGGTGTACTCCCCGTAGCTTCAGGGGGTATCCACGTCTGGCACATGCCCGCTCTAACCGAAATCTTCGGGGACGATTCTGTCTTGCAGTTCGGTGGCGGAACTTTAGGACATCCATGGGGAAATGCGCCTGGTGCCGTAGCTAACCGAGTCGCATTAGAAGCTTGTGTACAAGCTCGTAATGAGGGCCGCGACCTCGCTCGTGAAGGTAATGAGATCATTCGCGAAGCTTGTAAGTGGAGTCCGGAATTGGCTGCCGCATGCGAGATTTGGAAAGCAATCAAGTTTGAGTTCGAAACAATTGATACGTTG------ATGATTCAAACTCAAAGTTATTCAGATGTAGCAGACAACAGCGGAGCCCGCAAATCAATGTGTATTCGAGTGCTAGGAACCGGGAACCGTAAATACGCAGATACGGGTGACACCATCATAGCCGTAGTCAAAGAAGCAATACCCAACATGTCTCTAAAAAGATCAGAAGTGGTTAGGGCAGTGGCAGTATGCACCCGTAAAGGGATAAAGCGATGTAATGGTATGATTCTTGGATTTGATGACAATGCCGCCGTTGTTGTCAACCAGGAAGGAAACCCTAGAGGGACTCGGATCTTCGGTCCAGTAGCTAGAGAATTGAGAGAATGTAATTTTGCCAGAATAGTTTCGTTAGCTCCCGAGGTGTTGACGACCAGAGTAAAACGAGGATCCGTGGCTCGGAAGTATCGCAAAGAAATTCTCAATTTTGCATCTGGGTTTCGGGGGGCTCATTCGAGATTATTTAGAGCAGCAAACCAGCAAGAAAATAAGGCATTAGCTTGTGCTTATGTAGATAGAAACAACCGAAAGAGGAAATTTCGTCGTCTATGGATTGCTCGAATTAATGCAGCAGCACGAAAAAATGGAATT------ACGTACAGTTCGACGATTCACAATTTGTATGAGAATCAAGTTTTTCTGAATTGCAGGACACTCGCACAAGTAGCTACCTCAGATGCTTACTGTTCTTCTAGGCTCATAAAACAAATTAATGATAGTAAA---------------------------------------------------------------------------------------------------------------------------------------------------------------------------------------------------------------------------------------------------------------------------------------------------------------------------------------------------------------------------------------------------------------------------------------------------------------------------------------------------------------------------------------------------------------------------------------------------------------------------------------------------------------------------------------------------------------------------------------------------------------------------------------------------------------------------------------------------------------------------------------------------------------------------------------------------------------------------------------------------------------------------------------------------------------------------------------------------------------------------------------------------------------------------------------------------------------------------------------------------------------------------------------------------------------------------------------------------------------------------------------------------------------------------------------------------------------------------------------------------------------------------------------------------------------------------------------ATGCCTGTCCGAAACGTAAATTATAGCGTTCATCTCTTTGGAAGTGGTAAAGCG------ATGCGAGAAACATTATTTATCGAAATATGGACAAATGGTAGTCTGACCCCGGACGAAGCTATTTGTGAGGCTTCTAAAAAACTTATAGACTTATTAACTCCTTTTTTGCACGTGAAGTGTGAAGACGTCCCT---CATTCCGGGGATAATCAAGATTTTTCCGCTTCAACGGGATCA------------CCTTCACATTTTGATGATGTCAGT------GAACTAGAGGGAAAGATCTCT---AAAAATACATTTATTGACCAACTAGAATTACCCGCCAGAGCCTTTAATTGTCTTAAAAGGGCTGAAATACACACAATTTCTGATTTGCTTAATTATAGCCGAGAGGACTCATCAAGAATAAAAAGTTTTGGGCAAAAATCTGTAGATCAGGTGTCAAAAGCTTCGTGGGAGCGTTTC---GCTACAGAATTACCTACAAGAAACTACGTG------------------------------------------------------------------------------------------------------------------------------------------------------------------------------------------------------------------------------------------------------------------------------------------------------------------------------------------------------------------------------------------------------------------------------------------------------------------------------------------------------------------------------------------------------------------------------------------------------------------------------------------------------------------------------------------------------------------------------------------------------------------------------------------------------------------------------------------------------------------------------------------------------------------------------------------------------------------------------------------------------------------------------------------------------------------------------------------------------------------------------------------------------------------------------------------------------------------------------------------------------------------------------------------------------------------------------------------------------------------------------------------------------------------------------------------------------------------------------------------------------------------------------------------------------------------------------------------------------------------------------------------------------------------------------------------------------------------------------------------------------------------------------------------------------------------------------------------------------------------------------------------------------------------------------------------------------------------------------------------------------------------------------------------------------------------------------------------------------------------------------------------------------------------------------------------------------------------------------------------------------------------------------------------------------------------------------------------------------------------------------------------------------------------------------------------------------------------------------------------------------------------------------------------------------------------------------------------------------------------------------------------------------------------------------------------------------------------------------------------------------------------------------------------------------------------------ATGAATGTGGGACAGATTTTCGAATGCCTACTCGGGTTAGCCGGGGAGTTTCCAGAAACCCATTACCGTATAGTACCCCTTGATGAAAGATACGAACGGGAAGCTTCTAGAAAACTAGTATTCTCAGAACCTTACAGAGCAAGTGTAAGTAGTCATAATCCGTGGTTATTTGAACCCGACCACCCTGGAAAGAGCCGATTGATCGACGGACGGACTGGTAATCCCTTCGCGCAACCTATTACTATTGGAAAAGCCTATATAATGAAATTGATTCATCAGGTCGATGATAAAATTCATGCACGATCCAGCGGACCCTATGCACTTGTTACGCAGCAGCCTCTCAAGGGGAGATCCAGGCGAGGGGGACAACGAGTTGGAGAAATGGAAGTCTGGGCTTCGGAGGGTTTTGGCGTGTCTTACACGTCGCAAGAAATGCTTACAATTAAATCAGATCATATTCAGGCTCGTTACAAAGTACCTAGTGCAATTATGACCGGAAAACCTGTTCATAAACCCAATACC---GTTCCAGAGTCTTTCCGATTGCCAGTTCGAGAGTTACGATGCATGGGCTTAAACCTGGAGCACAGTTTTATACTTGAAGAAGATTTGGGGAGAGAGAGTGAAAGCATTAATCTTTTTCTTGCTAGGCCCGTGGCCGAGAGGCCCACTCTATTAAGATTGCGG---GGTTTATTCAATTACGAAGATCGATCC---------TGGAGAAACATACTTCCCATTTTTTTTTCTACT---------------------CGAAATTTTGAAACGCTTCAAGGGAATGAAATCGCTACTGGGGGAGACGCCGTCAAAAAAGGATTAGCTAGCTTGGATCTGCAAAGTGTTATGGATCGTGCATATTTGGAGTGGCAGGTACTA---------------------------GCGAAGCAAAGACCTGTTGGGAATGAATGGGAAGATCGAACAATTCAAAGGAGGAAAGATCTTCTGGTCAGACGGATGAAATTAGCCAAAGATTTCTTACGGACGAATTTAAAACCAGAATGGATGGTTTTAGATCTTTTGCCAGTTCTTCCGCCTGAATTGAGACCAATAGTTGAATTGTATGAAGGCGAATTAGTTACT---TCTGATCTTAATGAGCTTCATAGGAAGGTGATTCATCGAAATAATACTCTTGTTGAATTTCTATCGGGA------AGTGAATTTACACCCGAGGGATTAATTGTTTGCCAGAAAAGACTTATTCAAGAAGCCGTAGATGCTCTCACTGACAGTGGTATACGCGGGCAACCGATGAGAGATATTAATAACAGACCCTATAAGTCATTTTCAGAGGTTATTGAGGGCAAAGAGGGACGATTTCGTGAGAATTTGCTCGGGAAGCGGGTCGATTATTCAGGTCGTTCCGTTATTGTGGTAGGTCCATCTCTCTCATTACATCAATGTGGATTACCTCAAGAAATGTCAATTGAACTTTTTCAAGCCTTTGTAATTCGTAATTTGATTGGATGGCATCTCGCTTGTAATCTACGAGCTGCTAAGAGTATGATACGGAAGAAAGACCCCATTATATGGGAAGTTCTTCGAGAAGTTATGCAAGGTCATCCCGTATTGTTGAATCGAGCACCTACTTTGCATAGGTTGGGTATACAGGCGTTTCAACCCATCTTAATAGAAGGACGCGCCATTCGTTTGCATCCATTGGTTTGTGGGGGGTCTAACGCAGATCTTGACGGCGATCAGATGGCAGTTCATGTGCCATTATCTCTCGAAGCTCAGATTGAAGCTCGTCTTCTGATGTTTTCGCACATAAATTTACTATCCCCCGCTACGGGCGATCCCGTATCTGTGCCTAGTCAAGACATGCTTCTCGGTCTTTACGTACTAACAATTGAGAATAAGCAAGGAATTTATGGAAATAAACATTCTGTTTTCGTAGACGGGGGTGACGTTGACTCC------------------------------ACC---------GGAATACCTCATTTCGGTAGTTATTACGACATACTCAGAGCTAAGGAATTGAATCAAATTGATTTCTGTAGTTTCTTGTGGCTTCGATGG------GAAATTAATTTGCAAATGATTAGTTCGAAAGTTCGTGAATTACCTACTGAATCTCAATATGAATCCCTAGGAACCTCTCCTCACTCCTATGATAATTACCGAATTAGAAGGTGTAGGAAAGGATATGTCTTAAGTATGTATGTACTTACAACGGCTGGTCGCATTTTATTCAATCAGCAGTTAAAGGAAGCGATGCAAGGTGTATCGAAAGCTTCTTCTTCCTATGGTACTTCTTCTGTACCAGGTCCAGTAACACAATCTAGATATAACCGGAGTAATGAAGAA---------------------------------------------------------------------------------------------------------------------------------------------------------------------------------------------------------------------------------------------------------------------------------------------------------------------------------------------------------------------------------------------------ATGAATCCAAGTTTCAAGATGATCGATCCTTTGAATCCAGTTCACATGATGTCTTTTTCAGGGGCCCGGGGGAGTATATCCCAAGTCCATCAGTTGCTTGGCATGAGGGGATTGATGTCGGATCCTCGAGGGCAAGTAATTGATCTACCCATCCGAAGAAACCTGCGCGAAGGATTATCCCTGACGGAATATATCATTTCTTGTTATGGTGCCCGCAAGGGGGTTGTGGATACCGCCGTGCGAACCTCAGACGCTGGATACCTAACACGTAGACTGGTCGAAGTTGTTCAACACATTGCTGTACGCAAAAAGGATTGTGAAACTACCAAAAGTATCACTTTGCTGAATATCATTGAA---GAAAAAGGAGGATCT---------------------------------------ATTAGAACCATATCGTATCAAAGA------TTGGTTGGGCGTGTGTTGGCAGATAATGTCTATTGGGATGTCAGATGTGTTGCCACCCGTAATCAAGACATCAGTGATGGACTAGCTAGTAACTTAGTTGCA---TCGGCTCAGCCGATACATGTAAGATCTCCTTTGACATGCAAAAGCATTTTCTGGATTCGTCAGTTGCGTTACGGTTGGAGTCTCGCTCATTACGATTTAGTAGAATTAGGTGAAGCCGTTGGTATCATCGCAGGTCAATCAATTGGAGAACCGGGAACTCAATTAACATCAAGAACTTTTCATACAGGTGGAGTATTTACGGGTGATATCGCAGAATATGTACGAATTCCGTTTAATGGACTTATTAATTCCGATGAGAGGTTGGTCCATCCCACACGTACGCGACATGGGCATCCTGCTTGGATGTGTCGAAATGATCTACCTATTAGTATCAGAAGTTGTGATGATGTACATAATTTTGTCATCCCAGCCCAAAGTCTACTTATGATTCGGAACGGTCAGTATGTTGAATCGCAGCAAATCATTGCGGAAGTACGAGCCAAGGAGTTTCCC------CTTAAGGAACGTATTCAAAAATCCATCTATCCAAATATCAAAGGGGAAATTCACTGGAGCAGGTTTGTG---------------TGGCACGTCCGTGATTGC------------ATAGACAATCCCATTCGTGTCGTAAGCGAGGCGGGTCATATCCGGATTCTTTCAGGAGCT------TCTAGCAATTCCGCTAAAAACTATTTGTGTCACAAAGATCAGGATAGAATCGGTATCAAACCCCACTCCATTGAATGGAGA------------CACAATTACTCCGAACAATTTGGTGAAGAAGAGGTTGACGGCGCCGAGTCCAATTACGGAATT---------------------------------------------------------------------------------------------------------TTTCAAAAAGGGATCCGAGAA---------------------------------TTTGGAATTGATCCAAAGTGTTTTTCAAATTGGTCAGAACCCCCAGTATCTAACTCC------ATTCTTTCTAATACCAGAGTGGAT---------------------------------------------CGGGCCGAAAAAAAGAAATTGGTTTCTTTGTTGTTGGAACGACGCCAAGAAAACCTTAGTGAA---------------------------------------TTATATTTTGCAAATACTGATGTTCAATTAAACAGCATTTTGGATGAAAGGAATATCTTTGCCGTCTATCAAAACTCTGAGTATCAAACTGGTGTTTCGGGAGTCATAAGATATGGAACTATA---GAAGTCGAACCTATTAGTAAAAATAGA------TTTGGTGACGGTGGGACGAAAAGAGGGACTTCCAGCTCATGCTATAGA---ATAGTCAAAGGAGGCAATTTCTTTCTAATT------CCCGAAGAGGCTTATGCTATATCTGAACCTCCA---TCGTCTATTTTGGTAACAAACAATACTATTGTAGAGGAAGGTGCACGAATAACTAATACTATC------ATCAGTAAAGTAGGTGGATTGATCCGAATCGAAAAAAAACCAACAAATAACATTGCGGTAAAAATTTTACCTGGATATATTCAAAACCCCCAAAAGGCAACTAGTAGACCCAAGCGAGGTGATAATCTAATACCGCCAGGC------------------------------AATACAATTCTTGATGGAATTAAAGCGAGGGATTGGGTTTACCTCCAATCAGTTACGCTTTACAGGAAAAGAAAG------------------------------------------------------------------------------------------------------------------------------------------------------------------------------------------------------------------------------------------------------------------------------------------------------------------ACTTCTGTCCTGGTAAGACCAGTTATCGAGTACAACGTATCTAACGATTCTTTGGTGCAAACAGTT---------TTTTGCCCTGACAAACCGAAGACGCAAAGGTGCGCAAAAGCTGAAACCCTTCTATGTATCTTCTATAGAAATGGTGAGGAAATTGAACGAATTAACCACACAAGTATTCAATTAGTTCAAACTTGTTTAGTTGTTGGGTGGCAAAGATATTTCCACGAG---ACTCTTCCTACGAAAAAGAACTAT---TTATCTCTCACCAACATAAAAATAAATAATCTCCTCAGTACTTTTCTCCAGGTGAATTCGATGGTGTCTCCCCCC------------------------ACACGAAGGGTCGGGGTGAATCGGGTTTCC------AAAAAATCGGTGTCTGTCGACGATTTATCTCTTATTCAAGTTGATTTATCCAACAGT---------------CGTAACGAATTAGTGCCCAAATATGAGGGTACTGTTCATTCGGTGTCAGAACGA------------GGTGCA------TCCTTCTTGATTTTGTCACCGTTC------------AACTTCTCTCGTACTTTTTTATTTGCTGATTCAGACCAAAATAACTAC---------------------------------------------------------------------------------GAAGAAGAAATTAGGGAATATTTTCATGGCTCGGAATCAGGTGGA---------------------------------------------------------------------------------GATGATTTCGCCCAGATCGACGGGAGTCCAAAAAACATTTTAGTGAGTTCTAAATATGAATCTCCTTCAAAAAATTTTCTAAATCTGAATGTTGAGGAAAAGTTGCCTAAATCCAAAAAATCGAACTTCACTTCTTGTCAAACCAAAAATGAAGAGGTTGGTTTATTGGGAACT---------------------------------------TCGTGGATTACTTACTCTTTTTCAGGTCCTCCCCATTCGTCAGTGAGTGGTAAAGTCTCTCTCGTCAAAAAATATTTTGTCGATTATTCA------ACC---------CAGGCGTTGGAACATCCACAT---------TCGTATTTGATTGATGAAAATCTATTAATATTGAAATGTCCAATA------AACCCTTTTTTAAATAAATTTTTATTGGACAAGCCAATTTCTTTACCACTAAATTTGTTTAGTCGGGGAATCCTG---------TTAATTAATCTAGGACTATCAATTAGTGGAAGCCGATACTTTCGTAAAAATAGTGTATGTATC---CAGTCCGGTCAGATCATAGCTATTCACCAGGATTAC---TCATTAGTCAGAACAGGTAAGACCCTTTTGGCGACCCGGGGAGCAATTCCTCATAAGATTTCTGGAGACATCATTGGGGAGGGAGATACATCAATAACATTACCATACGATAGATTAAAATCTGGAGATATCACTCAGGGTCTTCCAAAGGTTGAACAGCTGCTGGAGTCTCGTTCCATTGCTTCTATTCCAGCAAGAATCGAAAATCTTTTTGGGAGGTTGAATCGGAGTATTACGAGATTAATCGGGAACCTCTGGAGCCACTTCCTAAGTGCTGGAACAAGTATGGAACACTGTCAGTTGGTTTTAATCGATCAAATTCGGAAAGTTTATGAATCTCAAGGAGTACAAATATCCGATAAACATCTAGAAATTATTATTAGGCAACTTACATCAAGGGTCGTAGCATCGGAAGATGGGATAACTAATGTCTTTTTTCCTGGGGAACTCGTCGAGTTGTCACAGGCGGAACGGATGAATCGCGTATTAAAGAGATCGATTTTCTATGAGCCTATTGTACTGGGGATGACAAAAGCATCCCTCAATACTACTAGTTTTTTATCAGAGGCGAGTCTTCAAGAAACCACTCGGGTATTGGCTAAAGCTGCTCTCCGTGGTCGAATTGATCGGTTAAAGGGATTGAAAGAAAATGTTATTCTTGGTGACGCCGTCCCCATTGGAACGGGTAGTCCCGAAATTGTTTGTCAACTAAAAGTGAATAAACGAAAAGAGTTTCATTCGACAATAAATGGGGGTAGCAAGAACCCAAATTGGAGAACGAAA---AATAGTCTACGC------GCTTATTACGAAAAGCAAGATCTCGATCCCAATTTAGTC------------------------------------------------------------------------------------------------------------------------------------------------------------------------------------------------------------------------------------------------------------------------------------------------------------------------------------------------------------------------------------------------------------------------------------------ATT---------------CATAACGGATTAAATCGATCCCACCCTTGTCTCAATATCGAAATG------------------------------------------------------------------------------------------------------------------------------------------------------------------------------------------------------------------------------------------------------------------------------------------------------------------------------------------------------------------------------------------------------------------------------------------------------------------------------ATGGCAAAGAAAAGTCTCATCGAGAAGGAGAAAAAAAGGAAGAGATTGGTGAACAAATATGAGGTTGCTCGCCAATCTTTGAAACGACAGATCAAAAATAGTTTGTCGATCCAGGAGAAACTAACTATTTCCAGAAGATTGCAATCTCTACCACGTAATAGTGCACCTGTTCGTCTCCGTAACCGGTGCTCCCTAACCGGACGACCCAGATCCAACTACCGTGACTTCGGCTTATCTAGACACGTACCCCGCGAAATGGCACACACTTGTGTGCTGCCTGGAGTATCAAAATCGAGTTGG------------------------------------------------------------------------------------------------------------------------------------------------------------------------------------------------------------------------------------------------------------------------------------------------------------------------------------------------------------------------------------ATGCAACAGAAAAATCGGAATATTGATTCGGAAGGAATGATGGCGGCGGGAATTCATTTCGGTCATCAAACCCAGAAATGGAATCCCAGGATGTCACCTTATATATTTACACAACGGAAGGGTGTTCATATTCTCGACCTAACTCAGACTGCTCGTCTTTCGTCTGAAGCCTGTGATTTGGTATTCGATGCAGCAGCGGAGGGAAAGGAATCCCCAACGGTAGGTACAAAACATCAAGTAGCTGATTTGGTAGCATCAGCTGCAACAAGATCTCAATGTCACTACGTCAACGAAAAATGGTTAGGCGGTACGTCAACAAATTGGTTCACTACAGAAACACGTCTTCGTAGGTTTCAATATTTACAAACTGGAGAAGATACAGGAGGGTTTGATTGA---------------------------------------------------------------------------------------------------------------------------------------------------------------------------------------------------------------------------------------------------------------------------------------------------------------------------------------------------------------------------------------------------------------------------------------------------------------------------------------------------------------------------------------------------------------------------------------------------------------------------------------------------------------ATGAAGAGCGATATCGAG------------AACATGTTAGGACTCGAAAGTCGGAAGCTCCGA---------------GTAATCCTAAGTAGTGTCGCCCAACCATATGCAGAACCAAAAATCCTGGCCGAACATGTTGCCTCGCAGCTAAAAAATAGAGTTCCTTTTCGAAGGACTATGAAAAAAGCTATTGAACTGGTTGGAAGAACCGGCGACAGAGGTATTAAGATACAAATAGCCGGACGTCTCAATGGTAGCGAAATGGCTCGAGTCGAATGGGCTAGGGAAGGCAGGGTCCCCCTCCAAACTATTAGAGCCCGTATAAGCTATTGCTACCACCCGGCTCAGACGATTCATGGTGTTTTAGGCATAAAGACTTGGACATTTCGGGGTACT------------------------------------------------------------------------------------------------------------------------------------------------------------------------------------------------------------------------------------------------------------------------------------------ATGCGTCTAGATAATGTTATTTTTCACTTGGGTATGGCTTCCACAATTCCCGCTGCTAGACAATTAGTTAACCATAGACACATTTTAGTGAATAATCATGTTGTAGATATACCAAGCTATCGCTGTAAACCAAAAGATATTATTACTGTC------CGAAATCGACCAACTTCCTACAATGCACTGAAGGGC---------------GAGTCTCTTTTGGGG------GAAAAGATACCGGATCATTTGACCCTTTCTCTATCGGAAGGGAGCAAGCCGACGGGATTAGTGAATCGCATTGCTAGC------CGAGAATCTGTCAATTTGAATATAAATGAGTTGTTAGTTGTTGAGTATTACTCTCGCAAAGCT---------------------------------------------------------------------------------------------------------------------------------------------------------------------------------------------------------------------------------------------------------------------------------------------------------------------------------------------------------------------------------------------------------------------------------------------------------------------------------------ACGAATAATGATGCCATCTCCACCGCAGTAACTGCCATAAGAAATGCCAATACAAGAAGAAAAGCTATGATCAGGATACCTGCCACCAAAATGACTAAAAGCATCGTACAAATTTCATTGGAAGAAGGTTTTATAAGAAGTGTCGCAGAGCACAAAGAGAGTAGGAAAGAG---TTTCTAGATGTTAGCCTGAAATACTTTGGTAAGAAGAAAGAACCTCACATTGTAGCT------ATCAAGTGCATTAGCAAACCTGGCTTGAGAATCTATTCCGATAGTCGGGAAATTCCCAAAATATTGGGCGGTATGGGAATTGCAATTCCACCAACATCTTATGGACTTGTTACAGATCGGGAGGCCCGACAAAAAAAAATTGGGGGGGAAGTTGTATGTCACATTTGGATGAATTGCCGCTCCAAATGGATCCAAGTAGATTTCATAAAAGGTTCCCGTACA---TTTGCAAATTCGTGTTGGAGCTGTATCCTCGTCTGCGGCGCTACGGGTTTTTTACTGGTGGGGTTTTCTAGCTGCGTCGGCAAAGATCTGATCCCGGGA------CTTTCGTCCAAACAAATTGTTTTTATTCCACAAGGTATTGTGATGTGTTTCTACGGAATTGCAGGTCTCTTTCTTGGATTGTATCTGTGGTGTACTGTGTTTCGGGACGTGGGTAGCGGATACAACTTGTTTGATAAACGAGAAGGGATCTCTTCTATTTTTCGGTGGGGCTTTCCCGGAAAAAATCGTCGTATCCACATTCAACTCATATTAAAAGATGTAGAAGCGGTTGGATTGGAAAGT---CGGGAAGGTTTTTAT---CCACGTCGGATTCTCTACCTGAAAGTGAGAGGTCGGCGAAAT------ATTCCCCTAACTAGGATCGGCGAAGGTTTAACTTTAGGGGATATGGAAGAAAAAGCTGCCGAACTCGCTCGTTTTCCGCGTGTATCAATCGAAGGATTC
>Ananas_comosus
AGACATTTATGGGTTCAATGCGAAAATTGTTATGGATTAAATTATAAAAAACTTCTTAGGTCAAAAATGAATATTTGTGAACAGTGTGGATATCATTTGAAAATGAGTAGTTCAGATAGAATCGAACTTTCGATTGATTCGGGCACTTGGGATCCTATGGATGAAGATATGGTTTCTATGGACCCCATTCAATTT------------------------------------CATTCAGAAGAGGAACCTTATAAAGATCGTATCGATTCTTATCAAAGAAAGACAGGTTTAACTGAAGCTGTTCAAACAGGCATAGGTCAACTAAACGGTATTACCGTAGCAATTGGGGTTATGGATTTTCAGTTCATGGGAGGTAGTATGGGATCTGTAGTAGGTGAGAAAATCACTCGTTTGATTGAGTATGCTACTAATCGATCTCTACCTGTCATTATTGTGTGTGCTTCTGGAGGAGCACGCATGCACGAAGGAAGTTTGAGCTTGATGCAAATGGCTAAAATATCTTCTGCTTCATATGATTACCAATCCACTAAAAAGTTATTCTATGTATCAGTCCTTACATCTCCTACAACCGGTGGAGTAACAGCCAGTTTTGGTATGTTGGGAGATATCATTATTGCTGAACCTAATGCGTACATTGCATTTGCGGGTAAAAGAGTAATTGAACAAACATTGAATAAGACAGTACCCGATGGTTCACAAGCGGCTGAGTATTTATTCCATAAAGGCTTATTCGACCCAATCGTACCACGTAATCCTTTAAAAGGTGTTCTAAGTGAGTTATTTCAGCTCCATGGTTTCTTT---------------CCCTTGAATCAAAATTCCAAAAAT---------------ATGGTAACCCTTCGAGCCGACGAAATTAGTAATATTATCCGTGAACGTATTGAACAATATAATAGAGAAGTAAAGATTGTGAATACCGGTACCGTACTTCAAGTAGGCGACGGCATTGCTCGTATTCATGGTCTTGATGAAGTAATGGCAGGTGAATTAGTAGAATTTGAAGAGGGTACAATAGGCATTGCTCTGAACTTGGAATCCAATAATGTTGGCGTTGTATTAATGGGTGATGGTTTGATGATACAAGAGGGAAGTTCTGTAAAAGCAACAGGAAGAATTGCTCAGATACCTGTGAGTGAGGCTTATTTGGGTCGTGTTATAAATGCTTTGGCTACACCTATTGATGGGAGAGGGGAAATTTCAGCTTCTGAATCTCGGTTAATTGAATCCCCTGCCCCCGGTATTATTTCGAGACGTTCTGTATATGAGCCCCTTCAAACAGGGCTTATTGCTATTGATTCGATGATCCCTATAGGACGCGGTCAGCGAGAATTAATTATTGGGGACAGACAGACCGGCAAAACAGCAGTAGCCACAGATACGATTCTCAATCAAAAAGGGCAAAATGTAATATGTGTTTATGTAGCTATCGGTCAAAAAGCATCTTCTGTGGCTCAGGTAGTGACTACTTTCCAGGAGCGAGGGGCCATGGAATACACTATTGTCGTAGCTGAAACGGCGGATTCACCTGCTACATTACAATACCTCGCCCCTTATACGGGAGCAGCTTTGGCTGAATATTTTATGTACCGTGAACGACATACTTTAATAATTTATGATGATCTCTCCAAACAGGCACAAGCTTATCGCCAAATGTCTCTTCTATTAAGAAGACCTCCCGGTCGTGAAGCTTATCCAGGAGATGTTTTTTATTTGCATTCACGCCTTTTGGAAAGAGCCGCTAAATCAAGTTCTAGTTTAGGTGAAGGAAGTATGACTGCTTTACCAATAGTTGAGACTCAATCTGGAGACGTTTCAGCTTATATTCCTACTAATGTAATTTCCATTACAGATGGACAAATATTCTTATCCGCCGATCTATTCAATGCTGGAATCCGACCTGCTATTAATGTGGGTATTTCTGTTTCCAGAGTAGGATCCGCAGCTCAAATTAAAGCCATGAAACAGGTAGCTGGCAAATCAAAATTGGAACTAGCGCAATTCGCAGAGTTAGAAGCCTTTGCACAATTTGCTTCTGATCTCGATAAAGCTACTCAGAATCAATTGGCAAGAGGTCAACGATTACGTGAGTTGCTTAAACAATCCCAATCAGACCCTCTCACGGTGGAAGAGCAGATAGCTACTATTTATACCGGAGCGAATGGATATCTTGATCCGTTAGAAATTGGACAGGTAAAGAAATTTCTTGTTCAGTTACGTACTTACTTAAAAAAGAATAAACCTCAATTCCAAGAAATTCTATCTTCTACCAAGACATTCACCGAGCAAGCAGAAGCCGTTTTGAAGGAAGCTATTCAGGAACAGATCGAACTATTTCTACTTCAGGAACAACCATAAATGAGAATCAATCCTATTACT------TCTAGCCCTGCGGTTTCCACACTTGAAGAAAAA------AACCTAGGGTGTATCGCTCAAATTATTGGCCCAGTACTGGATGTCGTTTTTCCCCCGGGCAAAATGCCTAATATTTATAACGCTTTGGTAGTTAAGGGTCGAAATACTGTCGGTCAGCAAATTAATGTGACTTGCGAGGTACAACAATTATTAGGAAATAATCGAGTTAGAGCTGTAGCTATGAGTGCTACAGATGGGCTGATGAGAGGAATGGAAGTGATTGACACGGGAGCTCCTCTAAGTGTTCCAGTCGGCGGAGCTACTCTCGGGCGAATCTTCAACGTTCTTGGAGAGCCTGTTGATAATTTAGGTCCTGTAGATACTCGCACAACATCTCCTATTCATAGATCTGCGCCTGCCTTTATACAGTTAGATACGAAATTATCAATCTTTGAAACAGGTATTAAAGTGGTAGATCTTTTAGCTCCTTATCGCCGTGGAGGAAAAATCGGACTATTTGGGGGAGCTGGAGTAGGTAAAACAGTACTCATCATGGAATTGATCAACAACATTGCCAAAGCTCATGGAGGCGTATCTGTATTTGGCGGAGTAGGAGAACGTACTCGTGAAGGAAATGATCTTTACATGGAAATGAAAGAATCCGGAGTAATTAATGAAAAAAATCTTGCAGAATCAAAAGTAGCTTTAGTCTATGGTCAAATGAATGAACCGCCGGGAGCTCGTATGAGAGTTGGTTTGACTGCCCTAACTATGGCAGAATATTTCCGGGATGTTAATGAACAAGATGTGCTTCTATTCATCGACAATATCTTTCGTTTTGTCCAAGCAGGATCAGAAGTATCCGCATTATTAGGGAGAATGCCTTCTGCAGTGGGTTATCAACCTACCCTTAGTACAGAAATGGGTTCTTTGCAAGAAAGAATTACTTCTACCAAAGAGGGATCTATAACTTCGATCCAAGCAGTTTATGTACCTGCGGACGATTTGACCGACCCTGCTCCTGCCACTACATTTGCACATTTAGATGCTACTACCGTACTATCAAGAGGATTAGCTGCCAAAGGTATTTATCCAGCAGTAGATCCTTTAGATTCAACGTCAACTATGTTACAACCTCGGATCGTTGGCGAGGAACATTATGAAACTGCGCAAAGAGTTAAGCAAACTTCACAACGTTACAAAGAACTTCAGGACATTATAGCAATTCTTGGGTTGGATGAATTATCCGAGGAGGATCGTTTAACTGTAGCAAGAGCACGAAAAATTGAGCGTTTCTTATCACAACCCTTCTTCGTGGCAGAAGTATTTACTGGTTCCCCAGGAAAATATGTTGGTCTTGCAGAAACAATTAGGGGGTTTCAACTGATCCTTTCCGGAGAATTAGATGGTCTGCCCGAGCAGGCCTTTTATTTGGTGGGTAACATCGATGAAGCTACCGCGAAAGCTATGAACTTAGAAGTGGAGAGCAATTTGAAGAAAATGACCTTAAATCTTTGTGTACTGACTCCTAATCGAATTATTTGGGATTCA---GAAGTGAAAGAAATCATTTTATCTACAAATAGTGGCCAAATTGGTGTATTACCAAACCACGCCCCTATTGCCACGGCTGTAGATATAGGTCTTTTGAGAATACGCCTCAACGACCAATGGTTAACGGTGGCTCTGATGGGTGGTTTTGCTAGAATAGGGAATAATGAGATCACCATTTTAGGAAATGATGCGGAGATGAGTACTGATATTGATCCACAAGAAGCTCAACAAGCTCTTGAAATAGCTGAAGCTAACTTGAGTAGAGCT---GAGGGTAAGAGACAAGTGATTGAAGCGAATCTAGCTCTCAGACGAGCTAGGACACGAGTAGAGGCTGCCAATGCTATTTCC---------------TTAAATGATTTATTAGATAATCGAAAACAGAGGATCTTGAGTACTATTCGAAATTCAGAAGAATTACGTAGAGGGGCCATTGAGCAGCTCGAAAAAGCCCGGGTTCGCTTACAGAAAGTGGAACTGGAAGCAGATGAGTATCGAATGAATGGATACTCTGAGATAGAACGAGAAAAAGAAAATTTGATTAAAGCTACTTGTGATAGTTTGGAACGATTAGAAAATTACAAAAATGAAACCCTTCATTTTGAACAACAAAGAGCGATAAATCAAGTCCGACAACGAGTTTTCCAACAAGCCTTACAAGGAGCTCTAGGAACTCTGAATAGTTGTTTGAATACC---GAGTTACATTTCCGTGCGATCCGTACTAATATTGGCATTCTT---GGGGCCATGGAAGAAATAACTGAT------ATGAATGTTATACCATGTTACATTAAAACACTCAAGGGGTTATATGATATATCGGGTGTAGAAGTAGGCCAACATTTCTATTGGCAAATAGGAGGTTTACAAATCCATGCCCAAGTACTTATCACTTCTTGGGTCGTAATTGCTATCTTGTTAGGTTCAGTCATCATAGCTGTTCGGAATCCACAAACCATTCCGACCGACGGTCAGAATTTCTTTGAATATGTCCTTGAATTTATTCGAGACTTGAGCAAAACCCAGATTGGA---GAAGAATATGGACCTTGGGTTCCCTTTATTGGAACTATGTTCCTATTTATTTTTGTTTCTAATTGGTCAGGTGCTCTTTTACCTTGGAAAATCATACAGTTACCTCATGGGGAGTTAGCTGCGCCCACGAATGATATAAATACTACTGTTGCTTTAGCTTTACCCACGTCAGTGGCATATTTTTATGCGGGTCTTACCAAAAAAGGATTGGGTTATTTCGAGAAATACATCAAACCAACTCCAATACTTTTACCAATTAACATCCTAGAAGATTTCACAAAACCTTTATCTCTTAGCTTTCGACTATTCGGGAATATATTGGCTGATGAATTAGTAGTTGTTGTTCTTGTTTCTTTAGTCCCTTCAGTAGTTCCTATACCTGTCATGTTTCTTGGATTATTTACAAGTGGTATTCAAGCTCTTATTTTTGCAACGTTGGCCGCGGCTTATATAGGCGAATCCATGGAGGGTCATCAT---ATGATATTTGCGACTTTAGAACATATATTAACTCATATCTCTTTTTCGATCATTTCAATTGTGATTACGATTCATTTGATGACCTTATTAGTCCACAAAATTGTAGGATTACGTAATTGGTCAGAAAAAGGGATGATAGCCACTTTTTTCTCTATAACAGGATTATTAGTTTCTCGTTGGATTTCTTCGGGACATTTTCCATTAAGTAATTTATACGAGTCATTAATCTTCCTTTCATGCAGTTTCTTCATTATTCATATAATTCCCAAG------------------CTACGTAACCTTAAAAAT---GATTTAAGCACAATAATTGCACCAAGTACCATTTTTACTCAAGGCTTTGCCATGTCGGGTCTTTCAACTGAAATGCATCAATCTGCAATATTAGTACCTGCTCTACAATCTCAGTGGTTAATGATGCACGTAAGTATGATGTTATTGAGCTATGCAGCTCTTTTATGCGGATCATTATTATCAGTCGCTCTTCTAGTCATTACATTTCGAAAAAACATCGATATT---------TTTTGTAAAAGCAATAAT---------------TTCTTAATTAAATCATTTTTCTTTGGCTTTGGTGAGATTGAATATTTGAATGAAAAAAGAAGTGTTTTAAAAAACACTTCTTTTCCTTCA------TTTCGAAATTATTACAAATATCAATTAACTGAGCGTTTGGATTATTGGAGTTATCGTGTCATTAGTCTAGGGTTTACCTTTTTAACCATAGGTATTCTTTGTGGAGCAGTATGGGCTAATGAGGCATGGGGATCCTATTGGAATTGGGACCCCAAGGAAACTTGGGCATTTATTACTTGGACCATATTCGCGATTTATTTACATACTAGAACAAATATAAATTGGAAAGGTACGAATTCTGCACTTGTAGCTTCTACAGGATTTCTTATAATTTGGATATGCTATTTTGGGATCAATCTATTAGGAATAGGTCTACATAGTTATGGTTCATTCACATAA---------------AAAAAAAAGAAAGCATTGCCTTCTTTCCCATATCTTGTATCTATAGTATTTTTGCCCTGGTGGGTCTCTCTCTCATTTAATAAATGT---CTGGAGCTTTGGGTTACTAATTGGTGGAATACCGGGCAATCCGAAACTCTCTTGAATATCATTCAAGAGAAAAACGTTCTAGAAAGATTCATAGAATTAGAAGAACTCTTTCTGTTGGACGAA---ATGATAAAGGAGTACCCGGAGACACATATACAAAAACTTCGTATAGGAATACACAAGGAAACGATACAATTGGTCAAAACACACAATGAATATCATCTCCATATCATTTTGCATTTCTCGACAAATATAATCTCTTTCGCTATTCTAAGTGGTTATTTTATTTTGGGTAATGAGGAACTTGTCATTCTTAATTCTTGGGTTCAGGAATTCCTCTATAACTTAAGTGACACAATAAAAGCTTTTTCGATTCTTTTAGTTACTGATTTATGGATTGGATTTCACTCAACTCATGGTTGGGAACTAATAATTGGTTCGTTCTACAACGATTTTGGATTGGCTCATAACGATCAAATTATATCTGGTCTTGTTTCCACCTTTCCAGTTATTCTAGATACAATTGTGAAATATTGGATTTTCCGTTATTTAAATCGTGTATCTCCTTCGCTTGTAGTCATTTATCATTCAATGAATGAA------------------------------------------------------------------------------------------------------------------------------------------------------------------------------------------------------------------------------------------------------------------------------------------------------------------------------------------------------------------------------------------------------------------------------------------------------------------------------------------------------------------------------------------------------------------------------------------------------------------------------------------------------------------------------------------------------------------------------------------------------------------------------------------------------------------------------------------------------------------------------------------------------------------------------------------------------------------------------------------------------------------------------------------------------------------------------------------------------------------------------------------------------------------------------------------------------------------------------------------------------------------------------------------------------------------------------------------------------------------------------------------------------------------------------------------------------------------------------------------------------------------------------------------------------------------------------------------------------------------------------------------------------------------------------------------------------------------------------------------------------------------------------------------------------------------------------------------------------------------------------------------------------------------------------------------------------------------------------------------------------------------------------------------------------------------------------------------------------------------------------------------------------------------------------------------------------------------------------------------------------------------------------------------------------------------------------------------------------------------------------------------------------------------------------------------------------------------------------------------------------------------------------------------------------------------------------------------------------------------------------------------------------------------------------------------------------------------------------------------------------------------------------------------------------------------------------------------------------------------------------------------------------------------------------------------------------------------------------------------------------------------------------------------------------------------------------------------------------------------------------------------------------------------------------------------------------------------------------------------------------------------------------------------------------------------------------------------------------------------------------------------------------------------------------------------------------------------------------------------------------------------------------------------------------------------------------------------------------------------------------------------------------------------------------------------------------------------------------------------------------------------------------------------------------------------------------------------------------------------------------------------------------------------------------------------------------------------------------------------------------------------------------------------------------------------------ATGGAAGAATTACAAGGATATTTAGAAAAAGATAGATCTCGGCAACAACACTTCCTATATCCGCTTCTTTTTCAGGAGTATATTTACGCGTTTGCTCATGATCATGGTTTA------AATGATTCGATTTTTTACGAACCC------------------GTGGAAATTATTGGTTAT------GACAAAAAATCTAGTTCAGTACTTGTGAAACGTTTAATTATTCGAATGTATCAACAG------------------------------AATTATTTGATTAATTCGGTTAATTATTCTAACCAAAATCGATTCGTTGGGCACAACACTTATTTTTATTCTCATTTTTTTTCTCAGATGATATCAGAAGGTTTTGCGATCATTGTGGAAATTCCATTCTCGCTGCGATTAGTATCTTTTCCCGAAGAA------AAAGAAATACCAAAATGTCAGAATTTACGATCTATTCATTCAATATTTCCCTTTTTAGAGGACAAATTATCACATTTAAATTATGTGTCAGATATACTAATACCCTATCCTATCCATTTGGAAATCTTGGTTCAAATCCTTCAATGCCGGATCCAAGATGTTCCATCTTTGCATTTATTGCGATTCTTTCTCCACGAATATCATAATTGGAATAGTCTCATTACTCCGAAG---------AAATCAATTTACGTTTTTTCAAAAGAAAATAAAAGACTATTTTGGTTCCTATATAATTCTTATGTATCTGAATGCGAATTTGTATTCGTTTTTCTTCGTAAACAA---TCTTCTTATTTACGATTAACATCTTCTGGAACCTTTCTTGAGCGAATACAGTTCTATGGAAAAATAGAACATCTT------ATAGTAGTGTACCGTAATTATTTTCAGAAAACT---------------------------------TTA------TGGTTCTTCACGGATCCT---TTCATGCATTATGTTCGATATCAAGGAAAAGCAATTCTGGCTTCAAAAGGGACTCATCTTTTGATG---AAGAAGTGGAAATGTTACCTTGTCAATCTCTGGCAATATTATTTTCATTTTTGGTCTCAACCACACAGGATTCATATAAACCAATTATCAAACTATTCCTTCTATTTTCTGGGTTATCTTTCAAGTGTACTAAGAAATCCTTTGGTGGTAAGGAATCAAATGTTGGAGAATTCATTTCTAATAGAAACTGGTATTAAGAAATTCGATACCATAGTCCCAGTTATTCCTCTCATTGGATCATTGTCTAAAGCTAAATTTTGTACCGTATCGGGACATCCTATTAGTAAGCCGATCTGGACCGATTTATCAGATTGTGATATTATTGATCGATTTGGTCGGATATGTAGAAATCTTTCTCATTATCATAGTGGATCCTCCGAAAAACGGAGTTTGTATCGAATAAAGTATATACTTAGACTTTCGTGTGCTAGAACTTTAGCTCGTAAACATAAGAGTACGGTACGCTCTTTTTTGCGGAGATTAGGTTCGGCATTATTA------------GAAGAATTTTTTACGGAAGAAGAACAAGTTCTTTCTTTGATCTTCCCCAAACCAACCCCTTTTTCTTTACATGGATCACGTCGAGAACGTATTTGGTATTTGGATATTATCCGTATCAATAACCTGGTGAATCAT---------------------ATGATAATTGATACG---ACAGAAGTACAAACTATCAATTCTTTTTCTACATCGGAATTTTTAAAAGAAGTGTATGGACTAATATGG---ATTGTACCCATTTTGACCCTTATATTGGGAATCACAATAGGGGTACTAGTAATTGTGTGGTTAGAAAGAGAAATATCTGCAGCGATACAACAACGTATTGGGCCTGAATATGCTGGCCCGTTGGGAATTCTTCAAGCTATAGCGGATGGGACTAAACTACTTTTTAAAGAGGACCTCCTCCCATCTCGAGGAGATATTCGTTTGTTTAGTGTGGGACCGTCTATAGCGGTTATATCAATTCTACTAAGTTATTTAGTAATTCCTTTTGGGTATCGTCTTGTTTTAGCCGATCTCAGTATAGGTGTTTTTTTATGGATCGCCATTTCCAGTATTGCTCCTATTGGGCTTCTTATGTCAGGATATGGATCGAATAATAAATATTCCTTTTTAGGTGGTCTACGAGCTGCTGCTCAATCTATTAGTTATGAAATACCATTAACTCTATGTGTGTTATCAATATCTCTA---------------------------------------------------------------------------------------------------------------------------------------------------------------------------------------------------------------------------------------------------------------------------------------------------------------------------------------------------------------------------------------------------------------------------------------------------------------------------------------------------------------------------------------------------------------------------------------------------------------------------------------------------------------------------------------------------------------------------------------------------------------------------------------------------------------------------------------------------------ATGTTTCTGCTTCACGAATATGATATTTTATGGGCATTTCTAATAATATCAAGCGTTATTCCTATCTTGGCATTTGTAATTTCAGGAGTTTTAGCCCCGGTT---AGTGAAGGACCAGAGAAGCTCTCTAGTTATGAATCGGGCATAGAACCTATGGGGGACGCTTGGTTACAATTCCGAATCCGCTATTACATGTTTGCTCTAGTTTTTGTTGTTTTTGATGTTGAAACGGTCTTTCTTTATCCATGGGCAATGAGTTTCGATGTATTGGGTGTATCTGTATTTATCGAAGCTTTAATTTTCGTGCTTATCCCAATTGTGGGTTCAGTTTATGCATGGCGAAAAGGAGCGTTGGAATGGTCT------ATCACGAGTTATTTTCCTTGGTTAACAATACTTGTTGTTTTACCGATATTCGCGGGTTCTTCAATTTTCTTATTCCCTCAT------AGAGGGAATAAGATGTTTAGGTGGTATACTTTATGTATATGCTTGTTAGAACTCCTTCTTACGACTTATGCATTCTGTTATCATTTCCAATTGGATGATCCATTAATGCAATTGAAGGAAGATTCTAAATGGATAGATGTT---TTTGATTTCCACTGGAGACTAGGAATCGATGGACTTTCCATAGGACCCATTTTACTGACAGGATTTATCACTACTTTAGCAACTTTAGCAGCTTGGCCAGTTACTCGAAATTCGCGGTTGTTCTATTTCCTGATGCTAGCAATGTACAGCGGTCAAATAGGATTATTTTCTTCTCGAGACCTTTTACTTTTTTTCATCATGTGGGAGTTAGAATTAATTCCTGTTTACTTACTTTTATCCATGTGGGGGGGAAAGAAACGTCTCTACTCGGCTACAAAGTTTATTTTGTACACT---GCAGGGGGTTCCATTTTTTTCTTAATAGGAGTTCTAGGTATGGGTTTATATGGT---TCCAATGAACCAACATTAGATTTTGAAAGATTAATTAATCAATCATATCCTGTGTCGTTGGAAATAATATTCTATTTTGGCTTCCTTATTGCTTATGCTGTAAAATTGCCGATTATACCCCTACATACATGGTTACCTGATACCCACGGAGAAGCACATTACAGTACATGTATGCTTTTAGCAGGAATCCTATTAAAAATGGGCGCATATGGATTGATTCGGATCAATATGGAATTATTACCCCACGCTCACTCTATATTTTCTCCCTGGTTGGTGATAATAGGAACAATGCAAATAATCTATGCAGCTTCAACTTCTCTTGGTCAACGTAATTTAAAAAAGAGAATAGCCTATTCCTCTGTATCTCACATGGGTTTCACAATTATAGGAATTGGTTCTATAACCGACATGGGACTCAATGGAGCTATTTTACAAATGCTCTCTCATGGATTTATTGGTGCTGCACTTTTTTTCTTGGCGGGAACGAGTTGTGATAGAACACGTCTTGTTTATCTCGAAGAAATGGGAGGGATATCTATCCCAATGCCAAAAATATTTACCATGTTCAGTAGCTTCTCGATGGCTTCTCTTGCATTGCCAGGAATGAGTGGTTTTGTTGCGGAATTTGTAGTATTCTTTGGACTAATTACTAGTACAAAATATCTTTTAATGCCAAAAATGCTAATTACTTTTGTAATGGCAATTGCAATGATATTAACTCCTATTTATTTATTATCTATGTTACGTCAGATGTTTTATGGATAC------AAGCTATTTAATATTCCA------AACTCG------AATTTTTTGGATTCTGGACCACGAGAACTATTTCTTTCAATCTGTATCTTTCTACCCATAATAGGTATTGGTATTTATCCCGATTTCGTTCTCTCGTTATCAGTTGACAAGGTACACGCTATCCTATCCAATTATTATCATAGAATGATGTTTGAGCATGTCCTTTTTTTGAGTGTTTATTTATTTTCTATCGGTATCTATGGATTGATCACAAGTCGAAACATGGTTAGAGCGATTATGTGTCTTGAGCTTATACTAAATTCGGTTAATATCAATCTTGTAACATTTTCTGATATATTTGATAGTCGCCAATTAAAAGGAGACATTTTCTCAATCTTTGTTATAGCCATTGCAGCTGCTGAAGCAGCTATTGGACTTGCTATTGTTTCGTCGATCCATCGTAACAGAAAATCAACTCGTATTAATCAATCGAATTTGTTAAATAATATGGAACATACATATCAATATGCGTGGATAATACCTTTTCTTTCACTTCCAGTTACTATGTCAATAGGATTTGGACTTCTACTTATTCCGACAGCAACAAAAGATATTCGTCGCATGTGGGCTTTTCCTAGTGTTTTACTCTTAAGTATAGCTATGTTGTTTTCGGCCAATCTGTCTATTCAACAAATAAATGGAAATTTTATCTATCAATATCTATGGTCTTGGACCATCAATAATGATTTTTCTTTAGAGTTTGGATACTTGATCGATCCACTTACTTCTATTATGTCAATACTAATTACTACTGTTGGAATCTTGGTTCTTATTTATAGTGACAAGTATATGTATCACGATCAAGGATATTTGAGATTTTTTGCTTATATGAGTTTTTTTAATACTTCTATGCTGGGATTAGTTACTAGTTCCAATTTGATACAAATTTATATTTTTTGGGAACTAGTGGGAATGTGTTCTTATTTATTAATAGGGTTTTGGTTCACACGACCAATTGCAGCAAGTGCTTGTCAAAAAGCTTTTGTAACTAATCGTGTCGGGGATTTTGGTTTATTGTTAGGAATCCTAGGTTTTTATTGGATAACAGGTAGTTTAGAATTTAGGGATTTGCTCGAAATAACTAATAAC---TTA------ATCCAGAATAATGGGGTCAATTCTTTATTTGCTACTTTGTGTGCTTCTTTATTATTCGTCGGTGCAGTTGCTAAATCCGCACAATTCCCCCTTCACGTATGGTTACCTGATGCTATGGAAGGACCCACTCCTATTTCGGCTCTTATACACGCTGCTACTATGGTAGCAGCAGGAATTTTTCTTGTAGCTCGGCTTCTTCCTCTTTTCATAGTCATACCTTATATAATGAATTTCATTTCTTTAATAGGTGTAATAACACTATTATTAGGGGCTACTTTGGCCCTTGCTCAAAGAGACATTAAAAAAAGCTTAGCCTATTCTACAATGTCTCAATTGGGTTATATTATGTTAGCTCTAGGTATAGGTTCTTATCGAGCTGCGTTATTCCATTTGATCACTCATGCCTATTCAAAAGCTTTATTGTTTTTGGGATCCGGATCCATTATTCATTCAATGGAACCTATTGTTGGATATTCACCAGATAAAAGTCAGAATATGGTTCTTATGGGTGGTTTAACAAGATATGTTCCAATTACAAGAACCACTTTTTTATTAGGTACACTTTCTCTTTGTGGTATTCCACCTCTTGCTTGTTTTTGGTCCAAAGATGAAATTCTTAATGATAGTTGGTTGTATTCACCAATTTTCGCAGTAATAGCTTCTTTCACAGCAGGATTTACCGCATTTTATATGTTTCGGGTATATTTACTTACCTTTGATGGGTATTTACGTGTTCATTTTCAAAATTACAGTAGCACTAAAAATGGTTCGTTCTATTCC------ATATCTCTATGGGGAAAAGGAACTCCAAGAGGAGTCAATCCT---------------AATTTACTTTTAGCAACAATG------AATAAAAAG------------------GTTTCTTTTTATTCA---------AAAGATAGATCGAAAATTGATAATAATGTAAGAAATAGGATACGATACTTTAGT------------ACTTACTTTGGAAAT---------AAA------TACACTTCCATATATCCTCACGAATCGGACAATACTATGCTATTTCCTCTTCTTGTATTAGTACTATTTACTTTGTTGGTTGGATCAATAGGAATT---TCTTTTGATCAAGGAGTA------ATAGATTTTGATATATTATCGAAATGGTTAACCCCATCAATA------AATCTTTTACATTCAAGTTCTAATTATTCTGTAAATTCG---GATGAATTTTTTACAAATGCCATTTTTTCAGTAAGTATAGCAATTTTCGGACTATTCATAGCATATATTTTATATGGATCCGCTTATTCATTTTTC---------------------------------------CAGAATTTTGATTTAATCAATTCATTTGTAAAAGGGGGTCCTAAA---AGAATTCTTGTGGACCGAATAAAAAATGTGATATACAATTGGTCATATAATCGTGGTTACATAGATATTTTTTATACTAGAGTTTTTACTGTGGGGATAAGAGGATTAACCGAACTAACTCAGTTTTTTGATAGACGTATAATTGATGGAATTACAAATGGTGTTGGTGTTGCAAGTCTTTTTATAGGGGAAGGGATTAAATATATGGGAGGTGGACGAATCTCATCTTATCTATTCTTCTATTTATCTTATGTATCAATATTTTTATTA------------------ATTTTTTTATTT------------------ATGGATTTACCTGGACCAATACATGATATTCTTGTTGTATTTCTGGGGTCAATTCTTGTATTAGGGGGTCTGGGGGTAGTATTATTTACCAATCCAATTTATTCTGCCTTTTCGTTGGGATTTGTTCTTGTTTGTATATCCTTATTCTATATTTCATCGAACTCCTATTTTGTAGCTGCCGCACAGCTCCTTATTTATGTGGGAGCCATAAATGTCTTGATCATATTTGCTGTAATGTTCATGAATGGTTCAGAATAT------TCCAATAATTCCTATTTTTGGACCATTGGAGATGGGGTCACTTCGATGGTTTGTACAACTATTCTTTTTTCACTAATTACTACTATCCCAGATACGTCATGGTACGGAATTATTTGGACTGCAAGATCAAACCAGATTATG---GAACAGGACCTAATAAATAACGTTCAACAAATTGGGATTCATTTATCAACAGATTTTTATCTTCCGTTTGAACTCATTTCTATAATTCTTTTAGTTTCCTTGATAGGTGCAATTAGTATGGCTCGACAA---------------------------------------------------------------ATGACAGTACCGGTTACAAGAAAAGATCTCATGATAGTCAATATGGGGCCTCACCACCCATCAATGCATGGTGTTCTTCGACTAATCGTTACTCTCGATGGTGAAGATGTTATTGACTGTGAGCCCATATTGGGCTATTTACACAGAGGAATGGAAAAAATAGCGGAAAATCGAACAATTATACAATATCTACCTTATGTAACACGATGGGATTATTTAGCTACTATGTTCACAGAGGCAATAACCGTAAATGCACCAGAACAATTGGAAAATGTTCAAGTACCTCAAAGAGCTAGCTATATCAGAGTAATTATGCTGGAATTGAGCCGTATAGCTTCTCATTTGTTATGGCTTGGGCCTTTTATGGCGGATATCGGTGCACAGACTCCCTTTTTCTATATTTTCAGAGAAAGAGAATTGATATATGATCTATTCGAAGCCGCCACAGGTATGCGAATGATGCATAATTATTTCCGTATCGGAGGAGTAGCTGCTGATCTACCTTATGGATGGATAGATAAATGTTTGGATTTCTGCGATTATTCTTTAACAGGAGTTGTTGAATATCAAAAACTTATTACGTGGAATCCCATTTTTTTGGAACGAGTGGAAGGAGTGGGCATTATTGTTGGAGAAGAAGCTGTAAATTGGGGTTTATCAGGACCGATGTTACGAGCTTCTGGAATCCAATGGGATCTTCGTAAAGTTGATCATTATGAGTGTTACAATGAATTCGATTGGGAAGTCCAATGGCAAAAAGAGGGAGATTCATTAGCTCGTTATTTAGTACGAATCGGTGAAATGAAGGAATCCATAAAAATTATTCAACAGGCTCTAGAAGGAATTCCTGGAGGACCTTATGAAAATTTAGAAGTACGACGCTTT---GATAGAGCAAAGAATTCCGAATGGAATGATTTTGAATATAGATTTATTAGTAAAAAACCTTCACCCAATTTTGAATTGTCGAAACAAGAACTTTATGTGAGAGTGGAAGCCCCAAAAGGAGAATTGGGAATTTATTTGATAGGAGATAATAGCGGTTTCCCCTGGAGATGGAAAATTCGTCCGCCCGGTTTTATCAATTTGCAAATTCTTCCTCAGCTAGTTAAAAGAATGAAATTGGCTGATATCATGACGATATTGGGTAGTATAGATATCATTATGGGAGAAGTTGATCGT---ATGTTCCCTATGGTAATTGGGTTCATGAATTATGGTCAACAAACAATACGAGCTGCAAGGTACATTGGTCAAAGTTTCATAATTACCTTATCCCACACAAATCGTTTACCTGTAACTATTCAATATCCTTATGAAAAATCGATCACACCAGAGCGTTTCCGGGGTCGAATCCACTTTGAATTTGATAAATGTATTGCTTGTGAAGTATGTGTTCGTGTATGCCCGATAGATCTACCCGTTGTTGATTGGAGATTTGAAAGAGATATTAAAAAGAAACAATTACTTAATTATAGTATAGATTTTGGGGTTTGTATATTTTGTGGTAACTGTGTCGAGTATTGTCCAACAAATTGTTTATCAATGACTGAAGAATATGAACTTTCTACTTATGATCGTCACGAATTGAATTATAATCAAATTGCTTTGGGTCGATTACCAATCTCAATAATTGGAGATTACACAATTCAAACAGTT---ATGAATTCGACTCAAATAAAAATAGACAAAGATAAACCCTTTGATTCAAGAACAATTACTGATTAC---------------------------------------------ATGCAGCAGAATCGCTTATCTGATTGGCTAGTCAAGCATGAGCTAGTTCATAGATCTTTGGGCTTCGATTACCGAGGAATAGAGACTTTACAAATACAAACCGAGGATTGGGACTCCATTGCTGTCATTTCATATGTATATGGTTACAATTATTTACGCTCTCAGTGTGCCTATGATGTAGCACCGGGCGGATTTTTAGCTAGTGTGTATCATCTTACAAGAATACAGTATGGT------ATAGATAAACCAGAAGAGGTATGTATAAAAGTATTTGCTCCAAGGAATAATCCTAGAATCCCGTCTGTTTTCTGGATTTGGAGAAGTGCTGATTTTCAAGAACGCGAATCTTATGATATGTTGGGAATCTCTTATGATAATCATCCACGTCTTAAACGTATCTTAATGCCTGAAAGTTGGATAGGCTGGCCCTTACGTAAGGACTATATTACCCCAAATTTCTATGAAATACAAGATGCTCAT---ATGGGCAATGAGTTTCGATGTATTGGGTGTATCTGTATTTATCGAAGCTTTAATTTTCGTGCTTATCCCAATTGTGGGTTCAGTTTATGCATGGCGAAAAGGAGCGTTGGAATGGTCTTAACT---GAGTATTCAGACAATAAAAAAAAAAAGGAAGGA---AAAGATTACATTGAGACAGTTATG---AATTTGATTGAGTTTCCGTTACTTGACCAAACAACCCCCAATTCAGTTATTTCAACTACATCGAATGATCTTTCGAATTGGTCAAGACTCTCCAGTTTATGGCCGCTTCTATATGGTACCAGTTGTTGTTTCATTGAATTTGCTTCATTAATAGGCTCGCGATTCGACTTTGATCGTTATGGGTTGGTGCCAAGATCAAGTCCTAGGCAAGCGGACCTAATTTTAACAGCCGGCACGGTCACAATGAAAATGGCTCCTTCCTTAGTGAGATTATATGAGCAAATGCCTGAACCAAAATACGTCATTGCTATGGGGGCCTGTACTATTACAGGAGGGATGTTCAGTACTGATTCTTATAGTACTGTTCGGGGAGTCGATAAGCTAATTCCTGTGGATGTCTATTTGCCGGGCTGCCCACCTAAACCAGAGGCAGTTATAGATGCTATAACAAAACTTCGTAAGAAGATATCTCGAGAAATATTTGAAGATAGAACTGTATCTCAACAGGAAAATCGATGTTTTACTACCAATCACAAATTTTCTGTTCAACGCAGTACTCATACTGGAAATTACGATCAAGGATTGCTC------TATCAATCACCA---------------TCTACTTCAGAG---------ATATCT------TCTGAAACATTTTTCAAATCCAAA---AGTTCAGTATCTTCCTACGAATTAGTGAATCAGGCAGGG---------------------ATGATAATTGATACGACAGAAGTACAAACTATCAATTCTTTTTCTACATCGGAATTTTTAAAAGAAGTGTATGGACTAATATGG---ATTGTACCCATTTTGACCCTTATATTGGGAATCACAATAGGGGTACTAGTAATTGTGTGGTTAGAAAGAGAAATATCTGCAGCGATACAACAACGTATTGGGCCTGAATATGCTGGCCCGTTGGGAATTCTTCAAGCTATAGCGGATGGGACTAAACTACTTTTTAAAGAGGACCTCCTCCCATCTCGAGGAGATATTCGTTTGTTTAGTGTGGGACCGTCTATAGCGGTTATATCAATTCTACTAAGTTATTTAGTAATTCCTTTTGGGTATCGTCTTGTTTTAGCCGATCTCAGTATAGGTGTTTTTTTATGGATCGCCATTTCCAGTATTGCTCCTATTGGGCTTCTTATGTCAGGATATGGATCGAATAATAAATATTCCTTTTTAGGTGGTCTACGAGCTGCTGCTCAATCTATTAGTTATGAAATACCATTAACTCTATGTGTGTTATCAATATCTCTACGTGTGATTCGTATGCAAAATAGAAATACTTTTTCTTGGGTAAAGGAACAGATGACTCGATCCATTTCTGTATCGATCATG------ATATATGTAATAACTCGAGCATCCATTTCAAATGCATATCCCATTTTTGCGCAGCAGGGTTATGAAAACCCACGAGAAGCAACTGGACGAATTGTATGTGCTAATTGCCATTTAGCTGATAAGCCCGTGGATATTGAAGTTCCGCAAGCTGTGCTTCCTGATACTGTATTTGAAGCA------GTTGTTCGAATTCCTTATGATATGCAACTGAAACAAGTTCTTGCTAATGGTAAAAAAGGGGGTTTGAATGTGGGTGCTGTTCTTATTTTACCCGAGGGATTCGAATTAGCCCCCCCCGATCGTATTTCTCCTGAGTTGAAAGAAAAGATAGGAAATCTGTCTTTTCAGAGTTATCGTCCCAATAAAAAAAATATTCTTGTGATAGGTCCTGTTCCGGGTCAAAAATATAGTGAAATCGTCTTTCCCATTCTTTCCCCCGACCCTGCTACGAAGAAAGACGTTCACTTCTTAAAATATCCCATATATGTGGGTGGGAACAGAGGAAGGGGTCAGATTTATCCTGATGGTAGCAAGAGTAACAATACAGTCTATAATGCTACATCAGCAGGTATAGTAAGCAAAATAGTACGAAAAGAA---AAGGGAGGATATGAAATAACCATAGTTGATGCATCGGATGGACGTCAAGTGGTTGATATTATACCTCCAGGGCCAGAACTTCTTGTTTCAGAGGGTGAATCCATCAAGCTTGATCAACCATTAACAAGCAATCCCAATGTAGGAGGGTTTGGTCAGGGAGATGCAGAAATAGTGCTTCAAGATCCATTACGCGTCCAAGGCCTTTTGTTCTTCTTCGCATCTGTTATTTTGGCACAAGTTTTTTTGGTTCTTAAAAAGAAACAGTTTGAAAAAGTTCAATTGTACGAAATCAATTTTGTTACCTATCTCAATAAAGTATATGATTGGTTTGAGGAACGTCTTGAGATTCAGGCGATTGCAGATGATATAACTAGTAAATATGTTCCTCCTCATGTCAACATATTTTATTGTTTAGGGGGGATCACACTTACTTGTTTTCTAGTACAAGTAGCTACGGGTTTTGCTATGACTTTTTACTATCGTCCAACCGTTACAGAGGCTTTTTACTCTGTTCAATACATAATGACTGAGGCCAACTTTGGTTGGTTAATCCGATCAGTTCATCGGTGGTCAGCAAGTATGATGGTTCTCATGATGATCCTGCACGTATTTCGTGTGTATCTCACAGGTGGATTTAAAAAACCTCGCGAATTAACTTGGGTTACAGGTGTGGTTTTGGCTGTATTGACTGCATCTTTTGGTGTAACTGGTTATTCCTTACCTCGGGACCAAATTGGTTATTGGGCAGTAAAAATCGTGACAGGCGTACCCGAAGCTATTCCTGTAATAGGATCGCCTTTAGTAGAGTTATTACGTGGAAGTGCTAGTGTGGGCCAATCCACTTTGACTCGTTTTTATAGCTTACACACTTTTGTATTGCCTCTCCTTACTGCCGTATTTATGTTAATGCACTTTCCAATGATACGTAAGCAAGGTATTTCCGGTCCTTTAATGTCCGGTTCCTTCGGAGGATGGATCCATAAGAATTCACCTATCCCAATAACAAAGAAACCTGACTTGAATGATCCTGTATTAAGAGCAAAATTGGCTAAAGGGATGGGACATAATTATTATGGAGAACCCGCGTGGCCCAATGATCTTTTATATATTTTTCCAGTAGTAATTTTAGGTACTATTGCATGTAATGTAGGTTTAGCGGTTCTAGAACCGTCAATGATTGGTGAACCGGCGGATCCATTTGCAACTCCTTTGGAAATATTACCCGAATGGTACTTCTTTCCCGTATTTCAAATACTCCGCACAGTACCCAATAAGTTATTGGGCGTTCTTTTAATGGTTTCAGTACCGATGGGATTATTCACAGTACCCTTTTTGGAGAATGTCAATAAATTCCAAAATCCATTTCGTCGACCAGTAGCTACAACAGTTTTTTTGATCGGTACCGCAGTAGCTCTTTGGTTAGGTATTGGAGCAACATTACCTATTGATAAATCCCTAACTTTAGGTCTTTTTCAAATT---------GATTCAACCGCGAAGTACCATGATGTAGGTATC------------------------ATGATTATTCGTTCGCCGGAACCAGAA---------GTGAAAATTGTTGTGGATAGGGATCCTATAAAAACGTCTTTCGAGGAATGGGCCAGACCCGGCCATTTCTCAAGAACAATAGCTAAG---GGCCCTGATACTACCACTTGGATTTGGAATCTACATGCTGATGCTCACGATTTCGATAGTCATACCAGTGATTTGGAGGAGATCTCCCGAAAAGTATTTAGTGCTCATTTCGGTCAACTCTCCATTATCTTTCTTTGGCTGAGTGGCATGTACTTCCATGGTGCCCGTTTTTCCAATTATGAAGCATGGCTAAGTGATCCTACTCACATTGGACCCAGTGCCCAGGTAGTTTGGCCAATAGTAGGTCAAGAAATATTGAATGGTGATGTGGGCGGGGGTTTCCGAGGAATACAAATAACCTCCGGTTTTTTTCAGCTTTGGCGAGCATCTGGAATAACTAATGAATTACAACTCTATTGTACCGCAATTGGTGCATTGGTCTTTGCATCGTTAATGCTTTTTGCCGGTTGGTTCCATTATCACAAAGCCGCCCCAAAATTGGCTTGGTTCCAAGATGTAGAATCCATGTTGAATCACCACTTAGCGGGGTTACTGGGACTTGGGTCTCTTTCTTGGGCGGGACACCAAATCCATGTATCTTTACCGATTAACCAATTTCTCGACGCTGGAGTTGATCCTAAAGAGATACCACTTCCTCATGAATTTATCTTGAATCGGGACCTTTTGGCTCAACTTTATCCCAGTTTTGCCGAGGGAGCAACCCCCCTTTTCACCTTGAATTGGTCAAAATACGCGGAATTTCTAAGTTTTCGTGGAGGATTAGATCCAATAACAGGGGGTCTGTGGTTGAGCGATATTGCACACCATCATTTAGCTATTGCTATTCTTTTCCTGATCGCTGGTCATATGTATAGGACCAACTGGGGCATTGGTCATGGCCTTAAGGACATTTTAGAGGCTCATAAAGGTCCATTTACGGGCCAGGGCCATAAGGGCCTATATGAAATCCTAACAACGTCATGGCATGCTCAATTATCTCTTAACCTGGCTATGTTAGGCTCTTTAACCATTGTTGTAGCTCATCATATGTATTCCATGCCCCCCTATCCATACCTAGCTACTGACTATGGTACACAACTTTCGTTGTTCACACATCACATGTGGATTGGTGGATTTCTCATAGTTGGTGCTGCTGCACATGCAGCCATCTTTATGGTAAGAGACTACGATCCAACTACTCGATACAACGATCTATTAGATCGCGTCCTTAGGCACCGCGATGCAATCATATCACATCTTAACTGGGTATGTATATTTCTAGGTTTTCACAGTTTTGGCTTGTATATTCATAATGATACCATGAGTGCTTTAGGACGTCCCCAAGATATGTTTTCAGATACCGCTATACAATTACAACCCATCTTTGCTCAATGGATACAAAATACCCATGCTTTAGCACCTGGCGTAACAGCTCCTGGTGCAACAACGAGTACCAGCTTAACCTGGGGAGGTGGTGAGTTAATAGCAGTAGGCGGCAAGGTAGCTTTGTTACCTATTCCATTAGGAACCGCAGATTTTTTAGTCCATCACATTCATGCATTTACGATCCATGTGACTGTATTGATACTACTGAAAGGTGTTCTATTTGCTCGCAGTTCCCGTTTGATTCCTGATAAAGCAAATCTTGGTTTTCGTTTCCCTTGTGATGGACCAGGGCGAGGGGGGACATGTCAAGTATCCGCCTGGGATCATGTCTTCTTAGGTCTATTCTGGATGTACAATGCAATTTCGGTAGTCATTTTCCATTTCAGTTGGAAAATGCAGTCGGATGTTTGGGGTACTATAAGTGATCAAGGGGTGGTAACTCATATCACAGGAGGAAACTTTGCACAAAGTTCCATTACTATTAATGGGTGGCTCCGAGATTTCTTATGGGCACAGGCATCTCAGGTTATTCAGTCTTATGGTTCTTCATTATCTGCATATGGTCTTTTTTTCTTAGGTGCTCATTTTGTCTGGGCTTTCAGTTTAATGTTTCTATTCAGTGGCCGTGGTTATTGGCAAGAACTCATTGAATCCATCGTTTGGGCTCATAACAAATTAAAAGTTGCTCCTGCTACTCAGCCTAGAGCCTTGAGCATTGTACAAGGACGTGCTGTAGGAGTAACCCATTACCTTCTGGGCGGAATTGCCACTACATGGGCGTTCTTCTTAGCAAGAATTATTGCAGTAGGAATGGAATTAAGATTTCCGAGGTTTAGCCAAGGCTTAGCTCAGGACCCCACTACTCGTCGTATTTGGTTTGGTATTGCTACCGCACATGACTTCGAGAGTCATGATGATATTACTGAGGAACGTCTTTATCAGAACATTTTTGCTTCTCACTTTGGACAGTTAGCAATAATCTTTCTGTGGACGTCAGGAAATCTGTTTCATGTGGCTTGGCAAGGAAATTTTGAGTCATGGATACAGGACCCTTTACATGTAAGACCAATTGCTCATGCAATTTGGGATCCTCATTTTGGTCAACCAGCTGTAGAAGCCTTTACTCGAGGAGGTGCTACCGGCCCAGTGAATATCGCTTATTCCGGTGTTTATCAGTGGTGGTATACAATCGGATTACGCACCAATGAAGATCTTTATACAGGAGCTCTTTTTCTATTATTTATTTCTGCTATATCTTTAATAGCGGGTTGGTTACACCTACAACCCAAATGGAAACCAAGCGTTTCGTGGTTCAAAAATGCTGAATCTCGTCTCAATCATCATTTGTCAGGACTTTTCGGAGTAAGTTCCTTGGCTTGGACAGGACATTTAGTTCATGTCGCTATTCCCGGATCCAGGGGAGAGTACGTCAGATGGAATAATTTCTTAGACGTATTACCCTATCCCCAAGGGTTGGGACCCCTTCTTACGGGTCAGTGGAATCTTTATGCCCAAAACCCTGATTCGAGTAGTCATTTATTTGGGACCTCCCAAGGGGCGGGAACTGCCATTCTAACCCTTCTTGGGGGATTCCATCCACAAACGCAAAGTTTATGGCTGACCGATATTGCTCATCATCATTTAGCTATTGCATTTATTTTTCTCATTGCTGGTCATATGTATAGAACTAACTTCGGGATTGGGCACAGTATCAAAGATCTTTTAGAAACACATATTCCTCCGGGGGGTCGATTAGGACGTGGGCATAAGGGTCTTTATGACACAATCAATAATTCGATTCATTTTCAATTAGGTCTTGCTCTAGCCTCTTTAGGGGTTATTACTTCCTTAGTAGCTCAACATATGTACTCCTTACCTGCTTATGCATTCATAGCACAAGACTTTACTACTCAAGCTGCCTTATATACTCATCACCAATACATTGCAGGGTTCATCATGACAGGAGCCTTTGCTCATGGAGCTATATTTTTCATTAGAGATTACAATCCGGAGCAGAATGAGGATAACGTATTGGCAAGAATGTTAGACCATAAAGAAGCTATCATATCTCATTTAAGTTGGGCCAGCCTGTTTCTGGGGTTCCATACCTTGGGCCTTTATGTTCATAACGACGTCATGCTCGCTTTTGGTACTCCGGAAAAACAAATCTTGATCGAACCTATATTTGCCCAATGGATACAATCTGCTCATGGTAAGACTTCATATGGGTTCGATGTACTCTTATCTTCAACGAATGGCCCAGCCTTCAATGCAGGTCGAAGCATATGGTTACCGGGATGGTTGAATGCTGTTAATGAGAATAGTAATTCACTTTTCTTAACAATAGGCCCTGGCGATTTCTTGGTTCATCATGCTATTGCTCTAGGTTTGCATACAACTACATTGATTTTAGTAAAAGGTGCTTTAGATGCACGTGGTTCCAAATTAATGCCGGATAAAAAGGATTTCGGTTATAGTTTTCCTTGTGACGGCCCAGGACGCGGCGGTACTTGTGATATTTCTGCTTGGGACGCATTTTATTTGGCAGTTTTCTGGATGTTAAATACCATTGGATGGGTTACTTTTTATTGGCATTGGAAACACATCACATTATGGCAGGGTAATGTTTCACAATTTAATGAATCCTCCACTTATTTGATGGGATGGTTAAGAGATTATCTATGGTTAAACTCTTCACAACTTATCAATGGATATAATCCTTTTGGTATGAATAGTTTATCGGTATGGGCGTGGATGTTCTTATTTGGACATCTTGTTTGGGCTATTGGATTTATGTTCTTAATTTCATGGCGTGGATATTGGCAAGAATTGATTGAAACTTTAGCATGGGCTCATGAACGCACACCTTTGGCTAATTTGATTCGATGGAGAGATAAGCCGGTGGCTCTTTCCATTGTACAAGCAAGATTGGTTGGATTAGCCCACTTTTCCGTGGGTTATATATTC------------------ACTTATGCAGCTTTCTTGATTGCCTCCACATCAGGAAAATTTGGTATGACTGCAATTTTAGAGAGACGCGAAAGTACAAGCCTATGGGGTCGCTTCTGCAACTGGATAACCAGCACTGAAAATCGTCTTTACATTGGATGGTTCGGTGTTTTGATGATCCCTACCTTATTGACCGCAACTTCTGTATTTATTATCGCCTTCATTGCTGCTCCTCCAGTAGATATTGATGGTATTCGCGAACCTGTTTCTGGTTCTTTACTTTATGGAAACAATATTATCTCTGGTGCCATTATTCCGACTTCTGCAGCTATAGGTTTGCATTTTTACCCAATCTGGGAAGCAGCATCTGTTGATGAGTGGTTATACAATGGCGGTCCTTATGAGCTAATTGTTCTACACTTCTTACTTGGTGTAGCTTGTTACATGGGTCGTGAGTGGGAACTTAGTTTCCGTCTGGGTATGCGTCCTTGGATTGCTGTTGCATATTCAGCTCCTGTTGCAGCTGCTACTGCTGTTTTCTTGATCTACCCTATTGGTCAAGGAAGTTTCTCTGATGGTATGCCTTTAGGAATCTCTGGTACTTTCAACTTTATGATTGTATTCCAGGCAGAGCACAACATCCTTATGCATCCATTTCACATGTTAGGTGTAGCTGGTGTATTCGGCGGCTCCCTATTCAGTGCTATGCATGGTTCCTTGGTAACCTCTAGTTTGATCAGGGAAACCACTGAAAACGAGTCTGCTAATGAAGGTTACAGATTCGGTCAAGAGGGAGAAACTTATAATATTGTAGCTGCTCATGGTTATTTTGGCCGATTAATCTTCCAATATGCTAGTTTCAACAATTCTCGTTCTTTACATTTCTTCTTGGCTGCTTGGCCTGTAGTAGGTATCTGGTTCACTTCTTTAGGTATTAGTACTATGGCTTTCAACCTAAATGGTTTCAATTTCAACCAATCAGTAGTTGACAGTCAGGGTCGTGTTATTAACACTTGGGCTGATATCATCAATCGTGCTAACCTTGGTATGGAAGTAATGCATGAACGTAATGCTCACAACTTCCCTCTAGACCTA---GCTGCTGTTGAAGCTCCATCTACAAATGGAATGGGTTTGCCTTGGTATCGTGTTCATACTGTCGTATTGAATGATCCCGGTCGATTGCTTTCTGTTCATATAATGCATACAGCTCTAGTTTCTGGTTGGGCTGGTTCGATGGCTTTATACGAATTAGCGGTTTTTGATCCCTCTGATCCCGTTCTTGATCCAATGTGGAGACAAGGTATGTTCGTTATACCCTTCATGACTCGTTTAGGAATAACCAATTCGTGGGGTGGTTGGAGTATTTCAGGAGGAACTATAACAAATCCGGGTATTTGGAGTTATGAAGGTGTGGCAGGGGCACATATAGTGTTTTCCGGCTTGTGCTTCTTGGCAGCTATCTGGCATTGGGTATATTGGGACCTAGAAATATTCTGTGATGAACGTACGGGAAAACCTTCTTTGGATTTGCCCAAGATCTTTGGAATTCATTTATTTCTCTCAGGGGTAGCTTGCTTTGGCTTTGGCGCATTTCATGTAACAGGTTTGTATGGTCCTGGAATATGGGTGTCCGACCCTTATGGACTAACTGGAAAAGTACAATCTGTAAATCCAGCGTGGGGCGCGGAAGGTTTTGATCCTTTTGTTCCGGGAGGAATAGCCTCTCATCATATTGCAGCGGGTACATTGGGCATATTAGCAGGCCTATTCCATCTTAGTGTCCGTCCGCCTCAACGTCTATACAAAGGATTACGTATGGGCAATATTGAAACTGTACTTTCCAGTAGTATCGCTGCTGTTTTTTTTGCAGCTTTTGTTGTTGCTGGAACTATGTGGTATGGTTCAGCAACTACCCCAATCGAATTATTTGGTCCTACTCGTTATCAGTGGGATCAGGGATACTTTCAGCAAGAAATATATCGAAGAGTTAGTGCCGGGCTAGCCGAAAATCTTAGTTTATCGGAAGCTTGGTCTAAAATTCCCGAAAAATTAGCCTTTTATGATTATATTGGTAATAATCCGGCAAAAGGGGGATTATTCAGAGCAGGCTCAATGGACAATGGGGATGGAATTGCTGTTGGATGGTTAGGACACCCCGTCTTTAGAGATAAAGAAGGGCGCGAGCTTTTTGTACGTCGTATGCCTACTTTTTTTGAAACATTTCCGGTAGTTTTGGTAGATGAAGACGGAATTGTGAGAGCTGATGTTCCTTTTAGAAGGGCAGAATCAAAGTATAGTGTTGACCAAGTAGGTGTTACTGTTGAGTTCTATGGTGGCGAACTTAATGGAGTAAGTTATTCTGATCCTGCTACTGTGAAAAAATATGCTAGACGTGCCCAATTAGGTGAAATTTTTGAATTAGATCGGGCTACTTTGAAATCCGATGGTGTTTTTCGTAGCAGTCCAAGGGGTTGGTTCACTTTTGGGCATGCTACGTTTGCTTTGCTCTTCTTTTTCGGACACATTTGGCATGGCGCTAGAACCTTGTTCAGAGATGTTTTTGCTGGTATTGATCCAGATTTGGATGCTCAAGTGGAATTTGGAACATTCCAAAAAATTGGAGATCCAACTACAAGGAGACAAGTAGTC---AAGGTATTCGTGCTTGGATGGCGGCTCAGGATCAGCCTCATGAAAACCTTATATTCCCTGAGGAGGTTCTACCACGTGGAAACGCTCTTTAATGGAACTTTAGCTTTAGCTGGTCGTGACCAAGAAACCACCGGTTTCGCTTGGTGGGCCGGTAATGCCAGACTTATCAATTTGTCCGGTAAACTACTTGGAGCTCACGTAGCCCATGCCGGATTAATCGTATTCTGGGCCGGAGCAATGAACCTTTTTGAAGTGGCTCATTTCGTACCAGAGCAACCCATGTATGAACAAGGGTTGATTTTACTTCCGCACCTAGCTACCCTAGGTTGGGGGGTAGGTCCGGGGGGGGAAGTTATAGACACCTTTCCATACTTTGTATCTGGAGTACTTCACTTAATTTCCTCTGCAGTCTTAGGCTTTGGCGGTATTTATCATGCGCTTCTCGGACCTGAGACTCTTGAAGAATCTTTTCCATTCTTCGGTTATGTATGGAAAGATAGAAATAAAATGACTACAATTTTGGGTATTCACTTAATTTTGTTAGGTATAGGTGCTTTTCTTCTAGTACTCAAGGCTCTTTATTTTGGGGGCGTATATGATACCTGGGCCCCAGGGGGGGGAGATGTAAGAAAAATTACCAACTTGACCCTTAGCCCCAGTGTTATATTTGGTTATTTACTAAAATCTCCTTTTGGGGGAGAAGGATGGATTGTTAGTGTGGACGCTTTAGAAGATATAATTGGGGGACATGTATGGATAGGTTCCATTTGTATACTTGGTGGAATTTGGCATATCTTAACCAAACCCTTCGCATGGGCTCGACGTGCATTTGTATGGTCTGGGGAGGCTTACTTGTCTTATAGTTTAGGTGCTTTATCTGTCTTTGGTTTCATCGCTTGTTGTTTCGTCTGGTTCAATAATACCGCCTATCCTAGTGAGTTTTACGGACCCACCGGGCCAGAAGCTTCTCAAGCTCAAGCATTTACTTTTCTAGTTAGAGACCAACGTCTTGGAGCTAATGTGGGATCCGCCCAAGGACCTACTGGTTTAGGTAAATATCTAATGCGTTCCCCGACTGGAGAGGTTATTTTTGGAGGAGAAACTATGCGTTTTTGGGATCTTCGTGCTCCCTGGTTAGAACCTCTAAGGGGTCCCAATGGTTTGGACCTGAGTAGGCTGAAAAAAGACATACAACCTTGGCAAGAACGACGTTCAGCAGAATATATGACTCATGCTCCTTTAGGTTCTTTAAATTCCGTGGGTGGCGTAGCTACCGAGATCAATGCAGTCAATTATGTCTCTCCTAGAAGTTGGTTAGCTACCTCTCATTTTGTTCTAGGATTCTTCTTTTTTGTGGGGCATTTGTGGCATGCGGGAAGGGCCCGCGCAGCTGCTGCAGGGTTTGAAAAAGGAATCGATCGTGATTTGGAACCTGTTCTTTCCATGACCCCTCTTAACATGACTATAGCCCTTGGTAGATTTACCAAAGAAGAAAATGATCTATTTGATATTATGGATGACTGGTTACGGAGGGACCGTTTCGTTTTTGTAGGCTGGTCCGGCCTATTGCTCTTTCCTTGTGCTTATTTCGCTTTAGGAGGTTGGTTTACAGGTACAACTTTTGTAACTTCATGGTATACCCATGGATTGGCCAGTTCCTATTTAGAAGGTTGCAATTTCTTAACCGCTGCAGTTTCCACTCCTGCAAATAGTTTAGCACATTCTTTGTTGCTACTATGGGGCCCTGAGGCACAAGGAGATTTTACTCGTTGGTGTCAATTAGGCGGTCTATGGACTTTTGTCGCTCTCCATGGTGCTTTCGGACTAATAGGTTTCATGTTACGTCAATTCGAACTTGCTCGATCTGTTCAATTGCGACCTTATAATGCAATCGCATTCTCTGCTCCAATCGCTGTTTTTGTTTCCGTATTCCTGATTTATCCACTGGGTCAATCTGGTTGGTTCTTTGCGCCCAGTTTTGGCGTAGCAGCTATATTTCGATTCATCCTCTTCTTCCAAGGATTTCATAATTGGACGTTGAACCCATTTCATATGATGGGAGTTGCCGGAGTATTAGGTGCAGCTCTGCTATGCGCTATTCATGGTGCTACCGTGGAAAACACTTTATTCGAAGATGGTGACGGTGCAAATACATTCCGTGCTTTTAACCCAACTCAAGCCGAAGAGACTTATTCAATGGTCACTGCTAACCGCTTTTGGTCCCAAATCTTTGGGGTTGCTTTTTCCAATAAACGTTGGTTACATTTCTTTATGTTATTTGTACCAGTAACCGGTTTATGGATGAGTGCTATTGGGGTAGTCGGTCTGGCTCTGAACCTACGTGCCTATGACTTCGTTTCCCAAGAAATCCGTGCAGCGGAAGATCCTGAATTTGAGACTTTCTACACCAAAAATATTCTTTTAAACGAAGGTATTCGTGCTTGGATGGCGGCTCAGGATCAGCCTCATGAAAACCTTATATTCCCTGAGGAGGTTCTACCACGTGGAAACGCTCTT---------------ATGGTCTTAACT---GAGTATTCAGACAATAAAAAAAAAAAGGAAGGAAAAGATTACATTGAGACAGTTATGAATTTGATTGAGTTTCCGTTACTT---------GACCAAACAACCCCCAATTCAGTTATTTCAACTACATCGAATGATCTTTCGAATTGGTCAAGACTCTCCAGTTTATGGCCGCTTCTATATGGTACCAGTTGTTGTTTCATTGAATTTGCTTCATTAATAGGCTCGCGATTCGACTTTGATCGTTATGGGTTGGTGCCAAGATCAAGTCCTAGGCAAGCGGACCTAATTTTAACAGCCGGCACGGTCACAATGAAAATGGCTCCTTCCTTAGTGAGATTATATGAGCAAATGCCTGAACCAAAATACGTCATTGCTATGGGGGCCTGTACTATTACAGGAGGGATGTTCAGTACTGATTCTTATAGTACTGTTCGGGGAGTCGATAAGCTAATTCCTGTGGATGTCTATTTGCCGGGCTGCCCACCTAAACCAGAGGCAGTTATAGATGCTATAACAAAACTTCGTAAGAAGATATCTCGAGAAATATTTGAAGAT---AGAACTGTATCTCAACAGGAAAATCGATGTTTTACTACCAATCACAAATTTTCTGTTCAACGCAGTACTCATACTGGAAATTACGATCAAGGATTGCTCTATCAATCACCA---------------TCTACTTCAGAG---------ATATCTTCTGAAACATTTTTCAAATCCAAAAGTTCAGTATCTTCCTACGAATTAGTGAAT---------ATGAGTTGTAGGGAGGGACTTATGTCACCACAAACAGAGACTAAAGCAAGTGTTGGATTTAAAGCTGGTGTTAAAGATTACAAATTGACTTATTATACTCCTGAATACGAAACCAAAGATACTGATATCTTGGCAGCATTCCGAGTAACTCCTCAACCCGGAGTTCCGCCTGAAGAAGCAGGGGCTGCGGTAGCAGCCGAGTCTTCTACTGGTACATGGACAACTGTTTGGACTGATGGACTTACCAGTCTTGATCGTTACAAAGGAAGATGCTACCACATCGAGCCCGTTGTCGGGGAGGAAAATCAATATATTGCTTATGTAGCTTATCCTTTAGACCTTTTTGAAGAAGGTTCCGTTACTAACATGTTTACTTCCATTGTAGGTAATGTATTTGGTTTCAAAGCCCTACGAGCTCTACGTCTGGAGGATCTGCGAATTCCCACTTCTTATTCAAAAACTTTCCAAGGCCCGCCTCATGGCATCCAAGTTGAAAGAGATAAGTTGAACAAGTATGGTCGTCCTCTATTGGGATGTACTATTAAACCAAAATTGGGATTATCCGCAAAGAACTACGGTAGAGCGGTTTATGAATGTCTACGCGGTGGGCTTGATTTTACCAAAGATGATGAAAACGTGAACTCACAACCATTTATGCGTTGGAGAGACCGTTTCGTATTTTGTGCCGAAGCAATTTATAAAGCGCAGGCCGAAACGGGTGAAATCAAAGGACATTACTTAAATGCTACTGCGGGTACATGTGAAGAAATGATCAAAAGGGCCGTATTTGCCAGAGAATTGGGAGTTCCTATCGTAATGCATGATTACTTAACTGGGGGATTCACTGCAAATACTAGTTTGGCTCATTATTGCCGCGACAATGGCCTACTTCTTCACATCCATCGCGCAATGCATGCAGTTATTGATAGACAGAAAAATCATGGTATGCATTTTCGTGTACTAGCTAAAGCATTACGTATGTCTGGTGGAGATCATATTCACGCTGGTACAGTAGTAGGTAAACTGGAAGGGGAACGCGAGATGACTTTGGGTTTTGTTGATTTATTACGTGATGATTTTATTGAAAAAGACCGTAGTCGTGGTATCTTTTTCACTCAAGATTGGGTCTCTATGCCAGGTGTTATACCTGTGGCTTCAGGGGGTATTCATGTTTGGCATATGCCTGCTCTTACCGAAATCTTTGGAGATGATTCCGTACTACAGTTTGGTGGAGGAACTTTAGGGCACCCTTGGGGAAATGCACCTGGTGCAGTAGCTAATCGGGTGGCTTTAGAAGCGTGTGTACAAGCTCGTAATGAAGGACGTGATCTTGCTCGTGAAGGTGCTGAAATTATCCGTGAAGCTAGCAAATGGAGCCCTGAGCTAGCCGCTGCTTGTGAAGTATGGAAACAGATTAAATTCGACTTCGAACCGGTAGATAAGCTAGATAAAATGATTCAACCTCAGACCCTTTTGAATGTAGCGGATAACAGCGGAGCTCGAAAATTGATGTGTATTCGAATCATAGGAGCTGGTAATCACCGATATGCTCATATTGGTGATGTTATCGTTGCTGTAATCAAAGAAGCAGTTCCCAATATGCCTCTAGAAAGATCAGAAGTAATTAGAGCTGTAATTGTACGTACATGTAAAGAACTCAAACGTGAAAACGGTATGATAATACGATATGACGACAATGCTGCAGTTGTCATTGATCAAGAAGGAAATCCAAAAGGAACTCGAGTTTTTGGTGCGATCGCTCGAGAATTGAGACAGTTGAATTTTACTAAAATAGTTTCATTAGCTCCCGAAGTATTAATGACCAGAGTTAAACGAGGATATACAGCTCGGAGACGTCGAACAAAAATTCGTTTATTTGCATCAACCTTTAGAGGGGCTCATTCAAGACTTACTCGAACGATTACTCAACAGAAAATGAGAGCTTTGGTTTCCTCTCATCGAGATAGAGGCAGACAAAAGAGGGATTTTCGTCGTTTGTGGATCACTCGGATAAATGCAGTAACTCGTGAGAATAAGGTATTCCATAGTTATAGTATATTAATACACAATCTGTACAAGAAGCAATTGCTTCTTAATCGTAAAATACTTGCGCAAATAGCTATATCAAATAAGAATTGTCTTTACATGATTTCCAATAAGATTATCAAA---------------------------------------------------------------------ATGATAAAGAACTCAAGTTCAGGTAAAGAAGTAAAAGTTTTAGCTCAACATATATGTATGTCTGTTTTAAAAGCACGAAGAGTAATTGATCAGATTCGCGGGCGTTCCTATGAGGAAACACTTATGATACTGGAACTCATGCCTTATCGAGCATCTTATCCCATTCTAAAATTGGTTTATTCCGCAGCAGCAAATGCTAATCATAATATGGGTTTGAACGAAGCTGATTTATTCATTAGTAAAGCCGAAGCCAATAGGAGTACTATTGTGAAAAAGTTAAGACCCCGGGCTCGAGGACGTAGTTATCTGATAAAAAGACCGACATGTCATATAACAATTGTATTAAAAGATAAATCGAAATCATTTTTAGATCAATCT---------------------------------------------------------------------------------------------------------------ACCGATATGCCCTTAGGCACGGCCATACATAACATAGAAATCACACGTGGAAAGGGTGGACAATTAGCTAGAGCAGCAGGTGCTGTAGCGAAACTGATTGCAAAAGAGGGTAAATCGGCCACATTAAGATTACCATCTGGGGAGGTCCGTTTGATATCCAAAAACTGCTTAGCAACAGTCGGACAAGTGGGTAATGTTGGGGTGAACCAAAAAAGTTTGGGTAGAGCCGGATCTAAGTGTTGGCTAGGTAAGCGTCCTGTAGTAAGAGGGGTAGTTATGAACCCTGTAGACCATCCCCATGGGGGCGGTGAAGGGAGAGCCCCAATTGGGAGAAAAAAACCCACAACCCCTTGGGGTTATCCTGCGCTTGGAAGAAGAAGTAGGAAAAGGAAAAAATATAGTGATAGTTTTATTCTTCGTCGCCGTAAA---------------ATGGTTCGAGAGGAAGTAGCGGGATACACTCGAACA---CTACAGTGGAAGTGTGTTGAATCAAGAGTAGACAGTAAGCGTCTTTATTATGGTCGTTTCATTCTGTCACCACTTATGAAAGGTCAAGCTGATACCATCGGTATTGCCATGCGAAGGGCTTTACTTGGAGAAATAGAAGGAACATGTATCACACGTGCAAAATCTGAGAAGGTGCCACATGAATATTCTACGATAGTAGGTATTGAGGAATCAGTACATGAAATCTTACTAAATTTGAAAGAAATTGTATTGAGAAGTAATCTCTATGGAGTTAGAGACGCGTTGATTTGCGTAAGGGGTCCTAGATACGTAACCGCTCAAGATATCATCTCACCACCTTCCGTAGAAATAGTTGACACGACACAACATATAGCTAACCTGACGGAACCAATTGATTTGTGTATTGGATTACAAATCAAGAGAGATCGCGGATATCGTATGGAACCCATAAATGACTCTCAAGATGTAAGTTATCCTATAGATGCTGTATCCATGCCTGTTCGAAATGCGAATCATAGTATTCATTCTTATGGGAATGGGAATGAA------AAACAAGAGATACTTTTTCTAGAAATATGGACAAATGGAAGTTTAACTCCTAAGGAAGCACTTTATGAGGCTTCTCGTAATTTGATTGATTTATTTATTCCTTTTCTACATGCGGAGGAAGAGGACATT------AATTTCGAAGAAAATAAAAACAGG---TTTACTCTACCCTTTTTAACCTTT---CAAGATAGATTAACTAATCTAAAG------AAAAACAAAAAAGGAATTCCATTGAATTGTATTTTTATTGACCAATTAGAATTGCCTTCCAGGACCTATAATTGTCTCAAAAGGTCCAATATACATACATTATTGGACCTTTTGAGTAACAGTCAAGAAGATCTTATGAGAATTGAATATTTTCGCATGGAAGATGTAAAACAAATATTGGACACTCTACAGAAGCATTTC---GCAATTGATTTACCTAAGAATAAGTTC---------------------------------ATGCTCCGGAATGGA---AATGAGGGAATGTCCACAATACCTGGATTTAGTCAGATCCAATTTGAGGGATTTTGTAGGTTCATTAATCAAGGCTTGACGGAAGAATTTCATAAGTTTCCAAAAATTGAAGATACAGATCAAGAAATTGAATTTAAATTATTTGCGGAAAGATATCAATTGGTAGAACCCTTGATAAAAGAAAGAGATGCTGTG---TATGAATCA---CTCACATATTCTTCGGAATTATATGTACCCGCGGGATTAATTTGGAAAACCGGTAGA---GATATGCAAGAGCAAACCGTTTTTATTGGAAACATTCCTCTAATGAATTCCCTAGGAACCTCTATAGTAAATGGAATATACCGAATTGTGATCAATCAAATATTGCAAAGTCCCGGTATTTATTACCGTTCGGAATTGGACCATAACGGA------ATTTCT---GTCTATACCAGCACTATAATATCAGATTGGGGAGGAAGATCGGAATTCGAAATTGATAGAAAAGCAAGGATATGGGCCCGTGTGAGTAGGAAACAAAAAATATCTATTCTAGTTCTATCATCAGCTATGGGTTCGAATCTAAGAGAAATTCTAGATAATGTTTGTTACCCTGAGATTTTCTTGTCTTTCCCG------AATGATAAAGAGAAAAAA---AAG------ATTGGGTCAAAAGAAAATGCTATTTTGGAGTTTTATCAACAATTTGCTTGTGTA---------GGCGGGGATCCAGTATTTTCTGAGTCT---TTATGTAAGGAATTACAAAAGAAATTTTTTCAACAAAGATGTGAATTAGGAAGGATTGGTCGACGAAATATGAACCGGAGACTGAATCTTGATATACCTCAGAACAATACATTTTTGTTACCACGAGATGTATTGGCTGCTGCGGATCATTTGATCGGAATGAAATTTGGAATGGGTACATTTGACGATATGAATCACTTGAAAAATAAACGTATTCGTTCTGTAGCAGATCTGTTACAGGATCAATTCGGATTGGCTCTTGTTCGTTTAGAAAATGCGGTTAGAGGAACT---------------ATATGTGGAGCAATCAGGCATAAATTGATACCGACTCCTCAAAATTTGGTAACTTCAACTTCATTAACAACTACTTATGAATCGTTTTTTGGCCTACACCCTTTATCTCAAGTTTTGGATCGAACTAATCCATTGACACAAATCGTTCATGGACGAAAATTGAGTTATTTGGGTCCTGGAGGATTGACGGGACGAACTGCTAGTTTTCGGATACGAGATATCCATCCTAGCCACTATGGACGTATTTGTCCAATTGACACGTCCGAAGGAATCAATGTTGGACTTATTGGATCCTTAGCTATTCATGTGAGGATTGGTCATTGGGGATCTATAGAGAGTCCGTTTTATGAA---ATATCTGAGAAACAAAAAGAAAAAGAA---CCACAGATGGTTTATTTATCACCAAAT------AGAGATGAATATTAT------ATGGTAGCAGCAGGAAATTCTTTGGCCTTGAAT---CGGGGTATTCAGGAAGAACAGGTT---GTTCCAGCTCGATACCGTCAAGAATTCCTGACTATTGCATGGGAACAGATTCATCTTAGAAGCATTTTGCCTTTCCAATATTTTTCTATTGGAGCTTCCCTCATTCCTTTTATCGAGCATAATGATGCGAATCGGGCTTTAATGAGTTCTAATATGCAGCGCCAAGCAGTTCCGCTTTCTCGGTCCGAGAAGTGCATTGTTGGAACTGGGCTGGAACGCCAAACGGCTCTAGATTCGGGGGTTTTAGTTATAGCCGAACACGAAGGAAAGATCATTTATACTGATACTCACAAGATC---ATGTTATCAAGTAATGGGAACACTATA---AGTATTCCATTAGTTATGTATCAACGTTCCAACAAAAATACTTGTATGCATCAAAAACCTCGGGTTCGGCGGGGTAAATGCATTAAAAAAGGACAAATTTTAGCGGACGGTGCGGCTACAGTTGGTGGGGAACTCGCTTTAGGAAAAAACGTATTAGTAGCTTATATGCCATGGGAGGGTTACAATTCTGAAGATGCAGTACTAATTAGCGAACGTCTGGTATATGAAGATATTTATACTTCTTTTCACATCCGAAAATATGAAATTCAGACTCATGTGACAAGCCAAGGC---CCTGAAAGAATTACTAAGGAAATACCGCATCTGGAGGCTCATTTACTCCGCAATTTGGACAGAAATGGAATTGTGATGCTGGGATCTTGGGTAGAAACAGGTGATATTTTAGTAGGTAAATTAACGCCTCAGACAGCGAACGAATCCTCGTATTCCCCGGAGGATAGATTATTACGAGCCATACTTGGTATTCAGGTATCCACTGCAAAAGAAACTTCTCTAAAACTCCCTATAGGTGGAAGGGGTCGCGTTATTGATGTGAGATGGATCCAGAAAAAGGATGGTTCCAGTTATAATTCAGAAATGATTTGTGTATATATTTTACAGAAACGTGAAATCAAAGTAGGTGATAAAGTAGCTGGAAGACATGGGAATAAAGGTATCATTTCCAAAATTTTGCCTAGACAAGATATGCCCTATTTGCAAGATGGAACACCCGTTGATATGGTCTTCAACCCCTTAGGAGTACCCTCACGAATGAATGTGGGACAGATATTTGAATGCTCGCTCGGGTTAGCAGGGAATCTGCTAAAGAGACATTATAGAATAGCACCCTTTGATGAGAGATATGAGCAAGAGGCTTCGAGAAAACTAGTGTTTTCCGAATTATATGAAGCCAGTAAGCAAACAAGAAATCCATGGGTATTTGAACCTGAGTATCCTGGAAAAAGCAGAATATTTGATGGAAGAACAGGAGATCCTTTTGAACAACCTGTTCTAATGGGAAAGTCCTATATCCTAAAATTAATTCATCAAGTTGATGATAAAATCCATGGACGTTCTAGTGGACATTACGCACTTGTTACACAACAACCCCTTAGAGGAAGGGCCAAGCAGGGGGGACAACGAGTAGGAGAAATGGAAGTTTGGGCTCTAGAGGGATTTGGTGTTGCTCATATTTTACAAGAGATGCTTACTTATAAATCTGATCATATTAGAGCTCGTCAAGAAGTACTTGGTGCTACGATTATTGGAGGAAGAGTACCTAACCCCGAGGAT---GCTCCCGAATCTTTTCGATTGCTCGTTCGAGAACTACGATCTTTGGCTCTAGAACTGAATCATTTCCTTGTATCTGAGAAGAACTTCCAGATTAATAGGAAGGAAGCTGATTTCTCTTTTGCTAGGCCCATAGCTAAAAAACCTACTTTCTTACGATTACGA---GGTTCATTCGAATATGAAATCCAATCC---------CGGAACTACAGTATCCCACTTTTTTTTACTACC---------------------TCAGGCTTCGAGACATTTCGAAATCGAGAAATCTCTACAGGAGCAGGTGCTATCAGAGAACAATTAGCTGATTCGGATTTGCGAATTATTATAGATAATTCATTGGCAGAATGGAAAGAATTA---------------------------GGAGACGAAGGGTCTACTGGAAATGAATGGGAAGATAGAAAAATTAGAAGAAGAAAGGATTTTTTGGTTAGACGTATGGAATTAGCTAAACATCTTATTCGAACAAATGTAGAACCAGAATGGATGGTTTTGTGCTTATTACCAGTTCTTCCTCCCGAATTGAGACCAATCATTCAGATAGATGGAGGTAAACTAATGAGT---TCGGATATTAATGAACTCTATAGAAGAGTTATCTATCGGAACAATACTCTTACTGATCTATTAGCAACA------AGTAGATCTACGCCAGGGGAATTAGTAATGTGTCAGGAGAAATTAGTACAAGAAGCCGTGGATACACTTCTTGATAATGGGATCCGCGGGCAACCAATGAGGGATGGTCATAATAAAGTTTACAAGTCATTTTCGGATGTAATTGAAGGTAAAGAGGGAAGATTTCGTGAGACTCTGCTTGGTAAACGGGTCGATTATTCGGGGCGTTCCGTCATTGTTGTGGGTCCTTCGCTTTCATTACATCAATGCGGATTACCTGGAGAAATAGCAATAGAGCTTTTCCAAACATTTGTAATTCGTGGTCTAATCAGGCAACATGGTGTTTCTAACATAGGGATTGCTAAAAGTAAAATTCGGGAAAAAGAACCGATTGTATGGGAAATACTGCAAGAAGTTATGCAGGGGCATCCTGTATTGTTGAATAGAGCACCCACCCTGCATAGATTAGGCATACAGGCGTTCCAACCCATTTTAGTGGAGGGACGTGCTATTTGTTTACACCCATTAGTTTGTAAGGGCTTCAATGCAGACTTTGATGGGGATCAAATGGCTGTTCATGTACCTTTATCTTTGGAAGCTCAAGCGGAGGCCCGTTTACTTATGTTTTCTCATATGAATCTCCTGTCTCCAGCTATTGGAGATCCCATTTCCGTACCAACCCAAGATATACTTATCGGACTCTATGTATTAACGATCGGGAATCGTCGAGGTATTTGTGCAAATATGTATAATCCATATAATTGCAGAAACTATCAAAATCAAACAGTTGAC------AATAATAATTATAAGTATACGAAAGAGAAAGAACCGTATTTTTGTAGTTCCTATGATGCACTTGGAGCTTATCGGCGGAAACGAATCAGTTTAGATAGTCCTTTGTGGCTCCGATGG------AGACTAGATCAACGTGTCATTGGGTCA------AGAGAAGTTCCCATCGAAGTTCAATATGAATCTTTGGGTACTTATCATGAGATTTATGGGCACTATCTAATAGTAGGAAGTGTAAAAAAAGAAATCCGTTGTATATACATTCGAACCACTCTTGGTCATATTTCTTTTTATCGAGAAATAGAAGAAGCCATACAAGGGTTTTGTCGGGCCTACTCATACACTATC---------------------------------------------------------------------------------------ATGGCAGAACGGGCCGAT---------------CTGGTCTTTCACAATAAAGTGATAAATGGAACTGCTATGAAACGACTTATTAGCAGATTAATAGATCATTTCGGAATGGGATATACATCACATATCCTGGATCAAGTAAAGACTTTGGGTTTCCATCAAGCCACTGCTACATCTATTTCATTAGGAATTGATGATCTTTTAACAATACCTTCTAAGGGATGGTTAGTCCAAGACGCTGAACAACAAAGTTTTATTTTGGAGAAACACCATCATTATGGGAATGTACACGCGGTAGAAAAATTACGTCAATCTATTGAGATATGGTATGCTACAAGTGAATATTTGAGACAAGAAATGAATCCTAATTTTCGGATGACTGATCCCTCTAATCCAGTCTATCTAATGTCTTTTTCAGGAGCAAGGGGAAATGCATCTCAGATACACCAATTAGTAGGTATGAGAGGATTAATGTCAGATCCCCAAGGACAAATGATTGATTTACCCATTCAAAGCAATTTACGCGAGGGACTTTCTTTGACAGAATATATAATTTCCTGCTACGGAGCCCGCAAAGGAGTTGTAGATACTGCTGTACGAACATCAGATGCTGGATATCTTACACGTAGACTTGTTGAAGTAGTTCAACACATTATTGTACGTAGAAGAGATTGTGGTACTATCCGAGGTATTTCCGTGAGTCCTCAAAAT---------GGGATGACGGAA------------------------------------------AAGATTTTTGTCCAAACA---------CTAATTGGTCGTGTATTAGCAGACGATATATATATCGGTCTACGATGCATTGCCACTCGAAATCAAGATATTGGGATTGGACTTGTCAATCGATTCATAACCTTTCGAGCACAACCAATATATATTCGAACCCCCTTTACTTGCAGGAGTACATCTTGGATCTGTCAATTATGTTATGGTCGGAGTCCCACTCATGGCGATCTGGTCGAATTGGGAGAAGCCGTAGGTATTATTGCGGGTCAATCAATTGGGGAACCGGGGACTCAACTAACATTAAGAACTTTTCATACCGGCGGAGTATTCACAGGCGGTACTGCAGAACATGTACGAGCTCCTTCTAATGGAAAAATAAAATTCAATGAGGATTTGGTTCATCCCACACGTACCCGTCATGGGCATCCCGCTTTTCTATGTTCTATAGACTTGTATGTAACTATTGAGAGTCGGGATATTATACATAATGTGACTATTCCGCCAAAAAGTTTGATTTTAGTTCAAAATGATCAATATGTAGAATCAGAACAAGTGATTGCTGAGATTCGTGCTGGAACGTCTACTTTTCATTTTAAAGAGAGGGTACGAAAACATATTTATTCTGAATCAGAGGGAGAAATGCACTGGAGTACCGATGTC---------------TACCATGCACCTGAATAT------------ACATATGGTAATGTTCATCTATTACCAAAAACAAGTCATTTATGGATATTAGCAGGAGGTCCG---TGCAGATCCAGTATAGTGTCTTTTTCGCTCCACAAGGATCAAGATCAAATGAATGTTTATTCTCTTTCTGTTGAAGGAAGATATATC------TCTAACCCCTCAATGACTAATGATCAAGTAAGACATAAATTGTTG------GATACTTCT------------------------------------------------------------------------------------------------------------------------------------------------------------------GGTAAAAAAGATAGGAAAATTCTTGACTAT---TCA------AGACTTGATCGA---------ATCATATCCAATGGTCATTGGAATTTCATATATCCTTCTATTCTCCAAGAGAATCCTGAT---------TTCTTGGCGAAAAAGCGAAGAAATAGATTCATCATCCCATTACAATAT------------------GATCAAGAACGAGAGAAAGAACTAATACCC------TGTTTTGGTATTTCGATTGAAATACCCATAAATGGTATTTTACGTAGAAATAGTATTCTTGCTTATTTTGATGATCCACGATACAGAAGAAGCAGTTCCGGAATTACTAAATATGGGACCATA---GAGGTGGATTCAATCATAAAAAAAGAAGATTTGATTGAGTATCGAGGAGCAAAAGAATTTAGTCCGAAA------TAC------CAAACGGAAGTAGATCAGTTTTTTTTCATT------CTCGAAGAAGTGCATATCTTACCGGGATCC------TCATTAATAATGGTCCGGAACAATAGTATCATTGGAGTAGATACACGACTCGCTTTAAATATAAATACAAGAAGCCGAGTACGCGGATTAGTCCGAGTGGAGAGAAAA---AAAAAATATATTGAACTTAAAATCTTTTCTGGAGATATTCATTTTCCTGGAGAGACAGATAAGATATCCAGGCACAGCGGCATTTTTATACCACCAGAAACGGAAAAAAAAAATTCTAAAGAATCA---AAAAAA---TGGAAA---------------AATTGGATCTATGTTCAACGGATCACACCTACCAAGAAAAAGTAT---------------------------------------------------------------------------------------------------------------------------------------------------------------------------------------------------------------------------------------------------------------------------------------------------------------------TTTGTTTCGGTTCGACCCGTAGTCACATATGAAATATCCGATGGGATAAATTTAGCAACACTT---------TTCCCTCGGGATATCTTGCAGGAAAAGGATAATGTCCAACTTAGAGTTGTCAATTATATCCTTTATGGAAATGGCAAGTCAATTCGAGGAATTTATCACACAAGTATTCAATTAGTTCGGACTTGCTTAGTATTGAATTGGGACCAAGAACAAAATGGT---TTTATAGAA---GAGGTTCATGCT------TCCTTTGTTGAGGTAAGGGCAAATGATCTAATTCGCGATTTCATAAGAATTGAGTTAGTCAAGTCCACTATT------TCGTATACCGGAAAAAGGTATGATAGGGCAAGTTCCGGATTGATTCCC------GATAATGGATTAGATCGCACCAATATCAATCCCTTT---------TATTCCAAGGCG------------AAGATT---CAATCACTTAGCCAACATCAAGGAACTATTGGTACGTTGTTGAATCGA---AATAAGGAATGCCAA------TCTTTGATAATTTTGTCATCATCC------------AATTGTTCTCGAATTGGTCCATTCAATAGTTCGAAATATAAC---------------------------------------------------------------------------------------AATTTG---ACAAAAGAA---------------TCG------------------------------------------------------------------------------------------GATCCCCTAATTCCAATTAGGGATTCT---------------------------------------------------------------------------------------------------------------------------------TTAGGTCTCTTAGGCGCTATTGTACCTAAAATA---GCGAATTTTTATTCATCTTACCATTTAATAACTCATAAT---------------------------------CAGATCGTGTTAAAGAAATATTTGCTACTTGACAATTTG------AAACAGATTTTCCAAGTACTTCAAGTACTTAAA---------TACTGTTTAATAGATGAAAATAGGAGGATTTATAATCCCGATCCATGCAGTAACATCATTTTGAACCCATTCCATTTGAATTGGTGC------TTTTTCCATCATGATTATTGTGAAGAGACATCGACC------AAAATTAGCCTTGGACAATTTATTTGTGAAAATGTATGTCTATTTAAATACGAACCACACGTAAAAAAATCTGGTCAAATTTTAATTGTTAATGTCGACTCT---TTAGTTATAAGATCAGCTAAGCCTTATTTGGCTACTCCTGGAGCAACTGTTCATGGTCATTATGGGAAAATCCTTTACGAAGGAGATACATTAGTTACATTTATATATGAAAAATCGAGATCTGGTGACATAACGCAAGGTCTTCCAAAAGTAGAACAAATCTTAGAAGTGCGTTCGATTGATTCACTATCGATGAACCTCGAAAGGAGAGTTGAAGGTTGGAACGAACGCATACCAAGAATTCTTGGGATCCCCTGGGGGTTTTTGATTGGAGCTGAGCTAACCATAGCCCAAAGTTGTATCTCTTTGGTTAATAAGATCCAAAAGGTTTATCGATCCCAGGGGGTACAGATCCATAATAGACATATAGAGATTATTGTACGTCAAGTAACATCAAAAGTGTTGGTTTCAGAAGATGGAATGTCTAATGTTTTTTCGCCTGGAGAATTAATCGGATTGTTGCGAGCGGAACGAGCAGGGCGTGCTTTGGACGAATCGATCTGTTATCGGGCAATCTTATTGGGAATAACAAGAGCGTCTCTGAATACTCAAAGTTTCATATCCGAAGCAAGTTTTCAAGAAACCGCTCGAGTTTTAGCAAAAGCTGCTCTACGAGGTCGTATTGATTGGTTGAAAGGCCTGAAAGAGAACGTTGTTCTGGGGGGGATTATACCTGTTGGTACCGGATTCCAAAAATTTGTGCACCGT------TCAAGGCAAGACAAAAAC------------ATTTATTTGGAAATCAAAAGAAAAAATCTATTCGAGTTG------GAAATGAGAGATATTTTGTTACAC---CATAGAGAATTATTTTGTTCTTGCGCG------------------------------------------------------------------------------------------------------------------------------------------------------------------------------------------------------------------------------------------------------------------------------------------------------------------------------------------------------------------------------------------------------------------------ACAAACAAT---------TTCCATGAGACAAATTTACATGAGACATCAGAACAATCATTTATGCGATTTAATGATTCC---------------------------------------------ATGACAAAAGCTATACCAAGAATTGGTTCA---CATAGGAATGGGCGTATTGGTTCACGTAAGAATGGGCGTAGAATACCAAAAGGCGTTATTCATGTTCAAGCGAGTTTCAACAATACCATTATAACTGTTACAGATGTACGAGGTCGGGTAGTTTCTTGGGCCTCTGCTGGTACTTCTGGATTCAAAGGCACAAGAAGAGGAACACCTTATGCTGCTCAAGCCGCAGCGGTAAATGCTATTCATACAGCGGTTGATCAG---GGTATGCAACGAGCAGAAGTTATGATAAAGGGTCCTGGTCTCGGAAGAGATGCAGCATTACGAGCCATTCGTAGAAGTGGTATATTATTAAGTTTCGTACGTGATATAACACCTATGCCACATAATGGATGTCGACCTCCTAAAAAAAGACGTGTGATGGCAAGAAAAAGTTTGATTCAGAGGGAGAACAAGCGGAAAAATTTGGAACAGAAATATCATTTGATTCGCCGATCCTCAAAAGAAAAAATAAGCAAAGTTTCATCGTTGAGTGAAAAATGGGAAATTCATGGAAAATTGCAATCCCCACCACGTAATAGTGCACCTATACGTCTTCATCGACGTTGTTTTTTGACTGGAAGACCTAGAGCTAACTATCGAGACTTTGGCCTATCCGGACACATACTTCGAGAAATGGTTTATGCATGTTTGTTACCGGGCGCAACAAGATCAAGTTGG------------ATGGATAAATCCAAGCAACCTTTTCGTAAATACAAGCGATCTTTTCGTAGGCGT------------------------------------------TTGCCCCCAATCGGATCGGGGGATCGAATCGATTATAGAAACATGAGTTTAATTAGTCGATTTATTAGTGAACAAGGAAAAATATTATCTAGACGAGTGAATAGATTGACCTTGAAACAACAACGATTAATTACTATTGCTATAAAACAAGCTCGTATTTTATCTTTGTTACCTTTTCTTAATAATGAG------------AAACAATTTGAGAGAGCTGAGTCGATCCCAAGAACTACT---GGTCCTAGAACCAGAAATAAAATGACAAGAAGATATTGGAACATCAATTTGGAAGAGATGATGGAAGCAGGAGTTCATTTTGGTCATGGTACTAAGAAATGGAATCCTAGAATGGCCCCTTACATCTCTGCAAAGCGTAAAGGTATTCATATTACAAATCTCGCTAGAACTGCTCGTTTTTTATCAGAAGCCTGTGATTTAGTTTTTGATGCATCAAGTAGGGGAAAAAGCTTCTTAATCGTCGGTACCAAAAATAAAGCATCGGATTCAGTAGCATCAGCTGCAATAAGGGCTCGGTCTCATTTTATTAATCAAAAATGGCTCGGTGGTACGTTAACGAATTGGTCCACTACGGAAACGAGACTTTATAAGTTCAGGGACTTAAGAGCAGAAGAAAAGATGGGGAAACTCAACCGTCTCCCCAAAAGAGATGCAGCAATGTTGAAGAGAAAATTATCTACCTTGCAAACATATCTCGGTGGGATCAAATATATGACGGGATTGCCTGATATTGTGATCATCGTTGATCAGCAAGAAGAATATACGGCTCTTCGAGAATGTGCCATTTTGGGGATTCCGACGATTTGTTTAATCGATACAAATTGTGACCCAGATCTTGCAGATATTTCGATTCCGGCCAACGATGACGCTATAGCTTCAATTCGATTGATTCTTAACAAATTAGTATCCGCAATTTGTGAGGGTCGT------------------TCTAGCTATATAAGAAATCGTATGGGACAAAAAATGAATCCACTTGGTTTCAGACTTGGTACAACTCAAAGTCATCATTCCTTTTGGTTCACACAACCAAAAAATTATTCCGCGGGTCTACAGGAAGATGAAAAAATACGGAATTGTATCAAGAACTATGTACAA---AAAAATAGGAAAATATCCTCAGGTTTCGAA------------------GGAATTGCACGTATAACAATTCAAAAAAAAATCGATTTGATCCAAGTCATAATCTATATTGGATTCCCAAAT---TTATTAATAGAGGGG---CAAACACGAGGAATCGAAGAATTACAGATGAATGTACAA------------AAGGAGTTTCATTCTGTAAACCGGAGACTCAAC---------------ATTGCTATCACAAGAGTTGAAAAACCTTATGGACAACCTAATATTCTTGCAGAATATATAGCTTTACAATTAAAAAATAGAGTTTCGTTTCGAAAAGCAATGAAAAAAGCTATTGAATTAACTGAACAAACGGATACAAAGGGAATTCAAGTGCAAATAGCAGGCCGTATCGACGGAAAAGAAATTGCACGTGTCGAATGGATCAGAGAGGGTAGAGTTCCCCTACAAACAATTCGCGCTAAAATTGATCATTCTTCCTATACCATTCGAACTATTTATGGAGTATTAGGTATAAAAATTTGGATATTTGTAGACGAG---ATGTCTCGTTACCGAGGACCTCGTTTTAAAAAAATACGCCGTCTGGGAGCTTTACCAGGACTAACTAGTAAAAGA------CCTAGATCCGGAAGTGATCTTAAAAACCAATTGCGTTCTGGG------AAAAAA---TCGCAATATCGTATTCGTCTAGAAGAAAAACAGAAATTGCGTTTTCATTATGGTCTGACAGAGCGACAATTACTTAGATATGTACATATCGCTGGAAAAGCCAAAGGGTCAACGGGTCAGGTTTTACTACAACTACTTGAAATGCGTTTGGATAACATCCTTTTTCGATTGGGTATGGCTTCGACCATCCCCGGAGCCAGGCAATTAGTTAACCATAGACATATTTTAGTTAATGGTCGTATAGTGGATATACCAAGTTATCGTTGCAAACCCCGAGATATTATTACTGCG------AAGGATAACCAAGGATCAAAAGGTCTGATTCAAAATTCT---------ATTGCTTCATCCGCCCAT------GAGGAATTGCCAAAACATTTGACTATTGAC---------TCATTCCAATATAAAGGATTAGTAAATCAAATAATAGAT------AGTAAATGGATCGGTTTGAAAATAAATGAGTTGTTAGTCGTAGAATATTATTCTCGTCAGACTATGTCACGTCGAGGTACTGCAGAA------GAAAAAACTCCAAAATCCGATCCAATTTATCGTAATCGATTAGTTAACATGTTGGTTAACCGTATTATGAAACACGGAAAAAAATCATTGGCTTATCAAATTATCTATCGAGCCGTGAAAAAGATTCAACAAAAGACAGAAACAAATCCACTATCTGTTTTACGTCAAGCAATACGTGGAGTAACTCCCGATATAGCAGTAAAAGCAAGACGTGTAGGCGGATCGACTCATCAAGTTCCTATTGAAATAGGATCTACACAAGGAAAAGCACTTGCCATTCGTTGGTTATTAGGAGCATCCCGAAAGCGTCCGGGTCGAAATATGGCTTTCAAATTAAGTTCCGAATTAGTAGATGCTGCCAAAGGGAGTGGCGATGCCATACGCAAAAAGGAAGAGACTCATAGAATGGCAGAGGCAAATAGAGCTTTTGCACATTTTCGTATGGGCAGGGACACTATTGCCGATCTAATAACTTCTATAAGAAATGCTGACATGGATAAAAAAGGAAGGGTTCGAATAGCATCTACAAATATCACCGAAAACATTGTTAAAATACTTCTACGAGAAGGTTTTATTGAAAACGTTCGGAAACATCAGGAAAGTAACAAATAT---TTCTTGGTTTCAACTCTGCGACATAGAAAAACCAGAAAAGGAATATATAAAACTAGAACCATTTTAAAGCGTATCAGCCGACCCGGCTTACGAATTTATTCCAACTATCAACGAATTCCTAAGATTTTAGGTGGAATGGGAATTGTAATTCTTTCTACTTCTCGAGGTATAATAACAGATCGAGAAGCTCGACTAGAAAGAATTGGAGGAGAAATTTTGTGTTATATATGGATGAATTGGCGATCAGAACATATATGGATAGAACTTATAAGGGGGTCTCGAAAA---ACAAGTAATTTTTGCTGGGCCTGTATCCTTTTTTTAGGTTCACTAGGATTCTTAGCGGTTGGAACTTCCAGTTATCTTGGTAGGAATCTGATATCCGTA------TTTCCATCTCAGCAAATTATTTTTTTTCCACAAGGAATCGTGATGTCTTTTTACGGGATCGCAGGTCTATTCGTTAGCTCCTATTTGTGGTGCACAATTTTGTGGAATGTAGGTAGTGGTTATGACCGATTCGATAGAAAAGAAGGAATTGTGTGCATTTTTCGTTGGGGATTTCCTGGAATAAATCGTCGCATCTTCCTTCGCTTCCTTATGAGAGATATCCAATCAATCAGAATTGAGGTT---AAAGAGGGTCTTTAT---CCTCGTCGTGTCCTTTATATGGAAATCAGAGGTCAAGGGGCC------ATTCCCTTGACTCGTACTGATGAGAATTTTACTCCACGAGAAATTGAACAAAAAGCTGCCGAATTGGCCTATTTCTTGCGCGTACCAATTGAAGTATTT
>Nypmhaea_alba
AGACATTTATGGGTTCAATGTGAAAATTGTTATGGATTAAATTATAAGAAATTTTTTAGTTCAAAAATGAATATTTGTGAACAATGTGGATACCACTTGAAAATGAGTAGTTCAGATAGAATCGAACTTTTGATTGATCCAGGCACTTGGGACCCTATGGATGAAAACATGGTCTCTATGGACCCTATTGAATTT------------------------------------CATTCTGAGGAGGACCCTTATAGGGATCGTATCAATTCTTATCAAATAGAGACGGGTTTAGCTGAGGCTGTTCAAACAGGCATAGGCAAACTAAATGGTATTCCTATAGCAATTGGTGTTATGGATTTTAAGTTCATGGGGGGTAGTATGGGATCCGTAGTAGGCGAGAAAATCACACGTTTGATCGAGTATGCTACTGATAGATCTCTCCCAGTTATTATGGTGTGTGCTTCTGGAGGAGCGCGCATGCAAGAAGGAAGTTTGAGCTTGATGCAAATGGCTAAAATATCTTCCGCTTTATACAATTATCAATCAAATAAAAAGTTATTCTATGTATCAATCCTTACATCCCCTACAACTGGTGGAGTGACAGCCAGTTTTGGTATGTTGGGAGATATCATTATTGCCGAACCCAATGCTTACATTGCATTCGCGGGTAAAAGAGTAATTGAACAAACATTGAAGAAGACAGTACCTGAGGGTTCGCAAGTAGCGGAGTATTTATTCAATAAGGGTTTATTTGATCCAATCGTACCGCGTAATCTTTTAAAAGGTGTTCCGAGTGAGTTATTTCAGTTCCATGGTTTCTTT---------------CCC------------------------------------ATGGTAACCATTCGAGCCGAAGAAATTAGTAATATTATCCGCGAACGGATTGAGCAATATAATAGAGAAGTAAAGATTGTGAACACTGGTACCGTACTTCAAGTGGGCGACGGCATTGCTCGTATTCATGGTCTTGATGAAGTAATGGCAGGTGAATTAGTAGAGTTTGCAGAGGGTACGATAGGTATTGCTCTTAATTTGGAATCAAATAATGTTGGCGTTGTATTAATGGGTGACGGTTTGATGATACAAGAGGGTAGTTCCGTGAAAGCAACAGGACGAATTGCTCAGATACCGGTGAGTGAGGCTTATTTGGGTCGTGTTATAAATGCCCTAGCTAAACCTATTGATGGGAGGGGTGAAATTTTAGCTTCCGAATATCGGTTAATTGAGTCTCCCGCTCCAGGTATTATTTCGAGACGTTCCGTATATGAGCCTCTTCAAACGGGGCTTATTGCTATTGATTCGATGATCCCTATAGGACGCGGTCAGCGAGAATTAATTATCGGGGACAGACAGACCGGTAAAACAGCAGTAGCTACAGATACTATTCTCAATCAAAAAGGTCAAAATGTAATATGCGTTTATGTAGCTATTGGTCAAAAAGCATCTTCCGTGGCCCAGGTAGTGACTACTTTCCAGGAACGGGGAGCAATGGAATACACCATTGTGGTAGCGGAAACAGCGGATTCGCCTGCTACATTACAATACCTCGCTCCTTATACAGGAGCCGCTCTGGCTGAATATTTTATGTACCGTCAACGACATACCTTAATAATTTATGATGATCTCTCCAAACAAGCACAAGCTTATCGCCAAATGTCCCTTCTATTAAGAAGACCACCCGGTCGCGAAGCTTATCCAGGAGACGTTTTTTATTTGCATTCCCGCCTTTTGGAAAGAGCCGCTAAACCAAGTTCTCGTTTAGGCGAAGGAAGTATGACTGCTTTACCAATAGTTGAGACTCAATCTGGGGACGTTTCGGCTTATATTCCCACTAATGTAATTTCCATTACAGATGGGCAAATCTTCTTATCCGCGGATTTATTCAATGCTGGAATCCGTCCAGCTATTAATGTGGGTATTTCCGTCTCCAGAGTAGGATCCGCAGCTCAAATTAAAGCCATGAAACAAGTAGCCGGCAAATTAAAATTAGAATTGGCTCAATTTGCAGAGTTAGAAGCCTTTGCACAATTCGCTTCCGATCTAGATAAAGCTACTCAGAATCAATTGGCAAGAGGTCAACGATTACGGGAGTTGCTCAAACAATCCCAATCATCCCCTCTCGCGGTGGATGAACAGATAGTTACTATTTATACCGGAACGAATGGATATCTTGATCAATTAGAAATTGGACAGGTAAAGAAATTTATTGTTCAGTTACGTACCCATTTAAGAACGAATAAGCCTCAGTTCCAAGAAATCATATCTTCTACCAAGGTATTCACCGAGCAAGCGGAAGCCCTTTTGAAAGAGGCTATTCAGGAGCAGATGGAACTATTTCTACTTCAGGAACAAACA---ATGAGAATAAATCCTACTACT------TCTGGTCTCGGAGTTTCAACACTTGTGGAAAAA------AATCAGGGACGTATCGCTCAAATCATCGGTCCAGTACTGGATGTAGCTTTTCCCCCGGGGAAGATGCCTAATATTTACAACTCTTTGGTAGTTAAGGGTCGAGATACCGCAGGTCAGGAAATTAATGTGACTTGTGAGGTACAGCAATTATTAGGAAATAATCGAGTTAGAGCTGTAGCTATGAGTGCTACAGATGGGCTGACGAGAGGAATGGAAGTGATTGACACGGGAGCTCCTCTAAGTGTTCCAGTCGGTGGAGCCACTCTAGGACGAATTTTCAATGTTCTTGGAGAACCTGTTGATAATTTAGGTCCTGTAGATACTCGCACAACATCTCCTATTCATAGAGCCGCACCCGCTTTTACACAATTAGATACCAAATTATCAATCTTTGAAACGGGCATTAAAGTGGTGGATCTTTTAGCGCCTTATCGGCGTGGGGGAAAAATCGGACTATTCGGGGGAGCCGGAGTGGGGAAAACAGTACTCATCATGGAATTAATCAACAACATTGCCAAAGCTCATGGGGGTGTATCCGTATTCGGCGGAGTAGGAGAACGCACTCGTGAAGGAAATGATCTTTACATGGAAATGAAAGAATCCGGGGTGATTAATGAAGAAAATATTGCAGAATCTAAAGTAGCTCTAGTATATGGACAGATGAATGAACCGCCGGGAGCTCGTATGAGAGTCGGTTTGACTGCCCTAACCATGGCGGAATATTTCCGTGATGTTAATGAACAAGACGTACTTCTATTTATTGACAATATCTTTCGCTTCGTTCAAGCGGGGTCAGAAGTATCTGCCTTATTAGGTAGAATGCCTTCCGCCGTGGGTTATCAGCCTACCCTTAGTACAGAAATGGGTTCTTTGCAAGAAAGAATCACTTCTACTAAAGAGGGATCTATAACTTCCATTCAAGCAGTTTATGTACCTGCGGACGATTTGACTGATCCTGCTCCTGCCACGACATTTGCACATTTAGATGCTACTACCGTACTATCAAGAGGATTAGCTGCCAAAGGTATCTATCCAGCAGTAGATCCTTTAGATTCAACGTCAACTATGCTCCAACCTCGGATTGTTGGCGAAGAACATTACGAAACTGCGCAAAGAGTTAAGCAAACTTTACAACGTTACAAAGAACTTCAGGACATTATAGCTATTCTTGGACTGGACGAATTATCCGAAGAGGATCGTTTAACCGTAGCAAGAGCGCGAAAAATTGAACGTTTCTTATCACAACCCTTCTTCGTAGCAGAAGTATTTACTGGTTCTCCAGGGAAATATGTTGGTCTCGCAGAAACAATTAGGGGGTTTCAACTGATCCTTTCCGGAGAATTAGATAGTTTTCCCGAGCAGGCCTTTTATTTGGTAGGTAATATCGATGAAGCTACCGCGAAGGCTATGAACTTAGAAGTAGAGAGCAAATTGAAGAAAATGACCCTAAATCTTTGTGTACTGACTCCTAATAGAATTATTTGGGATTCA---GAAGTGAAAGAAATCATTTTATCTACTAATAGTGGCCAAATCGGCGTATTACCAAACCACGCCCCTATTGCCACGGCCATAGATATTGGTATTTTAAGAATACGCCTCGACGACCAATGGTTAACGATGGCTCTGATGGGGGGGTTTGCCAGAATAGGCAATAATGAAATCACCATATTAGTAAATGATGCGGAGAAGGGTAGTGACATTGATCCGCAAGAAGCTCAGCGAACTCTTGAAATAGCTGAGGCTAACTTGAGTAAAGCA---GAAGGCAAGAGACAAGTAATTGAGGCGAATTTAGCTCTCAGACGAGCTAGGGCACGAGTAGAGGCTATCAATGCTATT------------------TTAAGTGATTTATTAGATAATCGAAAGCAGAGGATTTTGAGTACTATTCGCAATTCAGAAGAACTATGCGGAGGAGCCGTTGAGCAGCTTGAAAAAGCACGGGCTCGCTTACGGAAAGTGGAAAGGGAAGCGGAAGAGTTTCGAGTGAATGGATACTCTGAGATAGAACAAGAAAAGATGAATTTGATTAATGCCGCTTATCAGAATTTGGAACAATTAGAAAATTACAAAAACGAAACCATTCATTTCGAACAACAAAGAGCGATTAATCAGGTCCAACAACGAGTTTTCCAACAAGCCTTACAAGGGGCTCTAGGAACTCTGAATAATTGTTTGAACGGC---GAGTTACATTTACGCACCATCGGTGCTAATATTGGCATACTT---GGGGCCATGAAAGAAATAACCGAT------ATGAATGTTCTACCATGTTCCATCAACACACTAAAGGGGTTATACGAGATATCCGGCGTGGAAGTAGGCCAACATTTCTATTGGCAAATAGGGGGTTTCCAAGTGCATGCCCAAGTACTTATAACTTCCTGGGTCGTAATTGCTATCTTATTAGGTTCAGCCGCTATAGCCGTTCGGAATCCACAAACTATCCCGACCGACGGTCAGAATTTTTTTGAATATGTTCTTGAATTCATTCGAGACGTGAGCAAAACTCAAATTGGAGAAGAAGAATATGGTCCTTGGGTTCCTTTTATTGGAACTCTGTTCCTATTTATTTTTGTTTCTAACTGGTCAGGTGCTCTTTTACCTTGGAGAATCATACAGTTACCTCATGGGGAGTTAGCTGCACCCACGAATGATATAAATACTACTGTTGCTTTAGCTTTACCCACGTCAGTGGCATATTTCTATGCAGGCCTTACTAAAAAGGGATTGGGTTATTTCGGTAAATATATTCAACCAACTCCAATACTTTTACCAATTAATGTCTTAGAAGATTTCACAAAACCTTTATCACTTAGTTTTCGACTTTTCGGGAATATATTGGCCGATGAATTAGTAGTTGTTGTTCTTGTTTCTTTAGTACCTTTAGTGATTCCTATACCTGTGATGTTCCTCGGATTATTCACAAGCGGTATTCAAGCTCTCATTTTTGCAACCTTAGCCGCGGCTTATATAGGTGAATCCATGGAAGGTCATCAT---ATGATATTTGCAACTTTAGAACATATATTAACTCACATATCTTTTTCGATCATTTCAATTGTGATTCCTACTCATCTGATGACCTTGGTC---TATGAAATTGTAGGACTATGTGATTCGTCAGAAAAAGGCATGATAACTACTTTTTTCTGTATAACAGGATTATTAGTTACTCGTTGGATTTATTCGGGACATGTACCATTAAGTGACCTATATGAATCATTAATGTTCCTTTCATGGAGTTTCTCTCTTATTCATATAGTTCCATAT------------------TTTAGAAACTATAAGAAT---TTTTTCAGTAAAATAACCGCCCCAAGCGCTATTTTAACCCAAGGCTTTGCCACTTCGGGTCTTTTAACTAAAATGCATCAATCCGCAATATTAGTACCTGCTCTCCAATCCCGTTGGTTAATGATGCACGTAAGTATGATGTTGTTGAGTTATGCAGCTCTTTTATGTGGATCATTATTATCCATAACTCTCCTGGTCATTACGTTTAGAAGAAAGATAGATATT---------TTCGGTAAGACCAATCAT---------------TTATTAATTAGTTCA------TTTTCTTTTGATGAGACCCAATACGTGAAT------------------------------TTT---TCG------TTTAGAAATTATCACAGATATCAATTGACTCAGCGATTGGATTATTGGAGTTATCGTGTCATTGGCTTGGGTTTTACCCTTTTAACTATAGGTATTCTTTCAGGAGCAGTATGGGCTAATGAGGCATGGGGATCTTATTGGAATTGGGACCCCAAAGAAACTTGGGCATTTATTACTTGGACCGTATTCGCGATTTATTTACATACTAGAACAAATAAAAGTTTGCAAGGTGCAAATTCAGCAATTGTGGCTTCTATGGGATTTCTTATAATTTGGATCTGCTATTTTGGGGTCAATCTATTAGGAAGAGGGCTACATAGTTATGGTTCATTCACATTA------------------AAAAAGAAAGCATTGAATCCCCTACCATATCTTGCATCTATCGTATTTCTGCCTTGGGGAATTTCTCTCTCATTTAATAAAAGT---ATGGAACCTTGGGTGACTAATTGGTGGAATACCAGCCAATCCGAAACTTTTTTGAATGATATTCAAGAAAAGAACATTCTAGAAGGATTCATAAAATTAGAAGAACTGTTCTTGTTGGACGAA---ATGATAAAGGAGTATCCGGAGACACATATACAAAAGCTTCGTATAGGAATCCACAAAGAAACGATACAATTGGTAAGAATGCACAATCAAGATCATATACATATTATTTTGCATTTCTCGACAAATATAACCTGTTTCGCTATTCTAAGTGCTTATTCTATTCTGGGTAATGAAGAACTTATCACTCTTAATTCTTGGGTTCAGGAATTCCTCTATAACTTAAGCGACACAATAAAAGCTTTTTCCATTCTCTTATTAACCGATTTATGTATTGGATTCCATTCGCCCCACGCTTGGGAACTAATGATTGGTTCGTTCTACAAAGATTTTGGATTTGTTCAGAATGAGAAAATTATATCCGGTCTCGTTTCTACCTTTCCGGTCATTCTAGATACAATTTTGAAATATTGGATCTTTCATTATTTAAACCGTGTATCTCCTTCACTTGTAGTGATTTATCATTCACTGAATGAG------------------------------------------------------------------------------------------------------------------------------------------------------------------------------------------------------------------------------------------------------------------------------------------------------------------------------------------------------------------------------------------------------------------------------------------------------------------------------------------------------------------------------------------------------------------------------------------------------------------------------------------------------------------------------------------------------------------------------------------------------------------------------------------------------------------------------------------------------------------------------------------------------------------------------------------------------------------------------------------------------------------------------------------------------------------------------------------------------------------------------------------------------------------------------------------------------------------------------------------------------------------------------------------------------------------------------------------------------------------------------------------------------------------------------------------------------------------------------------------------------------------------------------------------------------------------------------------------------------------------------------------------------------------------------------------------------------------------------------------------------------------------------------------------------------------------------------------------------------------------------------------------------------------------------------------------------------------------------------------------------------------------------------------------------------------------------------------------------------------------------------------------------------------------------------------------------------------------------------------------------------------------------------------------------------------------------------------------------------------------------------------------------------------------------------------------------------------------------------------------------------------------------------------------------------------------------------------------------------------------------------------------------------------------------------------------------------------------------------------------------------------------------------------------------------------------------------------------------------------------------------------------------------------------------------------------------------------------------------------------------------------------------------------------------------------------------------------------------------------------------------------------------------------------------------------------------------------------------------------------------------------------------------------------------------------------------------------------------------------------------------------------------------------------------------------------------------------------------------------------------------------------------------------------------------------------------------------------------------------------------------------------------------------------------------------------------------------------------------------------------------------------------------------------------------------------------------------------------------------------------------------------------------------------------------------------------------------------------------------------------------------------------------------------------------------------------GAATTGCAAGGCTATTTAGAAATAGATAGATACCGGAAACAGCGCTTCTTATATCCACTTCTTTTTCGGGAGTATATCTATGCACTTGCTCATGATCATGGTTTA------AATAGTTCGATTTTTTATGAACCC------------------ACGGAAAATTTAGGTTATGACAATGACAATAAATCTAGTTCACTAATTGTGAAACGCTTAATTACTCGACTGCATCAACAG------------------------------AATCATTTGACCATTTCGGTTAATGATTCT---------AGGTTCGTTGGGCCCAACAGGAGTTTTTAT------------TCTCAAACGATACCAGAGGGTTTTGCAGGAATTATGGAAATTCCATTCTCGGTGCGATTAGTATCTTCCTTAGAAAGA------GAAAGAATAGCAAAATATCATAATTTACGATCTATTCATTCAATATTTCCCTTTTTAGAGGACAAATTATCACATTTATATTATGTTTCAGATATACTAATACCCTACCCAATCCATCTGGAAATCTTGCTTCAAACTCTTCGCACTCGGATACGAGATGCTCCTTCTTTGCATTTATTGAGATGTTTTCTACACGAGCATCATAATTGGAATAGCCTTATTACTTCAAAT---------AAATCCATTTCCATTTTTTCAAAGGAAAATCAAAGATTATTCTTGTTCTTGTATAATTCTCATGTATATGAATGCGAATCCGTATTAGTTTTCCTTCGTAAACAA---TCCTCTCATTTACGGTCAATATCTTCTCTAGCCTTTCTTGAGAGAACACATTTTTATGGAAAAATAAAACATCTT------GTAGTGACGCCTCGTAATGATTCTCAAAGGACCCTG---------------------------CCCCTC------TGGTTCTTCAAGGAACCT---TTGATGCATTATGTTAGGTATCAAGGAAAATCAATTATGGCTTCAAGGTGTACTAATTTACTGATG---AAGAAATGGAAATATTACCTTGTCAATTTCTGGCAATGTCATTTTCACTTATGGTCTCAACCGGGTAGGATCCATATAAATGAATTATCCAATCATTCTTTCTATTTTCTGGGCTATCTTTCAGGTGTACGACTAACGCCTTGGGTGATAAGGAGTCAAATGCTAGAGAATTCATTTATGATCGATACTGCTATTAAGAGATTCGATACAATAGTCCCAATTTTTCCTCTGATTGGATCGTTGGTTAAAGCTAAATTCTGTAACGTATCAGGGTATCCTATTAGTAAGTCAGTCTGGGCCGATTCGTCGGATTCTGATATTATTGCTCGATTCGGGTGGATATGCAGAAATCTCTCTCATTATCACAGCGGATCCTCAAAAAAACACAGTTTGTGTCGAATAAAGTATATACTTCGACTTTCGTGTGCTAGAACTCTAGCTCGTAAACATAAAAGTACGGTACGCGCAATCTGTAAGAGATTAGGTTCAAAACTATTG------------GAAGAGTTCCTTACAGAGGAACACGAAATTGTTTCTTTCATCTTCCGAAGA---ACCCGTTTA---------------CGTAGTGAACGGATTTGGTATTTGGATATTATCCGTATCCATGGTCTGGTCCCCCAT---------TTGATCGTTGAAATGATAATTGAA---------GAAGCACAAGCTATCAATTCTTTTTTCAGATCGGAATCCTCAAAAGAGGTCTATGGGCTCATATGGTTACTTGTACCTATTTTGACTCTTGTATTGGGAATCACAATAGGGGTATTAGTAATTGTGTGGCTAGAAAGAAAAATATCCGCAGGGATACAACGACGAATTGGTCCTGAGTATGCCGGGCCCTTGGGCATTCTTCAAGCTCTAGCGGATGGGGTCAAACTACTTTTCAAAGAAGATCTTCTTCCATCTAGAGGAGATATTCGTTTATTTAGTGTCGGCCCATCCGTAGCGGTCGTATCAATTCTACTGAGTTATTCAGTAATTCCCTTTGGCTATCACCTTGTACTAACCGATCTCAGTATAGGTGTTTTTCTATGGATCGCTATTTCAAGTATTGCCCCTATCGGACTTCTTATGTCCGGATATGGATCAAATAATAAATATTCCTTTTCAGGTGGTTTACGAGCTGCTGCTCAATCTATAAGTTATGAAATACCGTTAACTCCATGTGTGTTATCAATATCTCTA---------------------------------------------------------------------------------------------------------------------------------------------------------------------------------------------------------------------------------------------------------------------------------------------------------------------------------------------------------------------------------------------------------------------------------------------------------------------------------------------------------------------------------------------------------------------------------------------------------------------------------------------------------------------------------------------------------------------------------------------------------------------------------------------------------------------------------------------------------ATGTTTCTGCTTTACGAATATGATATTTTCTGGGCATTTCTAATGATATCAAGTGTTATTCCTATTTTGGCATTTCTAATTTCCGGGGTTTTAGCCCCAATT---AGTGAAGGACCAGAGAAGCTCTCCAGTTATGAATCGGGTATAGAACCAATAGGGGATGCTTGGATACAATTTCGAATCCGCTATTACATGTTTGCTCTCGTTTTTGTTGTTTTTGATGTCGAAACGGTCTTTCTTTATCCATGGGCCGTGAGTTTTGATATATTGGGCGTATACGTATTTATAGAAGCTTTGATTTTCGTGCTTATCCCAGTTGTTGGTTCAGTTTATGCATGGCGAAAAGGAGCATTGGAATGGTCT------------AGTGATTTTTATTGGTTAACAATCATTGTTGTTTTGCCCATATCCGCGGGTTCCTTAATTGCTCTTCTCCCTCAT------AGAGGAAATAAGGTAGTTCGATGGTATACTATCTGTATCTGCTTATTTGAACTCCTTCTAACGACCTACGTATTCTGTTATCATTTTAAATTGGACGATCCATTAATCCAATTGGAAGAAGACTTTAACTGGATAAATCTT---TTTGATTTTCACTGGAGACTCGGAATCGACGGACTTTCTATAGGACCCATTTTATTGACAGGATTTATCACTACTTTAGCTACTTCAGCGGCTTGGCCAGTTACTCGAAATTCGCGATTGTTCCATTTCCTGATGTTAGCAATGTACAGTGGTCAAATAGGATCATTTTCTTCTCGAGACCTCTTACTTTTTTTCATCATGTGGGAATTAGAATTAATTCCTGTTTACCTACTTTTATCCATGTGGGGAGGAAAGAAACGTCTGTACTCAGCTACAAAGTTCATTTTGTACACT---GCAGGAGGTTCCATTTTTCTCTTAATGGGAGTTCTAGGTATGGGTTTATATGGT---TCCAATGAACCAACATTAAATTTTGAAACATTAGCTAATCAATCGTATCCCGTGGCATTGGAAATAATATTTTATTTTGGTTTCCTTATTGCTTATGCTGTCAAATCACCGATCATACCTTTACATACATGGTTGCCAGATACCCATGGAGAGGCGCATTACAGTACATGTATGCTTCTAGCTGGAATCTTATTAAAAATGGGAGCATACGGGTTGGTTCGGGTCAATATGGAATTATTACCCCACGCCCATTCCATATTTTCTCCTTGGTTGATGATAGTAGGGACTATTCAAATAATCTATGCAGCTTTAACTTCTCCTGGTCAACGCAATTTAAAAAAGAGAATAGCCTATTCTTCCGTATCTCATATGGGTTTCATAATAATAGGAATTAGTTCTATAACCGATGCGGGACTCAATGGAGCTATTTTACAAATAATCTCTCATGGATTTATTGGTGCTGCACTTTTTTTCCTGGCAGGAACAAGTTATGATAGAATACGTCTTCGTTATCTTAACGAAATGGGGGGAATAGCTATACTAATGCCAAGAATCTTTACGATGTTCAGTAGCTTCTCGATGGCTTCTCTCGCATTACCAGGAATGAGTGGTTTTGTTGCAGAATTTGTGATATTTTTGGGAATAATTACTAGCCCAAAATACCTTGTAATGTCAAAAATACTAATTACTTTTGTAATGGCAATTGGAATGATATTAACTCCTATTTATTCATTATCTATGTCACGCCAGATGTTCTATGGATAC------AGGTTATTCAATGTTCCA------AAGTCT------CACTTTGTGGATTCTGGACCACGAGAAATCTTTATTTTTATGTGTATCCTTTTACCAATAATAGGTATTGGTATTTATCCAGATTTCGTTCTTTCACTATCAGTTGACAAGGTAGAAACTATTCTATCTAATTACTTTCAT---ATGATGCTCGAGCATGTACTTGTTTTAAGTGCCTATTTATTTTCTATTGGTATCTATGGATTGATCACAAGTCGAAACATGGTTAGAGCACTTATGTGTCTTGAACTTATACTGAATGCTGTTAATATGAATCTCGTAACATTTTCTGATTTATTTGATAGTCGCCAATTAAAGGGAGACATTTTCTCGATCTTTGTTATCGCTATTGCAGCCGCCGAAGCAGCTATTGGACCAGCTATTGTTTCTTCAATCTATCGTAACAGAAAATCAACTCGTATCAATCAATCAAATTTATTGAATAAAATGGAACGCACATATCAATATGCATGGATTATACCTTTCGTTCCGCTTCTAGTTACTATGTTAATAGGATTGGAACTCCTGCTTAATCCGACAGCAACAAAAAATATTCGTCGTATATGGGCTTTTCCCGCTGTTTTATTGTTAAGTATAGTTATGGTCTTTTCCACCAAGCTGGCGATCCAGCAAATAAATGGTAGCTCAATTTATGAATATCTATGGTCTTGGAGCATCACTAGTGATTTTTCCTTAGAGTTCGGCTACTTGATTGATCCACTTACTTCTATTATGTCGATATTAATCACTACTGTTGGAATCATGGTTCTTATCTATAGTGATAATTATATGTCTCATGACCGAGGATATTTGAGATTTTTTGCTTATATGAGTTTTTTCAATACAGCGATGCTGGGATTAGTTACTAGTCCCAATTTGATACAAATCCATATTTTTTGGGAACTAGTGGGAATGTGTTCCTATCTGTTAATAGGTTTTTGGTTTACCCGACCAATTGCAGCAAATGCCTGCCAAAAAGCGTTTGTGACCAATCGTGTGGGGGATTTTGGTTTATTATTAGGAATCCTAGGTTTTTATTTAATAACAGGTAGTTTCGAATTTCAGGATTTATTCGAAATATTCAATGATTCGATC------ATTAATAACAATGAGATTAATTCCTCATTTGCTACGCTTTGTGCCTTCTTATTATTCCTTGGTGCAGTTGCTAAATCTGCGCAATTCCCACTTCATGTATGGTTACCTGATGCTATGGAGGGACCCACTCCTATTTCGGCTCTTATACATGCGGCTACTATGGTAGCCGCAGGAATTTTTCTTGTAGCTCGGCTTCTTCCTCTTTTCATAGCCATACCTTACATAATGAATATCATATCTTTGATAGGTGTAATAACGGTACTATTAGGAGCTACCTTAGCTCTTGCTCAAAGAGATATTAAGAGAAGTTTAGCTTATTCCACGATGTCTCAATTGGGCTACATGATGTTAGCTTTGGGTATAGGTTCTTATCGAGCCGCTTTATTCCATTTGATCACTCATGCTTATTCTAAAGCATTATTGTTTTTAGGGTCTGGATCCATCATTCATTCCATGGAACCCATTGTTGGGTATTCTCCGGCTAAGAGTCAGAACATGGTTCTTATGGGCGGTTTAACCAAATATATGCCAATTACAAAAACAACTTTTTTTTTAGGTACACTTTCTCTTTGTGGTATTCCACCCCTCGCTTGTTTTTGGTCCAAAGACGAAATTCTTAATGATAGTTGGTTGTATTCACCGATTTTTGCAATAATAGCTTTCTACACAGCAGGATTAACTGCATTTTATATGTTTCGTATGTATTTACTTACTTTCGAAGGGCATTTACGTAGTCATTTTCAAAATTACAGCGGACACACAAATAGTTCCTTCTATTCA------ATATCCATATGGGGGCAAGAAGGTTCCAAACCTGTTAGCAGT---------------AATTTGCTTTTAACAACAAGGAATAATAATGACAAG------------------TCCTCCTTTTCCAATTGCTCGTTTTCTAATACATATAAAATTGCCGGTTATGTAAGAACCATGCGATCATCTTTTAGT------------ACTCACTTTTTAAAT---------AAAGACTCTCATACTTTACTATACCCGCATGAATCGGACAATACCATGTTATTTCCCCTGCTTATATTGGCCATATTTACTTTGTTCGTTGGATGCATAGGAATT---CATTTCGGGCACGAAGTA------ATGGAGGTTGACATATTATCGAAATGGTTAACCCCATCGATG------AAACTTTTCCATCAGAATTCAACTGAT---GAAGATTGG---TATAAATTTTTGACGAATGCATTTTATTCAGTTAGTATAGCCTACTTCGGAATATTTCTAGCATCTGTTCTATATGGGTCTGTCTATTCAGATCGA---------------------------------------CAAAATTTGTACTTAATCAATTCATTTGCTAAAATAGATTCTAAAATGAGAATTCGCTTAGAACAAATAATAAATGTCATATACAACTGGTCATACAATCGCGGATACATAGACGTTTATTACGAAAAAGTATTCATTAAGGGTGTACGAGAATTAGCTCAACTAGCTCATTCTTTTGATCGACGAGTAATTGATGGAGTTACTAATGGGATTGGCGTTGCAAGTTTCTTTCTAGGAGAAGGTATTAAATATATAGGGGGAGGGCGAATTTCTTCTTATCTATTCTTATATTTAGCTTGTGTATCAATAGTCCTACTAATTTAC---------TATTACTATAATTTT------------------ATGGATTTACCTGCGCCAATACATGATATTCTTTTAGTATCTCTGGGATCAGGTCTTATAGTAGGAGGTCTAGGAGTGGTATTACTTACCAATCCAATTTATTCTGCCTTTTCGTTGGGATTGGTTCTTGTTTGTATATCTTTATTTTATATTCCATCGAACTCTTATTTTGTAGCTGCTGCGCAGCTACTTATTTACGTGGGAGCCATAAATGTCTTAATCTTATTTGCTGTGATGTTTATGAATGGTTCAGAATAT------TACAATTATTTTCATTTTTGGACTGTCGGAGATGGATTCACTTCGCTAGTTTGTACAAGTATTTTTTTTTCACTAATTGCTACTATCCCAAACACGTCATGGTACGGGATTATTTGGACTACAAGATCAAACCAGATCATA---GAACAGGACCTGACAAGTAATGTTCAACAGATTGGGATTCATTTATCAACAGATTTTTATCTTCCATTTGAACTCATTTCTATAATCCTTTTAGTTTCCTTAGTGGGCGCAATTGCTATGGCTCGCCGG---------------------------------------------------------------ATGACTGTACCAGACGCAAGAAAAGACCTCCTCGTGGTCAATATGGGTCCTCACCACCCGTCAATGCATGGTGTTCTTCGACTCATTGTTACTCTAGATGGCGAAGATGTTATCGACTGTGAACCCATATTGGGTTATTTACACAGAGGAATGGAAAAAATTGCGGAAAACCGAACAATTATACAATATCTACCTTATGTGACACGTTGGGATTATTTAGCTACTATGTTCACGGAGGCAATAACCGTTAATGCACCTGAGGAATTGGGAAATATTCAAGTACCTAAAAGAGCCAGCTATATTAGGGTAATTATGCTGGAGTTGAGTCGTATAGCTTCGCATTTGTTATGGCTTGGACCTTTTATGGCCGATATCGGTGCACAGACTCCTTTCTTCTATATTTTCAGAGAGAGGGAATTGTTATATGATCTATTCGAAGCTGCCACAGGTATGCGAATGATGCATAATTATTTCCGTATCGGGGGGGTAGCTGCTGATTTACCTCATGGCTGGATAGATAAATGTTTAGATTTTTGCGATTATTTTTTAACGGGAGTTGTTGAATATCAAAAGCTTATTACGCGCAATCCCATCTTTTTGGAACGAGTTGAAGGGGTGGGTTTTATTGGGGGAGAAGAAGCCATAAATTGGGGTTTATCAGGACCAATGCTACGAGCTTCCGGAATCCAATGGGACCTTCGTAAAGTCGATCGGTATGAGTGTTATGATGAATTCGATTGGGAAGTCCAATGGCAAAAAGAAGGAGACTCATTAGCTCGTTATTTAGTAAGAATTGGCGAAATGACGGAATCCATAAAAATTATTCAACAGGCTCTAGAAGGAATTCCGGGGGGACCTTATGAAAATTTAGAATTCCGACGCTTT---GCTGGAACAAAAGACTCAGAATTGAACGACTTTGAATATCGATTCATTAGTAAAAAGCCTTCTCCCAGTTTTGAATTGTCAAAACAAGAACTTTATGTAAGAGTGGAAGCCCCAAAGGGAGAATTAGGTATTTTTCTGATAGGAGATAATAGTGTTTTTCCTTGGAGATGGAAAATCCGTCCACCCGGTTTCATCAATTTGCAAATTCTTCCTCAGCTAGTTAAAAGAATGAAATTGGCTGATATTATGACAATACTAGGTAGTATAGATATCATTATGGGAGAAGTTGATCGT---ATGTTTCCTATGGTGACTGGGTTCATGAATTATGGTCAACAGACAGTACGAGCTGCAAGATACATTGGTCAAAGTTTCATGATTACCTTATCTCACGCAAATCGTTTACCTGTAACTATTCAATATCCTTATGAAAAATCGATCACATCAGAGCGTTTCCGTGGGCGAATCCACTTTGAATTTGATAAATGCATTGCTTGTGAAGTATGTGTTCGCGTATGTCCGATAGATCTACCTGTTGTTGATTGGCGATTAGAAACAGATATTAGAAAGAAACGATTGCTTAATTATAGTATTGATTTTGGAATCTGTATATTTTGTGGTAATTGCGTGGAGTATTGCCCCACAAACTGTTTATCAATGACTGAAGAATATGAACTTTCCACCTACGATCGTCACGAATTAAATTATAATCAAATTGCTTTGGGTCGGTTACCAATGTCTGTAATTGGAGATTACACAGTTCGAACAATT---ATGAACTCAACTCAAATCAAAATATCTATGGATAAACCCCTTGATTCAAGAACGATTACCAAT---------------------------------------------------ATGCAGGGTCGTTCATCCGCTTGGCTAGTTAAACACGAGCTGGTTCATAGATCCTTGGGCTTTGATTACCAAGGAGTAGAGACTTTACAAATAAAGCCCGAGGATTGGTACTCCATTGCTGTCATTTCATACGTATATGGTTACAATTATCTACGTTCCCAATGTGCCTACGATGTAGCACCGGGTGGATTGCTAGCTAGTGTGTATCATCTGACGAGAATACAGTATGGT------GTGGACCAACCAGAAGAGGTATGCATAAAAGTATTTGTCCCAAGGAGTAATCCTAGAATCCCGTCTGTTTTCTGGATTTGGAAAAGCGCCGATTTTCAAGAACGGGAGTCTTATGATATGTTGGGAATCTCTTATGATAATCATCCACGCATGAAACGGATTTTGATGCCCGAAAGTTGGATTGGTTGGCCCCTACGCAAGGATTATATTGCCCCTAATTTCTATGAACTACAGGATGCTTAT---------------------------------------------------------------------------------------------ATGGCGAAAAGGAGCATTGGAATGGTCTTAGCTCCTGAATATTCAGACAAT------AAAAAAGAAGGA---AAGGGTTCCATTGAGACAGTTATG---AATTCTATGGAGTTTCCGCTCTTTGACCGAACAACCCCCAATTCAGTTATTTCAACTACATTGAATGATCTTTCGAATTGGTCAAGACTTTCCAGTTTATGGCCGCTTCTCTACGGTACCAGTTGTTGCTTCATTGAATTTGCCTCATTAATAGGCTCCCGATTCGATTTTGATCGTTATGGACTGGTGCCAAGATCCAGTCCTAGGCAAGCCGACCTTATTTTAACAGCCGGTACAGTAACAATGAAAATGGCTCCTTCTTTAGTAAGACTATATGAACAAATGCCTGAACCAAAATATGTAATTGCTATGGGAGCCTGTACTATTACAGGAGGAATGTTCAGTACCGATTCTTATAGTACCGTTCGGGGAGTCGATAAGTTAATCCCCGTCGATGTCTATTTGCCAGGATGCCCACCTAAACCAGAGGCAATTATAGACGCTATAACGAAACTTCGTAAGAAGGTATCTCGAGAAATCTATGAAGATAGAACGGGGTCCCAACAGGAAAATCGATGTTTTACTACTAATCACAAGTTTCATCTTGGACGCAGTACTCGTGCCGTAAATTACGATCAAGGATTACTC------TATCAATCGACA---------------TCGACTTCAGAG---------ATACCT------TCTGAAGCATTTTTCAAATACAAG---AGTTCAGTATCTTCTCACGAATTAGTGAAT------------------------------ATGATAATTGAAGAAGCA------CAAGCTATCAATTCTTTTTTCAGATCGGAATCCTCAAAAGAGGTCTATGGGCTCATATGGTTACTTGTACCTATTTTGACTCTTGTATTGGGAATCACAATAGGGGTATTAGTAATTGTGTGGCTAGAAAGAAAAATATCCGCAGGGATACAACGACGAATTGGTCCTGAGTATGCCGGGCCCTTGGGCATTCTTCAAGCTCTAGCGGATGGGGTCAAACTACTTTTCAAAGAAGATCTTCTTCCATCTAGAGGAGATATTCGTTTATTTAGTGTCGGCCCATCCGTAGCGGTCGTATCAATTCTACTGAGTTATTCAGTAATTCCCTTTGGCTATCACCTTGTACTAACCGATCTCAGTATAGGTGTTTTTCTATGGATCGCTATTTCAAGTATTGCCCCTATCGGACTTCTTATGTCCGGATATGGATCAAATAATAAATATTCCTTTTCAGGTGGTTTACGAGCTGCTGCTCAATCTATAAGTTATGAAATACCGTTAACTCCATGTGTGTTATCAATATCTCTACGTGTGATTCGT---AAAAATAGAAATACTTTTTCTTGGGTAAAGGAACAGATGACTCGATGCATTTCCGTATCGATGATG------ATATATGTAATAACTCGGGCATCTATTTCAAATGCATATCCCATTTTTGCGCAGCAGAGTTATGAAAATCCGCGAGAAGCAACTGGGCGTATTGTATGCGCTAATTGCCACCTGGCTAACAAGCCCGTGGATATTGAGGTTCCACAAGCTGTGCTTCCTGATACTGTATTTGAGGCA------GTTGTTAGAATCCCCTACGATATGCAACTGAAACAGGTTCTTGCTAATGGTAAAAAGGGAGGTTTGAATGTGGGGGCTGTTCTCATTTTACCCGAAGGATTTGAATTAGCTCCCCCCGATCGTATTTCTCCCGAGATGAAAGAAAAGATGGGTAATCTGTCTTTTCAGAGTTATCGTCCTAATAAAAAAAACATTCTTGTGGTGGGCCCTGTTCCTGGTCAGAAATATAGTGAAATCGTCTTTCCCATCCTTTCTCCAGATCCCGCTACTAAGAAAGAGGTTCACTTCTTAAAATATCCTATATATGTAGGTGGGAACAGGGGAAGGGGTCAGATTTATCCTGATGGGAGCAAGAGTAACAATACAGTCTATAATGCTTCAGCAGCAGGGATAGTAAGTAAAATAGTACGTAAAGAAAAGAAAGGTGGATATGAAATAACCATATCTGATGCATCGAATGGACACGAAACGGTTGATATTATACCTCCAGGACCAGAACTTCTTGTTTCTGAAGGTGAATACATCAAGCTTGATCAGCCATTAACAAGTAATCCCAATGTAGGTGGTTTTGGTCAAGGCGATGCAGAAATAGTACTTCAAGATCCATTGCGTATCCAAGGCCTTTTGTTCTTCTTAGCATCTGTTATTCTGGCGCAAATCTTTTTGGTTCTTAAAAAGAAACAGTTTGAGAAGGTTCAATTAGCCGAAATGAATTTC---------CTCAATAAAGTATATGATTGGTTCGAGGAGCGTCTCGAGATTCAAGCGATTGCAGATGATATAACTAGTAAATATGTTCCTCCTCATGTCAATATATTTCATTGTCTAGGAGGGATCACACTTACTTGCTTTTTAGTACAAGTAGCTACGGGTTTTGCTATGACTTTTTACTATCGCCCGACCGTCACAGAAGCTTTTGCCTCTGTTCAATACATAATGACTGAAGCCAACTTCGGTTGGTTAATCCGATCAGTTCATCGATGGTCAGCAAGTATGATGGTTCTAATGATGATCCTGCACGTATTTCGTGTTTATCTCACAGGTGGTTTTAAGAAACCACGTGAATTGACTTGGGTTACGGGCGTAGTTCTGGCTGTGTTGACTGCATCCTTTGGGGTAACTGGTTATTCTTTACCTTGGGACCAAATTGGGTATTGGGCAGTCAAAATTGTAACAGGTGTACCTGAGGCTATCCCTATAGTGGGATCGCCCTTGGTAGAGTTATTACGCGGAAGTGCTAGTGTCGGTCAATCCACTTTGACCCGCTTTTATAGTTTACACACTTTTGTATTACCTCTTCTTACTGCCGTATTTATGTTAATGCACTTTTCAATGATACGTAAGCAAGGTATTTCAGGTCCTTTAATGTCCGGTTCTTTCGGGGGATGGATCCATAAGAATTCACCTATCCCAATAACAAAGAAACCCGACTTGAATGATCCTGTATTAAGAGCAAAATTGGCTAAGGGGATGGGACATAATTATTATGGGGAACCGGCATGGCCTAATGATCTTTTATATATTTTTCCCGTAGTAATTCTAGGTACTATTGCATGTAACGTAGGTCTAGCGGTTCTAGAGCCATCAATGATTGGTGAACCGGCAGATCCATTTGCAACTCCTTTGGAAATATTACCCGAATGGTACTTCTTTCCCGTATTTCAAATACTCCGTACAGTACCCAATAAGTTATTGGGTGTTCTTTTAATGGTTTCGGTACCAGCGGGATTATTGACAGTACCCTTTTTGGAAAATGTTAATAAATTCCAAAATCCATTCCGTCGCCCAGTAGCTACAACAGTCTTTTTGATTGGTACGGCAGTAGCCCTTTGGTTAGGTATTGGAGCAACATTACCTATTGATAAGTCTCTAACTTTAGGTCTTTTTCAAATT------------------------------------------------------------------ATGATTATTCGTTCGCCGGAACCAGAA---------GTGAAGATTTTGGTGGATAGGGATCCCGTAAAAACTTCATTTGAGGAATGGGCCAGACCCGGCCATTTCTCAAGGACAATAGCTAAG---GGCCCTGATACTACCACTTGGATCTGGAACCTACATGCTGATGCTCATGATTTCGATAGCCATACCAATGATTTGGAGGAGATCTCCCGAAAAGTATTTAGTGCTCATTTCGGTCAACTATCCATCATCTTTCTTTGGTTGAGTGGCATGTATTTCCATGGAGCCCGTTTTTCCAATTATGAAGCGTGGCTGAGCGACCCTACTCACATCGGACCCAGTGCCCAGGTGGTTTGGCCGATAGTGGGTCAAGAAATATTGAATGGCGATGTAGGCGGAGGTTTCCGAGGAATACAAATAACCTCTGGATTTTTTCAGATTTGGCGAGCGTCGGGAATAACTAGTGAATTACAACTTTATTGTACTGCAATTGGAGCATTGGTCTTTGCAGCGTTAATGCTTTTTGCCGGTTGGTTCCATTATCACAAAGCTGCTCCAAAATTGGCTTGGTTCCAAGATGTAGAATCCATGTTGAACCACCACTTAGCAGGATTACTAGGACTTGGGTCTCTTTCTTGGGCAGGGCATCAAGTACATGTATCTTTACCTATTAACCAATTTCTGAACGCTGGGGTGGATCCTAAGGAAATACCACTTCCTCATGAATTTATCTTAAATCGGGATCTTTTGGCTCAACTTTATCCCAGTTTTGCAGAGGGAGCAACCCCGTTTTTCACCCTGAATTGGTCAAAATACGCGGAATTTCTTACTTTTCGTGGAGGATTAGATCCAGTAACAGGAGGTCTATGGCTAACCGATATTGCACACCATCATTTGGCTATTGCAATTCTTTTCCTGATAGCTGGTCACATGTATAAGACCAACTGGGGCATTGGTCATGACCTGAAAGATATTTTGGAGGCTCATAAGGGTCCGTTTACAGGTGAGGGTCATAAGGGCCTCTATGAGATCCTAACAACGTCATGGCATGCTCAATTAGCTCTGAATCTAGCTATGTTGGGTTCTTTAACCATTGTAGTAGCCCACCATATGTACTCTATGCCCCCTTATCCATACCTAGCTACTGATTATGGTACACAACTTTCGTTGTTCACACATCACATGTGGATCGGTGGATTTCTCATAGTTGGTGCTGCTGCACATGCAGCAATTTTTATGGTAAGAGACTATGATCCAACTACTCGATACAACGATCTATTAGATCGTGTCCTTAGGCACCGAGATGCAATCATATCACATCTTAACTGGGTGTGTATATTTCTAGGCTTTCACAGTTTTGGCTTGTATATTCATAATGATACCATGAGCGCTTTGGGGCGTCCCCAAGATATGTTTTCAGATACCGCTATACAATTACAACCTATCTTTGCTCAATGGATACAAAACACTCATGCTTTAGCACCTAGCGCAACAGCTCCTGGTGCAACAGCGGGCACCAGCTTGACTTGGGGGGGTGGTGATTTAGTAGCAGTAGGCGGCAAAGTAGCTTTGTTACCTATTCCACTGGGAACCGCAGATTTTTTGGTACATCACATTCATGCATTTACGATCCATGTAACTGTATTGATACTACTGAAAGGTGTTCTATTTGCCCGCAGTTCTCGTTTGATACCTGATAAAGCAAATCTGGGTTTTCGTTTCCCTTGTGACGGACCCGGAAGAGGGGGAACATGCCAAGTATCCGCCTGGGATCATGTCTTCCTAGGTCTATTCTGGATGTACAATGCGATTTCGGTAGTAATTTTCCATTTCAGCTGGAAAATGCAGTCAGATGTTTGGGGTAGTATAAGTGATCAAGGGGTGGTAACTCATATCACGGGGGGAAACTTTGCACAGAGTTCCATTACAATTAATGGGTGGCTACGAGATTTTTTATGGGCACAGTCCTCCCAAGTAATCCAGTCTTATGGCTCTTCATTATCCGCCTATGGTCTTTTCTTCTTAGGTGCTCATTTTGTCTGGGCCTTCAGTTTAATGTTTCTATTTAGCGGTCGTGGTTATTGGCAAGAACTCATTGAATCCATCGTCTGGGCTCATAACAAATTAAAAGTTGCTCCTGCTACTCAGCCTAGAGCCTTGAGCATTATACAAGGACGTGCTGTAGGAGTAACCCATTACCTTCTGGGTGGAATTGCCACAACATGGGCATTCTTCTTAGCAAGAATTATTTCAGTAGGAATGGCATTAAGATTTCCAAGGTTTAGCCAAGGCTTAGCTCAGGACCCCACTACTCGTCGTATTTGGTTTGGTATTGCTACCGCACATGACTTCGAGAGTCATGATGATATCACCGAGGAACGTCTTTATCAGAATATTTTTGCTTCTCACTTCGGGCAGTTAGCAATAATCTTTCTGTGGACTTCCGGCAATCTGTTTCATGTGGCTTGGCAAGGAAATTTTGAGTCATGGGTACAGGACCCCTTACATGTAAGACCCATTGCTCATACTATTTGGGATCCTCATTTTGGTCAACCGGCTGTAGAAGCTTTTACTCGAGGGGGTGCTCTTGGCCCAGTGAATATTGCTTATTCCGGTGTTTATCAATGGTGGTATACAATCGGCTTGCGCACCAATGAAGATCTTTATACTGGAGCTCTTTTTCTATTATTTATTTCTGCCATATCTTTAGTAGGGGGTTGGTTACATCTACAACCCAAATGGAAGCCAAGCGTTTCGTGGTTCAAAAATGCCGAATCTCGTCTCAATCATCATTTGTCAGGGCTCTTCGGAGTAAGCTCCTTGGCTTGGGCAGGACATTTAGTTCATGTTGCTATTCCCGGATCAAGGGGTGAATATGTCAGATGGAATAATTTCTTAGATGTATTACCATATCCCCAAGGATTGGGGCCACTTTTTACAGGTCAGTGGAATCTTTATGCCCAAAACCCCGATTCCAGTAGTCATTTATTCGGTACCTCCCAAGGAGCGGGAACTGCCATTCTAACCCTTCTCGGGGGATTCCATCCGCAAACTCAAAGTTTATGGCTGACCGATATTGCCCATCATCATTTAGCTATTGCATTTATTTTTCTCGTTGCTGGTCATATGTATAGAACTAACTTCGGGATTGGGCACAGTATAAAAGATCTTCTAGAGGCGCATATTCCTCCGGGGGGTCGATTGGGGCGCGGGCATAAAGGCCTTTATGACACAATCAATAATTCGATTCATTTTCAATTAGGTCTTGCTCTAGCCTCTTTGGGGGTTATTACTTCCTTGGTAGCTCAACACATGTACTCTTTACCTGCTTATGCATTCATAGCACAAGACTTTACTACTCAAGCTGCGTTATATACTCATCACCAATACATCGCAGGGTTCATCATGACAGGAGCCTTTGCTCATGGAGCTATATTCTTCATTAGGGATTACAACCCGCAGCAGAATGAGGATAATGTATTGGCAAGAATGTTAGACCATAAGGAAGCTATCATATCTCATTTAAGTTGGGCTAGCTTGTTCCTGGGGTTCCATACCTTGGGACTCTATGTTCATAATGACGTCATGCTTGCTTTTGGTACTCCAGAAAAACAAATCTTGATCGAACCCATATTTGCCCAATGGATACAGTCCGCTCATGGTAAGACTTCATATGGGTTTGATGTACTCTTATCTTCAACGAATGGCCCAGCATTTAATGCAGGTCAAAGCTTATGGTTACCTGGCTGGTTGAATGCTATTAATGAAAATCGTAATTCACTATTCTTAACAATAGGGCCGGGGGACTTCTTGGTACATCATGCTATTGCTCTAGGGTTGCATACAACTACATTGATCTTAGTAAAAGGTGCTTTAGATGCACGTGGTTCCAAGTTAATGCCAGATAAAAAAGATTTCGGGTATAGTTTCCCCTGCGACGGTCCAGGACGAGGTGGTACTTGTGATATTTCGGCTTGGGATGCATTTTATTTGGCAGTTTTCTGGATGTTAAATACCATTGGATGGGTTACCTTCTATTGGCATTGGAAGCATATCACATTATGGCAGGGTAATGTTTCGCAATTTAATGAATCTTCCACTTATTTGATGGGATGGTTAAGAGATTATCTATGGTTAAACTCTTCACAACTTATCAACGGATATAATCCTTTTGGTATGAATAGTTTATCCGTCTGGGCGTGGATGTTCTTATTTGGGCATCTTGTTTGGGCTACTGGATTCATGTTCTTAATTTCCTGGCGTGGATATTGGCAGGAATTGATTGAAACTTTAGCATGGGCTCATGAACGCACACCTTTGGCTAATTTGATTCGCTGGAGGGATAAACCGGTGGCTCTTTCCATTGTACAAGCAAGACTGGTTGGCTTAGCTCACTTTTCTGTAGGTTATATATTT------------------ACCTACGCAGCTTTCTTGATTGCTTCTACATCAGGCAAATTTGGTATGACTGCAATTTTAGAGAGACGCGAAAGCACAAGCCTATGGGGTCGCTTCTGCAACTGGGTAACCAGCACTGAAAATCGTCTTTACATTGGATGGTTCGGTGTTTTGATGATCCCTACCCTATTGACCGCTACTTCTGTATTTATTATCGCCTTCATTGCGGCTCCTCCAGTAGATATTGATGGTATTCGTGAACCTGTTTCTGGTTCTCTACTTTATGGAAATAATATTATTTCTGGTGCCATTGTTCCTACTTCTGCGGCTATCGGGTTGCATTTTTACCCGATATGGGAAGCATCATCCGTTGATGAATGGTTATACAATGGCGGTCCTTATGAACTAATTGTTCTACACTTCTTACTTGGTGTAGCTTGTTACATGGGTCGTGAGTGGGAGCTTAGCTTCCGTCTGGGTATGCGCCCTTGGATTGCTGTTGCGTATTCAGCTCCTGTTGCAGCTGCTACTGCTGTTTTCTTGATCTACCCTATTGGTCAAGGAAGCTTCTCTGATGGTATGCCTCTAGGAATATCTGGTACTTTCAACTTCATGATTGTATTCCAGGCTGAACACAACATCCTTATGCATCCATTCCACATGTTAGGTGTGGCTGGTGTATTCGGCGGCTCTCTATTCAGTGCTATGCATGGTTCCTTGGTAACCTCTAGTTTGATCAGGGAAACTACTGAAAATGAGTCTGCTAATGAAGGTTACAGATTCGGTCAAGAGGAAGAAACCTATAATATCGTAGCTGCTCATGGTTATTTTGGCCGATTGATCTTCCAATATGCTAGTTTCAACAACTCTCGTTCCTTACACTTCTTCCTAGCTGCTTGGCCTGTTGTAGGTATCTGGTTCACCGCTTTAGGTATCAGCACTATGGCATTCAACCTAAATGGATTCAATTTCAATCAATCCGTAGTTGACAGTCAAGGTCGTGTTATTAACACTTGGGCTGATATCATTAATCGTGCTAACCTTGGTATGGAAGTTATGCATGAACGTAATGCTCACAACTTCCCTCTAGATCTA---GCTGCTGTCGAAGCTCCATCCACAAATGGAATGGGTTTGCCTTGGTATCGTGTTCATACTGTCGTATTGAATGATCCTGGTCGCTTGCTTTCTGTCCATATAATGCATACAGCTCTAGTTTCTGGTTGGGCCGGTTCTATGGCTCTATACGAATTAGCTGTTTTTGATCCCTCTGATCCCGTTCTTGATCCAATGTGGCGACAAGGTATGTTCGTTATACCCTTCATGACTCGTTTAGGAATAACCAATTCATGGGGCGGTTGGAGTATTACAGGAGGAACTGTAACCAATCCGGGTATTTGGAGTTACGAAGGTGTTGCCGGGGCACACATTGTGTTTTCTGGCTTGTGCTTCTTGGCAGCTATCTGGCATTGGGTGTATTGGGATCTAGAAATATTCTGTGATGAACGTACGGGAAAACCCTCTTTGGATTTGCCCAAGATCTTTGGAATTCATTTATTTTTATCTGGGGTGGCTTGCTTTGGGTTTGGTGCATTTCATGTAACAGGTTTGTATGGCCCTGGAATATGGGTGTCTGATCCTTATGGGCTAACCGGAAAAGTGCAACCTGTAAATCCTTCATGGGGCGCGGAGGGTTTTGATCCTTTTGTTCCGGGGGGGATAGCTTCTCATCATATTGCAGCGGGCACCTTGGGAATATTAGCGGGTCTATTCCATCTTAGTGTCCGCCCGCCCCAACGTCTATACAAAGCATTACGTATGGGCAATATTGAAACTGTGCTTTCCAGTAGTATCGCTGCTGTGTTTTTTGCAGCTTTCGTTGTTGCTGGAACTATGTGGTATGGTTCAGCGACTACTCCGATCGAATTATTTGGTCCTACTCGTTATCAGTGGGATCAGGGATATTTCCAGCAAGAAATATATCGAAGAGTTAACGCCGGGCTAGCTGAAAATCTGAGTTTATCGGAATCTTGGTCTAAAATTCCCGATAAACTAGCTTTTTATGATTATATCGGTAATAATCCGGCGAAAGGAGGATTGTTCAGAGCCGGCTCAATGGACAACGGGGATGGAATAGCTGTTGGGTGGTTAGGACACCCTGTCTTTAGAGATAAAGAGGGGCATGAACTTTTTGTACGTCGTATGCCTACCTTCTTTGAAACATTTCCGGTAGTTTTGGTAGATGGAGACGGAATTGTGAGAGCCGATGTTCCTTTTAGAAGGGCGGAATCAAAGTATAGTGTCGAACAAGTGGGTGTAACTGTTGAGTTCTATGGTGGTGAACTCGATGGAGTCAGTTATAATGATCCTGCTACTGTGAAAAAATATGCTAGACGTGCCCAATTGGGTGAAATTTTTGAATTGGATCGCGCTACTTTGAAATCCGATGGTGTTTTTCGTAGTAGTCCAAGGGGTTGGTTCACTTTTGGACATGCTTCGTTTGCTTTGCTTTTCTTTTTCGGCCACATCTGGCATGGTGCTAGAACCTTGTTCAGAGATGTTTTTGCTGGTATCGACCCAGATTTAGATGCTCAAGTGGAATTTGGAGCCTTCCAAAAACTGGGGGATCCAACTACAAGGAGACAAGTAGTC---AAGGTATTCGTGCTTGGATGGCGGCTCAGGATCAGCCTCATGAAAACCTTATATTCCCTGAGGAGGTTCTACCCCGTGGAAACGCTCTTTAATGGAACTTTAGCTTTAGCTGGTCGTGACCAAGAAACCACCGGTTTCGCTTGGTGGGCGGGGAATGCCCGACTTATCAATCTGTCCGGTAAATTACTCGGAGCTCACGTGGCCCATGCCGGATTAATCGTATTCTGGGCTGGAGCAATGAACCTATTTGAAGTGGCTCATTTCGTACCAGAGAAGCCTATGTATGAACAAGGATTGATTTTACTTCCCCATCTAGCTACTCTAGGTTGGGGGGTAGGTCCTGGTGGGGAAGTTGTAGACACCTTTCCATACTTTGTATCTGGAGTACTTCACTTAATTTCCTCCGCAGTCCTAGGCTTTGGCGGTATTTATCATGCGCTTCTTGGACCCGAGACTCTTGAGGAATCCTTTCCATTCTTCGGTTATGTATGGAAAGATAGAAATAAAATGACCACAATTTTGGGTATTCACTTAATCTTGTTAGGTCTAGGCGCTTTTCTTCTAGTGTTCAAGGCTCTTTATTTTGGGGGCGTATATGATACCTGGGCCCCTGGCGGTGGAGATGTAAGAAGAATTACCAACTTGACCCTTAGCCCAAGTATTATATTTGGTTATTTACTAAAGTCTCCCTTTGGGGGAGAAGGCTGGATTGTTAGTGTGGACGATTTAGAAGATATAATTGGAGGACATGTATGGTTAGGTTCCATTTGTATACTTGGTGGAATCTGGCATATCTTAACCAAACCCTTTGCGTGGGCTCGCCGTGCATTTGTATGGTCTGGAGAAGCTTACTTGTCTTATAGTTTAGGGGCTTTATCCGTCTTTGGTTTCACTGCTTGTTGTTTCGTCTGGTTCAATAATACCGCTTATCCTAGTGAGTTTTACGGGCCTACTGGGCCGGAAGCTTCTCAAGCTCAAGCATTTACTTTTCTAGTTAGAGACCAACGTCTTGGGGCTAACGTGGGATCCGCTCAAGGACCTACTGGTTTAGGTAAATATCTAATGCGTTCCCCGACCGGAGAGATTATTTTTGGGGGGGAAACTATGCGTTTTTGGGATCTCCGTGCTCCCTGGTTGGAACCCCTAAGGGGACCTAACGGTTTGGACTTGAGTAGGTTGAAAAAAGACATACAACCTTGGCAAGAACGACGTTCGGCGGAATATATGACTCATGCTCCTTTAGGTTCTTTAAATTCCGTGGGTGGTGTAGCTACAGAGATCAATGCAGTCAATTATGTCTCTCCTAGAAGTTGGTTAGCTACCTCTCATTTTGTTCTAGGATTCTTCTTTTTTGTGGGTCATTTGTGGCATGCGGGAAGGGCCCGTGCAGCTGCAGCAGGTTTTGAAAAAGGGATCGATCGCGATTTTGAACCTGTTCTTTTCATGACTCCTCTTAATATGACTATAGCCCTTGGTAGATTTACCAAAGAAGAAAATGATTTATTTGATATTATGGATGACTGGCTACGGAGAGACCGTTTCGTTTTTGTAGGTTGGTCCGGTCTATTGCTCTTCCCTTGTGCCTATTTCGCTTTAGGAGGGTGGTTCACAGGTACAACCTTTGTAACTTCATGGTATACCCATGGATTGGCTAGTTCCTATTTGGAAGGCTGCAATTTCCTAACCGCTGCAGTTTCTACCCCTGCTAATAGTTTAGCACATTCTTTATTGCTACTATGGGGCCCGGAAGCACAAGGAGATTTTACTCGTTGGTGCCAATTAGGCGGTCTGTGGACTTTTGTCGCTCTCCACGGCGCTTTCGGACTAATAGGCTTCATGTTACGTCAATTCGAACTTGCTCGATCTGTTCAATTGAGACCTTATAACGCAATCGCATTCTCTGGTCCAATTGCTGTTTTTGTTTCCGTATTCCTGATTTATCCACTAGGTCAGTCTGGCTGGTTCTTTGCGCCTAGTTTTGGTGTAGCAGCTATATTTCGGTTCATCCTTTTCTTCCAAGGGTTTCATAATTGGACATTGAACCCATTTCATATGATGGGAGTTGCCGGAGTATTGGGTGCTGCTCTGCTATGCGCTATTCATGGTGCTACCGTAGAAAATACTTTATTCGAGGATGGTGACGGTGCAAATACATTCCGTGCCTTTAACCCAACTCAAGCTGAAGAGACCTATTCTATGGTCACTGCTAACCGCTTTTGGTCACAAATCTTTGGGGTTGCTTTTTCCAATAAACGTTGGTTACATTTCTTTATGTTATTTGTACCAGTCACCGGTTTATGGATGAGTGCTCTTGGGGTGGTCGGTCTGGCTTTGAACCTACGTGCCTATGACTTCGTTTCCCAGGAAATCCGTGCAGCAGAAGATCCTGAATTTGAGACTTTCTACACCAAAAATATTCTTTTAAACGAAGGTATTCGTGCTTGGATGGCGGCTCAGGATCAGCCTCATGAAAACCTTATATTCCCTGAGGAGGTTCTACCCCGTGGAAACGCTCTT------------------------------------------------------------------------------------------------------------------------------------------------------------------------------------------------------------------------------------------------------------------------------------------------------------------------------------------------------------------------------------------------------------------------------------------------------------------------------------------------------------------------------------------------------------------------------------------------------------------------------------------------------------------------------------------------------------------------------------------------------------------------------------------------------------------------------------ATGAGTTGTGGGGAGGAACTTATGTCACCAAAAACAGAAACTAAAGCAAGTGTTGGATTCAAAGCTGGTGTTAAAGATTACAGATTGACTTATTACACTCCTGAGTATGAAACCCTTGCTACTGATATCTTGGCAGCATTCCGAGTAACTCCTCAACCTGGAGTTCCGCCTGAGGAAGCAGGAGCTGCGGTGGCTGCCGAATCTTCCACTGGTACATGGACAACTGTGTGGACCGATGGACTTACCAGCCTTGATCGTTACAAAGGACGATGCTACCACATCGAGCCTGTTGCTGGGGAGGAAAATCAATATATTGCTTATGTAGCTTACCCTTTGGACCTTTTTGAAGAAGGTTCTGTTACTAACATGTTTACTTCCATTGTGGGTAATGTATTTGGGTTCAAAGCCCTACGAGCTCTACGTCTGGAGGATCTGAGAATTCCTCCTGCTTATTCTAAAACTTTTCAGGGCCCACCTCATGGAATCCAAGTTGAGAGAGATAAATTGAACAAGTATGGTCGTCCCCTATTGGGATGTACTATTAAACCAAAATTGGGGTTATCTGCAAAGAACTATGGGAGAGCGGTTTATGAGTGTCTCCGTGGTGGACTTGATTTTACCAAGGATGATGAAAACGTGAACTCCCAACCGTTTATGCGTTGGAGAGACCGTTTCTTATTTTGCGCCGAAGCTATTTATAAAGCGCAGGCCGAAACAGGTGAAATTAAAGGACATTACTTGAATGCTACTGCGGGTACATCCGAAGAAATGATGAAAAGGGCGGTCTGTGCCCGAGAGTTGGGAGTTCCTATCGTAATGCATGACTACTTAACAGGGGGATTCACCGCAAATACTAGCTTGGCTCATTATTGCCGAGACAATGGCCTACTTCTTCACATCCACCGCGCAATGCATGCAGTTATTGATAGACAGAGGAATCATGGTATTCACTTCCGTGTACTAGCTAAAGCGTTGCGTATGTCTGGGGGGGATCATATTCACGCTGGTACCGTAGTAGGTAAACTGGAAGGGGAACGAGATGTCACTTTGGGCTTTGTTGATTTACTACGTGATGATTTTATTGAAAAAGACCGGAGTCGCGGTATTTATTTCACTCAAGATTGGGTATCTATGCCAGGTGTTCTGCCCGTGGCTTCAGGGGGTATTCACGTTTGGCATATGCCTGCCCTGACCGAGATATTTGGGGATGATTCCGTGCTACAGTTCGGTGGAGGAACTTTGGGACACCCTTGGGGGAATGCACCTGGTGCAGTAGCTAATAGGGTAGCTTTAGAAGCGTGTGTACAAGCTCGTAATGAGGGACGTGATCTTGCTCGTGAAGGTAATGAAGTTATTCGTGAAGCTAGCAAATGGAGTCCTGAACTGGCTGCTGCTTGTGAGGTATGGAAAGAGATCAAATTCGAATTCGAAGCAATGGATGTCTTG------ATGATTCAACCTCAGACCCTTTTGAATGTAGCGGACAACAGCGGAGCCCGAAAACTTATGTGTATTCGAATCATAGGAGCTAGTAATTACCGATATGCTCATATCGGTGACGTTATTGTTGCTGTAATCAAAGAAGCAGTGCCAAATATGCCCCTGGAAAGATCAGAAGTAATCAGAGCTGTAATTGTACGTACATGTAAAGAACTCAAGCGCGACAACGGTATGATAATCCGGTATGATGACAATGCAGCAGTTGTCATTGATCAAGAAGGAAATCCAAAAGGCACCCGAGTTTTTGGTTCGATTGCTCGTGAATTGAGACAGTTAAATTTCACTAAGATAGTCTCATTAGCTCCCGAAGTATTAATGACAAGAGTTAGACGTGGATATATTGCGCGGAGGCGTCGAAGAAAAATTCGTTTATTTGCATCAAGCTTTCGAGGAGCTCATTCAAGACTTACTCGAACTGCTACTCAACAGAAAATAAGGGCTTTGGTTTCCAGCCATAGGGGTAGAGGAAGGCAAAAGCGAGATTTTCGTCGTTTGTGGATCACTCGGATAAATGCAGTAACCCGGGAGAATGGGGTA------CCCTATAGTCGATTAATACACGATCTGCGCAAGAAGCAGCTCCTTCTGAATCGTAAAATACTTGCACAAATAGCTATATCAAATAGGAATTGCCTTTACATGATTTCCAATGATATAATCAAA---------------------------------------------------------------------------ATAAAGAAGACCTCGGGTACAGAAATACGAGCTTTAGCTCGACATATAGGTATGTCTGCTCAAAAAGCACGAAGGGTAATTGATCAAATTCGCGGTTGCTCCTATGAGCAAACACTTATGATACTGGAACTCATGCCTTATCGAGCATGTTACCCCATTTTCAAATTAGTTTATTCCGCAGCAGCAAATGCTAGTCACAATAGGGGTTTGAAAGAAGCTGATTTATTTATTAGTAAAGCCGAAGTCAACGAAGGTGTTATCGTCAAAAGGTTAAAACCGCGAGCTCGGGGACGTAGTTACCCAATAAAAAGACCCACCTGTCATATAACTATTGTATTGAGCGAAAGA---------------------------------------------------------------------------------------------------------------------------------------ACCGATATGCCCTTAGGCACGGCCATACATAACATAGAAATAACACTTGGAAAGGGTGGACAATTAGCTAGAGCAGCAGGTGCTGTAGCGAAACTGATTGCAAAAGAGGGTAAATCGGCCACATTAAGATTACCATCTGGAGAGGTTCGTTTGATATCCAAAAACTGCTCAGCAACAGTCGGACAAGTGGGTAATGTCGGGGCGAACCAGAAAAGTTTGGGTAGAGCCGGATCTAAATGTTGGCTAGGTAAGCGTCCTGTAGTAAGAGGAGTAGTTATGAACCCTGTAGACCATCCCCATGGAGGTGGTGAAGGGAGGGCCCCGATTGGTAGAAAAAAACCCACAACTCCTTGGGGTTATCCCGCGCTTGGAAGAAGGAGTAGGAAAAGGAATAAATATAGTGATATTTTTATTCTTCGTCGCCGTAAG---------------ATGGTTCGAGAGGAAGTACCAGTATCCACTCGGACG---CTACAGTGGAAGTGTGTTGAATCAAGAGCAGACAGCAAACGCCTTTATTATGGTCGTTTCGTTTTATCCCCACTTATGAAGGGTCAAGCCGATACAATCGGTATCGCGATGCGAAGGGCTTTACTTGGAGAACTAGAAGGAACATGTATTACGCGCGCAAAATCTGATAAGGTACCACATGAATATTCTACGGTAGTAGGTATTGAAGAATCAGTCCATGAAATTTTAATGAATTTGAAAAAAATGGTATTTAGAAGTGATCTGTACGGAACTCTCGACGCATCTATCTGTGTCAGGGGCCCTAGACACGTAACTGCTCAAGACATCATCTCACCACCTTCTGTAGAAATAGTTGATACTACACAGCATATAGCTGTCCTAACAGAACCGGTTGATTTGTGCATTGAATTAAAAATCGAGAGGGGTCGTGGATATTGTACGAGAACCCAAAATAACTATCAAGACGGAAGCTATCCTATAGATGCTGTATCCATGCCTGTTCGAAATGCGAATCATAGTATTCATTCTTATGGGAATGGGAATGAG------AAACAAGAGATACTTTTTCTTGAAATATGGACGAATGGAAGTTTAACTCCTAAGGAAGCGCTTTATGAAGCTTCTCGTAATTTGATCGATTTATTTATTCCTTTTCTACATGCGGAGGAACAGGACATAAATAGAAATATGGAGGACAATCTAAAAAGG---GCTAGTGTGCCCTTTTTTGCCTTT---GATGATGGATTGGATAATATA---------------AAAAGAGAAATCATATTGAAACGTATTTTTATTGATCAATTAGAATTGCCTCCTAGGACTTATAACTGTCTCAAAAGGTCTAATATACATACATTACTGGACCTTTTGAGTAAAAGTCAAGAAGATCTTATGAGAATTGAGCATTTTCGCGTAGAAGACGTAAAACAAATATTCGACATTCTACAGAAGGGTTTC---ACAATCGACTTGCTGAAAAAT------------ATTTTTTCGAAAAACGGGAAACTAAAGATGCTCCGGGATGGTGGAGATGAGGGAATGTTTACAATACCTGGATTTAGTCAGATCCAATTTGAGGGATTTTGTAGGTTCATTGATCAGGGCTTGATGGAAGAACTTCATCAATTTCCAAAAATTGAAGATACAGATCAAGAAATTGAATTTCAATTATTTGGGGAATCTTATCAATTGGTGGAACCTTTGATAAAAGAAAGAGATGCTGTG---TATGAATCA---ATTACATATTCCTCTGAGTTATATGTACCCGCGGGGTTAATTTGGAGAACCGGTAGA---AATATGCAAGAACAAACCGTATTGCTTGGAAACATTCCTCTAATGAATTCCTTGGGAACCTCTATAGTAAATGGAATTTACAGAATTGTCATCAATCAAATATTGCAAAGTCCTGGTATTTATTACAGTACAGGATTGGATCATAACGGA------ATTTCT---GTCTATACTGGCACCATAATATCAGATTGGGGAGGAAGATCAGAATTAGAGATTGATAGAAAAGAAAGGATATGGGCCCGTGTAAGCAGGAAACAAAAAATTTCTATTCTAGTTCTATCATCAGCTATGGGTTCAAGTCTAAGAGAAATTCTAGACAATGTTTGCTACCCTGAAATTTTCTTGTCTTTCCCA------AACGAGAAGGAGAAAAAA---AAG------ATTGGTTCAAAGGAAAATGCCATTTTAGAGTTTTATCAAAAATTTGCTTGTGTA---------GGCGGTGATCCGGTGTTTTCTGAGTCC---TTATGTAAAGAATTACAAAAGAAATTTTTTCAACAAAGATGTGAATTAGGAAGGATTGGCCGACGAAATATGAACCAGAGACTGAATCTTGATATACCCCCGAACAATACGTTTTTGTTACCACGAGATGTATTGGCTGCTGCCGATCATTTGATCGGAATGAAATTTGGAATGGGTACACTCGACGATATGAATCACTTGAAAAATAAACGTATTCGTTCTGTAGCGGATCTGTTACAGGATCAATTCGGATTGGCTTTGGTTCGCTTGGAAAATGTGGTTCGGGGAACT---------------ATATGTGGAGCAATTCGGCATAAATTGATACCGACTCCTCGTAATTTGGTAACTTCAACTCCATTAACAACAACTTATGAATCATTTTTCGGCCTACACCCTTTATCTCAAGTCTTGGATCGAACTAATCCATTGACACAAATAGTTCATGGGCGAAAATCGAGTTATTTGGGTCCTGGGGGATTGACAGGACGAACTGCTAGTTTTCGTATACGAGATATCCATCCTAGTCACTATGGGCGTATTTGCCCAATTGATACGTCCGAAGGAATCAATGTTGGACTTATTGGGTCCTTAGCTATTCATGCAAGGGTTGGTGATTGGGGGTCTATAGAGACCCCATTTTATGAA---ATATCTGAGAGATCAAAAGAAGAA---------CAGATGGTTTATTTATCGCCGAGT------AGAGATGAATACTAT------ATGGTGGCGGCGGGAAATTCTTTGGCGTTGACT---CGGGGTATTCAGGAAGAAGAAGTT---GGTCCAGCTCGATACCGTCAAGAATTTTTGACTATTGCATGGGAACAGATTCATCTTCGAAACATTTATCCCTTCCAATATTTTTCTATTGGAGCTTCTCTCATTCCTTTTATCGAGCATAATGATGCGAATCGGGCTTTAATGAGTTCTAATATGCAGCGTCAAGCAGTTCCGCTTTCTCAGTCCGAAAAGTGTATTGTTGGAACCGGCTTGGAACGCCAAGCGGCTCTCGATTCAGGGGGTTCGGCTATAGCCGAACGCGAGGGAAAGATCATTTATACCGATGCTGAAAAGATC---GTTTTATCAGGTAATGGGGACACTATA---AGCATTCCGTTGGTTATGTATCAGCGTTCCAACAAAAATACTTGGATGCATCAAAAACCTCAGGTTCATCGGGGTAAATACCTTAAAAAGGGGCAAATTTTGGCGGATGGTGCGGCTACGGTTGGTGGCGAACTCGCTTTGGGGAAAAATGTATCAGTAGCTTATATGCCATGGGAAGGTTACAATTCTGAAGATGCCGTACTCATTAGCGAACGTCTAGTCTATGACGATATTTATACTTCTTTTCATATCCGGAAATATGAAATTCAGACTCATGTGACAAGCCAAGGA---CCTGAAAGAATCACTAATGAAATACCTCATTTAGAGCCTTATTTACTCCGCAATTTAGACAGAAATGGAATTGTGATGCTGGGATCTTGGGTAGAAACTGGTGATGTTTTAGTAGGTAAATTAACGCCTCAGACAGCGAAAGAATCATCCTATGCTCCAGAAGATAGATTATTACGAGCCATACTTGGCATTCAGGTATCCACTGCAAAAGAAACTTGTCTAAAGTTGCCTATAGGCGGAAGAGGTCGAGTTATTGATGTGAGGTGGGGCCAGAAAAAGGGGGGTTCCATTTATAATCCAGAAATGATTCGTGTATATATCTCACAGAAACGTAAAATCAAAGTGGGCGATAAAGTAGCTGGAAGACATGGGAATAAAGGTATCATTTCAAAAATTTTGCCTAGACAGGATATGCCTTATTTGCAAGATGGAACACCTGTTGATATGGTATTCAATCCATTAGGAGTACCTTCGCGAATGAATGTGGGACAGATGTTTGAATGCTCGCTCGGGTTAGCGGGAGACCTTCTGGGCAGACATTATAGAATAACACCCTTTGATGAGAGATACGAGCAAGAGGCTTCGAGAAAACTAGTGTTTTCTGAATTATATGAAGCCAGTAAGCAAACAGCAAATCCATGGGTATTTGAACCCGAGTATCCTGGAAAGAGCAGAATATTTGATGGAAGAACAGGAGATCCTTTTGAACAACCTGTTATAATAGGAAAGTCCTATATGTTAAAATTAATTCATCAAGTTGATGATAAAATCCACGGACGTTCCAGTGGTCATTATGCACTTGTTACACAACAACCCCTTAGGGGAAGGGCTAAGCAAGGTGGACAACGAGTAGGAGAAATGGAAGTTTGGGCTCTAGAGGGATTTGGTGTTGCTCATATTTTACAAGAGATGCTCACTTATAAATCCGATCATATTAGAGCTCGTCAGGAAGTACTTGGTACCACGATCGTTGGGGGAACAATACCTAATCCTGAGGGT---GCGCCAGAATCCTTTCGATTGCTCGTTCGCGAACTACGATCTTTATCTCTGGAACTGAATCATTTCCTTGTATCTGAGAAAAACTTCCAGATTAATAGGAAGGAA---AATTTTTCTTTTGCTAGGCCCATAGCTAAAAAACCTACTTTCTTACGATTACGA---GGTTCATTCGAATATGAAATCCAATCC---------CGGAAATACAGCATCCCACTTTTTTTTACTACC---------------------CAAGGCTTCGATACATTTAGAAATCGAGAAATATCTACCGGAGCTACTGCTATCAGAGAACAATTAGCCGATCTGGATTTGCGAATTATTATAGATCGTTCATTGGTGGAATGGAAGGAATTG---------------------------GGAGAAGAAGGATCAACCGGGAATGACTGGGAAGATAGAAAAATTGGGAGGAGAAAAGATTTTTTGGTTAGACGCATGGAATTGGCTAAGCATTTTCTTCGAACAAATGTAGAACCAGAATGGATGGTTTTGTCCCTATTACCAGTTCTTCCTCCCGAGTTGAGGCCAATCATTCAGATTGATGGGGGTAAATCAATGAGT---TCAGATATTAATGAACTTTATAGAAGAGTTATCTATCGCAACAATACTCTTACCGATCTATTAACAACA------AGTAGATCTACGCCGGGGGAATTAGTAATGTGTCAGGAAAAATTGGTACAAGAAGCTGTAGATACACTTCTTGATAATGGGATCCGCGGACAACCAATGAGGGACGGTCACAATAAAGTTTACAAGTCGTTTTCAGATGTAATTGAAGGCAAAGAGGGAAGATTTCGCGAGACTCTACTTGGTAAACGGGTCGATTATTCGGGTCGTTCCGTCATTGTGGTAGGCCCTTCGCTTTCACTGCATCAATGTGGATTACCTCGAGAAATAGCAATAGAGCTTTTTCAGACATTTGTAATTCGTGGTCTAATCAGACAACATCTTGCTTCCAACATAGGACTTGCTAAAAGTAAAATTCGGGAAAAAGAACCCATTGTATGGGAAATACTTCAAGAAGTTATGCAGGGGCATCCTGTATTGCTAAATAGAGCACCCACTTTGCATAGATTAGGCATACAGGCGTTCCAACCTATTTTAGTGGAGGGACGAGCTATTTGTTTACATCCATTGGTTTGTAAGGGATTCAATGCGGACTTCGATGGAGATCAAATGGCTGTTCATGTACCTTTATCTTTGGAAGCTCAAGCAGAAGCTCGCTTACTTATGTTTTCTCATACGAATCTCTTGTCTCCAGCCATTGGGGATCCCATTTCCGTACCCACTCAAGATATGCTTATGGGGCTCTATGTATTAACGATGGGGAATCGTAGAGGTATTTGTGCAAATAGGTATAATCCATGTAACCCCAGAAACCACCAGAATGAAAGAATGGAT------CATAGTAATTATGAGTATAGGAAAGGGAAAGAACCCTATTTTTGTAGTTCCTACGATGCACTTGGGGCTTATCGGCAGAAAGGGATCGATTTATATAGTACTTTATGGCTACGGTGG------CGACTAGATCAACGTGTCATTGCCTCAATAAATAGAGAAGTTCCCATCGAAGTTCAATATGAATCTTTGGGCACTTATCATGAGATTTATGATCACTATCGAGTAGTAAGAAGTGTAAAAAAAGGAATGCTTTGTATATATATTCGAACTACTGTTGGTCATATTTCCTTTTATCGAGAAATAGAAGAAGCCATACAGGGGTTTTGTCGGTCCTATTCATATGGTACC---------------------------------------------------------------ATGGAGGTA------------CTTATGGCAGAACGGGCCGAT---------------CTGGTCTTTCACAATAAAGTGATAGATGGAACTGCCATGAAACGGCTTATTAGCAGATTAATAGATCATTTCGGAATAGCCTATACATCACACATTCTGGATCAAGTAAAAACTCTGGGTTTTCAGCAAGCCACCGCTACATCAATTTCATTAGGAATTGATGATCTTTTAACAACACCTTCTAAGAGATGGTTAGTCCAAGATGCTGAACAACAAAGTTTGATTTTGGAAAAGCACCATCATTATGGGAATGTACACGCGGTAGAAAAATTACGTCAATCAATCGAGATATGGTATGCTACAAGTGAATATTTGAGACAAGAAATGAATCTTAATTTTAAGATGACTGATCCTTCAAATCCAGTCCATATAATGTCTTATTCTGGAGCTAGAGGAAATGCATCTCAGGTCCACCAATTAGTAGGTATGAGAGGATTAATGTCAGATCCCCAAGGACAAATGATTGATTTACCCATTCAAAGCAATTTACGCGAAGGACTTTCTTTAACGGAATATACAATTTCCTGCTACGGAGCCCGCAAAGGAGTTGTGGATACTGCTGTACGAACGTCAGACGCTGGATACCTCACGCGTAGACTTGTTGAAGTAGTTCAGCATATTGTTGTACGTAGAACAGATTGTGGAAGTACCCGAGGTATTTCCGTGAGTTTTCGAAAG---------GGGATGACGGAA------------------------------------------AGAATTTTTATCCAAACG---------CTAATAGGTCGCGTATTAGCGAACGATGTATATCTAGGTCTACGATGCATTGCTACCAGAAATCAAGATATTGGGATTGGGCTTGTCAATCGATTCATGACCTCTCGGGCGCAGCCAATATATATTCGAACTCCCTTCACTTGCCGAAGTGCATCTTGGATCTGTCGATTATGTTATGGTCGGAGTCCCACTCATGGTGACCTGGTTGAATTGGGAGAAGCAGTAGGTATTATTGCGGGTCAATCCATTGGAGAACCTGGGACTCAACTAACATTAAGAACTTTTCATACCGGTGGAGTATTCACAGGTGGTACTGCAGAACATGTACGAGCTCCTTCTAATGGAAAAATAAAATTCAATGAGGATTTGGTTCATCCCACACGGACACGCCATGGACATCCTGCCTTTCTCTGCTATGTAGACCTATATGTGACTATTGAGAGTCAGGATATTATACATAGTGTGAATATTCCACCAAAAAGTTTTCTTTTGGTTCAAAATGATCAATATGTGGAATCAGAACAAGTGATTGCTGAGATTCGTGCTGGAACATCCACTTTCCATTTTAAAGAGAGGGTTCGAAAACATATTTATTCTGACTCAGAGGGAGAAATGCATTGGAGTACCGGTGTG---------------TACCATGCACCTGAATAT------------ACACACGGTAATGTTCATTTCTTACCCAAAACAAGTCATTTATGGATCTTATCGGGGGGTCCG---TGCAAATCCAGTCTAGTGCCTTTTTCACTCCACAAGGATCAAGATCAAATGAATGTTCAATCTCTTTCTGTCCAAGAGAGATCCATT------TCTGACTTCTCGGTGAATAATAATCGAGTGAAACACAAATTGTTTGGCTCGGATCCCCTG------------------------------------------------------------------------------------------------------------------------------------------------------------------GCGAGAAAAGGGAGAAGGATTTCTGATTATGCAGCA------GGATCTGAGCGA---------GTCATATCCAATGGTGATGGGGATTTCATATACCCCGCCATTCTCCGAGAAAATTCTTAT---------TTATTGGCGAAGAGGCGAAGAAATAGATTCATCATACCATTCCAATAT------------------GATCCGGAATGGGAGAAGGAATTAACGCCTCATTCTAGTACTAGTATCACGGTTGAAATACCCGCAAATGGTATTTTACGTAGAAATAGTATTCTTGCTTATTTCGACGATCCACGATACAGAAGAAGCAGTTCGGGAATTACCAAATATGGCATCATA---GAGGTCGATTCAATCGTCAAAAAAGAGGGTCTGGTTGAGTATCGAAGACCAAAAGAATCTAGACCGAAA------TAC------CAAATGAAAGTAGATCGATTTTTTGTCATT------CCCGAAGAAGTCCATATCTTGCCCGGGTCT------TCATCCATAATGGTACGGAACAATAGTATCATTGGAGTAGATACACGAATTACGTTTAATACA------AGAAGCCAAATAGGTGGATTGGTGCGAATAGAA---AAA---AAAAAAAAGATTGAACTGAAAATCTTTTCTGGAGGTATCCATTTTCCTGGAGAAACGGATAAGATATCCCGACACATTGGCATCTTGATACCACCAGGAGCAAGAAAAAAAATGGATAAGGGATCAAAGGGGAAAAATTGGGAAGGG---------AATAATTGGGTCTATGTCCAACGGATCACACCTATCAAGAAAAAATAT---------------------------------------------------------------------------------------------------------------------------------------------------------------------------------------------------------------------------------------------------------------------------------------------------------------------TTTGTTTCAGTACGACCCGTAGTGACATATGAAATAGCTGATGGGATAAATCTAGTAACGCTT---------TTCCCTGGGGATATGTTACAGGAAAAGGATAATTTGCGACTCCAAGTTGTCAATTATATCCTTTATGGGGATGGCAAACCAATTCGAGGAATTTCCCATACAAGTATTCAATTGGTTCGTACTTGTTTAGTATTGAATTGGGACCAAGACAAAAAAGGT---TCTATAGAA---AAGGTTCAGGCT------TCTTCTGCTGAAGTAAGGGCAAATGATCTGATTCGATATTTCATAAGAATTGATTTGGTGAAGTCTCCTATT------TTGTATACCGGAAAGAGGAATGATAGGTCAGGTTCA---GTGATTCCT------GATACTGGGTCATATTGCGCCAATACCAATCTTTTT---------TCTTCCAAGGTG------------AAAATT---AAATCACTTAGTCAACATCAAGGAACCGTTCGTACATTTCTTAATAGA---AATAAAGAAGGCCAA------TCTCTTATAGTTTTTTCATCATCT------------AATTGTTCTCGCATC---------AATGTTTCGAAATATCAC---------------------------------------------------------------------------------------AATGTG---ACCAAAGAATCAATTAAAGAAAAAGAG------------------------------------------------------------------------------------------GATACCCCGATTCCAATTCTTAATTTG---------------------------------------------------------------------------------------------------------------------------------TTGGGTCCCTTAGGTACT---GTACCTAAAATT---CATAATTTTTCCCCATCTTATCATTCAATAACCCATAAT---------------------------------GAGATCTTGTTAAATAAATATTTAATACTGGATAATAAAAATCCAAAA---------CAGACTTTCCAACTACTTAAA---------TATTATTTAGTGGATGAAAACGGGAGAATCTCTAATGCAAATCCATGCAGTGACATCATTTTTAATCTATTC------GGTTCGTGC------TTTCTCCCTCACGATTATTGTGAGGGGACATCCACAACCAGAATAATTAGCCTCGGACAGTTTATTTGTGAAAATGTATGTCTATCCAAACACGGAACACGCATA---AAATCTGGTCAAGTTATAATGGTTTATCTTGACTCT---TTCATAATAAGATCAGCTAAACCCTATTTGGCGACCCGAGGAGCAACCGTTCATGGTGATTATGGAGAAATCTTTTACGAAGGAGATACATTAGTTACATTTATATATGAAAAATCGAGATCTGGTGATATAACTCACGGCCTTCCAAAGGTTGAACAAGTGTTAGAAGTTCGTTCGATTGATTCAATATCGATGAACCTAGAAAAAAGGGTTGAAGGTTGGAACGAACATATAACAGGCATTCTTGGAATTCCTTGGGGATTCCTGATTGGTGCTGAACTCACCATAGCGCAAAGTCGTGTTTCTTTGGTTAATAAGATCCAAAAGGTTTATCGATCCCAGGGGGTACAGATTCATAATAAGCATATAGAGATTATTGTACGACAAATAACATCAAAAGTGTTGGTTTCAGAAGATGGAATGTCTAATGTTTTTTCACCCGGGGAACTAATCGGATTGTTGCGAGCAGAACGAGCAGGTCGTGCTTTGGAAGAGGCTATTTGTTACCGAGCCGTCTTATTGGGAATAACGAGAGCATCTCTGAATACTCAAAGTTTCATATCAGAAGCTAGTTTTCAGGAAACCGCTCGAGTTTTAGCAAAAGCCGCTCTCCGGGGTCGTATTGATTGGTTGAAAGGTCTGAAAGAGAATGTTGTTCTGGGGGGGATGATACCCGTTGGTACCGGATTCAAACGATTCGTTCACCGT------TCAAGGGAATACAACAAC------------ATTCCTTTGGAAATACAAAAGAAGAATTTTTTCGGG------GGGGAAATGAGAGATATTCTGTTCCAC---CACAGAGAATTATTTTGTTCTTGCATCCCA------------------------------------------------------------------------------------------------------------------------------------------------------------------------------------------------------------------------------------------------------------------------------------------------------------------------------------------------------------------------------------------------------------------AAGCCAAAGAGT---------TTC---------------CATAATACATCAGAA------------------------------------------------------------------------ATGACAAAACCTATACCAAAAATTGGTTCA---CGTAGAAATAGCCGTATTAGTTCACGTAAGAGTGGGTGTAGAACACCAATAGGAGTTATTCATGTTCAAGCGAGTTTCAACAATACTATTGTTACTGTTACAGACCCACAAGGTCGGGTCGTTTCTTGGTCTTCCGCAGGTACCTGTGGGTTCAAGGGCACAAGAAGGGGTACCCCATTTGCTGCTCAAACCGCAGCAGGAAATGCTATTCGTGCGGTAGTGGACCAG---GGTATGCAACGAGCAGAAGTCATGATAAAGGGGCCCGGTCTCGGGAGAGATGCAGCATTACGAGCGATTCGTAGAAGTGGTATACTATTAAATTTTGTACGTGACGTAACCCCTATGCCGCATAATGGATGTAGACCGCCAAAAAAAAGGCGCGTTATGGCAAGGAAAAGTTTGATTCAGAGGGAGAAGAAGAGGCAGAAATTAGAAGAGAAATATCATTTGATTCGTCGATCCTCAAAAAAAGAAATAAGCAAAGTTTCATCGTTGGACGAGAAATGGGAAATTCATGTAAAATTGCAATCCCCACCACGTAATAGTGCACCTATACGTCTTCATCGACGCTGTTTTTTGACCGGAAGACCTAGAGCTAACTATCGAGACTTTGGGCTATCCGGACACGTACTCCGCGAAATGGTTCATGCATGTTTGTTGCCGGGGGCAACAAGATCAAGTTGG------------ATGGAGAAATTCAAGCGACCCTTTCGTAAATCCAAGCGATCTTTTCGTAGGCGT------------------------------------------TTGCCCCCAATTGGGTTGGGGGATCGAATTGATTATAGAAACATGAGTTTAATTAGTCGATTTATTAGTGAACAAGGAAAAATATTACCTAGGCGAGTGAATAGATTGACCTTGAAACAACAACGATTAATTACTATTGCTATAAAACAAGCTCGTATTTTATCTTTGTTACCTTTTCTTAATAATGAG------------AAACAATTTGAGAGAGCCGAGTCGATTTCTAGAACTACC---GGCACTAGAACCAGAAAA---ATGACAAGAAGATATTGGAACATCAATTTGGAAGAGATGATGGAAGCGGGGGTTCATTTTGGTCATGGTACTAGGAAATGGGATCCTAGAATGGCACCTTACATCTCTGCAAAGCGTAAAGGTATTCATATTACAAATCTTACGAGAACTGCTCGTTTTTTATCAGAAGCCTGTGATTTAGTTTTTGACGCAGCAAGTAGAGGAAAACACTTCTTAATAGTTGGTACGAAAGATAAGGCAGCTGATTCGGTAGCATCAGCTGCAATAAGGGCTCGGTGTCATTATGTCAATAAAAAATGGCTCGGTGGTATGTCAACGAATTGGTCCACTACGGAAACGAGGCTTCAGAAGTTCAGGGACTTGAGAGTGAGAGCCGAGATGGGGCAATTCAGTCGTCTCCCGAAACGGGATGCAGCAATATTGAAGAGACAATTATCTCACTTTCAAACATATCTGGGCGGTATCAAATATATGACGGGGTTACCCGATATTGTAATCATCATTGATCAGCAAGAAGAATATACGGCCCTTCGAGAATGCGTCACTTTGGGTATTCCAACTATTTGTTTAATCGATACAAATTGTGATCCAGATCTCGCAGATATTCCGATTCCAGCCAACGATGACGCTATAGCTTCCATCCGATTGATTCTTAACAAATTAGTATCCGCAATTTGTCAGGGACGT------------------TCTAGCTATATAAGAAGT---ATGGGACAGAAAATAAATCCACTTGGTTTCAGACTTGGTACAACCCAAAGTCATCGTTCCTTTTGGTTCGCACAACCAAAAAATTATTCCAAAGGTCTCCAGGAAGATGAAAAAATACGGGATTGTATCAAGAATTATGTACAA---AAACATATGAGAATATCCTCAGGTTTTGAA------------------GGAATTGCACGTATAGATATTAAAAAAAGAATCGATTTGATCCAAGTCATAATTCATATTGGATTCGCCAAT---ATGTTAATGGAGGGT---AGAGCCCGAGGAATCGAAGAATTACAGACTAATGTACAA------------AAAAGCTTTCATTCTGTGAACCGAAGACTCAAC---------------ATTGCTATTGCAAGAGTTGCAAGACCTTACGGGCAACCTAATATTCTTGCAGAATATATCGCTCTGCAATTAAAGAATAGAGTTTCCTTTCGAAAGGCAATGAAAAAAGCTATTGAATTAGCTGAACAAGCGGATGCAAAGGGAATTCAGGTACAAATTGCAGGACGTCTCAATGGAAACGAAATTGCCCGCGTTGAATGGATTAGAGAAGGTAGGGTTCCCCTGCAGACCATTCGAGTTAAAATTGATCATTGTTCCTATCCAGTTCGAACTATCTATGGAGTATTAGGGATAAAAATTTGGATATTTTTGGATGAA---ATGTCTCGTTACCGAGGACCTCGTTTTAAAAAAATACGCCGTCTGGGGGCTTTGCCGGGACTAACTAGTAAAAAA------CCTAGGTCCGCAAGTGATCTTAGAAACCAATCCCGCTCTGGG------AAAAGA---TCTCAATATCGTATTCGTTTAGAAGAAAAACAGAAATTGCGTTTTCATTATGGTCTGACAGAGCGACAACTACTTCGATATGTTCGTATCGCTGGAAAAGCAAACGGTTCGACGGGTCAAGTTTTACTGCAACTACTTGAGATGCGTTTGGATAACATTCTTTTTCGATTGGGTATGGCTTCAACTATTCCTGGAGCCAGGCAATTAGTTAACCATGGACATATTTTAGTTAATGGTCGTCTAGTAGATATACCAAGTTATCGCTGCAAACCCCGAGATATTATTACTACG------AAGGATAAACAAGGATCCAGAGCTTTGATTCAAAATCAT---------ATGGATTCATCCTCCAAC------GCGGAATTGCCAAAACATTTGACTCTGCAC---------TCATTCCAATATAAAGGGGTAGTCAATCAAATAATAGAT------AGTAAATGGGTCGGTTTGAAAGTCAATGAATTGCTAATCGTAGAATATTATTCCCGACAAACTATGTCACGCCGAGGTACTGCAGAA------GAAAAAACTGCAAAATCTGATCCAATTTATCGTAATCGATTAGTTAACATGTTGGTTAACCGTATTCTGAAACACGGAAAAAAATCATTGGCTTATCAAATTATCTATCGAGCCGTGAAAAAGATTCAACAAAAGACAGAAACAAATCCACTATCTGTTTTACGTCAAGCAATACGTGGAGTAACTCCCAATATAGCAGTAAAAGCAAGACGTGTAGGCGGATCGACTCATCAAGTTCCCATTGAAATAGGATCTACACAAGGAAAAGCACTTGCCATTCGTTGGTTATTAGGGGCATCCCGAAAACGTCCGGGTCGAAATATGGCTTTCAAATTAAGTTCCGAATTAGTCGATGCTGCCAGGGGGAGTGGCGATGCCATACGCAAAAAGGAAGAGACTCATAGAATGGCAGAGGCCAATAGAGCTTTTGCACATTTTCGTATGGGTAGAGACACTATTGCCGATATAATAACTTATATAAGAAATGCTGACATGGATAAAAAAGGAACAGTTCGAATACCATCCACTAATATTACCGAAAACATTGTTAAAATACTTCTGCGAGAGGGTTTTATCGAAAATGTTAGGAAGCACCGGGAAAACAACAAGGAT---TTCTTGGTTTTAACCCTACGACATAGAAGAAATAGGAAAAGAGCATATAGAAATATT------TTAAAGCGTATCAGCAGACCAGGTCTGCGAATCTATTCCAACTCTCAACGAATTCCTAGGATTTCAGGCGGGATAGGGGTTGTAATTCTTTCTACTTCTAGAGGTATAATGACAGATCGAGAAGCTCGACTAGAAAGAATTGGAGGAGAAATTTTGTTTTATATATGGATGAATTGGCGATCAGAACATATATGGATAGAACTTATAACGGGTTCTAGAAAA---ATAAGTAACTTCTGCTGGGCCTGTATCCTTTTTTTAGGTTCACTAGGATTTTTATTGGTTGGAACTTCCAGTTATTTTGGTAGGAATCTGATATCCTTA------TTCCCATCTCAGCAAATAGTTTTTTTTCCACAAGGGATCGTAATGTGTTTCTACGGTATCGCGGGTCTATTCATTAGCTCCTATTTGTGGTGCACAATTTCGTGGAGTGTAGGTAGCGGTTATGACAAATTCGATAGAAAAGAAGGAATAGTGTGTATTTTTCGTTGGGGATTTCCTGGAAGAAATCGTCGCATCTTCTTTCGATTCCGTATAAGAGATATCCGTTCGATCAGAATAGAAGTT---AAAGAGGGTCTTTTT---CCTCGCCGTGTCCTTTATATGGAAATTGGGGGCCGGGGAGAC------ATTCCATTGACGCGTACCGATGAGAATTTAACTCCACGAGAAATTGAACAAAAAGCTGCCGAATCGGCCTATTTTTTGCGCGTACCAATTGAAGTATTT
>Isoetes_occidentalis
[truncated: 1,444,642 more chars]
